# Supplementary material for: Real-time monitoring of glycocarrier formation unravels cryptic details in glycosyl transfer
Source: RSC Chem Biol. 2026 Jun 1;7(7):1382–8. doi: 10.1039/d6cb00069j (PMC13224292; doi:10.1039/d6cb00069j)
Supplement: CB-007-D6CB00069J-s008 [file CB-007-D6CB00069J-s008.zip]

Archive with 7 entries (7 files):
- WT_CU_PPMS.pdb
- R67G_CU_PPMS.pdb
- D42A_CU_PPMS.pdb
- hdpm1_wt.pdb
- hdpm1_r92g.pdb
- hdpm1_d65a.pdb
- H-lifetime.txt
