# Supplementary material for: Real-time monitoring of glycocarrier formation unravels cryptic details in glycosyl transfer
Source: RSC Chem Biol. 2026 Jun 1;7(7):1382–8. doi: 10.1039/d6cb00069j (PMC13224292; doi:10.1039/d6cb00069j)
Supplement: CB-007-D6CB00069J-s008 [file CB-007-D6CB00069J-s008.zip › WT_CU_PPMS.pdb]

SEQRES   1 A  228  ASP LYS THR LEU VAL ILE ILE PRO THR TYR ASN GLU LEU
SEQRES   2 A  228  GLU ASN LEU PRO LEU ILE THR GLY ARG VAL ARG GLU ALA
SEQRES   3 A  228  ALA PRO ASP VAL ASP ILE LEU ILE VAL ASP ASP ASN SER
SEQRES   4 A  228  PRO ASP GLY THR GLY LYS ALA ALA ASP ALA LEU ALA GLU
SEQRES   5 A  228  LYS ASP SER HIE ILE LYS VAL PHE HIE ARG GLU GLY LYS
SEQRES   6 A  228  GLY GLY LEU CYS GLY ALA TYR VAL ALA GLY PHE ARG TRP
SEQRES   7 A  228  GLY LEU GLU ARG ASP TYR THR VAL LEU CYS GLU MET ASP
SEQRES   8 A  228  ALA ASP GLY SER HIE ALA PRO GLU GLN LEU HIE LEU LEU
SEQRES   9 A  228  LEU ASP GLN VAL ASP ALA GLY ALA ASP LEU VAL ILE GLY
SEQRES  10 A  228  SER ARG TYR VAL PRO GLY GLY LYS VAL VAL ASN TRP PRO
SEQRES  11 A  228  LYS ASN ARG TRP VAL LEU SER LYS GLY GLY ASN ILE TYR
SEQRES  12 A  228  ILE SER VAL ALA LEU GLY ALA GLY LEU SER ASP MET THR
SEQRES  13 A  228  ALA GLY TYR ARG ALA PHE LYS ARG GLU VAL LEU GLU ALA
SEQRES  14 A  228  ILE ASP LEU ASP GLU LEU SER ASN ALA GLY TYR ILE PHE
SEQRES  15 A  228  GLN VAL ASP MET ALA TRP ARG VAL VAL GLN ALA GLY PHE
SEQRES  16 A  228  ASP VAL ARG GLU VAL PRO ILE THR PHE THR GLU ARG GLU
SEQRES  17 A  228  ILE GLY GLU SER LYS LEU ASP GLY SER PHE VAL LYS ASP
SEQRES  18 A  228  SER LEU LEU GLU VAL THR LYS
HELIX    1   1 ASN A   20  ALA A   31  1                                  12
HELIX    2   2 LEU A   55  GLU A   57  1                                   3
HELIX    3   3 CYS A   74  PHE A   81  1                                   8
HELIX    4   4 LEU A   85  ARG A   87  1                                   3
HELIX    5   5 PRO A  103  ALA A  115  1                                  13
HELIX    6   6 LYS A  136  ILE A  149  1                                  14
HELIX    7   7 GLY A  156  SER A  158  1                                   3
HELIX    8   8 ARG A  169  LEU A  172  1                                   4
HELIX    9   9 VAL A  189  TRP A  193  1                                   5
HELIX   10  10 PHE A  223  GLU A  230  1                                   8
SHEET    1   1 1 THR A   8  THR A  14  0
SHEET    2   2 1 ASP A  36  ASP A  41  0
SHEET    3   3 1 ILE A  62  HIE A  66  0
SHEET    4   4 1 VAL A  91  GLU A  94  0
SHEET    5   5 1 LEU A 119  SER A 123  0
SHEET    6   6 1 TYR A 164  LYS A 168  0
SHEET    7   7 1 VAL A 202  PRO A 206  0
ATOM      1  N   ASP A   6      50.114  49.328  27.193  1.00  0.00           N
ATOM      2  H1  ASP A   6      49.919  48.616  27.882  1.00  0.00           H
ATOM      3  H2  ASP A   6      50.616  48.899  26.429  1.00  0.00           H
ATOM      4  H3  ASP A   6      50.706  49.963  27.711  1.00  0.00           H
ATOM      5  CA  ASP A   6      48.768  49.842  26.843  1.00  0.00           C
ATOM      6  HA  ASP A   6      48.985  50.689  26.193  1.00  0.00           H
ATOM      7  CB  ASP A   6      47.842  48.885  25.958  1.00  0.00           C
ATOM      8  HB2 ASP A   6      47.252  49.533  25.311  1.00  0.00           H
ATOM      9  HB3 ASP A   6      47.195  48.319  26.630  1.00  0.00           H
ATOM     10  CG  ASP A   6      48.478  47.942  24.911  1.00  0.00           C
ATOM     11  OD1 ASP A   6      49.651  47.647  24.977  1.00  0.00           O
ATOM     12  OD2 ASP A   6      47.756  47.292  24.069  1.00  0.00           O
ATOM     13  C   ASP A   6      48.032  50.320  28.015  1.00  0.00           C
ATOM     14  O   ASP A   6      48.293  49.991  29.198  1.00  0.00           O
ATOM     15  N   LYS A   7      47.089  51.254  27.816  1.00  0.00           N
ATOM     16  H   LYS A   7      46.978  51.583  26.867  1.00  0.00           H
ATOM     17  CA  LYS A   7      46.368  52.031  28.858  1.00  0.00           C
ATOM     18  HA  LYS A   7      47.097  52.317  29.617  1.00  0.00           H
ATOM     19  CB  LYS A   7      45.690  53.268  28.328  1.00  0.00           C
ATOM     20  HB2 LYS A   7      44.823  53.033  27.711  1.00  0.00           H
ATOM     21  HB3 LYS A   7      46.346  53.806  27.644  1.00  0.00           H
ATOM     22  CG  LYS A   7      45.146  54.127  29.445  1.00  0.00           C
ATOM     23  HG2 LYS A   7      44.544  53.473  30.076  1.00  0.00           H
ATOM     24  HG3 LYS A   7      46.027  54.546  29.932  1.00  0.00           H
ATOM     25  CD  LYS A   7      44.305  55.242  28.871  1.00  0.00           C
ATOM     26  HD2 LYS A   7      44.950  55.910  28.301  1.00  0.00           H
ATOM     27  HD3 LYS A   7      43.476  54.840  28.288  1.00  0.00           H
ATOM     28  CE  LYS A   7      43.551  56.008  29.971  1.00  0.00           C
ATOM     29  HE2 LYS A   7      44.292  56.545  30.563  1.00  0.00           H
ATOM     30  HE3 LYS A   7      43.038  55.271  30.589  1.00  0.00           H
ATOM     31  NZ  LYS A   7      42.618  57.033  29.422  1.00  0.00           N
ATOM     32  HZ1 LYS A   7      43.165  57.839  29.154  1.00  0.00           H
ATOM     33  HZ2 LYS A   7      42.105  57.514  30.147  1.00  0.00           H
ATOM     34  HZ3 LYS A   7      41.934  56.710  28.753  1.00  0.00           H
ATOM     35  C   LYS A   7      45.323  51.070  29.581  1.00  0.00           C
ATOM     36  O   LYS A   7      44.445  50.557  28.898  1.00  0.00           O
ATOM     37  N   THR A   8      45.547  50.727  30.862  1.00  0.00           N
ATOM     38  H   THR A   8      46.202  51.233  31.442  1.00  0.00           H
ATOM     39  CA  THR A   8      44.892  49.590  31.485  1.00  0.00           C
ATOM     40  HA  THR A   8      44.162  49.069  30.865  1.00  0.00           H
ATOM     41  CB  THR A   8      46.042  48.560  31.765  1.00  0.00           C
ATOM     42  HB  THR A   8      46.844  49.020  32.342  1.00  0.00           H
ATOM     43  CG2 THR A   8      45.419  47.470  32.722  1.00  0.00           C
ATOM     44 HG21 THR A   8      46.151  46.691  32.931  1.00  0.00           H
ATOM     45 HG22 THR A   8      45.178  47.884  33.701  1.00  0.00           H
ATOM     46 HG23 THR A   8      44.503  47.081  32.277  1.00  0.00           H
ATOM     47  OG1 THR A   8      46.645  48.106  30.581  1.00  0.00           O
ATOM     48  HG1 THR A   8      47.111  48.842  30.177  1.00  0.00           H
ATOM     49  C   THR A   8      44.129  50.020  32.752  1.00  0.00           C
ATOM     50  O   THR A   8      44.672  50.768  33.538  1.00  0.00           O
ATOM     51  N   LEU A   9      42.906  49.482  32.947  1.00  0.00           N
ATOM     52  H   LEU A   9      42.538  48.885  32.220  1.00  0.00           H
ATOM     53  CA  LEU A   9      41.946  49.671  34.068  1.00  0.00           C
ATOM     54  HA  LEU A   9      42.375  50.263  34.876  1.00  0.00           H
ATOM     55  CB  LEU A   9      40.748  50.511  33.671  1.00  0.00           C
ATOM     56  HB2 LEU A   9      41.238  51.393  33.259  1.00  0.00           H
ATOM     57  HB3 LEU A   9      40.387  49.975  32.793  1.00  0.00           H
ATOM     58  CG  LEU A   9      39.770  50.831  34.784  1.00  0.00           C
ATOM     59  HG  LEU A   9      39.383  49.896  35.188  1.00  0.00           H
ATOM     60  CD1 LEU A   9      40.365  51.691  36.013  1.00  0.00           C
ATOM     61 HD11 LEU A   9      40.738  51.036  36.799  1.00  0.00           H
ATOM     62 HD12 LEU A   9      41.241  52.223  35.642  1.00  0.00           H
ATOM     63 HD13 LEU A   9      39.610  52.309  36.499  1.00  0.00           H
ATOM     64  CD2 LEU A   9      38.689  51.688  34.025  1.00  0.00           C
ATOM     65 HD21 LEU A   9      37.856  51.840  34.711  1.00  0.00           H
ATOM     66 HD22 LEU A   9      38.245  51.192  33.162  1.00  0.00           H
ATOM     67 HD23 LEU A   9      39.216  52.602  33.752  1.00  0.00           H
ATOM     68  C   LEU A   9      41.550  48.367  34.688  1.00  0.00           C
ATOM     69  O   LEU A   9      41.395  47.401  33.951  1.00  0.00           O
ATOM     70  N   VAL A  10      41.378  48.338  36.048  1.00  0.00           N
ATOM     71  H   VAL A  10      41.664  49.129  36.607  1.00  0.00           H
ATOM     72  CA  VAL A  10      41.052  47.118  36.733  1.00  0.00           C
ATOM     73  HA  VAL A  10      40.859  46.421  35.918  1.00  0.00           H
ATOM     74  CB  VAL A  10      42.273  46.549  37.573  1.00  0.00           C
ATOM     75  HB  VAL A  10      42.435  47.181  38.446  1.00  0.00           H
ATOM     76  CG1 VAL A  10      41.977  45.132  38.089  1.00  0.00           C
ATOM     77 HG11 VAL A  10      41.768  44.466  37.253  1.00  0.00           H
ATOM     78 HG12 VAL A  10      42.788  44.809  38.742  1.00  0.00           H
ATOM     79 HG13 VAL A  10      41.029  45.146  38.628  1.00  0.00           H
ATOM     80  CG2 VAL A  10      43.616  46.494  36.766  1.00  0.00           C
ATOM     81 HG21 VAL A  10      43.528  46.093  35.756  1.00  0.00           H
ATOM     82 HG22 VAL A  10      44.441  45.960  37.238  1.00  0.00           H
ATOM     83 HG23 VAL A  10      43.930  47.513  36.542  1.00  0.00           H
ATOM     84  C   VAL A  10      39.901  47.325  37.615  1.00  0.00           C
ATOM     85  O   VAL A  10      39.922  48.227  38.446  1.00  0.00           O
ATOM     86  N   ILE A  11      38.833  46.616  37.320  1.00  0.00           N
ATOM     87  H   ILE A  11      38.999  45.830  36.707  1.00  0.00           H
ATOM     88  CA  ILE A  11      37.510  46.814  37.763  1.00  0.00           C
ATOM     89  HA  ILE A  11      37.471  47.784  38.258  1.00  0.00           H
ATOM     90  CB  ILE A  11      36.548  46.882  36.525  1.00  0.00           C
ATOM     91  HB  ILE A  11      36.729  45.984  35.935  1.00  0.00           H
ATOM     92  CG2 ILE A  11      35.110  46.942  37.089  1.00  0.00           C
ATOM     93 HG21 ILE A  11      34.953  47.743  37.812  1.00  0.00           H
ATOM     94 HG22 ILE A  11      34.862  46.030  37.633  1.00  0.00           H
ATOM     95 HG23 ILE A  11      34.384  47.174  36.310  1.00  0.00           H
ATOM     96  CG1 ILE A  11      36.885  48.122  35.591  1.00  0.00           C
ATOM     97 HG12 ILE A  11      37.797  48.699  35.744  1.00  0.00           H
ATOM     98 HG13 ILE A  11      36.029  48.796  35.616  1.00  0.00           H
ATOM     99  CD1 ILE A  11      36.867  47.611  34.155  1.00  0.00           C
ATOM    100 HD11 ILE A  11      37.762  47.022  33.953  1.00  0.00           H
ATOM    101 HD12 ILE A  11      36.830  48.512  33.541  1.00  0.00           H
ATOM    102 HD13 ILE A  11      35.964  47.036  33.949  1.00  0.00           H
ATOM    103  C   ILE A  11      37.094  45.708  38.759  1.00  0.00           C
ATOM    104  O   ILE A  11      37.035  44.507  38.451  1.00  0.00           O
ATOM    105  N   ILE A  12      36.677  46.231  39.875  1.00  0.00           N
ATOM    106  H   ILE A  12      36.719  47.239  39.926  1.00  0.00           H
ATOM    107  CA  ILE A  12      36.486  45.520  41.140  1.00  0.00           C
ATOM    108  HA  ILE A  12      36.382  44.448  40.972  1.00  0.00           H
ATOM    109  CB  ILE A  12      37.739  45.669  41.976  1.00  0.00           C
ATOM    110  HB  ILE A  12      37.986  46.719  41.817  1.00  0.00           H
ATOM    111  CG2 ILE A  12      37.442  45.287  43.459  1.00  0.00           C
ATOM    112 HG21 ILE A  12      36.874  46.067  43.966  1.00  0.00           H
ATOM    113 HG22 ILE A  12      38.372  45.164  44.014  1.00  0.00           H
ATOM    114 HG23 ILE A  12      36.985  44.303  43.560  1.00  0.00           H
ATOM    115  CG1 ILE A  12      38.926  44.760  41.497  1.00  0.00           C
ATOM    116 HG12 ILE A  12      38.835  44.626  40.419  1.00  0.00           H
ATOM    117 HG13 ILE A  12      38.883  43.811  42.030  1.00  0.00           H
ATOM    118  CD1 ILE A  12      40.298  45.500  41.623  1.00  0.00           C
ATOM    119 HD11 ILE A  12      41.076  44.787  41.351  1.00  0.00           H
ATOM    120 HD12 ILE A  12      40.310  46.366  40.962  1.00  0.00           H
ATOM    121 HD13 ILE A  12      40.489  45.862  42.634  1.00  0.00           H
ATOM    122  C   ILE A  12      35.189  45.935  41.802  1.00  0.00           C
ATOM    123  O   ILE A  12      35.091  46.937  42.522  1.00  0.00           O
ATOM    124  N   PRO A  13      34.069  45.137  41.682  1.00  0.00           N
ATOM    125  CD  PRO A  13      33.749  44.124  40.623  1.00  0.00           C
ATOM    126  HD2 PRO A  13      34.077  43.117  40.879  1.00  0.00           H
ATOM    127  HD3 PRO A  13      34.155  44.306  39.628  1.00  0.00           H
ATOM    128  CG  PRO A  13      32.190  44.089  40.552  1.00  0.00           C
ATOM    129  HG2 PRO A  13      31.911  43.056  40.343  1.00  0.00           H
ATOM    130  HG3 PRO A  13      31.753  44.838  39.892  1.00  0.00           H
ATOM    131  CB  PRO A  13      31.809  44.404  41.993  1.00  0.00           C
ATOM    132  HB2 PRO A  13      30.822  44.867  41.968  1.00  0.00           H
ATOM    133  HB3 PRO A  13      31.769  43.443  42.506  1.00  0.00           H
ATOM    134  CA  PRO A  13      32.920  45.241  42.592  1.00  0.00           C
ATOM    135  HA  PRO A  13      32.534  46.261  42.594  1.00  0.00           H
ATOM    136  C   PRO A  13      33.295  44.786  44.028  1.00  0.00           C
ATOM    137  O   PRO A  13      34.009  43.766  44.335  1.00  0.00           O
ATOM    138  N   THR A  14      32.588  45.465  44.939  1.00  0.00           N
ATOM    139  H   THR A  14      31.902  46.141  44.636  1.00  0.00           H
ATOM    140  CA  THR A  14      32.574  45.262  46.353  1.00  0.00           C
ATOM    141  HA  THR A  14      32.731  44.209  46.586  1.00  0.00           H
ATOM    142  CB  THR A  14      33.599  46.173  47.010  1.00  0.00           C
ATOM    143  HB  THR A  14      33.527  45.912  48.066  1.00  0.00           H
ATOM    144  CG2 THR A  14      35.050  46.083  46.583  1.00  0.00           C
ATOM    145 HG21 THR A  14      35.159  45.948  45.507  1.00  0.00           H
ATOM    146 HG22 THR A  14      35.686  46.921  46.869  1.00  0.00           H
ATOM    147 HG23 THR A  14      35.486  45.160  46.967  1.00  0.00           H
ATOM    148  OG1 THR A  14      33.310  47.554  46.840  1.00  0.00           O
ATOM    149  HG1 THR A  14      33.191  47.661  45.894  1.00  0.00           H
ATOM    150  C   THR A  14      31.188  45.607  46.951  1.00  0.00           C
ATOM    151  O   THR A  14      30.377  46.316  46.308  1.00  0.00           O
ATOM    152  N   TYR A  15      30.967  45.092  48.152  1.00  0.00           N
ATOM    153  H   TYR A  15      31.844  44.715  48.482  1.00  0.00           H
ATOM    154  CA  TYR A  15      29.727  45.239  48.946  1.00  0.00           C
ATOM    155  HA  TYR A  15      29.404  46.278  48.883  1.00  0.00           H
ATOM    156  CB  TYR A  15      28.649  44.312  48.294  1.00  0.00           C
ATOM    157  HB2 TYR A  15      28.556  44.619  47.252  1.00  0.00           H
ATOM    158  HB3 TYR A  15      29.158  43.356  48.176  1.00  0.00           H
ATOM    159  CG  TYR A  15      27.304  44.096  48.934  1.00  0.00           C
ATOM    160  CD1 TYR A  15      26.625  42.904  48.772  1.00  0.00           C
ATOM    161  HD1 TYR A  15      27.060  42.074  48.235  1.00  0.00           H
ATOM    162  CE1 TYR A  15      25.307  42.785  49.216  1.00  0.00           C
ATOM    163  HE1 TYR A  15      24.827  41.820  49.148  1.00  0.00           H
ATOM    164  CZ  TYR A  15      24.713  43.750  49.995  1.00  0.00           C
ATOM    165  OH  TYR A  15      23.600  43.407  50.734  1.00  0.00           O
ATOM    166  HH  TYR A  15      23.304  42.538  50.452  1.00  0.00           H
ATOM    167  CE2 TYR A  15      25.353  45.052  50.110  1.00  0.00           C
ATOM    168  HE2 TYR A  15      24.837  45.917  50.500  1.00  0.00           H
ATOM    169  CD2 TYR A  15      26.633  45.260  49.475  1.00  0.00           C
ATOM    170  HD2 TYR A  15      27.138  46.205  49.610  1.00  0.00           H
ATOM    171  C   TYR A  15      29.879  44.831  50.415  1.00  0.00           C
ATOM    172  O   TYR A  15      30.086  43.660  50.690  1.00  0.00           O
ATOM    173  N   ASN A  16      29.870  45.829  51.359  1.00  0.00           N
ATOM    174  H   ASN A  16      29.744  46.769  51.012  1.00  0.00           H
ATOM    175  CA  ASN A  16      30.215  45.716  52.830  1.00  0.00           C
ATOM    176  HA  ASN A  16      30.361  46.711  53.248  1.00  0.00           H
ATOM    177  CB  ASN A  16      28.977  45.117  53.559  1.00  0.00           C
ATOM    178  HB2 ASN A  16      28.619  44.213  53.067  1.00  0.00           H
ATOM    179  HB3 ASN A  16      29.202  44.826  54.585  1.00  0.00           H
ATOM    180  CG  ASN A  16      27.836  46.120  53.713  1.00  0.00           C
ATOM    181  OD1 ASN A  16      27.974  47.279  53.984  1.00  0.00           O
ATOM    182  ND2 ASN A  16      26.627  45.608  53.395  1.00  0.00           N
ATOM    183 HD21 ASN A  16      26.630  44.631  53.138  1.00  0.00           H
ATOM    184 HD22 ASN A  16      25.729  46.042  53.552  1.00  0.00           H
ATOM    185  C   ASN A  16      31.612  45.049  53.096  1.00  0.00           C
ATOM    186  O   ASN A  16      31.887  44.538  54.187  1.00  0.00           O
ATOM    187  N   GLU A  17      32.535  45.158  52.133  1.00  0.00           N
ATOM    188  H   GLU A  17      32.182  45.566  51.279  1.00  0.00           H
ATOM    189  CA  GLU A  17      33.965  44.879  52.247  1.00  0.00           C
ATOM    190  HA  GLU A  17      34.020  44.025  52.922  1.00  0.00           H
ATOM    191  CB  GLU A  17      34.548  44.451  50.898  1.00  0.00           C
ATOM    192  HB2 GLU A  17      34.597  45.336  50.264  1.00  0.00           H
ATOM    193  HB3 GLU A  17      35.570  44.089  51.014  1.00  0.00           H
ATOM    194  CG  GLU A  17      33.750  43.407  50.052  1.00  0.00           C
ATOM    195  HG2 GLU A  17      34.073  43.551  49.020  1.00  0.00           H
ATOM    196  HG3 GLU A  17      32.705  43.709  49.994  1.00  0.00           H
ATOM    197  CD  GLU A  17      34.011  41.901  50.308  1.00  0.00           C
ATOM    198  OE1 GLU A  17      34.686  41.590  51.323  1.00  0.00           O
ATOM    199  OE2 GLU A  17      33.510  41.077  49.591  1.00  0.00           O
ATOM    200  C   GLU A  17      34.861  45.982  52.797  1.00  0.00           C
ATOM    201  O   GLU A  17      34.792  47.198  52.421  1.00  0.00           O
ATOM    202  N   LEU A  18      35.726  45.669  53.745  1.00  0.00           N
ATOM    203  H   LEU A  18      35.633  44.793  54.238  1.00  0.00           H
ATOM    204  CA  LEU A  18      36.760  46.485  54.375  1.00  0.00           C
ATOM    205  HA  LEU A  18      37.043  47.267  53.671  1.00  0.00           H
ATOM    206  CB  LEU A  18      36.315  47.149  55.715  1.00  0.00           C
ATOM    207  HB2 LEU A  18      37.232  47.573  56.124  1.00  0.00           H
ATOM    208  HB3 LEU A  18      36.082  46.293  56.349  1.00  0.00           H
ATOM    209  CG  LEU A  18      35.142  48.122  55.664  1.00  0.00           C
ATOM    210  HG  LEU A  18      35.045  48.661  54.721  1.00  0.00           H
ATOM    211  CD1 LEU A  18      33.841  47.465  56.048  1.00  0.00           C
ATOM    212 HD11 LEU A  18      33.070  48.233  55.996  1.00  0.00           H
ATOM    213 HD12 LEU A  18      33.716  46.728  55.254  1.00  0.00           H
ATOM    214 HD13 LEU A  18      33.844  47.093  57.073  1.00  0.00           H
ATOM    215  CD2 LEU A  18      35.318  49.194  56.716  1.00  0.00           C
ATOM    216 HD21 LEU A  18      35.088  48.799  57.705  1.00  0.00           H
ATOM    217 HD22 LEU A  18      36.325  49.612  56.704  1.00  0.00           H
ATOM    218 HD23 LEU A  18      34.731  50.087  56.500  1.00  0.00           H
ATOM    219  C   LEU A  18      38.099  45.875  54.451  1.00  0.00           C
ATOM    220  O   LEU A  18      39.059  46.505  53.940  1.00  0.00           O
ATOM    221  N   GLU A  19      38.222  44.692  55.042  1.00  0.00           N
ATOM    222  H   GLU A  19      37.392  44.296  55.459  1.00  0.00           H
ATOM    223  CA  GLU A  19      39.533  44.073  55.394  1.00  0.00           C
ATOM    224  HA  GLU A  19      40.158  44.924  55.665  1.00  0.00           H
ATOM    225  CB  GLU A  19      39.317  43.167  56.663  1.00  0.00           C
ATOM    226  HB2 GLU A  19      40.254  42.735  57.016  1.00  0.00           H
ATOM    227  HB3 GLU A  19      38.787  42.277  56.324  1.00  0.00           H
ATOM    228  CG  GLU A  19      38.479  43.777  57.832  1.00  0.00           C
ATOM    229  HG2 GLU A  19      37.488  44.069  57.486  1.00  0.00           H
ATOM    230  HG3 GLU A  19      38.290  43.075  58.643  1.00  0.00           H
ATOM    231  CD  GLU A  19      39.139  45.063  58.387  1.00  0.00           C
ATOM    232  OE1 GLU A  19      38.377  46.005  58.781  1.00  0.00           O
ATOM    233  OE2 GLU A  19      40.334  45.113  58.516  1.00  0.00           O
ATOM    234  C   GLU A  19      40.181  43.289  54.270  1.00  0.00           C
ATOM    235  O   GLU A  19      41.397  43.162  54.283  1.00  0.00           O
ATOM    236  N   ASN A  20      39.426  42.906  53.235  1.00  0.00           N
ATOM    237  H   ASN A  20      38.430  42.748  53.299  1.00  0.00           H
ATOM    238  CA  ASN A  20      40.105  42.321  52.012  1.00  0.00           C
ATOM    239  HA  ASN A  20      40.907  41.728  52.452  1.00  0.00           H
ATOM    240  CB  ASN A  20      39.258  41.379  51.176  1.00  0.00           C
ATOM    241  HB2 ASN A  20      39.795  40.924  50.344  1.00  0.00           H
ATOM    242  HB3 ASN A  20      38.404  41.873  50.711  1.00  0.00           H
ATOM    243  CG  ASN A  20      38.706  40.118  51.885  1.00  0.00           C
ATOM    244  OD1 ASN A  20      39.350  39.379  52.531  1.00  0.00           O
ATOM    245  ND2 ASN A  20      37.453  39.874  51.820  1.00  0.00           N
ATOM    246 HD21 ASN A  20      36.830  40.546  51.395  1.00  0.00           H
ATOM    247 HD22 ASN A  20      37.120  39.081  52.349  1.00  0.00           H
ATOM    248  C   ASN A  20      40.758  43.408  51.214  1.00  0.00           C
ATOM    249  O   ASN A  20      41.819  43.108  50.607  1.00  0.00           O
ATOM    250  N   LEU A  21      40.103  44.595  51.098  1.00  0.00           N
ATOM    251  H   LEU A  21      39.191  44.755  51.503  1.00  0.00           H
ATOM    252  CA  LEU A  21      40.534  45.672  50.267  1.00  0.00           C
ATOM    253  HA  LEU A  21      40.402  45.250  49.271  1.00  0.00           H
ATOM    254  CB  LEU A  21      39.544  46.905  50.302  1.00  0.00           C
ATOM    255  HB2 LEU A  21      39.163  46.990  51.320  1.00  0.00           H
ATOM    256  HB3 LEU A  21      39.887  47.936  50.225  1.00  0.00           H
ATOM    257  CG  LEU A  21      38.354  46.809  49.310  1.00  0.00           C
ATOM    258  HG  LEU A  21      38.110  45.749  49.239  1.00  0.00           H
ATOM    259  CD1 LEU A  21      37.048  47.513  49.850  1.00  0.00           C
ATOM    260 HD11 LEU A  21      36.899  47.148  50.866  1.00  0.00           H
ATOM    261 HD12 LEU A  21      36.180  47.337  49.215  1.00  0.00           H
ATOM    262 HD13 LEU A  21      37.306  48.559  50.011  1.00  0.00           H
ATOM    263  CD2 LEU A  21      38.706  47.399  47.897  1.00  0.00           C
ATOM    264 HD21 LEU A  21      39.028  48.440  47.940  1.00  0.00           H
ATOM    265 HD22 LEU A  21      39.504  46.764  47.511  1.00  0.00           H
ATOM    266 HD23 LEU A  21      37.843  47.287  47.241  1.00  0.00           H
ATOM    267  C   LEU A  21      41.987  46.112  50.427  1.00  0.00           C
ATOM    268  O   LEU A  21      42.650  45.989  49.402  1.00  0.00           O
ATOM    269  N   PRO A  22      42.575  46.509  51.613  1.00  0.00           N
ATOM    270  CD  PRO A  22      41.879  47.043  52.763  1.00  0.00           C
ATOM    271  HD2 PRO A  22      41.727  46.271  53.518  1.00  0.00           H
ATOM    272  HD3 PRO A  22      40.829  47.289  52.606  1.00  0.00           H
ATOM    273  CG  PRO A  22      42.761  48.128  53.394  1.00  0.00           C
ATOM    274  HG2 PRO A  22      42.474  48.259  54.437  1.00  0.00           H
ATOM    275  HG3 PRO A  22      42.819  49.022  52.773  1.00  0.00           H
ATOM    276  CB  PRO A  22      44.111  47.409  53.245  1.00  0.00           C
ATOM    277  HB2 PRO A  22      44.973  48.041  53.461  1.00  0.00           H
ATOM    278  HB3 PRO A  22      44.211  46.528  53.878  1.00  0.00           H
ATOM    279  CA  PRO A  22      43.999  46.906  51.780  1.00  0.00           C
ATOM    280  HA  PRO A  22      44.252  47.640  51.014  1.00  0.00           H
ATOM    281  C   PRO A  22      44.944  45.733  51.449  1.00  0.00           C
ATOM    282  O   PRO A  22      46.014  45.881  50.974  1.00  0.00           O
ATOM    283  N   LEU A  23      44.529  44.471  51.624  1.00  0.00           N
ATOM    284  H   LEU A  23      43.688  44.373  52.174  1.00  0.00           H
ATOM    285  CA  LEU A  23      45.379  43.311  51.353  1.00  0.00           C
ATOM    286  HA  LEU A  23      46.383  43.547  51.706  1.00  0.00           H
ATOM    287  CB  LEU A  23      44.912  42.099  52.188  1.00  0.00           C
ATOM    288  HB2 LEU A  23      45.176  41.178  51.670  1.00  0.00           H
ATOM    289  HB3 LEU A  23      43.828  42.096  52.067  1.00  0.00           H
ATOM    290  CG  LEU A  23      45.291  42.061  53.666  1.00  0.00           C
ATOM    291  HG  LEU A  23      45.071  43.070  54.012  1.00  0.00           H
ATOM    292  CD1 LEU A  23      44.456  40.995  54.366  1.00  0.00           C
ATOM    293 HD11 LEU A  23      44.613  40.001  53.948  1.00  0.00           H
ATOM    294 HD12 LEU A  23      44.669  40.818  55.421  1.00  0.00           H
ATOM    295 HD13 LEU A  23      43.395  41.190  54.207  1.00  0.00           H
ATOM    296  CD2 LEU A  23      46.774  41.787  53.909  1.00  0.00           C
ATOM    297 HD21 LEU A  23      47.374  42.573  53.450  1.00  0.00           H
ATOM    298 HD22 LEU A  23      46.908  40.820  53.424  1.00  0.00           H
ATOM    299 HD23 LEU A  23      47.048  41.822  54.963  1.00  0.00           H
ATOM    300  C   LEU A  23      45.465  42.917  49.821  1.00  0.00           C
ATOM    301  O   LEU A  23      46.515  42.780  49.226  1.00  0.00           O
ATOM    302  N   ILE A  24      44.335  42.800  49.165  1.00  0.00           N
ATOM    303  H   ILE A  24      43.461  42.876  49.667  1.00  0.00           H
ATOM    304  CA  ILE A  24      44.295  42.428  47.745  1.00  0.00           C
ATOM    305  HA  ILE A  24      45.038  41.635  47.656  1.00  0.00           H
ATOM    306  CB  ILE A  24      42.990  41.808  47.328  1.00  0.00           C
ATOM    307  HB  ILE A  24      42.200  42.549  47.206  1.00  0.00           H
ATOM    308  CG2 ILE A  24      42.994  41.251  45.935  1.00  0.00           C
ATOM    309 HG21 ILE A  24      43.500  40.287  45.885  1.00  0.00           H
ATOM    310 HG22 ILE A  24      43.316  42.009  45.221  1.00  0.00           H
ATOM    311 HG23 ILE A  24      42.006  40.903  45.634  1.00  0.00           H
ATOM    312  CG1 ILE A  24      42.555  40.701  48.355  1.00  0.00           C
ATOM    313 HG12 ILE A  24      41.736  40.138  47.907  1.00  0.00           H
ATOM    314 HG13 ILE A  24      42.231  41.188  49.275  1.00  0.00           H
ATOM    315  CD1 ILE A  24      43.565  39.702  48.806  1.00  0.00           C
ATOM    316 HD11 ILE A  24      44.556  40.105  49.015  1.00  0.00           H
ATOM    317 HD12 ILE A  24      43.719  39.052  47.944  1.00  0.00           H
ATOM    318 HD13 ILE A  24      43.218  39.109  49.652  1.00  0.00           H
ATOM    319  C   ILE A  24      44.828  43.573  46.731  1.00  0.00           C
ATOM    320  O   ILE A  24      45.650  43.298  45.868  1.00  0.00           O
ATOM    321  N   THR A  25      44.326  44.827  46.908  1.00  0.00           N
ATOM    322  H   THR A  25      43.629  44.973  47.625  1.00  0.00           H
ATOM    323  CA  THR A  25      44.849  46.013  46.222  1.00  0.00           C
ATOM    324  HA  THR A  25      44.726  45.878  45.148  1.00  0.00           H
ATOM    325  CB  THR A  25      44.238  47.329  46.693  1.00  0.00           C
ATOM    326  HB  THR A  25      44.585  48.233  46.193  1.00  0.00           H
ATOM    327  CG2 THR A  25      42.787  47.372  46.309  1.00  0.00           C
ATOM    328 HG21 THR A  25      42.606  47.154  45.257  1.00  0.00           H
ATOM    329 HG22 THR A  25      42.236  46.598  46.841  1.00  0.00           H
ATOM    330 HG23 THR A  25      42.566  48.420  46.511  1.00  0.00           H
ATOM    331  OG1 THR A  25      44.293  47.496  48.061  1.00  0.00           O
ATOM    332  HG1 THR A  25      43.505  47.033  48.356  1.00  0.00           H
ATOM    333  C   THR A  25      46.384  46.144  46.411  1.00  0.00           C
ATOM    334  O   THR A  25      47.076  46.544  45.477  1.00  0.00           O
ATOM    335  N   GLY A  26      46.934  45.698  47.589  1.00  0.00           N
ATOM    336  H   GLY A  26      46.289  45.459  48.328  1.00  0.00           H
ATOM    337  CA  GLY A  26      48.361  45.459  47.799  1.00  0.00           C
ATOM    338  HA2 GLY A  26      48.361  44.861  48.711  1.00  0.00           H
ATOM    339  HA3 GLY A  26      48.884  46.400  47.968  1.00  0.00           H
ATOM    340  C   GLY A  26      48.966  44.609  46.664  1.00  0.00           C
ATOM    341  O   GLY A  26      49.841  45.020  45.963  1.00  0.00           O
ATOM    342  N   ARG A  27      48.405  43.368  46.659  1.00  0.00           N
ATOM    343  H   ARG A  27      47.752  43.194  47.410  1.00  0.00           H
ATOM    344  CA  ARG A  27      48.819  42.251  45.708  1.00  0.00           C
ATOM    345  HA  ARG A  27      49.895  42.090  45.771  1.00  0.00           H
ATOM    346  CB  ARG A  27      48.179  40.933  46.193  1.00  0.00           C
ATOM    347  HB2 ARG A  27      48.438  40.168  45.460  1.00  0.00           H
ATOM    348  HB3 ARG A  27      47.102  41.099  46.191  1.00  0.00           H
ATOM    349  CG  ARG A  27      48.703  40.422  47.611  1.00  0.00           C
ATOM    350  HG2 ARG A  27      49.669  39.933  47.477  1.00  0.00           H
ATOM    351  HG3 ARG A  27      48.826  41.295  48.252  1.00  0.00           H
ATOM    352  CD  ARG A  27      47.846  39.444  48.350  1.00  0.00           C
ATOM    353  HD2 ARG A  27      48.401  39.119  49.230  1.00  0.00           H
ATOM    354  HD3 ARG A  27      46.908  39.919  48.637  1.00  0.00           H
ATOM    355  NE  ARG A  27      47.474  38.303  47.520  1.00  0.00           N
ATOM    356  HE  ARG A  27      48.128  38.254  46.752  1.00  0.00           H
ATOM    357  CZ  ARG A  27      46.669  37.255  47.824  1.00  0.00           C
ATOM    358  NH1 ARG A  27      45.978  37.133  48.965  1.00  0.00           N
ATOM    359 HH11 ARG A  27      46.086  37.805  49.711  1.00  0.00           H
ATOM    360 HH12 ARG A  27      45.482  36.275  49.156  1.00  0.00           H
ATOM    361  NH2 ARG A  27      46.684  36.237  47.027  1.00  0.00           N
ATOM    362 HH21 ARG A  27      47.224  36.269  46.174  1.00  0.00           H
ATOM    363 HH22 ARG A  27      45.938  35.589  47.236  1.00  0.00           H
ATOM    364  C   ARG A  27      48.606  42.530  44.210  1.00  0.00           C
ATOM    365  O   ARG A  27      49.445  42.111  43.414  1.00  0.00           O
ATOM    366  N   VAL A  28      47.643  43.380  43.870  1.00  0.00           N
ATOM    367  H   VAL A  28      47.039  43.691  44.617  1.00  0.00           H
ATOM    368  CA  VAL A  28      47.492  43.859  42.494  1.00  0.00           C
ATOM    369  HA  VAL A  28      47.645  43.030  41.803  1.00  0.00           H
ATOM    370  CB  VAL A  28      46.056  44.472  42.342  1.00  0.00           C
ATOM    371  HB  VAL A  28      45.882  45.326  42.997  1.00  0.00           H
ATOM    372  CG1 VAL A  28      45.868  44.760  40.910  1.00  0.00           C
ATOM    373 HG11 VAL A  28      46.722  45.265  40.459  1.00  0.00           H
ATOM    374 HG12 VAL A  28      45.838  43.868  40.285  1.00  0.00           H
ATOM    375 HG13 VAL A  28      44.964  45.328  40.689  1.00  0.00           H
ATOM    376  CG2 VAL A  28      44.869  43.563  42.659  1.00  0.00           C
ATOM    377 HG21 VAL A  28      44.771  42.616  42.129  1.00  0.00           H
ATOM    378 HG22 VAL A  28      43.938  44.109  42.508  1.00  0.00           H
ATOM    379 HG23 VAL A  28      44.897  43.126  43.657  1.00  0.00           H
ATOM    380  C   VAL A  28      48.553  44.892  42.180  1.00  0.00           C
ATOM    381  O   VAL A  28      49.127  44.815  41.142  1.00  0.00           O
ATOM    382  N   ARG A  29      48.787  45.830  43.085  1.00  0.00           N
ATOM    383  H   ARG A  29      48.174  45.981  43.873  1.00  0.00           H
ATOM    384  CA  ARG A  29      49.891  46.855  42.868  1.00  0.00           C
ATOM    385  HA  ARG A  29      49.847  47.324  41.884  1.00  0.00           H
ATOM    386  CB  ARG A  29      49.631  47.921  43.987  1.00  0.00           C
ATOM    387  HB2 ARG A  29      48.738  48.511  43.781  1.00  0.00           H
ATOM    388  HB3 ARG A  29      49.534  47.432  44.956  1.00  0.00           H
ATOM    389  CG  ARG A  29      50.830  48.839  44.044  1.00  0.00           C
ATOM    390  HG2 ARG A  29      51.774  48.351  44.285  1.00  0.00           H
ATOM    391  HG3 ARG A  29      51.019  49.365  43.108  1.00  0.00           H
ATOM    392  CD  ARG A  29      50.586  49.956  45.075  1.00  0.00           C
ATOM    393  HD2 ARG A  29      51.300  50.770  44.950  1.00  0.00           H
ATOM    394  HD3 ARG A  29      49.605  50.374  44.849  1.00  0.00           H
ATOM    395  NE  ARG A  29      50.693  49.414  46.374  1.00  0.00           N
ATOM    396  HE  ARG A  29      51.089  48.486  46.398  1.00  0.00           H
ATOM    397  CZ  ARG A  29      50.617  50.081  47.539  1.00  0.00           C
ATOM    398  NH1 ARG A  29      50.830  49.312  48.555  1.00  0.00           N
ATOM    399 HH11 ARG A  29      51.289  48.418  48.446  1.00  0.00           H
ATOM    400 HH12 ARG A  29      51.144  49.862  49.342  1.00  0.00           H
ATOM    401  NH2 ARG A  29      50.349  51.347  47.702  1.00  0.00           N
ATOM    402 HH21 ARG A  29      50.534  52.018  46.971  1.00  0.00           H
ATOM    403 HH22 ARG A  29      50.405  51.762  48.622  1.00  0.00           H
ATOM    404  C   ARG A  29      51.276  46.206  42.974  1.00  0.00           C
ATOM    405  O   ARG A  29      52.183  46.743  42.340  1.00  0.00           O
ATOM    406  N   GLU A  30      51.465  45.054  43.637  1.00  0.00           N
ATOM    407  H   GLU A  30      50.820  44.796  44.371  1.00  0.00           H
ATOM    408  CA  GLU A  30      52.707  44.248  43.424  1.00  0.00           C
ATOM    409  HA  GLU A  30      53.593  44.882  43.474  1.00  0.00           H
ATOM    410  CB  GLU A  30      52.887  43.247  44.596  1.00  0.00           C
ATOM    411  HB2 GLU A  30      53.121  43.919  45.422  1.00  0.00           H
ATOM    412  HB3 GLU A  30      51.950  42.723  44.783  1.00  0.00           H
ATOM    413  CG  GLU A  30      54.006  42.218  44.304  1.00  0.00           C
ATOM    414  HG2 GLU A  30      53.947  41.373  44.989  1.00  0.00           H
ATOM    415  HG3 GLU A  30      53.832  41.793  43.315  1.00  0.00           H
ATOM    416  CD  GLU A  30      55.467  42.710  44.423  1.00  0.00           C
ATOM    417  OE1 GLU A  30      55.621  43.988  44.457  1.00  0.00           O
ATOM    418  OE2 GLU A  30      56.445  41.949  44.224  1.00  0.00           O
ATOM    419  C   GLU A  30      52.716  43.599  42.009  1.00  0.00           C
ATOM    420  O   GLU A  30      53.779  43.551  41.390  1.00  0.00           O
ATOM    421  N   ALA A  31      51.599  43.069  41.556  1.00  0.00           N
ATOM    422  H   ALA A  31      50.781  43.066  42.148  1.00  0.00           H
ATOM    423  CA  ALA A  31      51.561  42.434  40.163  1.00  0.00           C
ATOM    424  HA  ALA A  31      52.420  41.788  39.981  1.00  0.00           H
ATOM    425  CB  ALA A  31      50.260  41.604  40.162  1.00  0.00           C
ATOM    426  HB1 ALA A  31      50.178  41.049  39.227  1.00  0.00           H
ATOM    427  HB2 ALA A  31      49.453  42.334  40.218  1.00  0.00           H
ATOM    428  HB3 ALA A  31      50.165  40.939  41.020  1.00  0.00           H
ATOM    429  C   ALA A  31      51.647  43.410  38.950  1.00  0.00           C
ATOM    430  O   ALA A  31      52.090  42.976  37.873  1.00  0.00           O
ATOM    431  N   ALA A  32      51.315  44.697  39.138  1.00  0.00           N
ATOM    432  H   ALA A  32      51.072  44.924  40.091  1.00  0.00           H
ATOM    433  CA  ALA A  32      50.966  45.686  38.154  1.00  0.00           C
ATOM    434  HA  ALA A  32      51.616  45.543  37.292  1.00  0.00           H
ATOM    435  CB  ALA A  32      49.555  45.337  37.541  1.00  0.00           C
ATOM    436  HB1 ALA A  32      49.424  44.286  37.285  1.00  0.00           H
ATOM    437  HB2 ALA A  32      49.568  45.924  36.622  1.00  0.00           H
ATOM    438  HB3 ALA A  32      48.841  45.657  38.300  1.00  0.00           H
ATOM    439  C   ALA A  32      51.128  47.127  38.647  1.00  0.00           C
ATOM    440  O   ALA A  32      50.005  47.731  38.797  1.00  0.00           O
ATOM    441  N   PRO A  33      52.258  47.604  39.070  1.00  0.00           N
ATOM    442  CD  PRO A  33      53.513  46.929  39.197  1.00  0.00           C
ATOM    443  HD2 PRO A  33      53.810  46.199  38.443  1.00  0.00           H
ATOM    444  HD3 PRO A  33      53.432  46.318  40.096  1.00  0.00           H
ATOM    445  CG  PRO A  33      54.524  48.125  39.483  1.00  0.00           C
ATOM    446  HG2 PRO A  33      55.376  47.751  40.051  1.00  0.00           H
ATOM    447  HG3 PRO A  33      54.878  48.469  38.511  1.00  0.00           H
ATOM    448  CB  PRO A  33      53.654  49.139  40.194  1.00  0.00           C
ATOM    449  HB2 PRO A  33      53.654  48.937  41.265  1.00  0.00           H
ATOM    450  HB3 PRO A  33      54.097  50.103  39.944  1.00  0.00           H
ATOM    451  CA  PRO A  33      52.230  48.904  39.711  1.00  0.00           C
ATOM    452  HA  PRO A  33      51.594  49.007  40.589  1.00  0.00           H
ATOM    453  C   PRO A  33      51.852  50.089  38.828  1.00  0.00           C
ATOM    454  O   PRO A  33      51.552  51.125  39.409  1.00  0.00           O
ATOM    455  N   ASP A  34      51.826  50.095  37.528  1.00  0.00           N
ATOM    456  H   ASP A  34      51.824  49.181  37.097  1.00  0.00           H
ATOM    457  CA  ASP A  34      51.557  51.265  36.688  1.00  0.00           C
ATOM    458  HA  ASP A  34      51.945  52.181  37.133  1.00  0.00           H
ATOM    459  CB  ASP A  34      52.289  51.135  35.314  1.00  0.00           C
ATOM    460  HB2 ASP A  34      52.855  50.221  35.138  1.00  0.00           H
ATOM    461  HB3 ASP A  34      51.553  51.142  34.509  1.00  0.00           H
ATOM    462  CG  ASP A  34      53.235  52.279  35.083  1.00  0.00           C
ATOM    463  OD1 ASP A  34      52.931  53.522  35.250  1.00  0.00           O
ATOM    464  OD2 ASP A  34      54.384  52.045  34.644  1.00  0.00           O
ATOM    465  C   ASP A  34      50.048  51.534  36.476  1.00  0.00           C
ATOM    466  O   ASP A  34      49.524  52.629  36.359  1.00  0.00           O
ATOM    467  N   VAL A  35      49.289  50.405  36.434  1.00  0.00           N
ATOM    468  H   VAL A  35      49.699  49.544  36.767  1.00  0.00           H
ATOM    469  CA  VAL A  35      47.838  50.372  35.971  1.00  0.00           C
ATOM    470  HA  VAL A  35      47.709  50.856  35.003  1.00  0.00           H
ATOM    471  CB  VAL A  35      47.203  48.986  35.656  1.00  0.00           C
ATOM    472  HB  VAL A  35      46.283  49.165  35.100  1.00  0.00           H
ATOM    473  CG1 VAL A  35      48.303  48.227  34.805  1.00  0.00           C
ATOM    474 HG11 VAL A  35      49.144  47.777  35.331  1.00  0.00           H
ATOM    475 HG12 VAL A  35      48.656  48.960  34.080  1.00  0.00           H
ATOM    476 HG13 VAL A  35      47.691  47.401  34.443  1.00  0.00           H
ATOM    477  CG2 VAL A  35      47.029  48.108  36.954  1.00  0.00           C
ATOM    478 HG21 VAL A  35      47.897  48.075  37.612  1.00  0.00           H
ATOM    479 HG22 VAL A  35      46.195  48.491  37.543  1.00  0.00           H
ATOM    480 HG23 VAL A  35      46.798  47.065  36.735  1.00  0.00           H
ATOM    481  C   VAL A  35      46.855  51.141  36.861  1.00  0.00           C
ATOM    482  O   VAL A  35      47.092  51.228  38.056  1.00  0.00           O
ATOM    483  N   ASP A  36      45.810  51.693  36.347  1.00  0.00           N
ATOM    484  H   ASP A  36      45.722  51.506  35.358  1.00  0.00           H
ATOM    485  CA  ASP A  36      44.627  52.128  37.100  1.00  0.00           C
ATOM    486  HA  ASP A  36      45.083  52.718  37.895  1.00  0.00           H
ATOM    487  CB  ASP A  36      43.810  53.089  36.228  1.00  0.00           C
ATOM    488  HB2 ASP A  36      42.842  53.161  36.725  1.00  0.00           H
ATOM    489  HB3 ASP A  36      43.563  52.583  35.294  1.00  0.00           H
ATOM    490  CG  ASP A  36      44.454  54.411  35.987  1.00  0.00           C
ATOM    491  OD1 ASP A  36      45.295  54.876  36.774  1.00  0.00           O
ATOM    492  OD2 ASP A  36      44.153  54.973  34.924  1.00  0.00           O
ATOM    493  C   ASP A  36      43.758  51.025  37.730  1.00  0.00           C
ATOM    494  O   ASP A  36      43.443  50.073  37.109  1.00  0.00           O
ATOM    495  N   ILE A  37      43.126  51.287  38.920  1.00  0.00           N
ATOM    496  H   ILE A  37      43.339  52.105  39.472  1.00  0.00           H
ATOM    497  CA  ILE A  37      42.127  50.363  39.543  1.00  0.00           C
ATOM    498  HA  ILE A  37      41.851  49.558  38.862  1.00  0.00           H
ATOM    499  CB  ILE A  37      42.663  49.823  40.848  1.00  0.00           C
ATOM    500  HB  ILE A  37      42.928  50.711  41.421  1.00  0.00           H
ATOM    501  CG2 ILE A  37      41.707  48.970  41.676  1.00  0.00           C
ATOM    502 HG21 ILE A  37      41.915  47.912  41.519  1.00  0.00           H
ATOM    503 HG22 ILE A  37      41.727  49.048  42.763  1.00  0.00           H
ATOM    504 HG23 ILE A  37      40.652  49.068  41.421  1.00  0.00           H
ATOM    505  CG1 ILE A  37      44.054  49.143  40.627  1.00  0.00           C
ATOM    506 HG12 ILE A  37      43.751  48.344  39.950  1.00  0.00           H
ATOM    507 HG13 ILE A  37      44.848  49.617  40.049  1.00  0.00           H
ATOM    508  CD1 ILE A  37      44.729  48.611  41.969  1.00  0.00           C
ATOM    509 HD11 ILE A  37      45.740  48.303  41.702  1.00  0.00           H
ATOM    510 HD12 ILE A  37      44.259  47.741  42.427  1.00  0.00           H
ATOM    511 HD13 ILE A  37      44.711  49.414  42.705  1.00  0.00           H
ATOM    512  C   ILE A  37      40.857  51.233  39.811  1.00  0.00           C
ATOM    513  O   ILE A  37      41.007  52.402  40.206  1.00  0.00           O
ATOM    514  N   LEU A  38      39.677  50.732  39.610  1.00  0.00           N
ATOM    515  H   LEU A  38      39.691  49.729  39.494  1.00  0.00           H
ATOM    516  CA  LEU A  38      38.374  51.349  39.962  1.00  0.00           C
ATOM    517  HA  LEU A  38      38.372  52.319  40.459  1.00  0.00           H
ATOM    518  CB  LEU A  38      37.520  51.672  38.736  1.00  0.00           C
ATOM    519  HB2 LEU A  38      38.018  52.360  38.053  1.00  0.00           H
ATOM    520  HB3 LEU A  38      37.424  50.713  38.226  1.00  0.00           H
ATOM    521  CG  LEU A  38      36.061  52.141  39.063  1.00  0.00           C
ATOM    522  HG  LEU A  38      35.509  51.510  39.761  1.00  0.00           H
ATOM    523  CD1 LEU A  38      36.003  53.543  39.642  1.00  0.00           C
ATOM    524 HD11 LEU A  38      36.560  54.187  38.961  1.00  0.00           H
ATOM    525 HD12 LEU A  38      36.407  53.469  40.651  1.00  0.00           H
ATOM    526 HD13 LEU A  38      35.005  53.953  39.493  1.00  0.00           H
ATOM    527  CD2 LEU A  38      35.296  52.181  37.755  1.00  0.00           C
ATOM    528 HD21 LEU A  38      35.844  52.608  36.914  1.00  0.00           H
ATOM    529 HD22 LEU A  38      34.289  52.574  37.894  1.00  0.00           H
ATOM    530 HD23 LEU A  38      35.108  51.113  37.645  1.00  0.00           H
ATOM    531  C   LEU A  38      37.630  50.353  40.821  1.00  0.00           C
ATOM    532  O   LEU A  38      37.347  49.216  40.397  1.00  0.00           O
ATOM    533  N   ILE A  39      37.277  50.756  42.023  1.00  0.00           N
ATOM    534  H   ILE A  39      37.578  51.636  42.415  1.00  0.00           H
ATOM    535  CA  ILE A  39      36.435  50.071  42.977  1.00  0.00           C
ATOM    536  HA  ILE A  39      36.493  48.992  42.835  1.00  0.00           H
ATOM    537  CB  ILE A  39      36.792  50.313  44.426  1.00  0.00           C
ATOM    538  HB  ILE A  39      36.460  51.338  44.590  1.00  0.00           H
ATOM    539  CG2 ILE A  39      35.982  49.427  45.405  1.00  0.00           C
ATOM    540 HG21 ILE A  39      35.021  49.911  45.575  1.00  0.00           H
ATOM    541 HG22 ILE A  39      36.515  49.172  46.322  1.00  0.00           H
ATOM    542 HG23 ILE A  39      35.827  48.472  44.903  1.00  0.00           H
ATOM    543  CG1 ILE A  39      38.333  50.266  44.628  1.00  0.00           C
ATOM    544 HG12 ILE A  39      38.751  50.867  43.820  1.00  0.00           H
ATOM    545 HG13 ILE A  39      38.572  50.851  45.516  1.00  0.00           H
ATOM    546  CD1 ILE A  39      38.983  48.814  44.597  1.00  0.00           C
ATOM    547 HD11 ILE A  39      38.649  48.400  43.645  1.00  0.00           H
ATOM    548 HD12 ILE A  39      40.065  48.805  44.462  1.00  0.00           H
ATOM    549 HD13 ILE A  39      38.627  48.334  45.508  1.00  0.00           H
ATOM    550  C   ILE A  39      35.014  50.592  42.690  1.00  0.00           C
ATOM    551  O   ILE A  39      34.844  51.724  42.231  1.00  0.00           O
ATOM    552  N   VAL A  40      33.973  49.787  42.953  1.00  0.00           N
ATOM    553  H   VAL A  40      34.176  48.839  43.236  1.00  0.00           H
ATOM    554  CA  VAL A  40      32.638  50.203  42.794  1.00  0.00           C
ATOM    555  HA  VAL A  40      32.632  51.286  42.663  1.00  0.00           H
ATOM    556  CB  VAL A  40      31.802  49.582  41.602  1.00  0.00           C
ATOM    557  HB  VAL A  40      31.577  48.516  41.624  1.00  0.00           H
ATOM    558  CG1 VAL A  40      30.490  50.305  41.331  1.00  0.00           C
ATOM    559 HG11 VAL A  40      30.016  49.776  40.503  1.00  0.00           H
ATOM    560 HG12 VAL A  40      30.684  51.371  41.209  1.00  0.00           H
ATOM    561 HG13 VAL A  40      29.787  50.300  42.164  1.00  0.00           H
ATOM    562  CG2 VAL A  40      32.505  49.906  40.264  1.00  0.00           C
ATOM    563 HG21 VAL A  40      33.497  49.478  40.116  1.00  0.00           H
ATOM    564 HG22 VAL A  40      32.650  50.969  40.074  1.00  0.00           H
ATOM    565 HG23 VAL A  40      31.824  49.565  39.485  1.00  0.00           H
ATOM    566  C   VAL A  40      31.819  49.807  44.005  1.00  0.00           C
ATOM    567  O   VAL A  40      31.814  48.631  44.435  1.00  0.00           O
ATOM    568  N   ASP A  41      31.060  50.779  44.519  1.00  0.00           N
ATOM    569  H   ASP A  41      31.123  51.657  44.024  1.00  0.00           H
ATOM    570  CA  ASP A  41      30.226  50.825  45.712  1.00  0.00           C
ATOM    571  HA  ASP A  41      30.379  49.901  46.269  1.00  0.00           H
ATOM    572  CB  ASP A  41      30.653  51.843  46.789  1.00  0.00           C
ATOM    573  HB2 ASP A  41      31.672  51.628  47.111  1.00  0.00           H
ATOM    574  HB3 ASP A  41      30.621  52.864  46.408  1.00  0.00           H
ATOM    575  CG  ASP A  41      29.822  51.766  48.113  1.00  0.00           C
ATOM    576  OD1 ASP A  41      29.462  52.835  48.640  1.00  0.00           O
ATOM    577  OD2 ASP A  41      29.492  50.586  48.597  1.00  0.00           O
ATOM    578  C   ASP A  41      28.749  51.034  45.464  1.00  0.00           C
ATOM    579  O   ASP A  41      28.276  52.156  45.322  1.00  0.00           O
ATOM    580  N   ASP A  42      27.965  49.973  45.726  1.00  0.00           N
ATOM    581  H   ASP A  42      28.535  49.156  45.895  1.00  0.00           H
ATOM    582  CA  ASP A  42      26.483  49.786  45.854  1.00  0.00           C
ATOM    583  HA  ASP A  42      26.001  50.260  44.999  1.00  0.00           H
ATOM    584  CB  ASP A  42      26.058  48.305  45.713  1.00  0.00           C
ATOM    585  HB2 ASP A  42      26.837  47.759  46.246  1.00  0.00           H
ATOM    586  HB3 ASP A  42      25.068  48.148  46.142  1.00  0.00           H
ATOM    587  CG  ASP A  42      26.067  47.762  44.227  1.00  0.00           C
ATOM    588  OD1 ASP A  42      26.775  48.249  43.308  1.00  0.00           O
ATOM    589  OD2 ASP A  42      25.448  46.668  44.072  1.00  0.00           O
ATOM    590  C   ASP A  42      25.862  50.560  47.079  1.00  0.00           C
ATOM    591  O   ASP A  42      24.775  50.169  47.547  1.00  0.00           O
ATOM    592  N   ASN A  43      26.493  51.615  47.504  1.00  0.00           N
ATOM    593  H   ASN A  43      27.449  51.727  47.196  1.00  0.00           H
ATOM    594  CA  ASN A  43      26.013  52.428  48.661  1.00  0.00           C
ATOM    595  HA  ASN A  43      26.792  53.169  48.840  1.00  0.00           H
ATOM    596  CB  ASN A  43      24.724  53.254  48.338  1.00  0.00           C
ATOM    597  HB2 ASN A  43      23.929  52.509  48.360  1.00  0.00           H
ATOM    598  HB3 ASN A  43      24.843  53.541  47.294  1.00  0.00           H
ATOM    599  CG  ASN A  43      24.480  54.532  49.074  1.00  0.00           C
ATOM    600  OD1 ASN A  43      25.348  55.240  49.519  1.00  0.00           O
ATOM    601  ND2 ASN A  43      23.142  54.720  49.435  1.00  0.00           N
ATOM    602 HD21 ASN A  43      22.956  55.598  49.898  1.00  0.00           H
ATOM    603 HD22 ASN A  43      22.445  54.037  49.173  1.00  0.00           H
ATOM    604  C   ASN A  43      25.921  51.709  49.972  1.00  0.00           C
ATOM    605  O   ASN A  43      24.906  51.730  50.706  1.00  0.00           O
ATOM    606  N   SER A  44      26.886  50.894  50.246  1.00  0.00           N
ATOM    607  H   SER A  44      27.675  50.795  49.623  1.00  0.00           H
ATOM    608  CA  SER A  44      27.066  50.122  51.489  1.00  0.00           C
ATOM    609  HA  SER A  44      26.339  49.322  51.350  1.00  0.00           H
ATOM    610  CB  SER A  44      28.463  49.452  51.527  1.00  0.00           C
ATOM    611  HB2 SER A  44      29.250  50.197  51.407  1.00  0.00           H
ATOM    612  HB3 SER A  44      28.426  49.028  52.530  1.00  0.00           H
ATOM    613  OG  SER A  44      28.491  48.652  50.318  1.00  0.00           O
ATOM    614  HG  SER A  44      28.873  49.209  49.636  1.00  0.00           H
ATOM    615  C   SER A  44      26.868  50.886  52.785  1.00  0.00           C
ATOM    616  O   SER A  44      27.577  51.935  52.964  1.00  0.00           O
ATOM    617  N   PRO A  45      26.040  50.375  53.754  1.00  0.00           N
ATOM    618  CD  PRO A  45      25.183  49.190  53.480  1.00  0.00           C
ATOM    619  HD2 PRO A  45      24.677  49.312  52.522  1.00  0.00           H
ATOM    620  HD3 PRO A  45      25.724  48.244  53.518  1.00  0.00           H
ATOM    621  CG  PRO A  45      24.168  49.211  54.592  1.00  0.00           C
ATOM    622  HG2 PRO A  45      23.651  48.295  54.877  1.00  0.00           H
ATOM    623  HG3 PRO A  45      23.418  49.906  54.216  1.00  0.00           H
ATOM    624  CB  PRO A  45      25.020  49.716  55.746  1.00  0.00           C
ATOM    625  HB2 PRO A  45      25.585  48.901  56.199  1.00  0.00           H
ATOM    626  HB3 PRO A  45      24.410  50.267  56.461  1.00  0.00           H
ATOM    627  CA  PRO A  45      25.921  50.808  55.121  1.00  0.00           C
ATOM    628  HA  PRO A  45      25.350  51.736  55.082  1.00  0.00           H
ATOM    629  C   PRO A  45      27.236  50.968  55.732  1.00  0.00           C
ATOM    630  O   PRO A  45      27.350  51.924  56.447  1.00  0.00           O
ATOM    631  N   ASP A  46      28.150  49.949  55.642  1.00  0.00           N
ATOM    632  H   ASP A  46      27.863  49.096  55.185  1.00  0.00           H
ATOM    633  CA  ASP A  46      29.436  49.949  56.371  1.00  0.00           C
ATOM    634  HA  ASP A  46      29.333  50.381  57.367  1.00  0.00           H
ATOM    635  CB  ASP A  46      29.838  48.459  56.430  1.00  0.00           C
ATOM    636  HB2 ASP A  46      29.810  48.189  55.375  1.00  0.00           H
ATOM    637  HB3 ASP A  46      30.845  48.288  56.810  1.00  0.00           H
ATOM    638  CG  ASP A  46      28.880  47.559  57.246  1.00  0.00           C
ATOM    639  OD1 ASP A  46      28.072  48.204  57.994  1.00  0.00           O
ATOM    640  OD2 ASP A  46      29.017  46.314  57.237  1.00  0.00           O
ATOM    641  C   ASP A  46      30.464  50.774  55.580  1.00  0.00           C
ATOM    642  O   ASP A  46      30.258  51.157  54.447  1.00  0.00           O
ATOM    643  N   GLY A  47      31.656  51.124  56.144  1.00  0.00           N
ATOM    644  H   GLY A  47      31.807  50.817  57.094  1.00  0.00           H
ATOM    645  CA  GLY A  47      32.744  51.950  55.710  1.00  0.00           C
ATOM    646  HA2 GLY A  47      32.412  52.985  55.626  1.00  0.00           H
ATOM    647  HA3 GLY A  47      33.494  51.915  56.500  1.00  0.00           H
ATOM    648  C   GLY A  47      33.522  51.505  54.402  1.00  0.00           C
ATOM    649  O   GLY A  47      34.685  51.810  54.223  1.00  0.00           O
ATOM    650  N   THR A  48      32.874  50.763  53.510  1.00  0.00           N
ATOM    651  H   THR A  48      31.900  50.607  53.724  1.00  0.00           H
ATOM    652  CA  THR A  48      33.488  50.207  52.245  1.00  0.00           C
ATOM    653  HA  THR A  48      34.440  49.705  52.414  1.00  0.00           H
ATOM    654  CB  THR A  48      32.467  49.282  51.529  1.00  0.00           C
ATOM    655  HB  THR A  48      31.487  49.733  51.685  1.00  0.00           H
ATOM    656  CG2 THR A  48      32.637  48.929  50.131  1.00  0.00           C
ATOM    657 HG21 THR A  48      32.310  47.904  49.956  1.00  0.00           H
ATOM    658 HG22 THR A  48      32.099  49.597  49.458  1.00  0.00           H
ATOM    659 HG23 THR A  48      33.706  48.886  49.921  1.00  0.00           H
ATOM    660  OG1 THR A  48      32.427  48.078  52.310  1.00  0.00           O
ATOM    661  HG1 THR A  48      33.354  47.869  52.446  1.00  0.00           H
ATOM    662  C   THR A  48      33.709  51.389  51.294  1.00  0.00           C
ATOM    663  O   THR A  48      32.814  51.985  50.774  1.00  0.00           O
ATOM    664  N   GLY A  49      34.904  51.801  50.853  1.00  0.00           N
ATOM    665  H   GLY A  49      34.847  52.582  50.215  1.00  0.00           H
ATOM    666  CA  GLY A  49      36.248  51.351  51.247  1.00  0.00           C
ATOM    667  HA2 GLY A  49      36.730  50.893  50.383  1.00  0.00           H
ATOM    668  HA3 GLY A  49      36.176  50.489  51.909  1.00  0.00           H
ATOM    669  C   GLY A  49      37.182  52.476  51.811  1.00  0.00           C
ATOM    670  O   GLY A  49      38.317  52.639  51.212  1.00  0.00           O
ATOM    671  N   LYS A  50      36.895  53.113  52.946  1.00  0.00           N
ATOM    672  H   LYS A  50      36.013  52.879  53.378  1.00  0.00           H
ATOM    673  CA  LYS A  50      37.588  54.424  53.235  1.00  0.00           C
ATOM    674  HA  LYS A  50      37.609  55.001  52.310  1.00  0.00           H
ATOM    675  CB  LYS A  50      36.735  55.224  54.258  1.00  0.00           C
ATOM    676  HB2 LYS A  50      36.900  54.603  55.138  1.00  0.00           H
ATOM    677  HB3 LYS A  50      35.687  55.314  53.971  1.00  0.00           H
ATOM    678  CG  LYS A  50      37.354  56.650  54.325  1.00  0.00           C
ATOM    679  HG2 LYS A  50      38.374  56.537  54.692  1.00  0.00           H
ATOM    680  HG3 LYS A  50      37.340  57.149  53.356  1.00  0.00           H
ATOM    681  CD  LYS A  50      36.456  57.548  55.243  1.00  0.00           C
ATOM    682  HD2 LYS A  50      36.839  58.567  55.285  1.00  0.00           H
ATOM    683  HD3 LYS A  50      35.511  57.773  54.748  1.00  0.00           H
ATOM    684  CE  LYS A  50      36.372  57.132  56.682  1.00  0.00           C
ATOM    685  HE2 LYS A  50      36.134  56.069  56.730  1.00  0.00           H
ATOM    686  HE3 LYS A  50      35.518  57.696  57.057  1.00  0.00           H
ATOM    687  NZ  LYS A  50      37.692  57.283  57.369  1.00  0.00           N
ATOM    688  HZ1 LYS A  50      37.499  57.102  58.344  1.00  0.00           H
ATOM    689  HZ2 LYS A  50      37.967  58.254  57.399  1.00  0.00           H
ATOM    690  HZ3 LYS A  50      38.491  56.764  57.033  1.00  0.00           H
ATOM    691  C   LYS A  50      39.054  54.139  53.660  1.00  0.00           C
ATOM    692  O   LYS A  50      39.907  55.023  53.480  1.00  0.00           O
ATOM    693  N   ALA A  51      39.369  52.934  54.040  1.00  0.00           N
ATOM    694  H   ALA A  51      38.630  52.266  54.208  1.00  0.00           H
ATOM    695  CA  ALA A  51      40.703  52.521  54.372  1.00  0.00           C
ATOM    696  HA  ALA A  51      41.139  53.380  54.883  1.00  0.00           H
ATOM    697  CB  ALA A  51      40.586  51.304  55.279  1.00  0.00           C
ATOM    698  HB1 ALA A  51      41.580  51.162  55.704  1.00  0.00           H
ATOM    699  HB2 ALA A  51      39.966  51.434  56.166  1.00  0.00           H
ATOM    700  HB3 ALA A  51      40.392  50.386  54.725  1.00  0.00           H
ATOM    701  C   ALA A  51      41.614  52.348  53.152  1.00  0.00           C
ATOM    702  O   ALA A  51      42.801  52.607  53.273  1.00  0.00           O
ATOM    703  N   ALA A  52      41.038  51.998  52.047  1.00  0.00           N
ATOM    704  H   ALA A  52      40.028  52.016  52.063  1.00  0.00           H
ATOM    705  CA  ALA A  52      41.754  51.960  50.757  1.00  0.00           C
ATOM    706  HA  ALA A  52      42.808  51.690  50.828  1.00  0.00           H
ATOM    707  CB  ALA A  52      41.239  50.813  49.893  1.00  0.00           C
ATOM    708  HB1 ALA A  52      40.278  51.108  49.473  1.00  0.00           H
ATOM    709  HB2 ALA A  52      41.102  49.951  50.545  1.00  0.00           H
ATOM    710  HB3 ALA A  52      41.957  50.571  49.109  1.00  0.00           H
ATOM    711  C   ALA A  52      41.746  53.268  49.984  1.00  0.00           C
ATOM    712  O   ALA A  52      42.754  53.679  49.441  1.00  0.00           O
ATOM    713  N   ASP A  53      40.583  53.974  50.075  1.00  0.00           N
ATOM    714  H   ASP A  53      39.774  53.513  50.467  1.00  0.00           H
ATOM    715  CA  ASP A  53      40.573  55.437  49.929  1.00  0.00           C
ATOM    716  HA  ASP A  53      40.770  55.634  48.875  1.00  0.00           H
ATOM    717  CB  ASP A  53      39.212  56.013  50.218  1.00  0.00           C
ATOM    718  HB2 ASP A  53      39.080  56.137  51.293  1.00  0.00           H
ATOM    719  HB3 ASP A  53      38.446  55.323  49.864  1.00  0.00           H
ATOM    720  CG  ASP A  53      38.872  57.415  49.634  1.00  0.00           C
ATOM    721  OD1 ASP A  53      39.197  57.621  48.437  1.00  0.00           O
ATOM    722  OD2 ASP A  53      38.219  58.223  50.314  1.00  0.00           O
ATOM    723  C   ASP A  53      41.546  56.332  50.663  1.00  0.00           C
ATOM    724  O   ASP A  53      41.815  57.431  50.159  1.00  0.00           O
ATOM    725  N   ALA A  54      42.220  55.850  51.702  1.00  0.00           N
ATOM    726  H   ALA A  54      42.028  54.902  51.992  1.00  0.00           H
ATOM    727  CA  ALA A  54      43.433  56.479  52.247  1.00  0.00           C
ATOM    728  HA  ALA A  54      43.241  57.544  52.378  1.00  0.00           H
ATOM    729  CB  ALA A  54      43.738  55.862  53.628  1.00  0.00           C
ATOM    730  HB1 ALA A  54      44.557  56.393  54.113  1.00  0.00           H
ATOM    731  HB2 ALA A  54      43.984  54.802  53.564  1.00  0.00           H
ATOM    732  HB3 ALA A  54      42.859  56.069  54.238  1.00  0.00           H
ATOM    733  C   ALA A  54      44.708  56.310  51.358  1.00  0.00           C
ATOM    734  O   ALA A  54      45.472  57.255  51.172  1.00  0.00           O
ATOM    735  N   LEU A  55      44.756  55.186  50.647  1.00  0.00           N
ATOM    736  H   LEU A  55      43.986  54.536  50.718  1.00  0.00           H
ATOM    737  CA  LEU A  55      45.744  54.958  49.645  1.00  0.00           C
ATOM    738  HA  LEU A  55      46.712  55.209  50.078  1.00  0.00           H
ATOM    739  CB  LEU A  55      45.782  53.390  49.369  1.00  0.00           C
ATOM    740  HB2 LEU A  55      44.862  52.994  48.940  1.00  0.00           H
ATOM    741  HB3 LEU A  55      46.583  53.367  48.629  1.00  0.00           H
ATOM    742  CG  LEU A  55      46.047  52.547  50.645  1.00  0.00           C
ATOM    743  HG  LEU A  55      45.416  52.866  51.474  1.00  0.00           H
ATOM    744  CD1 LEU A  55      45.977  51.085  50.335  1.00  0.00           C
ATOM    745 HD11 LEU A  55      45.042  50.769  49.871  1.00  0.00           H
ATOM    746 HD12 LEU A  55      46.160  50.576  51.281  1.00  0.00           H
ATOM    747 HD13 LEU A  55      46.778  50.841  49.637  1.00  0.00           H
ATOM    748  CD2 LEU A  55      47.466  52.774  51.194  1.00  0.00           C
ATOM    749 HD21 LEU A  55      47.702  53.838  51.226  1.00  0.00           H
ATOM    750 HD22 LEU A  55      48.240  52.451  50.498  1.00  0.00           H
ATOM    751 HD23 LEU A  55      47.592  52.403  52.211  1.00  0.00           H
ATOM    752  C   LEU A  55      45.670  55.839  48.384  1.00  0.00           C
ATOM    753  O   LEU A  55      46.651  56.197  47.792  1.00  0.00           O
ATOM    754  N   ALA A  56      44.418  56.271  48.015  1.00  0.00           N
ATOM    755  H   ALA A  56      43.633  55.975  48.578  1.00  0.00           H
ATOM    756  CA  ALA A  56      44.138  56.951  46.817  1.00  0.00           C
ATOM    757  HA  ALA A  56      44.532  56.402  45.962  1.00  0.00           H
ATOM    758  CB  ALA A  56      42.571  56.893  46.620  1.00  0.00           C
ATOM    759  HB1 ALA A  56      42.054  57.448  47.402  1.00  0.00           H
ATOM    760  HB2 ALA A  56      42.294  57.344  45.667  1.00  0.00           H
ATOM    761  HB3 ALA A  56      42.194  55.875  46.728  1.00  0.00           H
ATOM    762  C   ALA A  56      44.604  58.334  46.725  1.00  0.00           C
ATOM    763  O   ALA A  56      44.425  58.871  45.599  1.00  0.00           O
ATOM    764  N   GLU A  57      45.340  58.848  47.781  1.00  0.00           N
ATOM    765  H   GLU A  57      45.364  58.346  48.657  1.00  0.00           H
ATOM    766  CA  GLU A  57      45.724  60.262  47.954  1.00  0.00           C
ATOM    767  HA  GLU A  57      45.046  60.826  47.314  1.00  0.00           H
ATOM    768  CB  GLU A  57      45.523  60.732  49.395  1.00  0.00           C
ATOM    769  HB2 GLU A  57      46.080  60.155  50.133  1.00  0.00           H
ATOM    770  HB3 GLU A  57      45.914  61.731  49.585  1.00  0.00           H
ATOM    771  CG  GLU A  57      44.042  60.572  49.879  1.00  0.00           C
ATOM    772  HG2 GLU A  57      43.615  59.584  49.707  1.00  0.00           H
ATOM    773  HG3 GLU A  57      44.212  60.631  50.954  1.00  0.00           H
ATOM    774  CD  GLU A  57      43.155  61.636  49.279  1.00  0.00           C
ATOM    775  OE1 GLU A  57      43.480  62.384  48.348  1.00  0.00           O
ATOM    776  OE2 GLU A  57      41.932  61.662  49.591  1.00  0.00           O
ATOM    777  C   GLU A  57      47.139  60.450  47.490  1.00  0.00           C
ATOM    778  O   GLU A  57      47.454  61.543  46.968  1.00  0.00           O
ATOM    779  N   LYS A  58      47.980  59.429  47.646  1.00  0.00           N
ATOM    780  H   LYS A  58      47.499  58.581  47.911  1.00  0.00           H
ATOM    781  CA  LYS A  58      49.422  59.463  47.406  1.00  0.00           C
ATOM    782  HA  LYS A  58      49.646  60.206  46.640  1.00  0.00           H
ATOM    783  CB  LYS A  58      50.141  59.913  48.730  1.00  0.00           C
ATOM    784  HB2 LYS A  58      49.476  60.651  49.179  1.00  0.00           H
ATOM    785  HB3 LYS A  58      50.200  59.062  49.409  1.00  0.00           H
ATOM    786  CG  LYS A  58      51.541  60.509  48.641  1.00  0.00           C
ATOM    787  HG2 LYS A  58      51.396  61.336  47.946  1.00  0.00           H
ATOM    788  HG3 LYS A  58      52.154  59.730  48.188  1.00  0.00           H
ATOM    789  CD  LYS A  58      52.021  61.011  50.099  1.00  0.00           C
ATOM    790  HD2 LYS A  58      51.183  61.273  50.746  1.00  0.00           H
ATOM    791  HD3 LYS A  58      52.427  60.155  50.638  1.00  0.00           H
ATOM    792  CE  LYS A  58      52.997  62.230  50.088  1.00  0.00           C
ATOM    793  HE2 LYS A  58      52.448  62.837  49.368  1.00  0.00           H
ATOM    794  HE3 LYS A  58      53.988  61.972  49.715  1.00  0.00           H
ATOM    795  NZ  LYS A  58      52.990  62.841  51.456  1.00  0.00           N
ATOM    796  HZ1 LYS A  58      52.062  63.131  51.728  1.00  0.00           H
ATOM    797  HZ2 LYS A  58      53.342  62.241  52.188  1.00  0.00           H
ATOM    798  HZ3 LYS A  58      53.591  63.653  51.476  1.00  0.00           H
ATOM    799  C   LYS A  58      50.118  58.182  46.943  1.00  0.00           C
ATOM    800  O   LYS A  58      51.157  58.202  46.337  1.00  0.00           O
ATOM    801  N   ASP A  59      49.524  57.069  47.278  1.00  0.00           N
ATOM    802  H   ASP A  59      48.725  57.085  47.895  1.00  0.00           H
ATOM    803  CA  ASP A  59      50.239  55.749  47.386  1.00  0.00           C
ATOM    804  HA  ASP A  59      51.301  55.885  47.180  1.00  0.00           H
ATOM    805  CB  ASP A  59      50.098  55.246  48.817  1.00  0.00           C
ATOM    806  HB2 ASP A  59      50.214  56.001  49.594  1.00  0.00           H
ATOM    807  HB3 ASP A  59      49.053  54.950  48.908  1.00  0.00           H
ATOM    808  CG  ASP A  59      51.040  54.081  49.083  1.00  0.00           C
ATOM    809  OD1 ASP A  59      50.614  53.135  49.724  1.00  0.00           O
ATOM    810  OD2 ASP A  59      52.256  54.038  48.654  1.00  0.00           O
ATOM    811  C   ASP A  59      49.809  54.670  46.361  1.00  0.00           C
ATOM    812  O   ASP A  59      50.641  53.827  46.084  1.00  0.00           O
ATOM    813  N   SER A  60      48.582  54.691  45.922  1.00  0.00           N
ATOM    814  H   SER A  60      47.961  55.407  46.272  1.00  0.00           H
ATOM    815  CA  SER A  60      48.076  53.702  44.903  1.00  0.00           C
ATOM    816  HA  SER A  60      48.944  53.336  44.356  1.00  0.00           H
ATOM    817  CB  SER A  60      47.379  52.479  45.548  1.00  0.00           C
ATOM    818  HB2 SER A  60      46.669  52.754  46.328  1.00  0.00           H
ATOM    819  HB3 SER A  60      48.187  51.903  46.000  1.00  0.00           H
ATOM    820  OG  SER A  60      46.726  51.599  44.593  1.00  0.00           O
ATOM    821  HG  SER A  60      46.520  50.782  45.054  1.00  0.00           H
ATOM    822  C   SER A  60      47.065  54.352  43.885  1.00  0.00           C
ATOM    823  O   SER A  60      46.199  55.109  44.301  1.00  0.00           O
ATOM    824  N   HIE A  61      47.137  53.833  42.638  1.00  0.00           N
ATOM    825  H   HIE A  61      47.783  53.071  42.489  1.00  0.00           H
ATOM    826  CA  HIE A  61      46.191  54.179  41.509  1.00  0.00           C
ATOM    827  HA  HIE A  61      46.289  55.252  41.344  1.00  0.00           H
ATOM    828  CB  HIE A  61      46.832  53.641  40.200  1.00  0.00           C
ATOM    829  HB2 HIE A  61      46.135  53.928  39.412  1.00  0.00           H
ATOM    830  HB3 HIE A  61      46.819  52.551  40.210  1.00  0.00           H
ATOM    831  CG  HIE A  61      48.205  54.085  39.908  1.00  0.00           C
ATOM    832  ND1 HIE A  61      48.678  55.393  40.215  1.00  0.00           N
ATOM    833  CE1 HIE A  61      50.019  55.411  39.969  1.00  0.00           C
ATOM    834  HE1 HIE A  61      50.651  56.279  40.095  1.00  0.00           H
ATOM    835  NE2 HIE A  61      50.304  54.168  39.512  1.00  0.00           N
ATOM    836  HE2 HIE A  61      51.207  53.848  39.193  1.00  0.00           H
ATOM    837  CD2 HIE A  61      49.238  53.378  39.510  1.00  0.00           C
ATOM    838  HD2 HIE A  61      49.214  52.319  39.298  1.00  0.00           H
ATOM    839  C   HIE A  61      44.680  53.815  41.654  1.00  0.00           C
ATOM    840  O   HIE A  61      43.973  53.729  40.640  1.00  0.00           O
ATOM    841  N   ILE A  62      44.114  53.664  42.869  1.00  0.00           N
ATOM    842  H   ILE A  62      44.741  53.996  43.588  1.00  0.00           H
ATOM    843  CA  ILE A  62      42.667  53.371  43.128  1.00  0.00           C
ATOM    844  HA  ILE A  62      42.332  52.636  42.396  1.00  0.00           H
ATOM    845  CB  ILE A  62      42.479  52.904  44.624  1.00  0.00           C
ATOM    846  HB  ILE A  62      42.831  53.679  45.305  1.00  0.00           H
ATOM    847  CG2 ILE A  62      41.006  52.715  44.995  1.00  0.00           C
ATOM    848 HG21 ILE A  62      40.529  51.994  44.331  1.00  0.00           H
ATOM    849 HG22 ILE A  62      40.826  52.521  46.053  1.00  0.00           H
ATOM    850 HG23 ILE A  62      40.432  53.630  44.847  1.00  0.00           H
ATOM    851  CG1 ILE A  62      43.247  51.624  44.974  1.00  0.00           C
ATOM    852 HG12 ILE A  62      44.305  51.877  44.905  1.00  0.00           H
ATOM    853 HG13 ILE A  62      43.070  50.752  44.344  1.00  0.00           H
ATOM    854  CD1 ILE A  62      43.157  51.158  46.421  1.00  0.00           C
ATOM    855 HD11 ILE A  62      43.915  50.404  46.637  1.00  0.00           H
ATOM    856 HD12 ILE A  62      43.406  51.957  47.119  1.00  0.00           H
ATOM    857 HD13 ILE A  62      42.206  50.647  46.566  1.00  0.00           H
ATOM    858  C   ILE A  62      41.866  54.696  42.776  1.00  0.00           C
ATOM    859  O   ILE A  62      42.224  55.782  43.230  1.00  0.00           O
ATOM    860  N   LYS A  63      40.736  54.632  42.111  1.00  0.00           N
ATOM    861  H   LYS A  63      40.531  53.779  41.612  1.00  0.00           H
ATOM    862  CA  LYS A  63      39.553  55.509  42.163  1.00  0.00           C
ATOM    863  HA  LYS A  63      39.790  56.183  42.986  1.00  0.00           H
ATOM    864  CB  LYS A  63      39.307  56.168  40.821  1.00  0.00           C
ATOM    865  HB2 LYS A  63      39.268  55.436  40.014  1.00  0.00           H
ATOM    866  HB3 LYS A  63      38.331  56.654  40.814  1.00  0.00           H
ATOM    867  CG  LYS A  63      40.434  57.107  40.535  1.00  0.00           C
ATOM    868  HG2 LYS A  63      40.655  57.747  41.389  1.00  0.00           H
ATOM    869  HG3 LYS A  63      41.313  56.537  40.233  1.00  0.00           H
ATOM    870  CD  LYS A  63      39.915  58.088  39.443  1.00  0.00           C
ATOM    871  HD2 LYS A  63      38.969  58.549  39.726  1.00  0.00           H
ATOM    872  HD3 LYS A  63      39.758  57.546  38.510  1.00  0.00           H
ATOM    873  CE  LYS A  63      40.985  59.179  39.218  1.00  0.00           C
ATOM    874  HE2 LYS A  63      41.072  59.786  40.118  1.00  0.00           H
ATOM    875  HE3 LYS A  63      41.954  58.715  39.035  1.00  0.00           H
ATOM    876  NZ  LYS A  63      40.611  59.982  38.002  1.00  0.00           N
ATOM    877  HZ1 LYS A  63      41.425  60.493  37.692  1.00  0.00           H
ATOM    878  HZ2 LYS A  63      39.852  60.569  38.318  1.00  0.00           H
ATOM    879  HZ3 LYS A  63      40.302  59.391  37.244  1.00  0.00           H
ATOM    880  C   LYS A  63      38.325  54.723  42.589  1.00  0.00           C
ATOM    881  O   LYS A  63      38.314  53.477  42.490  1.00  0.00           O
ATOM    882  N   VAL A  64      37.274  55.423  43.037  1.00  0.00           N
ATOM    883  H   VAL A  64      37.307  56.427  43.140  1.00  0.00           H
ATOM    884  CA  VAL A  64      36.025  54.757  43.327  1.00  0.00           C
ATOM    885  HA  VAL A  64      36.090  53.732  42.962  1.00  0.00           H
ATOM    886  CB  VAL A  64      35.721  54.636  44.845  1.00  0.00           C
ATOM    887  HB  VAL A  64      35.380  55.634  45.125  1.00  0.00           H
ATOM    888  CG1 VAL A  64      34.468  53.759  45.311  1.00  0.00           C
ATOM    889 HG11 VAL A  64      34.563  52.776  44.850  1.00  0.00           H
ATOM    890 HG12 VAL A  64      34.332  53.656  46.387  1.00  0.00           H
ATOM    891 HG13 VAL A  64      33.531  54.167  44.933  1.00  0.00           H
ATOM    892  CG2 VAL A  64      36.989  54.164  45.524  1.00  0.00           C
ATOM    893 HG21 VAL A  64      36.678  53.692  46.456  1.00  0.00           H
ATOM    894 HG22 VAL A  64      37.491  53.403  44.928  1.00  0.00           H
ATOM    895 HG23 VAL A  64      37.569  55.070  45.702  1.00  0.00           H
ATOM    896  C   VAL A  64      34.836  55.390  42.568  1.00  0.00           C
ATOM    897  O   VAL A  64      34.797  56.489  42.181  1.00  0.00           O
ATOM    898  N   PHE A  65      33.802  54.591  42.346  1.00  0.00           N
ATOM    899  H   PHE A  65      34.004  53.641  42.623  1.00  0.00           H
ATOM    900  CA  PHE A  65      32.415  54.927  41.814  1.00  0.00           C
ATOM    901  HA  PHE A  65      32.318  56.007  41.926  1.00  0.00           H
ATOM    902  CB  PHE A  65      32.306  54.543  40.324  1.00  0.00           C
ATOM    903  HB2 PHE A  65      33.067  55.043  39.725  1.00  0.00           H
ATOM    904  HB3 PHE A  65      32.394  53.457  40.316  1.00  0.00           H
ATOM    905  CG  PHE A  65      30.899  54.917  39.775  1.00  0.00           C
ATOM    906  CD1 PHE A  65      30.040  53.901  39.294  1.00  0.00           C
ATOM    907  HD1 PHE A  65      30.279  52.848  39.270  1.00  0.00           H
ATOM    908  CE1 PHE A  65      28.678  54.291  39.057  1.00  0.00           C
ATOM    909  HE1 PHE A  65      27.980  53.572  38.652  1.00  0.00           H
ATOM    910  CZ  PHE A  65      28.299  55.632  39.023  1.00  0.00           C
ATOM    911  HZ  PHE A  65      27.371  55.900  38.542  1.00  0.00           H
ATOM    912  CE2 PHE A  65      29.188  56.632  39.387  1.00  0.00           C
ATOM    913  HE2 PHE A  65      28.861  57.661  39.391  1.00  0.00           H
ATOM    914  CD2 PHE A  65      30.495  56.345  39.780  1.00  0.00           C
ATOM    915  HD2 PHE A  65      31.253  57.057  40.072  1.00  0.00           H
ATOM    916  C   PHE A  65      31.388  54.273  42.663  1.00  0.00           C
ATOM    917  O   PHE A  65      31.624  53.321  43.353  1.00  0.00           O
ATOM    918  N   HIE A  66      30.274  54.935  42.788  1.00  0.00           N
ATOM    919  H   HIE A  66      30.106  55.780  42.260  1.00  0.00           H
ATOM    920  CA  HIE A  66      29.196  54.776  43.784  1.00  0.00           C
ATOM    921  HA  HIE A  66      29.294  53.815  44.289  1.00  0.00           H
ATOM    922  CB  HIE A  66      29.265  55.807  44.923  1.00  0.00           C
ATOM    923  HB2 HIE A  66      28.706  56.703  44.650  1.00  0.00           H
ATOM    924  HB3 HIE A  66      28.772  55.352  45.781  1.00  0.00           H
ATOM    925  CG  HIE A  66      30.641  56.239  45.362  1.00  0.00           C
ATOM    926  ND1 HIE A  66      31.356  57.229  44.713  1.00  0.00           N
ATOM    927  CE1 HIE A  66      32.402  57.485  45.453  1.00  0.00           C
ATOM    928  HE1 HIE A  66      33.178  58.182  45.173  1.00  0.00           H
ATOM    929  NE2 HIE A  66      32.410  56.610  46.502  1.00  0.00           N
ATOM    930  HE2 HIE A  66      33.001  56.574  47.320  1.00  0.00           H
ATOM    931  CD2 HIE A  66      31.310  55.754  46.412  1.00  0.00           C
ATOM    932  HD2 HIE A  66      31.038  54.995  47.131  1.00  0.00           H
ATOM    933  C   HIE A  66      27.869  54.768  43.032  1.00  0.00           C
ATOM    934  O   HIE A  66      27.667  55.636  42.198  1.00  0.00           O
ATOM    935  N   ARG A  67      26.893  53.918  43.495  1.00  0.00           N
ATOM    936  H   ARG A  67      27.183  53.148  44.080  1.00  0.00           H
ATOM    937  CA  ARG A  67      25.473  53.911  43.033  1.00  0.00           C
ATOM    938  HA  ARG A  67      25.380  54.897  42.578  1.00  0.00           H
ATOM    939  CB  ARG A  67      25.382  53.154  41.752  1.00  0.00           C
ATOM    940  HB2 ARG A  67      25.937  53.704  40.992  1.00  0.00           H
ATOM    941  HB3 ARG A  67      24.349  52.988  41.446  1.00  0.00           H
ATOM    942  CG  ARG A  67      25.793  51.644  41.902  1.00  0.00           C
ATOM    943  HG2 ARG A  67      26.829  51.452  42.181  1.00  0.00           H
ATOM    944  HG3 ARG A  67      25.163  51.192  42.668  1.00  0.00           H
ATOM    945  CD  ARG A  67      25.483  50.775  40.708  1.00  0.00           C
ATOM    946  HD2 ARG A  67      26.207  50.993  39.923  1.00  0.00           H
ATOM    947  HD3 ARG A  67      24.498  51.022  40.312  1.00  0.00           H
ATOM    948  NE  ARG A  67      25.688  49.354  41.033  1.00  0.00           N
ATOM    949  HE  ARG A  67      26.070  49.140  41.943  1.00  0.00           H
ATOM    950  CZ  ARG A  67      25.229  48.222  40.463  1.00  0.00           C
ATOM    951  NH1 ARG A  67      24.601  48.110  39.336  1.00  0.00           N
ATOM    952 HH11 ARG A  67      24.404  48.934  38.786  1.00  0.00           H
ATOM    953 HH12 ARG A  67      24.276  47.187  39.086  1.00  0.00           H
ATOM    954  NH2 ARG A  67      25.444  47.147  41.099  1.00  0.00           N
ATOM    955 HH21 ARG A  67      25.953  47.281  41.960  1.00  0.00           H
ATOM    956 HH22 ARG A  67      25.342  46.215  40.724  1.00  0.00           H
ATOM    957  C   ARG A  67      24.341  53.660  44.064  1.00  0.00           C
ATOM    958  O   ARG A  67      24.018  52.564  44.510  1.00  0.00           O
ATOM    959  N   GLU A  68      23.630  54.693  44.504  1.00  0.00           N
ATOM    960  H   GLU A  68      23.805  55.635  44.183  1.00  0.00           H
ATOM    961  CA  GLU A  68      22.529  54.592  45.456  1.00  0.00           C
ATOM    962  HA  GLU A  68      22.829  53.949  46.283  1.00  0.00           H
ATOM    963  CB  GLU A  68      22.345  55.929  46.193  1.00  0.00           C
ATOM    964  HB2 GLU A  68      23.340  56.330  46.387  1.00  0.00           H
ATOM    965  HB3 GLU A  68      22.043  55.586  47.183  1.00  0.00           H
ATOM    966  CG  GLU A  68      21.496  56.963  45.572  1.00  0.00           C
ATOM    967  HG2 GLU A  68      21.060  57.570  46.365  1.00  0.00           H
ATOM    968  HG3 GLU A  68      20.608  56.426  45.238  1.00  0.00           H
ATOM    969  CD  GLU A  68      22.106  57.754  44.365  1.00  0.00           C
ATOM    970  OE1 GLU A  68      22.013  59.017  44.518  1.00  0.00           O
ATOM    971  OE2 GLU A  68      22.628  57.127  43.392  1.00  0.00           O
ATOM    972  C   GLU A  68      21.277  53.935  44.860  1.00  0.00           C
ATOM    973  O   GLU A  68      20.366  53.656  45.641  1.00  0.00           O
ATOM    974  N   GLY A  69      21.237  53.793  43.560  1.00  0.00           N
ATOM    975  H   GLY A  69      22.071  54.056  43.055  1.00  0.00           H
ATOM    976  CA  GLY A  69      19.993  53.320  42.912  1.00  0.00           C
ATOM    977  HA2 GLY A  69      19.934  53.839  41.956  1.00  0.00           H
ATOM    978  HA3 GLY A  69      19.143  53.578  43.544  1.00  0.00           H
ATOM    979  C   GLY A  69      19.930  51.862  42.536  1.00  0.00           C
ATOM    980  O   GLY A  69      18.824  51.357  42.302  1.00  0.00           O
ATOM    981  N   LYS A  70      21.065  51.119  42.598  1.00  0.00           N
ATOM    982  H   LYS A  70      21.892  51.471  43.060  1.00  0.00           H
ATOM    983  CA  LYS A  70      21.113  49.685  42.143  1.00  0.00           C
ATOM    984  HA  LYS A  70      20.106  49.270  42.167  1.00  0.00           H
ATOM    985  CB  LYS A  70      21.468  49.628  40.638  1.00  0.00           C
ATOM    986  HB2 LYS A  70      21.809  48.610  40.450  1.00  0.00           H
ATOM    987  HB3 LYS A  70      22.401  50.155  40.439  1.00  0.00           H
ATOM    988  CG  LYS A  70      20.415  50.152  39.635  1.00  0.00           C
ATOM    989  HG2 LYS A  70      19.488  49.639  39.890  1.00  0.00           H
ATOM    990  HG3 LYS A  70      20.238  51.215  39.797  1.00  0.00           H
ATOM    991  CD  LYS A  70      20.836  49.915  38.146  1.00  0.00           C
ATOM    992  HD2 LYS A  70      21.233  48.906  38.038  1.00  0.00           H
ATOM    993  HD3 LYS A  70      21.479  50.736  37.828  1.00  0.00           H
ATOM    994  CE  LYS A  70      19.558  49.984  37.186  1.00  0.00           C
ATOM    995  HE2 LYS A  70      18.811  49.386  37.708  1.00  0.00           H
ATOM    996  HE3 LYS A  70      19.228  50.996  36.952  1.00  0.00           H
ATOM    997  NZ  LYS A  70      19.947  49.363  35.928  1.00  0.00           N
ATOM    998  HZ1 LYS A  70      19.176  49.460  35.283  1.00  0.00           H
ATOM    999  HZ2 LYS A  70      20.017  48.371  36.106  1.00  0.00           H
ATOM   1000  HZ3 LYS A  70      20.855  49.653  35.594  1.00  0.00           H
ATOM   1001  C   LYS A  70      21.930  48.755  42.935  1.00  0.00           C
ATOM   1002  O   LYS A  70      23.082  49.004  43.282  1.00  0.00           O
ATOM   1003  N   GLY A  71      21.275  47.573  43.087  1.00  0.00           N
ATOM   1004  H   GLY A  71      20.287  47.558  42.879  1.00  0.00           H
ATOM   1005  CA  GLY A  71      22.033  46.372  43.457  1.00  0.00           C
ATOM   1006  HA2 GLY A  71      21.329  45.898  44.142  1.00  0.00           H
ATOM   1007  HA3 GLY A  71      22.961  46.590  43.985  1.00  0.00           H
ATOM   1008  C   GLY A  71      22.365  45.444  42.289  1.00  0.00           C
ATOM   1009  O   GLY A  71      21.808  45.602  41.183  1.00  0.00           O
ATOM   1010  N   GLY A  72      23.185  44.414  42.459  1.00  0.00           N
ATOM   1011  H   GLY A  72      23.793  44.503  43.261  1.00  0.00           H
ATOM   1012  CA  GLY A  72      23.402  43.320  41.591  1.00  0.00           C
ATOM   1013  HA2 GLY A  72      23.522  42.398  42.160  1.00  0.00           H
ATOM   1014  HA3 GLY A  72      22.568  43.187  40.902  1.00  0.00           H
ATOM   1015  C   GLY A  72      24.774  43.441  40.817  1.00  0.00           C
ATOM   1016  O   GLY A  72      25.179  44.467  40.286  1.00  0.00           O
ATOM   1017  N   LEU A  73      25.492  42.280  40.797  1.00  0.00           N
ATOM   1018  H   LEU A  73      25.022  41.488  41.214  1.00  0.00           H
ATOM   1019  CA  LEU A  73      26.853  42.060  40.459  1.00  0.00           C
ATOM   1020  HA  LEU A  73      27.408  42.656  41.183  1.00  0.00           H
ATOM   1021  CB  LEU A  73      27.186  40.581  40.798  1.00  0.00           C
ATOM   1022  HB2 LEU A  73      26.967  40.480  41.861  1.00  0.00           H
ATOM   1023  HB3 LEU A  73      26.449  39.994  40.251  1.00  0.00           H
ATOM   1024  CG  LEU A  73      28.609  40.056  40.489  1.00  0.00           C
ATOM   1025  HG  LEU A  73      28.836  40.248  39.440  1.00  0.00           H
ATOM   1026  CD1 LEU A  73      29.662  40.841  41.231  1.00  0.00           C
ATOM   1027 HD11 LEU A  73      29.627  40.547  42.280  1.00  0.00           H
ATOM   1028 HD12 LEU A  73      30.652  40.586  40.854  1.00  0.00           H
ATOM   1029 HD13 LEU A  73      29.556  41.918  41.104  1.00  0.00           H
ATOM   1030  CD2 LEU A  73      28.758  38.577  40.825  1.00  0.00           C
ATOM   1031 HD21 LEU A  73      29.679  38.293  40.315  1.00  0.00           H
ATOM   1032 HD22 LEU A  73      27.940  38.068  40.315  1.00  0.00           H
ATOM   1033 HD23 LEU A  73      28.816  38.472  41.908  1.00  0.00           H
ATOM   1034  C   LEU A  73      27.246  42.438  39.008  1.00  0.00           C
ATOM   1035  O   LEU A  73      28.291  42.949  38.803  1.00  0.00           O
ATOM   1036  N   CYS A  74      26.377  42.102  38.050  1.00  0.00           N
ATOM   1037  H   CYS A  74      25.548  41.579  38.292  1.00  0.00           H
ATOM   1038  CA  CYS A  74      26.514  42.405  36.579  1.00  0.00           C
ATOM   1039  HA  CYS A  74      27.420  41.925  36.209  1.00  0.00           H
ATOM   1040  CB  CYS A  74      25.322  41.781  35.758  1.00  0.00           C
ATOM   1041  HB2 CYS A  74      24.391  42.134  36.200  1.00  0.00           H
ATOM   1042  HB3 CYS A  74      25.261  40.694  35.809  1.00  0.00           H
ATOM   1043  SG  CYS A  74      25.496  42.339  34.066  1.00  0.00           S
ATOM   1044  HG  CYS A  74      26.014  41.322  33.372  1.00  0.00           H
ATOM   1045  C   CYS A  74      26.652  43.930  36.348  1.00  0.00           C
ATOM   1046  O   CYS A  74      27.634  44.375  35.721  1.00  0.00           O
ATOM   1047  N   GLY A  75      25.801  44.764  36.959  1.00  0.00           N
ATOM   1048  H   GLY A  75      25.039  44.297  37.429  1.00  0.00           H
ATOM   1049  CA  GLY A  75      25.856  46.236  36.837  1.00  0.00           C
ATOM   1050  HA2 GLY A  75      24.925  46.509  37.333  1.00  0.00           H
ATOM   1051  HA3 GLY A  75      25.761  46.447  35.771  1.00  0.00           H
ATOM   1052  C   GLY A  75      27.026  47.007  37.383  1.00  0.00           C
ATOM   1053  O   GLY A  75      27.237  48.133  36.887  1.00  0.00           O
ATOM   1054  N   ALA A  76      27.793  46.381  38.273  1.00  0.00           N
ATOM   1055  H   ALA A  76      27.555  45.410  38.415  1.00  0.00           H
ATOM   1056  CA  ALA A  76      29.073  47.024  38.768  1.00  0.00           C
ATOM   1057  HA  ALA A  76      28.873  48.092  38.685  1.00  0.00           H
ATOM   1058  CB  ALA A  76      29.210  46.673  40.250  1.00  0.00           C
ATOM   1059  HB1 ALA A  76      29.088  45.598  40.381  1.00  0.00           H
ATOM   1060  HB2 ALA A  76      28.413  47.200  40.775  1.00  0.00           H
ATOM   1061  HB3 ALA A  76      30.211  46.985  40.549  1.00  0.00           H
ATOM   1062  C   ALA A  76      30.286  46.795  37.830  1.00  0.00           C
ATOM   1063  O   ALA A  76      31.071  47.703  37.580  1.00  0.00           O
ATOM   1064  N   TYR A  77      30.383  45.549  37.310  1.00  0.00           N
ATOM   1065  H   TYR A  77      29.698  44.867  37.603  1.00  0.00           H
ATOM   1066  CA  TYR A  77      31.313  45.388  36.151  1.00  0.00           C
ATOM   1067  HA  TYR A  77      32.324  45.651  36.462  1.00  0.00           H
ATOM   1068  CB  TYR A  77      31.435  43.889  35.783  1.00  0.00           C
ATOM   1069  HB2 TYR A  77      30.392  43.583  35.704  1.00  0.00           H
ATOM   1070  HB3 TYR A  77      31.922  43.718  34.822  1.00  0.00           H
ATOM   1071  CG  TYR A  77      32.207  42.905  36.710  1.00  0.00           C
ATOM   1072  CD1 TYR A  77      33.615  43.154  36.982  1.00  0.00           C
ATOM   1073  HD1 TYR A  77      34.082  44.078  36.675  1.00  0.00           H
ATOM   1074  CE1 TYR A  77      34.289  42.276  37.836  1.00  0.00           C
ATOM   1075  HE1 TYR A  77      35.345  42.366  38.047  1.00  0.00           H
ATOM   1076  CZ  TYR A  77      33.627  41.251  38.503  1.00  0.00           C
ATOM   1077  OH  TYR A  77      34.339  40.567  39.396  1.00  0.00           O
ATOM   1078  HH  TYR A  77      33.950  39.735  39.676  1.00  0.00           H
ATOM   1079  CE2 TYR A  77      32.288  40.984  38.241  1.00  0.00           C
ATOM   1080  HE2 TYR A  77      31.789  40.225  38.825  1.00  0.00           H
ATOM   1081  CD2 TYR A  77      31.540  41.815  37.311  1.00  0.00           C
ATOM   1082  HD2 TYR A  77      30.508  41.639  37.044  1.00  0.00           H
ATOM   1083  C   TYR A  77      30.909  46.326  35.033  1.00  0.00           C
ATOM   1084  O   TYR A  77      31.737  47.116  34.621  1.00  0.00           O
ATOM   1085  N   VAL A  78      29.701  46.297  34.625  1.00  0.00           N
ATOM   1086  H   VAL A  78      28.998  45.658  34.969  1.00  0.00           H
ATOM   1087  CA  VAL A  78      29.134  47.178  33.626  1.00  0.00           C
ATOM   1088  HA  VAL A  78      29.758  47.028  32.745  1.00  0.00           H
ATOM   1089  CB  VAL A  78      27.770  46.745  33.248  1.00  0.00           C
ATOM   1090  HB  VAL A  78      27.352  46.315  34.158  1.00  0.00           H
ATOM   1091  CG1 VAL A  78      26.819  47.828  32.639  1.00  0.00           C
ATOM   1092 HG11 VAL A  78      25.866  47.344  32.425  1.00  0.00           H
ATOM   1093 HG12 VAL A  78      26.597  48.658  33.309  1.00  0.00           H
ATOM   1094 HG13 VAL A  78      27.171  48.216  31.683  1.00  0.00           H
ATOM   1095  CG2 VAL A  78      27.780  45.572  32.261  1.00  0.00           C
ATOM   1096 HG21 VAL A  78      26.758  45.200  32.191  1.00  0.00           H
ATOM   1097 HG22 VAL A  78      27.936  46.042  31.289  1.00  0.00           H
ATOM   1098 HG23 VAL A  78      28.452  44.788  32.610  1.00  0.00           H
ATOM   1099  C   VAL A  78      29.293  48.671  34.054  1.00  0.00           C
ATOM   1100  O   VAL A  78      29.537  49.518  33.177  1.00  0.00           O
ATOM   1101  N   ALA A  79      29.377  48.958  35.364  1.00  0.00           N
ATOM   1102  H   ALA A  79      29.116  48.290  36.075  1.00  0.00           H
ATOM   1103  CA  ALA A  79      29.488  50.393  35.775  1.00  0.00           C
ATOM   1104  HA  ALA A  79      28.854  50.995  35.124  1.00  0.00           H
ATOM   1105  CB  ALA A  79      28.903  50.637  37.113  1.00  0.00           C
ATOM   1106  HB1 ALA A  79      29.106  51.694  37.282  1.00  0.00           H
ATOM   1107  HB2 ALA A  79      27.815  50.632  37.053  1.00  0.00           H
ATOM   1108  HB3 ALA A  79      29.303  50.024  37.921  1.00  0.00           H
ATOM   1109  C   ALA A  79      30.974  50.808  35.544  1.00  0.00           C
ATOM   1110  O   ALA A  79      31.187  52.007  35.263  1.00  0.00           O
ATOM   1111  N   GLY A  80      31.910  49.828  35.485  1.00  0.00           N
ATOM   1112  H   GLY A  80      31.741  48.889  35.815  1.00  0.00           H
ATOM   1113  CA  GLY A  80      33.177  50.101  34.819  1.00  0.00           C
ATOM   1114  HA2 GLY A  80      33.717  49.158  34.906  1.00  0.00           H
ATOM   1115  HA3 GLY A  80      33.799  50.875  35.269  1.00  0.00           H
ATOM   1116  C   GLY A  80      33.147  50.294  33.297  1.00  0.00           C
ATOM   1117  O   GLY A  80      33.771  51.229  32.824  1.00  0.00           O
ATOM   1118  N   PHE A  81      32.357  49.499  32.582  1.00  0.00           N
ATOM   1119  H   PHE A  81      31.892  48.723  33.031  1.00  0.00           H
ATOM   1120  CA  PHE A  81      32.194  49.717  31.103  1.00  0.00           C
ATOM   1121  HA  PHE A  81      33.156  49.603  30.602  1.00  0.00           H
ATOM   1122  CB  PHE A  81      31.411  48.527  30.459  1.00  0.00           C
ATOM   1123  HB2 PHE A  81      30.370  48.739  30.699  1.00  0.00           H
ATOM   1124  HB3 PHE A  81      31.497  48.605  29.375  1.00  0.00           H
ATOM   1125  CG  PHE A  81      31.711  47.130  30.866  1.00  0.00           C
ATOM   1126  CD1 PHE A  81      32.977  46.818  31.440  1.00  0.00           C
ATOM   1127  HD1 PHE A  81      33.719  47.594  31.555  1.00  0.00           H
ATOM   1128  CE1 PHE A  81      33.193  45.573  31.963  1.00  0.00           C
ATOM   1129  HE1 PHE A  81      34.161  45.356  32.391  1.00  0.00           H
ATOM   1130  CZ  PHE A  81      32.274  44.545  31.888  1.00  0.00           C
ATOM   1131  HZ  PHE A  81      32.462  43.574  32.321  1.00  0.00           H
ATOM   1132  CE2 PHE A  81      31.061  44.791  31.179  1.00  0.00           C
ATOM   1133  HE2 PHE A  81      30.308  44.045  30.975  1.00  0.00           H
ATOM   1134  CD2 PHE A  81      30.808  46.080  30.665  1.00  0.00           C
ATOM   1135  HD2 PHE A  81      29.828  46.227  30.235  1.00  0.00           H
ATOM   1136  C   PHE A  81      31.572  51.083  30.767  1.00  0.00           C
ATOM   1137  O   PHE A  81      32.044  51.838  29.928  1.00  0.00           O
ATOM   1138  N   ARG A  82      30.599  51.505  31.591  1.00  0.00           N
ATOM   1139  H   ARG A  82      30.427  50.910  32.390  1.00  0.00           H
ATOM   1140  CA  ARG A  82      29.880  52.804  31.372  1.00  0.00           C
ATOM   1141  HA  ARG A  82      29.650  52.927  30.313  1.00  0.00           H
ATOM   1142  CB  ARG A  82      28.547  52.769  32.135  1.00  0.00           C
ATOM   1143  HB2 ARG A  82      28.633  52.219  33.073  1.00  0.00           H
ATOM   1144  HB3 ARG A  82      28.207  53.763  32.425  1.00  0.00           H
ATOM   1145  CG  ARG A  82      27.440  51.977  31.358  1.00  0.00           C
ATOM   1146  HG2 ARG A  82      27.913  50.998  31.274  1.00  0.00           H
ATOM   1147  HG3 ARG A  82      27.251  52.400  30.371  1.00  0.00           H
ATOM   1148  CD  ARG A  82      26.134  51.846  32.277  1.00  0.00           C
ATOM   1149  HD2 ARG A  82      26.521  51.415  33.200  1.00  0.00           H
ATOM   1150  HD3 ARG A  82      25.677  52.808  32.512  1.00  0.00           H
ATOM   1151  NE  ARG A  82      25.111  50.902  31.642  1.00  0.00           N
ATOM   1152  HE  ARG A  82      25.239  50.625  30.679  1.00  0.00           H
ATOM   1153  CZ  ARG A  82      24.047  50.390  32.181  1.00  0.00           C
ATOM   1154  NH1 ARG A  82      23.318  49.522  31.603  1.00  0.00           N
ATOM   1155 HH11 ARG A  82      23.520  49.378  30.624  1.00  0.00           H
ATOM   1156 HH12 ARG A  82      22.618  49.003  32.115  1.00  0.00           H
ATOM   1157  NH2 ARG A  82      23.645  50.726  33.373  1.00  0.00           N
ATOM   1158 HH21 ARG A  82      24.211  51.285  33.995  1.00  0.00           H
ATOM   1159 HH22 ARG A  82      22.853  50.245  33.776  1.00  0.00           H
ATOM   1160  C   ARG A  82      30.791  53.968  31.793  1.00  0.00           C
ATOM   1161  O   ARG A  82      30.704  54.514  32.863  1.00  0.00           O
ATOM   1162  N   TRP A  83      31.607  54.442  30.833  1.00  0.00           N
ATOM   1163  H   TRP A  83      31.607  53.913  29.972  1.00  0.00           H
ATOM   1164  CA  TRP A  83      32.382  55.623  30.967  1.00  0.00           C
ATOM   1165  HA  TRP A  83      32.069  56.168  31.858  1.00  0.00           H
ATOM   1166  CB  TRP A  83      33.856  55.129  31.169  1.00  0.00           C
ATOM   1167  HB2 TRP A  83      33.832  54.353  31.934  1.00  0.00           H
ATOM   1168  HB3 TRP A  83      34.387  56.037  31.453  1.00  0.00           H
ATOM   1169  CG  TRP A  83      34.553  54.538  30.000  1.00  0.00           C
ATOM   1170  CD1 TRP A  83      34.552  55.091  28.741  1.00  0.00           C
ATOM   1171  HD1 TRP A  83      34.011  55.990  28.486  1.00  0.00           H
ATOM   1172  NE1 TRP A  83      35.218  54.276  27.821  1.00  0.00           N
ATOM   1173  HE1 TRP A  83      35.185  54.400  26.819  1.00  0.00           H
ATOM   1174  CE2 TRP A  83      35.818  53.221  28.495  1.00  0.00           C
ATOM   1175  CZ2 TRP A  83      36.696  52.250  28.076  1.00  0.00           C
ATOM   1176  HZ2 TRP A  83      36.976  52.059  27.051  1.00  0.00           H
ATOM   1177  CH2 TRP A  83      37.266  51.349  28.929  1.00  0.00           C
ATOM   1178  HH2 TRP A  83      37.938  50.590  28.556  1.00  0.00           H
ATOM   1179  CZ3 TRP A  83      36.893  51.557  30.320  1.00  0.00           C
ATOM   1180  HZ3 TRP A  83      37.350  50.955  31.092  1.00  0.00           H
ATOM   1181  CE3 TRP A  83      35.930  52.461  30.750  1.00  0.00           C
ATOM   1182  HE3 TRP A  83      35.638  52.487  31.790  1.00  0.00           H
ATOM   1183  CD2 TRP A  83      35.370  53.347  29.822  1.00  0.00           C
ATOM   1184  C   TRP A  83      32.169  56.631  29.820  1.00  0.00           C
ATOM   1185  O   TRP A  83      31.487  56.271  28.853  1.00  0.00           O
ATOM   1186  N   GLY A  84      32.737  57.839  29.816  1.00  0.00           N
ATOM   1187  H   GLY A  84      33.303  58.091  30.614  1.00  0.00           H
ATOM   1188  CA  GLY A  84      32.793  58.873  28.772  1.00  0.00           C
ATOM   1189  HA2 GLY A  84      31.872  58.749  28.202  1.00  0.00           H
ATOM   1190  HA3 GLY A  84      32.827  59.898  29.144  1.00  0.00           H
ATOM   1191  C   GLY A  84      34.125  58.706  27.939  1.00  0.00           C
ATOM   1192  O   GLY A  84      35.113  58.299  28.502  1.00  0.00           O
ATOM   1193  N   LEU A  85      34.039  58.932  26.605  1.00  0.00           N
ATOM   1194  H   LEU A  85      33.107  59.014  26.224  1.00  0.00           H
ATOM   1195  CA  LEU A  85      35.078  58.736  25.587  1.00  0.00           C
ATOM   1196  HA  LEU A  85      35.215  57.655  25.562  1.00  0.00           H
ATOM   1197  CB  LEU A  85      34.576  59.214  24.268  1.00  0.00           C
ATOM   1198  HB2 LEU A  85      33.668  58.636  24.096  1.00  0.00           H
ATOM   1199  HB3 LEU A  85      34.207  60.238  24.335  1.00  0.00           H
ATOM   1200  CG  LEU A  85      35.487  58.971  23.055  1.00  0.00           C
ATOM   1201  HG  LEU A  85      36.510  59.205  23.347  1.00  0.00           H
ATOM   1202  CD1 LEU A  85      35.612  57.496  22.664  1.00  0.00           C
ATOM   1203 HD11 LEU A  85      34.685  56.950  22.492  1.00  0.00           H
ATOM   1204 HD12 LEU A  85      36.412  57.409  21.928  1.00  0.00           H
ATOM   1205 HD13 LEU A  85      35.963  57.004  23.571  1.00  0.00           H
ATOM   1206  CD2 LEU A  85      35.063  59.761  21.856  1.00  0.00           C
ATOM   1207 HD21 LEU A  85      35.704  59.402  21.051  1.00  0.00           H
ATOM   1208 HD22 LEU A  85      35.230  60.825  22.024  1.00  0.00           H
ATOM   1209 HD23 LEU A  85      34.071  59.509  21.481  1.00  0.00           H
ATOM   1210  C   LEU A  85      36.515  59.361  25.933  1.00  0.00           C
ATOM   1211  O   LEU A  85      37.575  58.781  25.641  1.00  0.00           O
ATOM   1212  N   GLU A  86      36.546  60.545  26.610  1.00  0.00           N
ATOM   1213  H   GLU A  86      35.664  61.036  26.613  1.00  0.00           H
ATOM   1214  CA  GLU A  86      37.798  61.216  26.947  1.00  0.00           C
ATOM   1215  HA  GLU A  86      38.426  61.161  26.058  1.00  0.00           H
ATOM   1216  CB  GLU A  86      37.380  62.656  27.415  1.00  0.00           C
ATOM   1217  HB2 GLU A  86      37.096  63.272  26.561  1.00  0.00           H
ATOM   1218  HB3 GLU A  86      36.588  62.609  28.162  1.00  0.00           H
ATOM   1219  CG  GLU A  86      38.500  63.388  28.115  1.00  0.00           C
ATOM   1220  HG2 GLU A  86      38.602  62.871  29.070  1.00  0.00           H
ATOM   1221  HG3 GLU A  86      39.472  63.386  27.623  1.00  0.00           H
ATOM   1222  CD  GLU A  86      38.066  64.838  28.422  1.00  0.00           C
ATOM   1223  OE1 GLU A  86      37.703  65.139  29.549  1.00  0.00           O
ATOM   1224  OE2 GLU A  86      37.894  65.631  27.432  1.00  0.00           O
ATOM   1225  C   GLU A  86      38.589  60.323  27.985  1.00  0.00           C
ATOM   1226  O   GLU A  86      39.862  60.391  28.105  1.00  0.00           O
ATOM   1227  N   ARG A  87      37.911  59.542  28.767  1.00  0.00           N
ATOM   1228  H   ARG A  87      36.919  59.647  28.611  1.00  0.00           H
ATOM   1229  CA  ARG A  87      38.359  58.504  29.708  1.00  0.00           C
ATOM   1230  HA  ARG A  87      39.435  58.653  29.801  1.00  0.00           H
ATOM   1231  CB  ARG A  87      37.768  58.757  31.071  1.00  0.00           C
ATOM   1232  HB2 ARG A  87      38.198  58.084  31.813  1.00  0.00           H
ATOM   1233  HB3 ARG A  87      36.724  58.445  31.024  1.00  0.00           H
ATOM   1234  CG  ARG A  87      37.985  60.194  31.530  1.00  0.00           C
ATOM   1235  HG2 ARG A  87      38.965  60.435  31.942  1.00  0.00           H
ATOM   1236  HG3 ARG A  87      37.949  60.964  30.760  1.00  0.00           H
ATOM   1237  CD  ARG A  87      36.994  60.413  32.681  1.00  0.00           C
ATOM   1238  HD2 ARG A  87      36.063  60.098  32.209  1.00  0.00           H
ATOM   1239  HD3 ARG A  87      37.323  59.893  33.580  1.00  0.00           H
ATOM   1240  NE  ARG A  87      36.899  61.862  32.945  1.00  0.00           N
ATOM   1241  HE  ARG A  87      37.234  62.463  32.206  1.00  0.00           H
ATOM   1242  CZ  ARG A  87      36.135  62.497  33.792  1.00  0.00           C
ATOM   1243  NH1 ARG A  87      36.182  63.734  33.908  1.00  0.00           N
ATOM   1244 HH11 ARG A  87      35.413  64.247  34.313  1.00  0.00           H
ATOM   1245 HH12 ARG A  87      36.875  64.227  33.363  1.00  0.00           H
ATOM   1246  NH2 ARG A  87      35.297  61.849  34.570  1.00  0.00           N
ATOM   1247 HH21 ARG A  87      34.670  62.324  35.204  1.00  0.00           H
ATOM   1248 HH22 ARG A  87      35.081  60.912  34.262  1.00  0.00           H
ATOM   1249  C   ARG A  87      38.096  57.086  29.142  1.00  0.00           C
ATOM   1250  O   ARG A  87      37.682  56.166  29.837  1.00  0.00           O
ATOM   1251  N   ASP A  88      38.420  56.907  27.836  1.00  0.00           N
ATOM   1252  H   ASP A  88      38.453  57.731  27.253  1.00  0.00           H
ATOM   1253  CA  ASP A  88      38.687  55.610  27.207  1.00  0.00           C
ATOM   1254  HA  ASP A  88      37.787  55.032  26.998  1.00  0.00           H
ATOM   1255  CB  ASP A  88      39.098  56.000  25.785  1.00  0.00           C
ATOM   1256  HB2 ASP A  88      38.394  56.526  25.140  1.00  0.00           H
ATOM   1257  HB3 ASP A  88      39.843  56.795  25.774  1.00  0.00           H
ATOM   1258  CG  ASP A  88      39.686  54.882  24.963  1.00  0.00           C
ATOM   1259  OD1 ASP A  88      38.883  54.107  24.425  1.00  0.00           O
ATOM   1260  OD2 ASP A  88      40.929  54.863  24.894  1.00  0.00           O
ATOM   1261  C   ASP A  88      39.814  54.798  27.911  1.00  0.00           C
ATOM   1262  O   ASP A  88      40.812  55.399  28.412  1.00  0.00           O
ATOM   1263  N   TYR A  89      39.675  53.431  27.850  1.00  0.00           N
ATOM   1264  H   TYR A  89      38.802  53.002  27.578  1.00  0.00           H
ATOM   1265  CA  TYR A  89      40.832  52.522  28.181  1.00  0.00           C
ATOM   1266  HA  TYR A  89      41.770  53.059  28.042  1.00  0.00           H
ATOM   1267  CB  TYR A  89      40.797  52.015  29.652  1.00  0.00           C
ATOM   1268  HB2 TYR A  89      39.761  51.727  29.829  1.00  0.00           H
ATOM   1269  HB3 TYR A  89      41.389  51.117  29.831  1.00  0.00           H
ATOM   1270  CG  TYR A  89      41.030  52.981  30.740  1.00  0.00           C
ATOM   1271  CD1 TYR A  89      40.122  54.020  31.088  1.00  0.00           C
ATOM   1272  HD1 TYR A  89      39.181  54.094  30.562  1.00  0.00           H
ATOM   1273  CE1 TYR A  89      40.432  54.976  32.034  1.00  0.00           C
ATOM   1274  HE1 TYR A  89      39.749  55.767  32.306  1.00  0.00           H
ATOM   1275  CZ  TYR A  89      41.624  54.829  32.767  1.00  0.00           C
ATOM   1276  OH  TYR A  89      41.958  55.738  33.700  1.00  0.00           O
ATOM   1277  HH  TYR A  89      42.689  55.470  34.262  1.00  0.00           H
ATOM   1278  CE2 TYR A  89      42.506  53.759  32.452  1.00  0.00           C
ATOM   1279  HE2 TYR A  89      43.392  53.649  33.060  1.00  0.00           H
ATOM   1280  CD2 TYR A  89      42.232  52.893  31.422  1.00  0.00           C
ATOM   1281  HD2 TYR A  89      42.870  52.088  31.090  1.00  0.00           H
ATOM   1282  C   TYR A  89      40.952  51.335  27.174  1.00  0.00           C
ATOM   1283  O   TYR A  89      40.043  50.521  27.089  1.00  0.00           O
ATOM   1284  N   THR A  90      42.106  51.099  26.490  1.00  0.00           N
ATOM   1285  H   THR A  90      42.756  51.858  26.640  1.00  0.00           H
ATOM   1286  CA  THR A  90      42.415  49.988  25.560  1.00  0.00           C
ATOM   1287  HA  THR A  90      41.836  49.985  24.637  1.00  0.00           H
ATOM   1288  CB  THR A  90      43.917  50.044  25.138  1.00  0.00           C
ATOM   1289  HB  THR A  90      44.264  49.019  25.003  1.00  0.00           H
ATOM   1290  CG2 THR A  90      44.053  51.033  23.982  1.00  0.00           C
ATOM   1291 HG21 THR A  90      43.898  52.029  24.396  1.00  0.00           H
ATOM   1292 HG22 THR A  90      45.109  50.907  23.742  1.00  0.00           H
ATOM   1293 HG23 THR A  90      43.528  50.832  23.048  1.00  0.00           H
ATOM   1294  OG1 THR A  90      44.828  50.595  26.095  1.00  0.00           O
ATOM   1295  HG1 THR A  90      44.492  50.560  26.993  1.00  0.00           H
ATOM   1296  C   THR A  90      42.207  48.632  26.213  1.00  0.00           C
ATOM   1297  O   THR A  90      41.809  47.740  25.479  1.00  0.00           O
ATOM   1298  N   VAL A  91      42.522  48.522  27.524  1.00  0.00           N
ATOM   1299  H   VAL A  91      42.865  49.266  28.114  1.00  0.00           H
ATOM   1300  CA  VAL A  91      42.676  47.170  28.148  1.00  0.00           C
ATOM   1301  HA  VAL A  91      42.130  46.433  27.559  1.00  0.00           H
ATOM   1302  CB  VAL A  91      44.124  46.783  28.321  1.00  0.00           C
ATOM   1303  HB  VAL A  91      44.827  47.548  28.651  1.00  0.00           H
ATOM   1304  CG1 VAL A  91      44.245  45.600  29.347  1.00  0.00           C
ATOM   1305 HG11 VAL A  91      45.211  45.096  29.314  1.00  0.00           H
ATOM   1306 HG12 VAL A  91      43.564  44.770  29.162  1.00  0.00           H
ATOM   1307 HG13 VAL A  91      44.293  46.061  30.333  1.00  0.00           H
ATOM   1308  CG2 VAL A  91      44.740  46.327  26.964  1.00  0.00           C
ATOM   1309 HG21 VAL A  91      44.929  47.090  26.209  1.00  0.00           H
ATOM   1310 HG22 VAL A  91      45.792  46.137  27.179  1.00  0.00           H
ATOM   1311 HG23 VAL A  91      44.212  45.463  26.562  1.00  0.00           H
ATOM   1312  C   VAL A  91      41.874  47.179  29.482  1.00  0.00           C
ATOM   1313  O   VAL A  91      42.102  48.120  30.250  1.00  0.00           O
ATOM   1314  N   LEU A  92      41.101  46.116  29.780  1.00  0.00           N
ATOM   1315  H   LEU A  92      40.890  45.418  29.081  1.00  0.00           H
ATOM   1316  CA  LEU A  92      40.309  46.043  30.994  1.00  0.00           C
ATOM   1317  HA  LEU A  92      40.655  46.840  31.652  1.00  0.00           H
ATOM   1318  CB  LEU A  92      38.799  46.198  30.736  1.00  0.00           C
ATOM   1319  HB2 LEU A  92      38.325  46.055  31.707  1.00  0.00           H
ATOM   1320  HB3 LEU A  92      38.364  45.346  30.214  1.00  0.00           H
ATOM   1321  CG  LEU A  92      38.176  47.535  30.198  1.00  0.00           C
ATOM   1322  HG  LEU A  92      38.629  48.308  30.818  1.00  0.00           H
ATOM   1323  CD1 LEU A  92      38.512  47.664  28.673  1.00  0.00           C
ATOM   1324 HD11 LEU A  92      39.484  48.146  28.568  1.00  0.00           H
ATOM   1325 HD12 LEU A  92      37.768  48.239  28.122  1.00  0.00           H
ATOM   1326 HD13 LEU A  92      38.577  46.710  28.149  1.00  0.00           H
ATOM   1327  CD2 LEU A  92      36.650  47.617  30.314  1.00  0.00           C
ATOM   1328 HD21 LEU A  92      36.170  46.718  29.926  1.00  0.00           H
ATOM   1329 HD22 LEU A  92      36.458  47.718  31.382  1.00  0.00           H
ATOM   1330 HD23 LEU A  92      36.340  48.452  29.686  1.00  0.00           H
ATOM   1331  C   LEU A  92      40.574  44.701  31.665  1.00  0.00           C
ATOM   1332  O   LEU A  92      40.684  43.748  30.896  1.00  0.00           O
ATOM   1333  N   CYS A  93      40.532  44.741  32.944  1.00  0.00           N
ATOM   1334  H   CYS A  93      40.381  45.633  33.393  1.00  0.00           H
ATOM   1335  CA  CYS A  93      40.620  43.580  33.822  1.00  0.00           C
ATOM   1336  HA  CYS A  93      40.641  42.640  33.269  1.00  0.00           H
ATOM   1337  CB  CYS A  93      42.016  43.553  34.458  1.00  0.00           C
ATOM   1338  HB2 CYS A  93      42.002  42.699  35.135  1.00  0.00           H
ATOM   1339  HB3 CYS A  93      42.072  44.462  35.056  1.00  0.00           H
ATOM   1340  SG  CYS A  93      43.425  43.778  33.422  1.00  0.00           S
ATOM   1341  HG  CYS A  93      43.447  45.107  33.288  1.00  0.00           H
ATOM   1342  C   CYS A  93      39.436  43.524  34.821  1.00  0.00           C
ATOM   1343  O   CYS A  93      38.855  44.593  35.117  1.00  0.00           O
ATOM   1344  N   GLU A  94      39.085  42.336  35.233  1.00  0.00           N
ATOM   1345  H   GLU A  94      39.541  41.513  34.867  1.00  0.00           H
ATOM   1346  CA  GLU A  94      37.864  42.030  36.037  1.00  0.00           C
ATOM   1347  HA  GLU A  94      37.551  42.953  36.523  1.00  0.00           H
ATOM   1348  CB  GLU A  94      36.704  41.430  35.218  1.00  0.00           C
ATOM   1349  HB2 GLU A  94      37.077  40.517  34.753  1.00  0.00           H
ATOM   1350  HB3 GLU A  94      36.008  41.073  35.976  1.00  0.00           H
ATOM   1351  CG  GLU A  94      35.960  42.352  34.227  1.00  0.00           C
ATOM   1352  HG2 GLU A  94      36.681  42.665  33.472  1.00  0.00           H
ATOM   1353  HG3 GLU A  94      35.441  43.185  34.702  1.00  0.00           H
ATOM   1354  CD  GLU A  94      34.866  41.609  33.482  1.00  0.00           C
ATOM   1355  OE1 GLU A  94      34.355  42.034  32.450  1.00  0.00           O
ATOM   1356  OE2 GLU A  94      34.580  40.467  33.804  1.00  0.00           O
ATOM   1357  C   GLU A  94      38.251  41.028  37.144  1.00  0.00           C
ATOM   1358  O   GLU A  94      38.598  39.863  36.941  1.00  0.00           O
ATOM   1359  N   MET A  95      38.109  41.430  38.387  1.00  0.00           N
ATOM   1360  H   MET A  95      37.565  42.254  38.598  1.00  0.00           H
ATOM   1361  CA  MET A  95      38.397  40.494  39.509  1.00  0.00           C
ATOM   1362  HA  MET A  95      38.003  39.497  39.311  1.00  0.00           H
ATOM   1363  CB  MET A  95      39.955  40.429  39.650  1.00  0.00           C
ATOM   1364  HB2 MET A  95      40.191  39.769  40.485  1.00  0.00           H
ATOM   1365  HB3 MET A  95      40.379  40.113  38.697  1.00  0.00           H
ATOM   1366  CG  MET A  95      40.617  41.713  40.005  1.00  0.00           C
ATOM   1367  HG2 MET A  95      40.416  41.902  41.059  1.00  0.00           H
ATOM   1368  HG3 MET A  95      40.040  42.452  39.448  1.00  0.00           H
ATOM   1369  SD  MET A  95      42.364  41.840  39.797  1.00  0.00           S
ATOM   1370  CE  MET A  95      42.784  40.376  40.794  1.00  0.00           C
ATOM   1371  HE1 MET A  95      42.470  39.507  40.216  1.00  0.00           H
ATOM   1372  HE2 MET A  95      42.328  40.415  41.783  1.00  0.00           H
ATOM   1373  HE3 MET A  95      43.865  40.252  40.861  1.00  0.00           H
ATOM   1374  C   MET A  95      37.631  40.982  40.787  1.00  0.00           C
ATOM   1375  O   MET A  95      37.091  42.096  40.864  1.00  0.00           O
ATOM   1376  N   ASP A  96      37.454  40.041  41.706  1.00  0.00           N
ATOM   1377  H   ASP A  96      37.939  39.166  41.567  1.00  0.00           H
ATOM   1378  CA  ASP A  96      37.022  40.322  43.118  1.00  0.00           C
ATOM   1379  HA  ASP A  96      36.123  40.933  43.042  1.00  0.00           H
ATOM   1380  CB  ASP A  96      36.740  39.039  43.909  1.00  0.00           C
ATOM   1381  HB2 ASP A  96      36.578  39.113  44.984  1.00  0.00           H
ATOM   1382  HB3 ASP A  96      37.630  38.413  43.848  1.00  0.00           H
ATOM   1383  CG  ASP A  96      35.486  38.204  43.454  1.00  0.00           C
ATOM   1384  OD1 ASP A  96      34.874  38.456  42.428  1.00  0.00           O
ATOM   1385  OD2 ASP A  96      35.138  37.274  44.192  1.00  0.00           O
ATOM   1386  C   ASP A  96      38.078  40.976  44.022  1.00  0.00           C
ATOM   1387  O   ASP A  96      39.280  40.844  43.765  1.00  0.00           O
ATOM   1388  N   ALA A  97      37.626  41.773  44.976  1.00  0.00           N
ATOM   1389  H   ALA A  97      36.628  41.913  45.041  1.00  0.00           H
ATOM   1390  CA  ALA A  97      38.450  42.331  45.967  1.00  0.00           C
ATOM   1391  HA  ALA A  97      39.382  42.713  45.552  1.00  0.00           H
ATOM   1392  CB  ALA A  97      37.704  43.427  46.813  1.00  0.00           C
ATOM   1393  HB1 ALA A  97      36.676  43.104  46.979  1.00  0.00           H
ATOM   1394  HB2 ALA A  97      37.780  44.308  46.175  1.00  0.00           H
ATOM   1395  HB3 ALA A  97      38.246  43.580  47.747  1.00  0.00           H
ATOM   1396  C   ALA A  97      38.822  41.342  47.049  1.00  0.00           C
ATOM   1397  O   ALA A  97      39.634  41.667  47.894  1.00  0.00           O
ATOM   1398  N   ASP A  98      38.150  40.141  47.064  1.00  0.00           N
ATOM   1399  H   ASP A  98      37.550  39.977  46.268  1.00  0.00           H
ATOM   1400  CA  ASP A  98      38.422  39.149  48.103  1.00  0.00           C
ATOM   1401  HA  ASP A  98      38.556  39.686  49.042  1.00  0.00           H
ATOM   1402  CB  ASP A  98      37.201  38.342  48.239  1.00  0.00           C
ATOM   1403  HB2 ASP A  98      36.333  38.954  48.483  1.00  0.00           H
ATOM   1404  HB3 ASP A  98      37.361  37.706  49.110  1.00  0.00           H
ATOM   1405  CG  ASP A  98      36.854  37.418  47.022  1.00  0.00           C
ATOM   1406  OD1 ASP A  98      37.786  36.797  46.488  1.00  0.00           O
ATOM   1407  OD2 ASP A  98      35.646  37.193  46.738  1.00  0.00           O
ATOM   1408  C   ASP A  98      39.704  38.250  48.047  1.00  0.00           C
ATOM   1409  O   ASP A  98      40.001  37.604  49.008  1.00  0.00           O
ATOM   1410  N   GLY A  99      40.418  38.335  46.893  1.00  0.00           N
ATOM   1411  H   GLY A  99      40.095  38.916  46.133  1.00  0.00           H
ATOM   1412  CA  GLY A  99      41.693  37.581  46.685  1.00  0.00           C
ATOM   1413  HA2 GLY A  99      42.155  37.650  47.670  1.00  0.00           H
ATOM   1414  HA3 GLY A  99      42.227  38.169  45.938  1.00  0.00           H
ATOM   1415  C   GLY A  99      41.621  36.123  46.223  1.00  0.00           C
ATOM   1416  O   GLY A  99      42.685  35.571  45.833  1.00  0.00           O
ATOM   1417  N   SER A 100      40.450  35.523  46.163  1.00  0.00           N
ATOM   1418  H   SER A 100      39.686  36.037  46.579  1.00  0.00           H
ATOM   1419  CA  SER A 100      40.294  34.185  45.486  1.00  0.00           C
ATOM   1420  HA  SER A 100      41.047  33.554  45.958  1.00  0.00           H
ATOM   1421  CB  SER A 100      38.883  33.733  45.719  1.00  0.00           C
ATOM   1422  HB2 SER A 100      38.807  32.727  45.306  1.00  0.00           H
ATOM   1423  HB3 SER A 100      38.720  33.557  46.783  1.00  0.00           H
ATOM   1424  OG  SER A 100      37.789  34.546  45.271  1.00  0.00           O
ATOM   1425  HG  SER A 100      37.984  35.410  45.641  1.00  0.00           H
ATOM   1426  C   SER A 100      40.536  34.269  43.937  1.00  0.00           C
ATOM   1427  O   SER A 100      41.180  33.362  43.409  1.00  0.00           O
ATOM   1428  N   HIE A 101      40.251  35.446  43.301  1.00  0.00           N
ATOM   1429  H   HIE A 101      39.702  36.114  43.822  1.00  0.00           H
ATOM   1430  CA  HIE A 101      40.894  35.812  42.047  1.00  0.00           C
ATOM   1431  HA  HIE A 101      40.913  34.967  41.358  1.00  0.00           H
ATOM   1432  CB  HIE A 101      40.287  37.011  41.310  1.00  0.00           C
ATOM   1433  HB2 HIE A 101      40.265  37.838  42.020  1.00  0.00           H
ATOM   1434  HB3 HIE A 101      40.903  37.237  40.440  1.00  0.00           H
ATOM   1435  CG  HIE A 101      38.913  36.811  40.836  1.00  0.00           C
ATOM   1436  ND1 HIE A 101      37.785  36.496  41.576  1.00  0.00           N
ATOM   1437  CE1 HIE A 101      36.708  36.568  40.765  1.00  0.00           C
ATOM   1438  HE1 HIE A 101      35.700  36.403  41.115  1.00  0.00           H
ATOM   1439  NE2 HIE A 101      37.135  36.911  39.587  1.00  0.00           N
ATOM   1440  HE2 HIE A 101      36.599  36.955  38.733  1.00  0.00           H
ATOM   1441  CD2 HIE A 101      38.496  37.056  39.574  1.00  0.00           C
ATOM   1442  HD2 HIE A 101      39.139  37.374  38.766  1.00  0.00           H
ATOM   1443  C   HIE A 101      42.302  36.188  42.441  1.00  0.00           C
ATOM   1444  O   HIE A 101      42.554  37.344  42.852  1.00  0.00           O
ATOM   1445  N   ALA A 102      43.242  35.264  42.284  1.00  0.00           N
ATOM   1446  H   ALA A 102      42.981  34.297  42.153  1.00  0.00           H
ATOM   1447  CA  ALA A 102      44.606  35.465  42.704  1.00  0.00           C
ATOM   1448  HA  ALA A 102      44.622  35.735  43.760  1.00  0.00           H
ATOM   1449  CB  ALA A 102      45.300  34.111  42.537  1.00  0.00           C
ATOM   1450  HB1 ALA A 102      44.823  33.391  43.201  1.00  0.00           H
ATOM   1451  HB2 ALA A 102      45.089  33.694  41.552  1.00  0.00           H
ATOM   1452  HB3 ALA A 102      46.364  34.187  42.760  1.00  0.00           H
ATOM   1453  C   ALA A 102      45.284  36.521  41.805  1.00  0.00           C
ATOM   1454  O   ALA A 102      45.482  36.306  40.586  1.00  0.00           O
ATOM   1455  N   PRO A 103      45.691  37.698  42.324  1.00  0.00           N
ATOM   1456  CD  PRO A 103      45.366  38.101  43.676  1.00  0.00           C
ATOM   1457  HD2 PRO A 103      46.136  37.871  44.413  1.00  0.00           H
ATOM   1458  HD3 PRO A 103      44.410  37.723  44.038  1.00  0.00           H
ATOM   1459  CG  PRO A 103      45.372  39.617  43.640  1.00  0.00           C
ATOM   1460  HG2 PRO A 103      44.337  39.901  43.451  1.00  0.00           H
ATOM   1461  HG3 PRO A 103      45.814  40.011  44.555  1.00  0.00           H
ATOM   1462  CB  PRO A 103      46.326  39.930  42.493  1.00  0.00           C
ATOM   1463  HB2 PRO A 103      47.268  40.206  42.968  1.00  0.00           H
ATOM   1464  HB3 PRO A 103      45.964  40.797  41.940  1.00  0.00           H
ATOM   1465  CA  PRO A 103      46.356  38.760  41.588  1.00  0.00           C
ATOM   1466  HA  PRO A 103      45.719  39.068  40.759  1.00  0.00           H
ATOM   1467  C   PRO A 103      47.753  38.445  41.120  1.00  0.00           C
ATOM   1468  O   PRO A 103      48.198  38.916  40.067  1.00  0.00           O
ATOM   1469  N   GLU A 104      48.375  37.469  41.873  1.00  0.00           N
ATOM   1470  H   GLU A 104      47.957  37.038  42.686  1.00  0.00           H
ATOM   1471  CA  GLU A 104      49.588  36.890  41.388  1.00  0.00           C
ATOM   1472  HA  GLU A 104      50.400  37.605  41.526  1.00  0.00           H
ATOM   1473  CB  GLU A 104      49.857  35.723  42.372  1.00  0.00           C
ATOM   1474  HB2 GLU A 104      49.047  34.997  42.445  1.00  0.00           H
ATOM   1475  HB3 GLU A 104      50.701  35.118  42.040  1.00  0.00           H
ATOM   1476  CG  GLU A 104      50.293  36.175  43.779  1.00  0.00           C
ATOM   1477  HG2 GLU A 104      51.163  36.830  43.715  1.00  0.00           H
ATOM   1478  HG3 GLU A 104      50.729  35.313  44.283  1.00  0.00           H
ATOM   1479  CD  GLU A 104      49.171  36.596  44.761  1.00  0.00           C
ATOM   1480  OE1 GLU A 104      48.109  36.010  44.699  1.00  0.00           O
ATOM   1481  OE2 GLU A 104      49.373  37.456  45.684  1.00  0.00           O
ATOM   1482  C   GLU A 104      49.544  36.303  40.028  1.00  0.00           C
ATOM   1483  O   GLU A 104      50.604  35.939  39.524  1.00  0.00           O
ATOM   1484  N   GLN A 105      48.400  36.120  39.374  1.00  0.00           N
ATOM   1485  H   GLN A 105      47.557  36.529  39.750  1.00  0.00           H
ATOM   1486  CA  GLN A 105      48.182  35.484  38.027  1.00  0.00           C
ATOM   1487  HA  GLN A 105      49.079  34.982  37.666  1.00  0.00           H
ATOM   1488  CB  GLN A 105      47.067  34.407  37.989  1.00  0.00           C
ATOM   1489  HB2 GLN A 105      47.032  33.926  37.012  1.00  0.00           H
ATOM   1490  HB3 GLN A 105      46.112  34.841  38.283  1.00  0.00           H
ATOM   1491  CG  GLN A 105      47.305  33.247  39.045  1.00  0.00           C
ATOM   1492  HG2 GLN A 105      46.640  32.505  38.602  1.00  0.00           H
ATOM   1493  HG3 GLN A 105      47.075  33.454  40.090  1.00  0.00           H
ATOM   1494  CD  GLN A 105      48.716  32.650  38.934  1.00  0.00           C
ATOM   1495  OE1 GLN A 105      49.383  32.614  39.904  1.00  0.00           O
ATOM   1496  NE2 GLN A 105      49.223  32.127  37.837  1.00  0.00           N
ATOM   1497 HE21 GLN A 105      50.191  31.859  37.737  1.00  0.00           H
ATOM   1498 HE22 GLN A 105      48.652  32.185  37.006  1.00  0.00           H
ATOM   1499  C   GLN A 105      47.990  36.545  36.907  1.00  0.00           C
ATOM   1500  O   GLN A 105      47.896  36.231  35.732  1.00  0.00           O
ATOM   1501  N   LEU A 106      47.891  37.843  37.238  1.00  0.00           N
ATOM   1502  H   LEU A 106      48.063  38.011  38.219  1.00  0.00           H
ATOM   1503  CA  LEU A 106      47.335  38.880  36.397  1.00  0.00           C
ATOM   1504  HA  LEU A 106      46.473  38.436  35.899  1.00  0.00           H
ATOM   1505  CB  LEU A 106      46.871  40.099  37.267  1.00  0.00           C
ATOM   1506  HB2 LEU A 106      45.919  39.853  37.738  1.00  0.00           H
ATOM   1507  HB3 LEU A 106      47.613  40.320  38.034  1.00  0.00           H
ATOM   1508  CG  LEU A 106      46.576  41.340  36.433  1.00  0.00           C
ATOM   1509  HG  LEU A 106      47.392  41.667  35.788  1.00  0.00           H
ATOM   1510  CD1 LEU A 106      45.287  41.122  35.638  1.00  0.00           C
ATOM   1511 HD11 LEU A 106      45.510  40.366  34.885  1.00  0.00           H
ATOM   1512 HD12 LEU A 106      45.129  41.956  34.954  1.00  0.00           H
ATOM   1513 HD13 LEU A 106      44.425  40.917  36.273  1.00  0.00           H
ATOM   1514  CD2 LEU A 106      46.377  42.504  37.349  1.00  0.00           C
ATOM   1515 HD21 LEU A 106      45.716  42.167  38.148  1.00  0.00           H
ATOM   1516 HD22 LEU A 106      45.808  43.295  36.860  1.00  0.00           H
ATOM   1517 HD23 LEU A 106      47.326  42.850  37.758  1.00  0.00           H
ATOM   1518  C   LEU A 106      48.302  39.380  35.373  1.00  0.00           C
ATOM   1519  O   LEU A 106      47.877  39.682  34.230  1.00  0.00           O
ATOM   1520  N   HIE A 107      49.565  39.330  35.645  1.00  0.00           N
ATOM   1521  H   HIE A 107      49.918  38.971  36.521  1.00  0.00           H
ATOM   1522  CA  HIE A 107      50.544  39.553  34.566  1.00  0.00           C
ATOM   1523  HA  HIE A 107      50.454  40.541  34.114  1.00  0.00           H
ATOM   1524  CB  HIE A 107      51.916  39.429  35.235  1.00  0.00           C
ATOM   1525  HB2 HIE A 107      52.116  38.389  35.492  1.00  0.00           H
ATOM   1526  HB3 HIE A 107      52.024  40.047  36.127  1.00  0.00           H
ATOM   1527  CG  HIE A 107      53.049  39.816  34.396  1.00  0.00           C
ATOM   1528  ND1 HIE A 107      53.581  41.141  34.416  1.00  0.00           N
ATOM   1529  CE1 HIE A 107      54.681  41.138  33.613  1.00  0.00           C
ATOM   1530  HE1 HIE A 107      55.386  41.949  33.504  1.00  0.00           H
ATOM   1531  NE2 HIE A 107      54.951  39.877  33.183  1.00  0.00           N
ATOM   1532  HE2 HIE A 107      55.742  39.692  32.583  1.00  0.00           H
ATOM   1533  CD2 HIE A 107      53.928  39.027  33.680  1.00  0.00           C
ATOM   1534  HD2 HIE A 107      53.794  37.968  33.520  1.00  0.00           H
ATOM   1535  C   HIE A 107      50.522  38.496  33.454  1.00  0.00           C
ATOM   1536  O   HIE A 107      50.961  38.829  32.315  1.00  0.00           O
ATOM   1537  N   LEU A 108      49.928  37.342  33.690  1.00  0.00           N
ATOM   1538  H   LEU A 108      49.601  37.082  34.610  1.00  0.00           H
ATOM   1539  CA  LEU A 108      49.926  36.232  32.662  1.00  0.00           C
ATOM   1540  HA  LEU A 108      50.739  36.434  31.964  1.00  0.00           H
ATOM   1541  CB  LEU A 108      50.015  34.886  33.301  1.00  0.00           C
ATOM   1542  HB2 LEU A 108      49.073  34.708  33.820  1.00  0.00           H
ATOM   1543  HB3 LEU A 108      50.173  34.145  32.518  1.00  0.00           H
ATOM   1544  CG  LEU A 108      51.118  34.711  34.325  1.00  0.00           C
ATOM   1545  HG  LEU A 108      51.152  35.572  34.992  1.00  0.00           H
ATOM   1546  CD1 LEU A 108      51.063  33.434  35.202  1.00  0.00           C
ATOM   1547 HD11 LEU A 108      50.088  33.379  35.686  1.00  0.00           H
ATOM   1548 HD12 LEU A 108      51.340  32.533  34.654  1.00  0.00           H
ATOM   1549 HD13 LEU A 108      51.759  33.629  36.017  1.00  0.00           H
ATOM   1550  CD2 LEU A 108      52.520  34.697  33.616  1.00  0.00           C
ATOM   1551 HD21 LEU A 108      53.403  35.012  34.173  1.00  0.00           H
ATOM   1552 HD22 LEU A 108      52.665  33.777  33.049  1.00  0.00           H
ATOM   1553 HD23 LEU A 108      52.439  35.484  32.866  1.00  0.00           H
ATOM   1554  C   LEU A 108      48.704  36.403  31.676  1.00  0.00           C
ATOM   1555  O   LEU A 108      48.841  35.996  30.548  1.00  0.00           O
ATOM   1556  N   LEU A 109      47.573  36.943  32.113  1.00  0.00           N
ATOM   1557  H   LEU A 109      47.423  37.152  33.089  1.00  0.00           H
ATOM   1558  CA  LEU A 109      46.582  37.361  31.205  1.00  0.00           C
ATOM   1559  HA  LEU A 109      46.384  36.502  30.564  1.00  0.00           H
ATOM   1560  CB  LEU A 109      45.196  37.680  31.781  1.00  0.00           C
ATOM   1561  HB2 LEU A 109      44.491  37.835  30.964  1.00  0.00           H
ATOM   1562  HB3 LEU A 109      45.250  38.591  32.376  1.00  0.00           H
ATOM   1563  CG  LEU A 109      44.473  36.521  32.628  1.00  0.00           C
ATOM   1564  HG  LEU A 109      44.587  35.582  32.087  1.00  0.00           H
ATOM   1565  CD1 LEU A 109      45.189  36.365  33.932  1.00  0.00           C
ATOM   1566 HD11 LEU A 109      44.571  35.810  34.638  1.00  0.00           H
ATOM   1567 HD12 LEU A 109      46.215  36.029  33.786  1.00  0.00           H
ATOM   1568 HD13 LEU A 109      45.201  37.354  34.390  1.00  0.00           H
ATOM   1569  CD2 LEU A 109      42.992  36.874  32.798  1.00  0.00           C
ATOM   1570 HD21 LEU A 109      42.481  37.077  31.857  1.00  0.00           H
ATOM   1571 HD22 LEU A 109      42.775  37.712  33.459  1.00  0.00           H
ATOM   1572 HD23 LEU A 109      42.530  36.062  33.359  1.00  0.00           H
ATOM   1573  C   LEU A 109      47.065  38.527  30.302  1.00  0.00           C
ATOM   1574  O   LEU A 109      46.899  38.501  29.041  1.00  0.00           O
ATOM   1575  N   LEU A 110      47.834  39.438  30.938  1.00  0.00           N
ATOM   1576  H   LEU A 110      47.799  39.405  31.947  1.00  0.00           H
ATOM   1577  CA  LEU A 110      48.274  40.689  30.226  1.00  0.00           C
ATOM   1578  HA  LEU A 110      47.419  41.156  29.738  1.00  0.00           H
ATOM   1579  CB  LEU A 110      48.805  41.763  31.166  1.00  0.00           C
ATOM   1580  HB2 LEU A 110      49.245  42.540  30.540  1.00  0.00           H
ATOM   1581  HB3 LEU A 110      49.507  41.269  31.838  1.00  0.00           H
ATOM   1582  CG  LEU A 110      47.663  42.382  32.015  1.00  0.00           C
ATOM   1583  HG  LEU A 110      46.958  41.677  32.457  1.00  0.00           H
ATOM   1584  CD1 LEU A 110      48.393  43.088  33.119  1.00  0.00           C
ATOM   1585 HD11 LEU A 110      47.590  43.384  33.795  1.00  0.00           H
ATOM   1586 HD12 LEU A 110      48.915  43.992  32.808  1.00  0.00           H
ATOM   1587 HD13 LEU A 110      49.138  42.447  33.590  1.00  0.00           H
ATOM   1588  CD2 LEU A 110      47.053  43.579  31.212  1.00  0.00           C
ATOM   1589 HD21 LEU A 110      46.419  43.327  30.361  1.00  0.00           H
ATOM   1590 HD22 LEU A 110      47.877  44.105  30.729  1.00  0.00           H
ATOM   1591 HD23 LEU A 110      46.470  44.237  31.856  1.00  0.00           H
ATOM   1592  C   LEU A 110      49.226  40.382  29.032  1.00  0.00           C
ATOM   1593  O   LEU A 110      49.241  41.134  28.066  1.00  0.00           O
ATOM   1594  N   ASP A 111      50.035  39.320  29.158  1.00  0.00           N
ATOM   1595  H   ASP A 111      50.069  38.947  30.096  1.00  0.00           H
ATOM   1596  CA  ASP A 111      50.953  38.768  28.186  1.00  0.00           C
ATOM   1597  HA  ASP A 111      51.424  39.677  27.812  1.00  0.00           H
ATOM   1598  CB  ASP A 111      51.985  37.807  28.929  1.00  0.00           C
ATOM   1599  HB2 ASP A 111      52.234  38.047  29.962  1.00  0.00           H
ATOM   1600  HB3 ASP A 111      51.509  36.826  28.937  1.00  0.00           H
ATOM   1601  CG  ASP A 111      53.256  37.682  28.105  1.00  0.00           C
ATOM   1602  OD1 ASP A 111      53.849  38.706  27.791  1.00  0.00           O
ATOM   1603  OD2 ASP A 111      53.717  36.551  27.800  1.00  0.00           O
ATOM   1604  C   ASP A 111      50.253  38.099  27.014  1.00  0.00           C
ATOM   1605  O   ASP A 111      50.879  38.009  25.925  1.00  0.00           O
ATOM   1606  N   GLN A 112      49.094  37.425  27.138  1.00  0.00           N
ATOM   1607  H   GLN A 112      48.581  37.459  28.008  1.00  0.00           H
ATOM   1608  CA  GLN A 112      48.419  36.866  25.962  1.00  0.00           C
ATOM   1609  HA  GLN A 112      49.185  36.550  25.253  1.00  0.00           H
ATOM   1610  CB  GLN A 112      47.495  35.737  26.433  1.00  0.00           C
ATOM   1611  HB2 GLN A 112      46.984  36.000  27.359  1.00  0.00           H
ATOM   1612  HB3 GLN A 112      46.700  35.628  25.695  1.00  0.00           H
ATOM   1613  CG  GLN A 112      48.097  34.320  26.650  1.00  0.00           C
ATOM   1614  HG2 GLN A 112      47.388  33.548  26.948  1.00  0.00           H
ATOM   1615  HG3 GLN A 112      48.859  34.258  27.426  1.00  0.00           H
ATOM   1616  CD  GLN A 112      48.597  33.808  25.336  1.00  0.00           C
ATOM   1617  OE1 GLN A 112      47.866  33.104  24.631  1.00  0.00           O
ATOM   1618  NE2 GLN A 112      49.783  34.169  24.911  1.00  0.00           N
ATOM   1619 HE21 GLN A 112      50.432  34.622  25.538  1.00  0.00           H
ATOM   1620 HE22 GLN A 112      50.160  33.871  24.022  1.00  0.00           H
ATOM   1621  C   GLN A 112      47.645  37.963  25.233  1.00  0.00           C
ATOM   1622  O   GLN A 112      47.637  37.992  24.008  1.00  0.00           O
ATOM   1623  N   VAL A 113      47.087  38.897  26.011  1.00  0.00           N
ATOM   1624  H   VAL A 113      47.133  38.849  27.018  1.00  0.00           H
ATOM   1625  CA  VAL A 113      46.493  40.147  25.413  1.00  0.00           C
ATOM   1626  HA  VAL A 113      45.733  39.812  24.707  1.00  0.00           H
ATOM   1627  CB  VAL A 113      46.041  41.221  26.477  1.00  0.00           C
ATOM   1628  HB  VAL A 113      46.756  41.260  27.299  1.00  0.00           H
ATOM   1629  CG1 VAL A 113      45.816  42.633  25.939  1.00  0.00           C
ATOM   1630 HG11 VAL A 113      46.766  43.087  25.658  1.00  0.00           H
ATOM   1631 HG12 VAL A 113      45.098  42.529  25.125  1.00  0.00           H
ATOM   1632 HG13 VAL A 113      45.385  43.276  26.707  1.00  0.00           H
ATOM   1633  CG2 VAL A 113      44.723  40.751  27.213  1.00  0.00           C
ATOM   1634 HG21 VAL A 113      44.982  39.837  27.746  1.00  0.00           H
ATOM   1635 HG22 VAL A 113      44.288  41.433  27.944  1.00  0.00           H
ATOM   1636 HG23 VAL A 113      43.905  40.596  26.508  1.00  0.00           H
ATOM   1637  C   VAL A 113      47.640  40.887  24.563  1.00  0.00           C
ATOM   1638  O   VAL A 113      47.477  41.190  23.386  1.00  0.00           O
ATOM   1639  N   ASP A 114      48.837  41.033  25.163  1.00  0.00           N
ATOM   1640  H   ASP A 114      48.964  40.953  26.162  1.00  0.00           H
ATOM   1641  CA  ASP A 114      49.970  41.640  24.403  1.00  0.00           C
ATOM   1642  HA  ASP A 114      49.700  42.574  23.910  1.00  0.00           H
ATOM   1643  CB  ASP A 114      51.058  42.023  25.392  1.00  0.00           C
ATOM   1644  HB2 ASP A 114      50.702  42.260  26.394  1.00  0.00           H
ATOM   1645  HB3 ASP A 114      51.714  41.152  25.427  1.00  0.00           H
ATOM   1646  CG  ASP A 114      52.029  43.126  24.965  1.00  0.00           C
ATOM   1647  OD1 ASP A 114      52.072  43.515  23.823  1.00  0.00           O
ATOM   1648  OD2 ASP A 114      52.873  43.569  25.783  1.00  0.00           O
ATOM   1649  C   ASP A 114      50.450  40.815  23.180  1.00  0.00           C
ATOM   1650  O   ASP A 114      51.113  41.289  22.268  1.00  0.00           O
ATOM   1651  N   ALA A 115      50.116  39.527  23.144  1.00  0.00           N
ATOM   1652  H   ALA A 115      49.773  39.015  23.944  1.00  0.00           H
ATOM   1653  CA  ALA A 115      50.451  38.688  22.013  1.00  0.00           C
ATOM   1654  HA  ALA A 115      51.340  38.996  21.461  1.00  0.00           H
ATOM   1655  CB  ALA A 115      50.438  37.207  22.496  1.00  0.00           C
ATOM   1656  HB1 ALA A 115      51.124  37.142  23.341  1.00  0.00           H
ATOM   1657  HB2 ALA A 115      49.469  36.889  22.880  1.00  0.00           H
ATOM   1658  HB3 ALA A 115      50.908  36.611  21.714  1.00  0.00           H
ATOM   1659  C   ALA A 115      49.344  38.719  20.942  1.00  0.00           C
ATOM   1660  O   ALA A 115      49.572  38.205  19.806  1.00  0.00           O
ATOM   1661  N   GLY A 116      48.153  39.231  21.222  1.00  0.00           N
ATOM   1662  H   GLY A 116      48.051  39.416  22.210  1.00  0.00           H
ATOM   1663  CA  GLY A 116      46.930  39.473  20.326  1.00  0.00           C
ATOM   1664  HA2 GLY A 116      47.019  39.005  19.346  1.00  0.00           H
ATOM   1665  HA3 GLY A 116      47.042  40.501  19.984  1.00  0.00           H
ATOM   1666  C   GLY A 116      45.566  39.251  20.904  1.00  0.00           C
ATOM   1667  O   GLY A 116      44.575  39.332  20.224  1.00  0.00           O
ATOM   1668  N   ALA A 117      45.411  38.827  22.152  1.00  0.00           N
ATOM   1669  H   ALA A 117      46.252  38.773  22.708  1.00  0.00           H
ATOM   1670  CA  ALA A 117      44.152  38.253  22.644  1.00  0.00           C
ATOM   1671  HA  ALA A 117      43.801  37.579  21.861  1.00  0.00           H
ATOM   1672  CB  ALA A 117      44.336  37.422  23.907  1.00  0.00           C
ATOM   1673  HB1 ALA A 117      44.910  36.540  23.623  1.00  0.00           H
ATOM   1674  HB2 ALA A 117      43.371  37.090  24.291  1.00  0.00           H
ATOM   1675  HB3 ALA A 117      44.899  37.926  24.692  1.00  0.00           H
ATOM   1676  C   ALA A 117      43.037  39.260  22.950  1.00  0.00           C
ATOM   1677  O   ALA A 117      43.217  40.253  23.686  1.00  0.00           O
ATOM   1678  N   ASP A 118      41.790  39.029  22.350  1.00  0.00           N
ATOM   1679  H   ASP A 118      41.773  38.209  21.761  1.00  0.00           H
ATOM   1680  CA  ASP A 118      40.571  39.927  22.483  1.00  0.00           C
ATOM   1681  HA  ASP A 118      40.750  40.994  22.348  1.00  0.00           H
ATOM   1682  CB  ASP A 118      39.530  39.486  21.411  1.00  0.00           C
ATOM   1683  HB2 ASP A 118      38.517  39.739  21.721  1.00  0.00           H
ATOM   1684  HB3 ASP A 118      39.591  38.403  21.296  1.00  0.00           H
ATOM   1685  CG  ASP A 118      39.910  39.893  19.981  1.00  0.00           C
ATOM   1686  OD1 ASP A 118      40.835  40.659  19.712  1.00  0.00           O
ATOM   1687  OD2 ASP A 118      39.298  39.433  19.013  1.00  0.00           O
ATOM   1688  C   ASP A 118      39.987  39.844  23.849  1.00  0.00           C
ATOM   1689  O   ASP A 118      39.832  40.899  24.570  1.00  0.00           O
ATOM   1690  N   LEU A 119      39.761  38.556  24.319  1.00  0.00           N
ATOM   1691  H   LEU A 119      39.875  37.711  23.776  1.00  0.00           H
ATOM   1692  CA  LEU A 119      39.649  38.264  25.698  1.00  0.00           C
ATOM   1693  HA  LEU A 119      39.949  39.068  26.370  1.00  0.00           H
ATOM   1694  CB  LEU A 119      38.137  37.996  26.055  1.00  0.00           C
ATOM   1695  HB2 LEU A 119      37.630  38.960  26.116  1.00  0.00           H
ATOM   1696  HB3 LEU A 119      37.647  37.522  25.205  1.00  0.00           H
ATOM   1697  CG  LEU A 119      37.629  37.223  27.252  1.00  0.00           C
ATOM   1698  HG  LEU A 119      38.259  36.338  27.341  1.00  0.00           H
ATOM   1699  CD1 LEU A 119      37.805  38.141  28.443  1.00  0.00           C
ATOM   1700 HD11 LEU A 119      38.860  38.411  28.492  1.00  0.00           H
ATOM   1701 HD12 LEU A 119      37.255  39.050  28.198  1.00  0.00           H
ATOM   1702 HD13 LEU A 119      37.535  37.584  29.340  1.00  0.00           H
ATOM   1703  CD2 LEU A 119      36.077  36.961  27.024  1.00  0.00           C
ATOM   1704 HD21 LEU A 119      36.073  36.438  26.068  1.00  0.00           H
ATOM   1705 HD22 LEU A 119      35.388  37.791  26.869  1.00  0.00           H
ATOM   1706 HD23 LEU A 119      35.697  36.311  27.812  1.00  0.00           H
ATOM   1707  C   LEU A 119      40.510  37.088  26.163  1.00  0.00           C
ATOM   1708  O   LEU A 119      40.758  36.099  25.385  1.00  0.00           O
ATOM   1709  N   VAL A 120      40.882  37.124  27.475  1.00  0.00           N
ATOM   1710  H   VAL A 120      40.796  38.045  27.878  1.00  0.00           H
ATOM   1711  CA  VAL A 120      41.603  36.074  28.215  1.00  0.00           C
ATOM   1712  HA  VAL A 120      41.468  35.208  27.568  1.00  0.00           H
ATOM   1713  CB  VAL A 120      43.111  36.478  28.454  1.00  0.00           C
ATOM   1714  HB  VAL A 120      43.201  37.249  29.220  1.00  0.00           H
ATOM   1715  CG1 VAL A 120      43.941  35.335  28.992  1.00  0.00           C
ATOM   1716 HG11 VAL A 120      45.004  35.573  29.049  1.00  0.00           H
ATOM   1717 HG12 VAL A 120      43.729  34.460  28.379  1.00  0.00           H
ATOM   1718 HG13 VAL A 120      43.615  34.989  29.973  1.00  0.00           H
ATOM   1719  CG2 VAL A 120      43.855  37.002  27.261  1.00  0.00           C
ATOM   1720 HG21 VAL A 120      43.433  37.917  26.844  1.00  0.00           H
ATOM   1721 HG22 VAL A 120      43.872  36.211  26.511  1.00  0.00           H
ATOM   1722 HG23 VAL A 120      44.892  37.228  27.510  1.00  0.00           H
ATOM   1723  C   VAL A 120      40.944  35.790  29.574  1.00  0.00           C
ATOM   1724  O   VAL A 120      40.596  36.786  30.195  1.00  0.00           O
ATOM   1725  N   ILE A 121      40.814  34.555  30.004  1.00  0.00           N
ATOM   1726  H   ILE A 121      41.119  33.768  29.450  1.00  0.00           H
ATOM   1727  CA  ILE A 121      40.024  34.259  31.181  1.00  0.00           C
ATOM   1728  HA  ILE A 121      39.863  35.169  31.760  1.00  0.00           H
ATOM   1729  CB  ILE A 121      38.689  33.620  30.715  1.00  0.00           C
ATOM   1730  HB  ILE A 121      38.922  32.768  30.076  1.00  0.00           H
ATOM   1731  CG2 ILE A 121      37.959  33.133  32.013  1.00  0.00           C
ATOM   1732 HG21 ILE A 121      38.404  32.253  32.479  1.00  0.00           H
ATOM   1733 HG22 ILE A 121      36.925  32.820  31.872  1.00  0.00           H
ATOM   1734 HG23 ILE A 121      38.003  33.883  32.803  1.00  0.00           H
ATOM   1735  CG1 ILE A 121      37.797  34.422  29.752  1.00  0.00           C
ATOM   1736 HG12 ILE A 121      37.735  35.435  30.150  1.00  0.00           H
ATOM   1737 HG13 ILE A 121      38.366  34.393  28.822  1.00  0.00           H
ATOM   1738  CD1 ILE A 121      36.418  33.970  29.516  1.00  0.00           C
ATOM   1739 HD11 ILE A 121      35.895  34.265  30.426  1.00  0.00           H
ATOM   1740 HD12 ILE A 121      35.918  34.394  28.645  1.00  0.00           H
ATOM   1741 HD13 ILE A 121      36.433  32.900  29.310  1.00  0.00           H
ATOM   1742  C   ILE A 121      40.766  33.193  32.017  1.00  0.00           C
ATOM   1743  O   ILE A 121      40.919  32.043  31.597  1.00  0.00           O
ATOM   1744  N   GLY A 122      41.109  33.553  33.248  1.00  0.00           N
ATOM   1745  H   GLY A 122      40.975  34.501  33.571  1.00  0.00           H
ATOM   1746  CA  GLY A 122      41.281  32.571  34.307  1.00  0.00           C
ATOM   1747  HA2 GLY A 122      41.446  33.068  35.263  1.00  0.00           H
ATOM   1748  HA3 GLY A 122      42.167  31.985  34.065  1.00  0.00           H
ATOM   1749  C   GLY A 122      40.067  31.655  34.517  1.00  0.00           C
ATOM   1750  O   GLY A 122      38.930  32.073  34.815  1.00  0.00           O
ATOM   1751  N   SER A 123      40.279  30.428  34.263  1.00  0.00           N
ATOM   1752  H   SER A 123      41.126  30.141  33.792  1.00  0.00           H
ATOM   1753  CA  SER A 123      39.362  29.280  34.270  1.00  0.00           C
ATOM   1754  HA  SER A 123      38.350  29.684  34.308  1.00  0.00           H
ATOM   1755  CB  SER A 123      39.789  28.524  33.026  1.00  0.00           C
ATOM   1756  HB2 SER A 123      40.830  28.244  33.186  1.00  0.00           H
ATOM   1757  HB3 SER A 123      39.577  29.066  32.105  1.00  0.00           H
ATOM   1758  OG  SER A 123      39.104  27.351  32.999  1.00  0.00           O
ATOM   1759  HG  SER A 123      39.182  26.935  32.137  1.00  0.00           H
ATOM   1760  C   SER A 123      39.628  28.501  35.611  1.00  0.00           C
ATOM   1761  O   SER A 123      40.629  28.702  36.293  1.00  0.00           O
ATOM   1762  N   ARG A 124      38.651  27.727  36.109  1.00  0.00           N
ATOM   1763  H   ARG A 124      37.927  27.709  35.404  1.00  0.00           H
ATOM   1764  CA  ARG A 124      38.500  27.204  37.500  1.00  0.00           C
ATOM   1765  HA  ARG A 124      39.373  27.541  38.059  1.00  0.00           H
ATOM   1766  CB  ARG A 124      37.394  27.980  38.152  1.00  0.00           C
ATOM   1767  HB2 ARG A 124      37.417  29.030  37.857  1.00  0.00           H
ATOM   1768  HB3 ARG A 124      36.462  27.544  37.794  1.00  0.00           H
ATOM   1769  CG  ARG A 124      37.429  27.861  39.750  1.00  0.00           C
ATOM   1770  HG2 ARG A 124      38.456  27.925  40.110  1.00  0.00           H
ATOM   1771  HG3 ARG A 124      37.028  26.888  40.033  1.00  0.00           H
ATOM   1772  CD  ARG A 124      36.676  28.987  40.439  1.00  0.00           C
ATOM   1773  HD2 ARG A 124      37.041  28.986  41.466  1.00  0.00           H
ATOM   1774  HD3 ARG A 124      36.954  29.943  39.997  1.00  0.00           H
ATOM   1775  NE  ARG A 124      35.265  28.911  40.435  1.00  0.00           N
ATOM   1776  HE  ARG A 124      34.773  28.064  40.190  1.00  0.00           H
ATOM   1777  CZ  ARG A 124      34.392  29.729  41.009  1.00  0.00           C
ATOM   1778  NH1 ARG A 124      34.774  30.753  41.698  1.00  0.00           N
ATOM   1779 HH11 ARG A 124      34.127  31.497  41.917  1.00  0.00           H
ATOM   1780 HH12 ARG A 124      35.674  30.784  42.154  1.00  0.00           H
ATOM   1781  NH2 ARG A 124      33.132  29.632  40.778  1.00  0.00           N
ATOM   1782 HH21 ARG A 124      32.484  30.378  40.987  1.00  0.00           H
ATOM   1783 HH22 ARG A 124      32.798  28.986  40.077  1.00  0.00           H
ATOM   1784  C   ARG A 124      38.296  25.765  37.680  1.00  0.00           C
ATOM   1785  O   ARG A 124      38.445  25.314  38.789  1.00  0.00           O
ATOM   1786  N   TYR A 125      37.974  25.064  36.586  1.00  0.00           N
ATOM   1787  H   TYR A 125      37.742  25.541  35.727  1.00  0.00           H
ATOM   1788  CA  TYR A 125      37.607  23.642  36.559  1.00  0.00           C
ATOM   1789  HA  TYR A 125      37.981  23.101  37.429  1.00  0.00           H
ATOM   1790  CB  TYR A 125      36.148  23.526  36.596  1.00  0.00           C
ATOM   1791  HB2 TYR A 125      35.958  22.505  36.926  1.00  0.00           H
ATOM   1792  HB3 TYR A 125      35.822  23.486  35.556  1.00  0.00           H
ATOM   1793  CG  TYR A 125      35.273  24.468  37.401  1.00  0.00           C
ATOM   1794  CD1 TYR A 125      35.095  24.351  38.786  1.00  0.00           C
ATOM   1795  HD1 TYR A 125      35.526  23.515  39.316  1.00  0.00           H
ATOM   1796  CE1 TYR A 125      34.309  25.236  39.490  1.00  0.00           C
ATOM   1797  HE1 TYR A 125      34.118  25.151  40.549  1.00  0.00           H
ATOM   1798  CZ  TYR A 125      33.697  26.270  38.771  1.00  0.00           C
ATOM   1799  OH  TYR A 125      32.793  27.095  39.389  1.00  0.00           O
ATOM   1800  HH  TYR A 125      32.004  27.082  38.842  1.00  0.00           H
ATOM   1801  CE2 TYR A 125      33.816  26.398  37.350  1.00  0.00           C
ATOM   1802  HE2 TYR A 125      33.371  27.220  36.807  1.00  0.00           H
ATOM   1803  CD2 TYR A 125      34.654  25.491  36.690  1.00  0.00           C
ATOM   1804  HD2 TYR A 125      34.702  25.600  35.616  1.00  0.00           H
ATOM   1805  C   TYR A 125      38.143  22.840  35.354  1.00  0.00           C
ATOM   1806  O   TYR A 125      38.285  21.621  35.383  1.00  0.00           O
ATOM   1807  N   VAL A 126      38.582  23.509  34.241  1.00  0.00           N
ATOM   1808  H   VAL A 126      38.481  24.508  34.128  1.00  0.00           H
ATOM   1809  CA  VAL A 126      39.535  22.901  33.291  1.00  0.00           C
ATOM   1810  HA  VAL A 126      39.098  22.123  32.665  1.00  0.00           H
ATOM   1811  CB  VAL A 126      40.156  24.014  32.372  1.00  0.00           C
ATOM   1812  HB  VAL A 126      39.357  24.718  32.139  1.00  0.00           H
ATOM   1813  CG1 VAL A 126      41.278  24.768  33.090  1.00  0.00           C
ATOM   1814 HG11 VAL A 126      42.205  24.247  32.850  1.00  0.00           H
ATOM   1815 HG12 VAL A 126      41.111  24.855  34.163  1.00  0.00           H
ATOM   1816 HG13 VAL A 126      41.382  25.757  32.644  1.00  0.00           H
ATOM   1817  CG2 VAL A 126      40.578  23.494  31.022  1.00  0.00           C
ATOM   1818 HG21 VAL A 126      40.766  24.356  30.382  1.00  0.00           H
ATOM   1819 HG22 VAL A 126      39.859  22.873  30.489  1.00  0.00           H
ATOM   1820 HG23 VAL A 126      41.540  22.980  31.037  1.00  0.00           H
ATOM   1821  C   VAL A 126      40.675  22.120  33.988  1.00  0.00           C
ATOM   1822  O   VAL A 126      41.080  22.468  35.091  1.00  0.00           O
ATOM   1823  N   PRO A 127      41.259  21.068  33.374  1.00  0.00           N
ATOM   1824  CD  PRO A 127      40.766  20.343  32.208  1.00  0.00           C
ATOM   1825  HD2 PRO A 127      39.697  20.136  32.163  1.00  0.00           H
ATOM   1826  HD3 PRO A 127      40.950  20.778  31.225  1.00  0.00           H
ATOM   1827  CG  PRO A 127      41.531  18.995  32.152  1.00  0.00           C
ATOM   1828  HG2 PRO A 127      41.729  18.707  31.120  1.00  0.00           H
ATOM   1829  HG3 PRO A 127      40.977  18.273  32.752  1.00  0.00           H
ATOM   1830  CB  PRO A 127      42.822  19.275  32.895  1.00  0.00           C
ATOM   1831  HB2 PRO A 127      43.534  19.614  32.143  1.00  0.00           H
ATOM   1832  HB3 PRO A 127      43.160  18.382  33.422  1.00  0.00           H
ATOM   1833  CA  PRO A 127      42.459  20.407  33.940  1.00  0.00           C
ATOM   1834  HA  PRO A 127      42.375  19.909  34.906  1.00  0.00           H
ATOM   1835  C   PRO A 127      43.554  21.420  34.161  1.00  0.00           C
ATOM   1836  O   PRO A 127      43.791  22.320  33.414  1.00  0.00           O
ATOM   1837  N   GLY A 128      44.254  21.326  35.291  1.00  0.00           N
ATOM   1838  H   GLY A 128      43.940  20.570  35.883  1.00  0.00           H
ATOM   1839  CA  GLY A 128      45.142  22.344  35.897  1.00  0.00           C
ATOM   1840  HA2 GLY A 128      45.874  22.713  35.179  1.00  0.00           H
ATOM   1841  HA3 GLY A 128      45.542  21.801  36.753  1.00  0.00           H
ATOM   1842  C   GLY A 128      44.415  23.490  36.677  1.00  0.00           C
ATOM   1843  O   GLY A 128      45.070  24.084  37.480  1.00  0.00           O
ATOM   1844  N   GLY A 129      43.090  23.674  36.566  1.00  0.00           N
ATOM   1845  H   GLY A 129      42.642  23.259  35.761  1.00  0.00           H
ATOM   1846  CA  GLY A 129      42.303  24.776  37.271  1.00  0.00           C
ATOM   1847  HA2 GLY A 129      42.855  25.714  37.331  1.00  0.00           H
ATOM   1848  HA3 GLY A 129      41.462  25.019  36.622  1.00  0.00           H
ATOM   1849  C   GLY A 129      41.706  24.168  38.553  1.00  0.00           C
ATOM   1850  O   GLY A 129      41.370  23.011  38.552  1.00  0.00           O
ATOM   1851  N   LYS A 130      41.554  24.974  39.603  1.00  0.00           N
ATOM   1852  H   LYS A 130      41.708  25.966  39.499  1.00  0.00           H
ATOM   1853  CA  LYS A 130      41.170  24.538  40.987  1.00  0.00           C
ATOM   1854  HA  LYS A 130      40.501  23.682  41.068  1.00  0.00           H
ATOM   1855  CB  LYS A 130      42.428  24.192  41.784  1.00  0.00           C
ATOM   1856  HB2 LYS A 130      43.202  24.928  41.568  1.00  0.00           H
ATOM   1857  HB3 LYS A 130      42.112  24.221  42.827  1.00  0.00           H
ATOM   1858  CG  LYS A 130      43.040  22.798  41.451  1.00  0.00           C
ATOM   1859  HG2 LYS A 130      43.306  22.745  40.395  1.00  0.00           H
ATOM   1860  HG3 LYS A 130      42.368  21.983  41.719  1.00  0.00           H
ATOM   1861  CD  LYS A 130      44.464  22.682  42.030  1.00  0.00           C
ATOM   1862  HD2 LYS A 130      45.069  23.279  41.348  1.00  0.00           H
ATOM   1863  HD3 LYS A 130      44.633  23.260  42.939  1.00  0.00           H
ATOM   1864  CE  LYS A 130      44.932  21.234  42.119  1.00  0.00           C
ATOM   1865  HE2 LYS A 130      44.866  20.852  41.100  1.00  0.00           H
ATOM   1866  HE3 LYS A 130      44.284  20.714  42.825  1.00  0.00           H
ATOM   1867  NZ  LYS A 130      46.340  21.139  42.650  1.00  0.00           N
ATOM   1868  HZ1 LYS A 130      46.283  21.063  43.655  1.00  0.00           H
ATOM   1869  HZ2 LYS A 130      46.742  20.293  42.273  1.00  0.00           H
ATOM   1870  HZ3 LYS A 130      46.910  21.923  42.366  1.00  0.00           H
ATOM   1871  C   LYS A 130      40.465  25.644  41.693  1.00  0.00           C
ATOM   1872  O   LYS A 130      40.585  26.847  41.403  1.00  0.00           O
ATOM   1873  N   VAL A 131      39.754  25.268  42.770  1.00  0.00           N
ATOM   1874  H   VAL A 131      39.763  24.296  43.046  1.00  0.00           H
ATOM   1875  CA  VAL A 131      39.055  26.182  43.721  1.00  0.00           C
ATOM   1876  HA  VAL A 131      39.518  27.162  43.606  1.00  0.00           H
ATOM   1877  CB  VAL A 131      37.590  26.406  43.169  1.00  0.00           C
ATOM   1878  HB  VAL A 131      37.740  26.701  42.131  1.00  0.00           H
ATOM   1879  CG1 VAL A 131      36.566  25.309  43.203  1.00  0.00           C
ATOM   1880 HG11 VAL A 131      35.685  25.493  42.588  1.00  0.00           H
ATOM   1881 HG12 VAL A 131      36.178  25.128  44.205  1.00  0.00           H
ATOM   1882 HG13 VAL A 131      37.116  24.419  42.898  1.00  0.00           H
ATOM   1883  CG2 VAL A 131      36.984  27.608  43.766  1.00  0.00           C
ATOM   1884 HG21 VAL A 131      36.689  27.396  44.794  1.00  0.00           H
ATOM   1885 HG22 VAL A 131      36.168  28.029  43.178  1.00  0.00           H
ATOM   1886 HG23 VAL A 131      37.743  28.385  43.851  1.00  0.00           H
ATOM   1887  C   VAL A 131      39.170  25.643  45.156  1.00  0.00           C
ATOM   1888  O   VAL A 131      38.594  24.609  45.577  1.00  0.00           O
ATOM   1889  N   VAL A 132      40.004  26.320  46.013  1.00  0.00           N
ATOM   1890  H   VAL A 132      40.424  27.168  45.659  1.00  0.00           H
ATOM   1891  CA  VAL A 132      40.354  25.858  47.358  1.00  0.00           C
ATOM   1892  HA  VAL A 132      40.432  24.771  47.367  1.00  0.00           H
ATOM   1893  CB  VAL A 132      41.653  26.539  47.855  1.00  0.00           C
ATOM   1894  HB  VAL A 132      41.468  27.613  47.825  1.00  0.00           H
ATOM   1895  CG1 VAL A 132      42.139  26.096  49.260  1.00  0.00           C
ATOM   1896 HG11 VAL A 132      42.195  25.013  49.369  1.00  0.00           H
ATOM   1897 HG12 VAL A 132      43.074  26.620  49.457  1.00  0.00           H
ATOM   1898 HG13 VAL A 132      41.445  26.352  50.060  1.00  0.00           H
ATOM   1899  CG2 VAL A 132      42.860  26.321  47.033  1.00  0.00           C
ATOM   1900 HG21 VAL A 132      42.703  26.705  46.025  1.00  0.00           H
ATOM   1901 HG22 VAL A 132      43.753  26.907  47.254  1.00  0.00           H
ATOM   1902 HG23 VAL A 132      43.102  25.268  46.895  1.00  0.00           H
ATOM   1903  C   VAL A 132      39.167  26.089  48.357  1.00  0.00           C
ATOM   1904  O   VAL A 132      38.482  27.066  48.176  1.00  0.00           O
ATOM   1905  N   ASN A 133      38.999  25.233  49.382  1.00  0.00           N
ATOM   1906  H   ASN A 133      39.722  24.529  49.421  1.00  0.00           H
ATOM   1907  CA  ASN A 133      38.117  25.284  50.520  1.00  0.00           C
ATOM   1908  HA  ASN A 133      38.145  24.236  50.817  1.00  0.00           H
ATOM   1909  CB  ASN A 133      38.638  26.254  51.643  1.00  0.00           C
ATOM   1910  HB2 ASN A 133      38.785  27.280  51.307  1.00  0.00           H
ATOM   1911  HB3 ASN A 133      37.865  26.269  52.411  1.00  0.00           H
ATOM   1912  CG  ASN A 133      39.853  25.733  52.267  1.00  0.00           C
ATOM   1913  OD1 ASN A 133      40.245  24.560  52.113  1.00  0.00           O
ATOM   1914  ND2 ASN A 133      40.697  26.476  52.952  1.00  0.00           N
ATOM   1915 HD21 ASN A 133      40.459  27.408  53.259  1.00  0.00           H
ATOM   1916 HD22 ASN A 133      41.483  26.011  53.385  1.00  0.00           H
ATOM   1917  C   ASN A 133      36.649  25.484  50.129  1.00  0.00           C
ATOM   1918  O   ASN A 133      35.935  26.219  50.793  1.00  0.00           O
ATOM   1919  N   TRP A 134      36.143  24.886  49.020  1.00  0.00           N
ATOM   1920  H   TRP A 134      36.683  24.391  48.325  1.00  0.00           H
ATOM   1921  CA  TRP A 134      34.699  24.877  48.774  1.00  0.00           C
ATOM   1922  HA  TRP A 134      34.255  25.780  49.192  1.00  0.00           H
ATOM   1923  CB  TRP A 134      34.549  24.979  47.259  1.00  0.00           C
ATOM   1924  HB2 TRP A 134      35.155  24.207  46.784  1.00  0.00           H
ATOM   1925  HB3 TRP A 134      33.627  24.497  46.933  1.00  0.00           H
ATOM   1926  CG  TRP A 134      34.451  26.290  46.632  1.00  0.00           C
ATOM   1927  CD1 TRP A 134      35.155  27.386  47.092  1.00  0.00           C
ATOM   1928  HD1 TRP A 134      35.782  27.377  47.971  1.00  0.00           H
ATOM   1929  NE1 TRP A 134      34.854  28.441  46.310  1.00  0.00           N
ATOM   1930  HE1 TRP A 134      35.095  29.376  46.606  1.00  0.00           H
ATOM   1931  CE2 TRP A 134      34.028  28.132  45.301  1.00  0.00           C
ATOM   1932  CZ2 TRP A 134      33.415  28.901  44.333  1.00  0.00           C
ATOM   1933  HZ2 TRP A 134      33.569  29.970  44.349  1.00  0.00           H
ATOM   1934  CH2 TRP A 134      32.513  28.287  43.443  1.00  0.00           C
ATOM   1935  HH2 TRP A 134      31.889  28.879  42.790  1.00  0.00           H
ATOM   1936  CZ3 TRP A 134      32.404  26.852  43.429  1.00  0.00           C
ATOM   1937  HZ3 TRP A 134      31.799  26.357  42.684  1.00  0.00           H
ATOM   1938  CE3 TRP A 134      33.075  26.099  44.424  1.00  0.00           C
ATOM   1939  HE3 TRP A 134      33.029  25.021  44.397  1.00  0.00           H
ATOM   1940  CD2 TRP A 134      33.848  26.689  45.389  1.00  0.00           C
ATOM   1941  C   TRP A 134      33.969  23.648  49.377  1.00  0.00           C
ATOM   1942  O   TRP A 134      34.533  22.596  49.148  1.00  0.00           O
ATOM   1943  N   PRO A 135      32.725  23.726  49.912  1.00  0.00           N
ATOM   1944  CD  PRO A 135      32.102  24.958  50.395  1.00  0.00           C
ATOM   1945  HD2 PRO A 135      31.512  25.311  49.549  1.00  0.00           H
ATOM   1946  HD3 PRO A 135      32.773  25.725  50.781  1.00  0.00           H
ATOM   1947  CG  PRO A 135      31.262  24.451  51.517  1.00  0.00           C
ATOM   1948  HG2 PRO A 135      30.497  25.187  51.768  1.00  0.00           H
ATOM   1949  HG3 PRO A 135      31.873  24.337  52.413  1.00  0.00           H
ATOM   1950  CB  PRO A 135      30.752  23.131  51.006  1.00  0.00           C
ATOM   1951  HB2 PRO A 135      30.455  22.470  51.820  1.00  0.00           H
ATOM   1952  HB3 PRO A 135      29.912  23.214  50.316  1.00  0.00           H
ATOM   1953  CA  PRO A 135      31.922  22.539  50.274  1.00  0.00           C
ATOM   1954  HA  PRO A 135      32.534  21.943  50.951  1.00  0.00           H
ATOM   1955  C   PRO A 135      31.543  21.559  49.224  1.00  0.00           C
ATOM   1956  O   PRO A 135      31.367  21.910  48.050  1.00  0.00           O
ATOM   1957  N   LYS A 136      31.533  20.247  49.530  1.00  0.00           N
ATOM   1958  H   LYS A 136      31.806  19.953  50.457  1.00  0.00           H
ATOM   1959  CA  LYS A 136      31.485  19.185  48.554  1.00  0.00           C
ATOM   1960  HA  LYS A 136      32.409  19.279  47.982  1.00  0.00           H
ATOM   1961  CB  LYS A 136      31.658  17.772  49.202  1.00  0.00           C
ATOM   1962  HB2 LYS A 136      32.697  17.648  49.507  1.00  0.00           H
ATOM   1963  HB3 LYS A 136      30.909  17.574  49.969  1.00  0.00           H
ATOM   1964  CG  LYS A 136      31.306  16.585  48.247  1.00  0.00           C
ATOM   1965  HG2 LYS A 136      30.313  16.769  47.836  1.00  0.00           H
ATOM   1966  HG3 LYS A 136      31.296  15.646  48.800  1.00  0.00           H
ATOM   1967  CD  LYS A 136      32.234  16.500  47.061  1.00  0.00           C
ATOM   1968  HD2 LYS A 136      31.747  15.759  46.426  1.00  0.00           H
ATOM   1969  HD3 LYS A 136      32.356  17.420  46.489  1.00  0.00           H
ATOM   1970  CE  LYS A 136      33.706  15.995  47.344  1.00  0.00           C
ATOM   1971  HE2 LYS A 136      34.359  16.134  46.483  1.00  0.00           H
ATOM   1972  HE3 LYS A 136      34.128  16.431  48.249  1.00  0.00           H
ATOM   1973  NZ  LYS A 136      33.651  14.471  47.407  1.00  0.00           N
ATOM   1974  HZ1 LYS A 136      33.070  14.032  48.107  1.00  0.00           H
ATOM   1975  HZ2 LYS A 136      33.265  14.067  46.566  1.00  0.00           H
ATOM   1976  HZ3 LYS A 136      34.520  13.959  47.464  1.00  0.00           H
ATOM   1977  C   LYS A 136      30.351  19.367  47.548  1.00  0.00           C
ATOM   1978  O   LYS A 136      30.540  19.396  46.368  1.00  0.00           O
ATOM   1979  N   ASN A 137      29.122  19.568  48.030  1.00  0.00           N
ATOM   1980  H   ASN A 137      28.879  19.615  49.010  1.00  0.00           H
ATOM   1981  CA  ASN A 137      27.942  19.709  47.102  1.00  0.00           C
ATOM   1982  HA  ASN A 137      27.951  18.881  46.393  1.00  0.00           H
ATOM   1983  CB  ASN A 137      26.673  19.473  48.042  1.00  0.00           C
ATOM   1984  HB2 ASN A 137      26.605  18.416  48.300  1.00  0.00           H
ATOM   1985  HB3 ASN A 137      26.705  20.046  48.969  1.00  0.00           H
ATOM   1986  CG  ASN A 137      25.373  19.898  47.344  1.00  0.00           C
ATOM   1987  OD1 ASN A 137      25.129  21.078  47.088  1.00  0.00           O
ATOM   1988  ND2 ASN A 137      24.436  19.000  47.287  1.00  0.00           N
ATOM   1989 HD21 ASN A 137      24.569  18.032  47.541  1.00  0.00           H
ATOM   1990 HD22 ASN A 137      23.624  19.273  46.752  1.00  0.00           H
ATOM   1991  C   ASN A 137      28.010  21.006  46.366  1.00  0.00           C
ATOM   1992  O   ASN A 137      27.733  21.036  45.163  1.00  0.00           O
ATOM   1993  N   ARG A 138      28.398  22.137  47.024  1.00  0.00           N
ATOM   1994  H   ARG A 138      28.536  22.086  48.023  1.00  0.00           H
ATOM   1995  CA  ARG A 138      28.657  23.452  46.405  1.00  0.00           C
ATOM   1996  HA  ARG A 138      27.697  23.662  45.934  1.00  0.00           H
ATOM   1997  CB  ARG A 138      29.120  24.551  47.407  1.00  0.00           C
ATOM   1998  HB2 ARG A 138      28.383  24.544  48.210  1.00  0.00           H
ATOM   1999  HB3 ARG A 138      30.053  24.275  47.898  1.00  0.00           H
ATOM   2000  CG  ARG A 138      29.200  26.003  46.876  1.00  0.00           C
ATOM   2001  HG2 ARG A 138      29.824  26.061  45.984  1.00  0.00           H
ATOM   2002  HG3 ARG A 138      28.186  26.270  46.579  1.00  0.00           H
ATOM   2003  CD  ARG A 138      29.770  26.954  47.877  1.00  0.00           C
ATOM   2004  HD2 ARG A 138      29.289  26.750  48.834  1.00  0.00           H
ATOM   2005  HD3 ARG A 138      30.854  26.871  47.796  1.00  0.00           H
ATOM   2006  NE  ARG A 138      29.290  28.282  47.589  1.00  0.00           N
ATOM   2007  HE  ARG A 138      28.534  28.606  48.174  1.00  0.00           H
ATOM   2008  CZ  ARG A 138      29.636  29.180  46.645  1.00  0.00           C
ATOM   2009  NH1 ARG A 138      30.564  28.869  45.742  1.00  0.00           N
ATOM   2010 HH11 ARG A 138      30.950  29.600  45.163  1.00  0.00           H
ATOM   2011 HH12 ARG A 138      31.114  28.023  45.778  1.00  0.00           H
ATOM   2012  NH2 ARG A 138      29.104  30.296  46.620  1.00  0.00           N
ATOM   2013 HH21 ARG A 138      29.473  31.012  46.011  1.00  0.00           H
ATOM   2014 HH22 ARG A 138      28.525  30.561  47.404  1.00  0.00           H
ATOM   2015  C   ARG A 138      29.689  23.434  45.285  1.00  0.00           C
ATOM   2016  O   ARG A 138      29.518  24.058  44.280  1.00  0.00           O
ATOM   2017  N   TRP A 139      30.746  22.644  45.370  1.00  0.00           N
ATOM   2018  H   TRP A 139      30.987  22.300  46.289  1.00  0.00           H
ATOM   2019  CA  TRP A 139      31.779  22.320  44.282  1.00  0.00           C
ATOM   2020  HA  TRP A 139      31.983  23.228  43.715  1.00  0.00           H
ATOM   2021  CB  TRP A 139      33.104  21.837  44.933  1.00  0.00           C
ATOM   2022  HB2 TRP A 139      32.805  20.885  45.372  1.00  0.00           H
ATOM   2023  HB3 TRP A 139      33.477  22.549  45.668  1.00  0.00           H
ATOM   2024  CG  TRP A 139      34.156  21.499  43.953  1.00  0.00           C
ATOM   2025  CD1 TRP A 139      34.793  22.381  43.129  1.00  0.00           C
ATOM   2026  HD1 TRP A 139      34.508  23.419  43.039  1.00  0.00           H
ATOM   2027  NE1 TRP A 139      35.724  21.762  42.301  1.00  0.00           N
ATOM   2028  HE1 TRP A 139      36.267  22.231  41.591  1.00  0.00           H
ATOM   2029  CE2 TRP A 139      35.625  20.355  42.508  1.00  0.00           C
ATOM   2030  CZ2 TRP A 139      36.296  19.256  41.966  1.00  0.00           C
ATOM   2031  HZ2 TRP A 139      37.014  19.423  41.176  1.00  0.00           H
ATOM   2032  CH2 TRP A 139      36.085  17.936  42.378  1.00  0.00           C
ATOM   2033  HH2 TRP A 139      36.663  17.140  41.931  1.00  0.00           H
ATOM   2034  CZ3 TRP A 139      35.131  17.786  43.421  1.00  0.00           C
ATOM   2035  HZ3 TRP A 139      35.034  16.799  43.849  1.00  0.00           H
ATOM   2036  CE3 TRP A 139      34.522  18.904  44.046  1.00  0.00           C
ATOM   2037  HE3 TRP A 139      33.739  18.785  44.780  1.00  0.00           H
ATOM   2038  CD2 TRP A 139      34.700  20.194  43.605  1.00  0.00           C
ATOM   2039  C   TRP A 139      31.286  21.352  43.197  1.00  0.00           C
ATOM   2040  O   TRP A 139      31.460  21.571  42.025  1.00  0.00           O
ATOM   2041  N   VAL A 140      30.479  20.357  43.596  1.00  0.00           N
ATOM   2042  H   VAL A 140      30.500  20.031  44.552  1.00  0.00           H
ATOM   2043  CA  VAL A 140      30.004  19.349  42.650  1.00  0.00           C
ATOM   2044  HA  VAL A 140      30.738  18.983  41.932  1.00  0.00           H
ATOM   2045  CB  VAL A 140      29.707  17.982  43.520  1.00  0.00           C
ATOM   2046  HB  VAL A 140      29.159  18.145  44.449  1.00  0.00           H
ATOM   2047  CG1 VAL A 140      28.842  16.973  42.684  1.00  0.00           C
ATOM   2048 HG11 VAL A 140      27.806  17.308  42.637  1.00  0.00           H
ATOM   2049 HG12 VAL A 140      29.360  16.764  41.748  1.00  0.00           H
ATOM   2050 HG13 VAL A 140      28.875  16.011  43.196  1.00  0.00           H
ATOM   2051  CG2 VAL A 140      31.032  17.280  43.899  1.00  0.00           C
ATOM   2052 HG21 VAL A 140      31.582  16.943  43.021  1.00  0.00           H
ATOM   2053 HG22 VAL A 140      30.848  16.431  44.557  1.00  0.00           H
ATOM   2054 HG23 VAL A 140      31.720  17.967  44.392  1.00  0.00           H
ATOM   2055  C   VAL A 140      28.819  19.777  41.778  1.00  0.00           C
ATOM   2056  O   VAL A 140      28.776  19.430  40.601  1.00  0.00           O
ATOM   2057  N   LEU A 141      27.871  20.587  42.332  1.00  0.00           N
ATOM   2058  H   LEU A 141      28.057  20.816  43.298  1.00  0.00           H
ATOM   2059  CA  LEU A 141      26.711  21.013  41.663  1.00  0.00           C
ATOM   2060  HA  LEU A 141      26.504  20.345  40.828  1.00  0.00           H
ATOM   2061  CB  LEU A 141      25.446  21.066  42.542  1.00  0.00           C
ATOM   2062  HB2 LEU A 141      25.750  21.623  43.428  1.00  0.00           H
ATOM   2063  HB3 LEU A 141      25.395  20.053  42.942  1.00  0.00           H
ATOM   2064  CG  LEU A 141      24.119  21.510  41.861  1.00  0.00           C
ATOM   2065  HG  LEU A 141      24.243  22.548  41.552  1.00  0.00           H
ATOM   2066  CD1 LEU A 141      23.725  20.598  40.726  1.00  0.00           C
ATOM   2067 HD11 LEU A 141      23.860  19.577  41.083  1.00  0.00           H
ATOM   2068 HD12 LEU A 141      22.716  20.756  40.345  1.00  0.00           H
ATOM   2069 HD13 LEU A 141      24.400  20.583  39.870  1.00  0.00           H
ATOM   2070  CD2 LEU A 141      23.066  21.523  42.932  1.00  0.00           C
ATOM   2071 HD21 LEU A 141      23.417  21.951  43.871  1.00  0.00           H
ATOM   2072 HD22 LEU A 141      22.772  20.499  43.164  1.00  0.00           H
ATOM   2073 HD23 LEU A 141      22.218  22.133  42.623  1.00  0.00           H
ATOM   2074  C   LEU A 141      27.013  22.289  40.821  1.00  0.00           C
ATOM   2075  O   LEU A 141      26.329  22.637  39.785  1.00  0.00           O
ATOM   2076  N   SER A 142      28.094  23.015  41.175  1.00  0.00           N
ATOM   2077  H   SER A 142      28.426  22.879  42.119  1.00  0.00           H
ATOM   2078  CA  SER A 142      28.731  24.018  40.252  1.00  0.00           C
ATOM   2079  HA  SER A 142      27.913  24.711  40.055  1.00  0.00           H
ATOM   2080  CB  SER A 142      29.777  24.939  40.886  1.00  0.00           C
ATOM   2081  HB2 SER A 142      29.984  25.758  40.196  1.00  0.00           H
ATOM   2082  HB3 SER A 142      30.653  24.343  41.144  1.00  0.00           H
ATOM   2083  OG  SER A 142      29.402  25.580  42.117  1.00  0.00           O
ATOM   2084  HG  SER A 142      29.184  24.938  42.796  1.00  0.00           H
ATOM   2085  C   SER A 142      29.401  23.383  39.072  1.00  0.00           C
ATOM   2086  O   SER A 142      29.314  23.989  38.009  1.00  0.00           O
ATOM   2087  N   LYS A 143      30.034  22.194  39.221  1.00  0.00           N
ATOM   2088  H   LYS A 143      30.329  21.995  40.166  1.00  0.00           H
ATOM   2089  CA  LYS A 143      30.529  21.435  38.048  1.00  0.00           C
ATOM   2090  HA  LYS A 143      31.054  22.037  37.307  1.00  0.00           H
ATOM   2091  CB  LYS A 143      31.505  20.332  38.515  1.00  0.00           C
ATOM   2092  HB2 LYS A 143      31.211  19.801  39.420  1.00  0.00           H
ATOM   2093  HB3 LYS A 143      31.611  19.615  37.701  1.00  0.00           H
ATOM   2094  CG  LYS A 143      32.948  20.767  38.645  1.00  0.00           C
ATOM   2095  HG2 LYS A 143      33.000  21.675  39.245  1.00  0.00           H
ATOM   2096  HG3 LYS A 143      33.324  21.124  37.686  1.00  0.00           H
ATOM   2097  CD  LYS A 143      33.760  19.758  39.413  1.00  0.00           C
ATOM   2098  HD2 LYS A 143      34.680  20.249  39.729  1.00  0.00           H
ATOM   2099  HD3 LYS A 143      33.263  19.452  40.333  1.00  0.00           H
ATOM   2100  CE  LYS A 143      34.011  18.441  38.718  1.00  0.00           C
ATOM   2101  HE2 LYS A 143      34.582  17.827  39.415  1.00  0.00           H
ATOM   2102  HE3 LYS A 143      33.088  17.874  38.594  1.00  0.00           H
ATOM   2103  NZ  LYS A 143      34.561  18.575  37.375  1.00  0.00           N
ATOM   2104  HZ1 LYS A 143      35.392  19.138  37.261  1.00  0.00           H
ATOM   2105  HZ2 LYS A 143      33.816  18.842  36.747  1.00  0.00           H
ATOM   2106  HZ3 LYS A 143      34.916  17.742  36.928  1.00  0.00           H
ATOM   2107  C   LYS A 143      29.314  20.844  37.259  1.00  0.00           C
ATOM   2108  O   LYS A 143      29.307  20.855  36.033  1.00  0.00           O
ATOM   2109  N   GLY A 144      28.218  20.554  37.920  1.00  0.00           N
ATOM   2110  H   GLY A 144      28.316  20.409  38.915  1.00  0.00           H
ATOM   2111  CA  GLY A 144      26.967  20.278  37.275  1.00  0.00           C
ATOM   2112  HA2 GLY A 144      26.169  20.184  38.011  1.00  0.00           H
ATOM   2113  HA3 GLY A 144      27.093  19.429  36.603  1.00  0.00           H
ATOM   2114  C   GLY A 144      26.364  21.412  36.463  1.00  0.00           C
ATOM   2115  O   GLY A 144      25.936  21.142  35.306  1.00  0.00           O
ATOM   2116  N   GLY A 145      26.548  22.654  36.847  1.00  0.00           N
ATOM   2117  H   GLY A 145      26.970  22.835  37.746  1.00  0.00           H
ATOM   2118  CA  GLY A 145      26.240  23.826  35.987  1.00  0.00           C
ATOM   2119  HA2 GLY A 145      25.273  23.583  35.548  1.00  0.00           H
ATOM   2120  HA3 GLY A 145      26.123  24.668  36.670  1.00  0.00           H
ATOM   2121  C   GLY A 145      27.215  24.069  34.823  1.00  0.00           C
ATOM   2122  O   GLY A 145      26.887  24.736  33.801  1.00  0.00           O
ATOM   2123  N   ASN A 146      28.441  23.497  34.866  1.00  0.00           N
ATOM   2124  H   ASN A 146      28.732  23.088  35.743  1.00  0.00           H
ATOM   2125  CA  ASN A 146      29.327  23.457  33.661  1.00  0.00           C
ATOM   2126  HA  ASN A 146      29.342  24.330  33.009  1.00  0.00           H
ATOM   2127  CB  ASN A 146      30.802  23.039  34.037  1.00  0.00           C
ATOM   2128  HB2 ASN A 146      30.738  21.999  34.355  1.00  0.00           H
ATOM   2129  HB3 ASN A 146      31.460  23.081  33.170  1.00  0.00           H
ATOM   2130  CG  ASN A 146      31.423  23.961  35.153  1.00  0.00           C
ATOM   2131  OD1 ASN A 146      31.028  25.019  35.531  1.00  0.00           O
ATOM   2132  ND2 ASN A 146      32.524  23.457  35.669  1.00  0.00           N
ATOM   2133 HD21 ASN A 146      32.978  24.024  36.371  1.00  0.00           H
ATOM   2134 HD22 ASN A 146      32.790  22.523  35.393  1.00  0.00           H
ATOM   2135  C   ASN A 146      28.779  22.330  32.738  1.00  0.00           C
ATOM   2136  O   ASN A 146      28.547  22.602  31.563  1.00  0.00           O
ATOM   2137  N   ILE A 147      28.359  21.167  33.208  1.00  0.00           N
ATOM   2138  H   ILE A 147      28.344  21.140  34.217  1.00  0.00           H
ATOM   2139  CA  ILE A 147      27.646  20.169  32.464  1.00  0.00           C
ATOM   2140  HA  ILE A 147      28.278  19.956  31.601  1.00  0.00           H
ATOM   2141  CB  ILE A 147      27.555  18.892  33.257  1.00  0.00           C
ATOM   2142  HB  ILE A 147      26.960  19.195  34.117  1.00  0.00           H
ATOM   2143  CG2 ILE A 147      26.784  17.745  32.609  1.00  0.00           C
ATOM   2144 HG21 ILE A 147      27.125  17.564  31.589  1.00  0.00           H
ATOM   2145 HG22 ILE A 147      26.776  16.848  33.228  1.00  0.00           H
ATOM   2146 HG23 ILE A 147      25.708  17.871  32.494  1.00  0.00           H
ATOM   2147  CG1 ILE A 147      29.010  18.390  33.741  1.00  0.00           C
ATOM   2148 HG12 ILE A 147      29.517  18.079  32.828  1.00  0.00           H
ATOM   2149 HG13 ILE A 147      29.622  19.227  34.079  1.00  0.00           H
ATOM   2150  CD1 ILE A 147      29.108  17.447  34.869  1.00  0.00           C
ATOM   2151 HD11 ILE A 147      30.164  17.235  35.038  1.00  0.00           H
ATOM   2152 HD12 ILE A 147      28.534  16.549  34.641  1.00  0.00           H
ATOM   2153 HD13 ILE A 147      28.731  17.935  35.768  1.00  0.00           H
ATOM   2154  C   ILE A 147      26.241  20.501  31.905  1.00  0.00           C
ATOM   2155  O   ILE A 147      25.878  20.012  30.833  1.00  0.00           O
ATOM   2156  N   TYR A 148      25.486  21.395  32.517  1.00  0.00           N
ATOM   2157  H   TYR A 148      25.940  21.824  33.311  1.00  0.00           H
ATOM   2158  CA  TYR A 148      24.039  21.632  32.243  1.00  0.00           C
ATOM   2159  HA  TYR A 148      23.458  20.710  32.219  1.00  0.00           H
ATOM   2160  CB  TYR A 148      23.465  22.453  33.345  1.00  0.00           C
ATOM   2161  HB2 TYR A 148      23.893  21.950  34.212  1.00  0.00           H
ATOM   2162  HB3 TYR A 148      24.031  23.383  33.284  1.00  0.00           H
ATOM   2163  CG  TYR A 148      21.946  22.684  33.397  1.00  0.00           C
ATOM   2164  CD1 TYR A 148      21.505  23.900  33.932  1.00  0.00           C
ATOM   2165  HD1 TYR A 148      22.196  24.630  34.327  1.00  0.00           H
ATOM   2166  CE1 TYR A 148      20.142  24.180  33.936  1.00  0.00           C
ATOM   2167  HE1 TYR A 148      19.726  25.047  34.427  1.00  0.00           H
ATOM   2168  CZ  TYR A 148      19.250  23.170  33.432  1.00  0.00           C
ATOM   2169  OH  TYR A 148      17.902  23.449  33.346  1.00  0.00           O
ATOM   2170  HH  TYR A 148      17.547  22.767  32.772  1.00  0.00           H
ATOM   2171  CE2 TYR A 148      19.643  21.984  32.886  1.00  0.00           C
ATOM   2172  HE2 TYR A 148      18.928  21.248  32.549  1.00  0.00           H
ATOM   2173  CD2 TYR A 148      21.010  21.665  32.919  1.00  0.00           C
ATOM   2174  HD2 TYR A 148      21.286  20.724  32.467  1.00  0.00           H
ATOM   2175  C   TYR A 148      23.736  22.201  30.860  1.00  0.00           C
ATOM   2176  O   TYR A 148      22.593  22.114  30.418  1.00  0.00           O
ATOM   2177  N   ILE A 149      24.669  22.835  30.250  1.00  0.00           N
ATOM   2178  H   ILE A 149      25.536  22.910  30.762  1.00  0.00           H
ATOM   2179  CA  ILE A 149      24.522  23.448  28.874  1.00  0.00           C
ATOM   2180  HA  ILE A 149      23.475  23.571  28.598  1.00  0.00           H
ATOM   2181  CB  ILE A 149      25.201  24.837  28.869  1.00  0.00           C
ATOM   2182  HB  ILE A 149      25.227  25.220  27.849  1.00  0.00           H
ATOM   2183  CG2 ILE A 149      24.351  25.808  29.711  1.00  0.00           C
ATOM   2184 HG21 ILE A 149      24.492  25.691  30.786  1.00  0.00           H
ATOM   2185 HG22 ILE A 149      24.531  26.865  29.517  1.00  0.00           H
ATOM   2186 HG23 ILE A 149      23.312  25.596  29.456  1.00  0.00           H
ATOM   2187  CG1 ILE A 149      26.631  24.834  29.389  1.00  0.00           C
ATOM   2188 HG12 ILE A 149      26.911  25.884  29.463  1.00  0.00           H
ATOM   2189 HG13 ILE A 149      26.598  24.346  30.363  1.00  0.00           H
ATOM   2190  CD1 ILE A 149      27.713  24.275  28.544  1.00  0.00           C
ATOM   2191 HD11 ILE A 149      27.545  23.202  28.450  1.00  0.00           H
ATOM   2192 HD12 ILE A 149      27.544  24.651  27.535  1.00  0.00           H
ATOM   2193 HD13 ILE A 149      28.674  24.496  29.010  1.00  0.00           H
ATOM   2194  C   ILE A 149      25.064  22.544  27.739  1.00  0.00           C
ATOM   2195  O   ILE A 149      25.352  23.116  26.671  1.00  0.00           O
ATOM   2196  N   SER A 150      25.124  21.174  27.820  1.00  0.00           N
ATOM   2197  H   SER A 150      24.658  20.710  28.587  1.00  0.00           H
ATOM   2198  CA  SER A 150      25.797  20.243  26.814  1.00  0.00           C
ATOM   2199  HA  SER A 150      26.825  20.569  26.656  1.00  0.00           H
ATOM   2200  CB  SER A 150      26.011  18.845  27.490  1.00  0.00           C
ATOM   2201  HB2 SER A 150      26.628  18.922  28.385  1.00  0.00           H
ATOM   2202  HB3 SER A 150      26.454  18.174  26.753  1.00  0.00           H
ATOM   2203  OG  SER A 150      24.784  18.341  27.899  1.00  0.00           O
ATOM   2204  HG  SER A 150      24.929  17.436  28.186  1.00  0.00           H
ATOM   2205  C   SER A 150      25.028  20.109  25.456  1.00  0.00           C
ATOM   2206  O   SER A 150      25.511  19.297  24.658  1.00  0.00           O
ATOM   2207  N   VAL A 151      23.956  20.954  25.189  1.00  0.00           N
ATOM   2208  H   VAL A 151      23.588  21.479  25.970  1.00  0.00           H
ATOM   2209  CA  VAL A 151      23.147  21.103  23.921  1.00  0.00           C
ATOM   2210  HA  VAL A 151      23.690  20.713  23.059  1.00  0.00           H
ATOM   2211  CB  VAL A 151      21.816  20.355  24.044  1.00  0.00           C
ATOM   2212  HB  VAL A 151      21.343  20.521  25.013  1.00  0.00           H
ATOM   2213  CG1 VAL A 151      20.922  20.675  22.903  1.00  0.00           C
ATOM   2214 HG11 VAL A 151      21.501  20.599  21.982  1.00  0.00           H
ATOM   2215 HG12 VAL A 151      20.095  19.969  22.816  1.00  0.00           H
ATOM   2216 HG13 VAL A 151      20.511  21.679  23.003  1.00  0.00           H
ATOM   2217  CG2 VAL A 151      22.240  18.829  24.179  1.00  0.00           C
ATOM   2218 HG21 VAL A 151      22.511  18.542  25.195  1.00  0.00           H
ATOM   2219 HG22 VAL A 151      22.818  18.355  23.386  1.00  0.00           H
ATOM   2220 HG23 VAL A 151      21.354  18.228  23.973  1.00  0.00           H
ATOM   2221  C   VAL A 151      22.929  22.581  23.650  1.00  0.00           C
ATOM   2222  O   VAL A 151      23.052  22.977  22.515  1.00  0.00           O
ATOM   2223  N   ALA A 152      22.681  23.390  24.688  1.00  0.00           N
ATOM   2224  H   ALA A 152      22.408  22.992  25.575  1.00  0.00           H
ATOM   2225  CA  ALA A 152      22.469  24.829  24.647  1.00  0.00           C
ATOM   2226  HA  ALA A 152      21.524  24.952  24.117  1.00  0.00           H
ATOM   2227  CB  ALA A 152      22.321  25.297  26.032  1.00  0.00           C
ATOM   2228  HB1 ALA A 152      21.351  24.909  26.342  1.00  0.00           H
ATOM   2229  HB2 ALA A 152      23.153  25.013  26.676  1.00  0.00           H
ATOM   2230  HB3 ALA A 152      22.200  26.368  26.192  1.00  0.00           H
ATOM   2231  C   ALA A 152      23.528  25.637  23.878  1.00  0.00           C
ATOM   2232  O   ALA A 152      23.139  26.593  23.164  1.00  0.00           O
ATOM   2233  N   LEU A 153      24.791  25.233  24.032  1.00  0.00           N
ATOM   2234  H   LEU A 153      24.939  24.476  24.685  1.00  0.00           H
ATOM   2235  CA  LEU A 153      25.996  25.884  23.512  1.00  0.00           C
ATOM   2236  HA  LEU A 153      25.669  26.573  22.734  1.00  0.00           H
ATOM   2237  CB  LEU A 153      26.731  26.557  24.678  1.00  0.00           C
ATOM   2238  HB2 LEU A 153      27.645  27.048  24.344  1.00  0.00           H
ATOM   2239  HB3 LEU A 153      27.043  25.762  25.355  1.00  0.00           H
ATOM   2240  CG  LEU A 153      25.838  27.520  25.579  1.00  0.00           C
ATOM   2241  HG  LEU A 153      24.961  26.912  25.802  1.00  0.00           H
ATOM   2242  CD1 LEU A 153      26.525  27.772  26.863  1.00  0.00           C
ATOM   2243 HD11 LEU A 153      27.324  28.487  26.666  1.00  0.00           H
ATOM   2244 HD12 LEU A 153      25.801  28.179  27.568  1.00  0.00           H
ATOM   2245 HD13 LEU A 153      26.892  26.827  27.263  1.00  0.00           H
ATOM   2246  CD2 LEU A 153      25.372  28.747  24.775  1.00  0.00           C
ATOM   2247 HD21 LEU A 153      26.257  29.311  24.481  1.00  0.00           H
ATOM   2248 HD22 LEU A 153      24.865  28.517  23.838  1.00  0.00           H
ATOM   2249 HD23 LEU A 153      24.740  29.321  25.453  1.00  0.00           H
ATOM   2250  C   LEU A 153      26.993  25.023  22.780  1.00  0.00           C
ATOM   2251  O   LEU A 153      27.170  23.773  23.000  1.00  0.00           O
ATOM   2252  N   GLY A 154      27.640  25.593  21.791  1.00  0.00           N
ATOM   2253  H   GLY A 154      27.344  26.495  21.448  1.00  0.00           H
ATOM   2254  CA  GLY A 154      28.924  25.065  21.254  1.00  0.00           C
ATOM   2255  HA2 GLY A 154      28.794  24.769  20.212  1.00  0.00           H
ATOM   2256  HA3 GLY A 154      29.165  24.108  21.716  1.00  0.00           H
ATOM   2257  C   GLY A 154      30.193  25.893  21.351  1.00  0.00           C
ATOM   2258  O   GLY A 154      31.259  25.298  21.370  1.00  0.00           O
ATOM   2259  N   ALA A 155      30.116  27.222  21.586  1.00  0.00           N
ATOM   2260  H   ALA A 155      29.178  27.593  21.534  1.00  0.00           H
ATOM   2261  CA  ALA A 155      31.190  28.125  21.830  1.00  0.00           C
ATOM   2262  HA  ALA A 155      31.624  28.352  20.856  1.00  0.00           H
ATOM   2263  CB  ALA A 155      30.626  29.426  22.417  1.00  0.00           C
ATOM   2264  HB1 ALA A 155      29.955  29.203  23.247  1.00  0.00           H
ATOM   2265  HB2 ALA A 155      31.352  30.180  22.723  1.00  0.00           H
ATOM   2266  HB3 ALA A 155      29.973  29.834  21.646  1.00  0.00           H
ATOM   2267  C   ALA A 155      32.150  27.549  22.832  1.00  0.00           C
ATOM   2268  O   ALA A 155      31.722  26.934  23.820  1.00  0.00           O
ATOM   2269  N   GLY A 156      33.459  27.704  22.595  1.00  0.00           N
ATOM   2270  H   GLY A 156      33.697  28.359  21.864  1.00  0.00           H
ATOM   2271  CA  GLY A 156      34.603  27.035  23.311  1.00  0.00           C
ATOM   2272  HA2 GLY A 156      34.667  25.989  23.008  1.00  0.00           H
ATOM   2273  HA3 GLY A 156      35.527  27.527  23.008  1.00  0.00           H
ATOM   2274  C   GLY A 156      34.604  27.110  24.851  1.00  0.00           C
ATOM   2275  O   GLY A 156      34.862  26.099  25.475  1.00  0.00           O
ATOM   2276  N   LEU A 157      34.498  28.378  25.309  1.00  0.00           N
ATOM   2277  H   LEU A 157      34.182  29.033  24.608  1.00  0.00           H
ATOM   2278  CA  LEU A 157      34.525  28.834  26.721  1.00  0.00           C
ATOM   2279  HA  LEU A 157      35.472  28.489  27.136  1.00  0.00           H
ATOM   2280  CB  LEU A 157      34.709  30.350  26.876  1.00  0.00           C
ATOM   2281  HB2 LEU A 157      34.652  30.701  27.907  1.00  0.00           H
ATOM   2282  HB3 LEU A 157      33.921  30.911  26.374  1.00  0.00           H
ATOM   2283  CG  LEU A 157      36.016  30.926  26.336  1.00  0.00           C
ATOM   2284  HG  LEU A 157      36.345  30.660  25.331  1.00  0.00           H
ATOM   2285  CD1 LEU A 157      35.868  32.491  26.113  1.00  0.00           C
ATOM   2286 HD11 LEU A 157      35.290  32.824  26.974  1.00  0.00           H
ATOM   2287 HD12 LEU A 157      35.346  32.663  25.172  1.00  0.00           H
ATOM   2288 HD13 LEU A 157      36.770  33.098  26.199  1.00  0.00           H
ATOM   2289  CD2 LEU A 157      37.146  30.757  27.319  1.00  0.00           C
ATOM   2290 HD21 LEU A 157      36.863  31.050  28.330  1.00  0.00           H
ATOM   2291 HD22 LEU A 157      37.996  31.394  27.070  1.00  0.00           H
ATOM   2292 HD23 LEU A 157      37.494  29.734  27.178  1.00  0.00           H
ATOM   2293  C   LEU A 157      33.255  28.351  27.453  1.00  0.00           C
ATOM   2294  O   LEU A 157      32.855  29.009  28.412  1.00  0.00           O
ATOM   2295  N   SER A 158      32.535  27.313  26.986  1.00  0.00           N
ATOM   2296  H   SER A 158      32.814  26.867  26.124  1.00  0.00           H
ATOM   2297  CA  SER A 158      31.234  26.954  27.552  1.00  0.00           C
ATOM   2298  HA  SER A 158      30.662  27.881  27.588  1.00  0.00           H
ATOM   2299  CB  SER A 158      30.413  26.122  26.616  1.00  0.00           C
ATOM   2300  HB2 SER A 158      29.472  25.810  27.069  1.00  0.00           H
ATOM   2301  HB3 SER A 158      30.116  26.676  25.725  1.00  0.00           H
ATOM   2302  OG  SER A 158      31.026  24.827  26.251  1.00  0.00           O
ATOM   2303  HG  SER A 158      31.068  24.365  27.091  1.00  0.00           H
ATOM   2304  C   SER A 158      31.226  26.315  28.922  1.00  0.00           C
ATOM   2305  O   SER A 158      30.386  26.791  29.739  1.00  0.00           O
ATOM   2306  N   ASP A 159      32.114  25.394  29.186  1.00  0.00           N
ATOM   2307  H   ASP A 159      32.912  25.232  28.588  1.00  0.00           H
ATOM   2308  CA  ASP A 159      31.916  24.539  30.319  1.00  0.00           C
ATOM   2309  HA  ASP A 159      30.855  24.327  30.447  1.00  0.00           H
ATOM   2310  CB  ASP A 159      32.390  23.143  30.055  1.00  0.00           C
ATOM   2311  HB2 ASP A 159      32.214  22.520  30.932  1.00  0.00           H
ATOM   2312  HB3 ASP A 159      33.479  23.099  30.066  1.00  0.00           H
ATOM   2313  CG  ASP A 159      31.835  22.385  28.769  1.00  0.00           C
ATOM   2314  OD1 ASP A 159      30.927  22.830  27.963  1.00  0.00           O
ATOM   2315  OD2 ASP A 159      32.351  21.292  28.632  1.00  0.00           O
ATOM   2316  C   ASP A 159      32.442  25.033  31.700  1.00  0.00           C
ATOM   2317  O   ASP A 159      33.308  24.429  32.339  1.00  0.00           O
ATOM   2318  N   MET A 160      31.981  26.240  32.073  1.00  0.00           N
ATOM   2319  H   MET A 160      31.220  26.601  31.515  1.00  0.00           H
ATOM   2320  CA  MET A 160      32.690  27.076  33.108  1.00  0.00           C
ATOM   2321  HA  MET A 160      33.277  26.540  33.854  1.00  0.00           H
ATOM   2322  CB  MET A 160      33.665  27.943  32.284  1.00  0.00           C
ATOM   2323  HB2 MET A 160      33.245  28.665  31.585  1.00  0.00           H
ATOM   2324  HB3 MET A 160      33.993  27.258  31.502  1.00  0.00           H
ATOM   2325  CG  MET A 160      34.759  28.495  33.109  1.00  0.00           C
ATOM   2326  HG2 MET A 160      34.427  29.484  33.425  1.00  0.00           H
ATOM   2327  HG3 MET A 160      34.990  27.791  33.908  1.00  0.00           H
ATOM   2328  SD  MET A 160      36.296  29.051  32.263  1.00  0.00           S
ATOM   2329  CE  MET A 160      35.603  30.038  30.902  1.00  0.00           C
ATOM   2330  HE1 MET A 160      35.288  29.398  30.078  1.00  0.00           H
ATOM   2331  HE2 MET A 160      36.260  30.790  30.465  1.00  0.00           H
ATOM   2332  HE3 MET A 160      34.776  30.638  31.280  1.00  0.00           H
ATOM   2333  C   MET A 160      31.841  28.143  33.826  1.00  0.00           C
ATOM   2334  O   MET A 160      31.763  29.246  33.362  1.00  0.00           O
ATOM   2335  N   THR A 161      31.343  27.832  35.036  1.00  0.00           N
ATOM   2336  H   THR A 161      31.163  26.846  35.154  1.00  0.00           H
ATOM   2337  CA  THR A 161      30.698  28.675  36.075  1.00  0.00           C
ATOM   2338  HA  THR A 161      29.978  29.379  35.657  1.00  0.00           H
ATOM   2339  CB  THR A 161      29.868  27.789  37.031  1.00  0.00           C
ATOM   2340  HB  THR A 161      29.464  28.442  37.805  1.00  0.00           H
ATOM   2341  CG2 THR A 161      28.686  27.085  36.307  1.00  0.00           C
ATOM   2342 HG21 THR A 161      29.011  26.588  35.393  1.00  0.00           H
ATOM   2343 HG22 THR A 161      28.311  26.306  36.971  1.00  0.00           H
ATOM   2344 HG23 THR A 161      27.752  27.621  36.138  1.00  0.00           H
ATOM   2345  OG1 THR A 161      30.563  26.691  37.569  1.00  0.00           O
ATOM   2346  HG1 THR A 161      30.563  25.958  36.948  1.00  0.00           H
ATOM   2347  C   THR A 161      31.758  29.487  36.822  1.00  0.00           C
ATOM   2348  O   THR A 161      31.985  29.309  38.050  1.00  0.00           O
ATOM   2349  N   ALA A 162      32.376  30.347  36.018  1.00  0.00           N
ATOM   2350  H   ALA A 162      32.174  30.327  35.028  1.00  0.00           H
ATOM   2351  CA  ALA A 162      33.506  31.120  36.423  1.00  0.00           C
ATOM   2352  HA  ALA A 162      33.315  31.497  37.428  1.00  0.00           H
ATOM   2353  CB  ALA A 162      34.731  30.109  36.512  1.00  0.00           C
ATOM   2354  HB1 ALA A 162      34.538  29.369  37.289  1.00  0.00           H
ATOM   2355  HB2 ALA A 162      34.833  29.519  35.601  1.00  0.00           H
ATOM   2356  HB3 ALA A 162      35.657  30.623  36.771  1.00  0.00           H
ATOM   2357  C   ALA A 162      33.824  32.282  35.492  1.00  0.00           C
ATOM   2358  O   ALA A 162      33.789  32.029  34.261  1.00  0.00           O
ATOM   2359  N   GLY A 163      34.330  33.386  35.980  1.00  0.00           N
ATOM   2360  H   GLY A 163      34.450  33.485  36.978  1.00  0.00           H
ATOM   2361  CA  GLY A 163      35.055  34.432  35.222  1.00  0.00           C
ATOM   2362  HA2 GLY A 163      35.498  34.044  34.305  1.00  0.00           H
ATOM   2363  HA3 GLY A 163      34.375  35.242  34.956  1.00  0.00           H
ATOM   2364  C   GLY A 163      36.149  35.204  36.014  1.00  0.00           C
ATOM   2365  O   GLY A 163      35.926  35.630  37.175  1.00  0.00           O
ATOM   2366  N   TYR A 164      37.401  35.209  35.463  1.00  0.00           N
ATOM   2367  H   TYR A 164      37.519  34.641  34.636  1.00  0.00           H
ATOM   2368  CA  TYR A 164      38.557  36.060  35.871  1.00  0.00           C
ATOM   2369  HA  TYR A 164      38.165  36.923  36.409  1.00  0.00           H
ATOM   2370  CB  TYR A 164      39.434  35.203  36.783  1.00  0.00           C
ATOM   2371  HB2 TYR A 164      38.903  34.910  37.688  1.00  0.00           H
ATOM   2372  HB3 TYR A 164      39.651  34.292  36.225  1.00  0.00           H
ATOM   2373  CG  TYR A 164      40.753  35.737  37.156  1.00  0.00           C
ATOM   2374  CD1 TYR A 164      41.017  37.113  37.051  1.00  0.00           C
ATOM   2375  HD1 TYR A 164      40.345  37.829  36.603  1.00  0.00           H
ATOM   2376  CE1 TYR A 164      42.264  37.598  37.528  1.00  0.00           C
ATOM   2377  HE1 TYR A 164      42.330  38.673  37.447  1.00  0.00           H
ATOM   2378  CZ  TYR A 164      43.308  36.770  37.972  1.00  0.00           C
ATOM   2379  OH  TYR A 164      44.554  37.312  38.245  1.00  0.00           O
ATOM   2380  HH  TYR A 164      45.057  36.777  38.863  1.00  0.00           H
ATOM   2381  CE2 TYR A 164      43.037  35.458  38.178  1.00  0.00           C
ATOM   2382  HE2 TYR A 164      43.766  34.780  38.598  1.00  0.00           H
ATOM   2383  CD2 TYR A 164      41.744  34.952  37.785  1.00  0.00           C
ATOM   2384  HD2 TYR A 164      41.554  33.905  37.970  1.00  0.00           H
ATOM   2385  C   TYR A 164      39.264  36.624  34.625  1.00  0.00           C
ATOM   2386  O   TYR A 164      39.982  35.887  33.975  1.00  0.00           O
ATOM   2387  N   ARG A 165      38.886  37.833  34.151  1.00  0.00           N
ATOM   2388  H   ARG A 165      38.381  38.399  34.818  1.00  0.00           H
ATOM   2389  CA  ARG A 165      38.998  38.319  32.789  1.00  0.00           C
ATOM   2390  HA  ARG A 165      39.220  37.485  32.123  1.00  0.00           H
ATOM   2391  CB  ARG A 165      37.580  38.798  32.215  1.00  0.00           C
ATOM   2392  HB2 ARG A 165      37.618  39.005  31.146  1.00  0.00           H
ATOM   2393  HB3 ARG A 165      37.402  39.724  32.762  1.00  0.00           H
ATOM   2394  CG  ARG A 165      36.529  37.708  32.423  1.00  0.00           C
ATOM   2395  HG2 ARG A 165      36.229  37.618  33.467  1.00  0.00           H
ATOM   2396  HG3 ARG A 165      37.008  36.761  32.173  1.00  0.00           H
ATOM   2397  CD  ARG A 165      35.345  37.761  31.510  1.00  0.00           C
ATOM   2398  HD2 ARG A 165      34.661  36.989  31.865  1.00  0.00           H
ATOM   2399  HD3 ARG A 165      35.730  37.435  30.544  1.00  0.00           H
ATOM   2400  NE  ARG A 165      34.682  39.072  31.382  1.00  0.00           N
ATOM   2401  HE  ARG A 165      34.862  39.834  32.019  1.00  0.00           H
ATOM   2402  CZ  ARG A 165      34.173  39.452  30.190  1.00  0.00           C
ATOM   2403  NH1 ARG A 165      34.008  40.772  29.982  1.00  0.00           N
ATOM   2404 HH11 ARG A 165      33.466  41.155  29.221  1.00  0.00           H
ATOM   2405 HH12 ARG A 165      34.237  41.329  30.792  1.00  0.00           H
ATOM   2406  NH2 ARG A 165      33.849  38.719  29.151  1.00  0.00           N
ATOM   2407 HH21 ARG A 165      33.529  37.787  29.374  1.00  0.00           H
ATOM   2408 HH22 ARG A 165      33.419  39.211  28.380  1.00  0.00           H
ATOM   2409  C   ARG A 165      40.040  39.378  32.564  1.00  0.00           C
ATOM   2410  O   ARG A 165      40.278  40.255  33.415  1.00  0.00           O
ATOM   2411  N   ALA A 166      40.641  39.466  31.354  1.00  0.00           N
ATOM   2412  H   ALA A 166      40.387  38.772  30.665  1.00  0.00           H
ATOM   2413  CA  ALA A 166      41.451  40.590  30.819  1.00  0.00           C
ATOM   2414  HA  ALA A 166      41.074  41.467  31.344  1.00  0.00           H
ATOM   2415  CB  ALA A 166      42.899  40.483  31.147  1.00  0.00           C
ATOM   2416  HB1 ALA A 166      43.228  39.531  30.730  1.00  0.00           H
ATOM   2417  HB2 ALA A 166      43.029  40.521  32.228  1.00  0.00           H
ATOM   2418  HB3 ALA A 166      43.440  41.361  30.796  1.00  0.00           H
ATOM   2419  C   ALA A 166      41.252  40.733  29.294  1.00  0.00           C
ATOM   2420  O   ALA A 166      41.194  39.756  28.603  1.00  0.00           O
ATOM   2421  N   PHE A 167      40.915  41.958  28.828  1.00  0.00           N
ATOM   2422  H   PHE A 167      41.070  42.721  29.471  1.00  0.00           H
ATOM   2423  CA  PHE A 167      40.369  42.059  27.427  1.00  0.00           C
ATOM   2424  HA  PHE A 167      41.059  41.476  26.817  1.00  0.00           H
ATOM   2425  CB  PHE A 167      38.877  41.695  27.326  1.00  0.00           C
ATOM   2426  HB2 PHE A 167      38.460  41.930  26.347  1.00  0.00           H
ATOM   2427  HB3 PHE A 167      38.853  40.631  27.562  1.00  0.00           H
ATOM   2428  CG  PHE A 167      37.943  42.322  28.336  1.00  0.00           C
ATOM   2429  CD1 PHE A 167      37.740  41.708  29.575  1.00  0.00           C
ATOM   2430  HD1 PHE A 167      38.169  40.733  29.754  1.00  0.00           H
ATOM   2431  CE1 PHE A 167      36.776  42.267  30.402  1.00  0.00           C
ATOM   2432  HE1 PHE A 167      36.614  41.666  31.285  1.00  0.00           H
ATOM   2433  CZ  PHE A 167      36.021  43.376  30.019  1.00  0.00           C
ATOM   2434  HZ  PHE A 167      35.195  43.700  30.634  1.00  0.00           H
ATOM   2435  CE2 PHE A 167      36.253  44.055  28.789  1.00  0.00           C
ATOM   2436  HE2 PHE A 167      35.573  44.833  28.477  1.00  0.00           H
ATOM   2437  CD2 PHE A 167      37.188  43.448  27.887  1.00  0.00           C
ATOM   2438  HD2 PHE A 167      37.321  43.919  26.924  1.00  0.00           H
ATOM   2439  C   PHE A 167      40.453  43.520  26.870  1.00  0.00           C
ATOM   2440  O   PHE A 167      40.570  44.521  27.602  1.00  0.00           O
ATOM   2441  N   LYS A 168      40.481  43.597  25.531  1.00  0.00           N
ATOM   2442  H   LYS A 168      40.289  42.690  25.131  1.00  0.00           H
ATOM   2443  CA  LYS A 168      40.403  44.866  24.739  1.00  0.00           C
ATOM   2444  HA  LYS A 168      41.080  45.565  25.230  1.00  0.00           H
ATOM   2445  CB  LYS A 168      40.900  44.701  23.261  1.00  0.00           C
ATOM   2446  HB2 LYS A 168      40.123  44.589  22.505  1.00  0.00           H
ATOM   2447  HB3 LYS A 168      41.217  45.716  23.019  1.00  0.00           H
ATOM   2448  CG  LYS A 168      41.988  43.718  22.977  1.00  0.00           C
ATOM   2449  HG2 LYS A 168      41.630  42.715  23.208  1.00  0.00           H
ATOM   2450  HG3 LYS A 168      42.875  44.020  23.535  1.00  0.00           H
ATOM   2451  CD  LYS A 168      42.343  43.738  21.513  1.00  0.00           C
ATOM   2452  HD2 LYS A 168      41.494  43.581  20.847  1.00  0.00           H
ATOM   2453  HD3 LYS A 168      42.965  44.568  21.177  1.00  0.00           H
ATOM   2454  CE  LYS A 168      43.251  42.532  21.285  1.00  0.00           C
ATOM   2455  HE2 LYS A 168      44.220  42.965  21.536  1.00  0.00           H
ATOM   2456  HE3 LYS A 168      42.905  41.770  21.983  1.00  0.00           H
ATOM   2457  NZ  LYS A 168      43.212  41.996  19.962  1.00  0.00           N
ATOM   2458  HZ1 LYS A 168      43.850  41.216  20.024  1.00  0.00           H
ATOM   2459  HZ2 LYS A 168      43.341  42.668  19.218  1.00  0.00           H
ATOM   2460  HZ3 LYS A 168      42.295  41.605  19.799  1.00  0.00           H
ATOM   2461  C   LYS A 168      38.973  45.341  24.716  1.00  0.00           C
ATOM   2462  O   LYS A 168      38.078  44.551  24.422  1.00  0.00           O
ATOM   2463  N   ARG A 169      38.787  46.622  24.925  1.00  0.00           N
ATOM   2464  H   ARG A 169      39.577  47.115  25.317  1.00  0.00           H
ATOM   2465  CA  ARG A 169      37.449  47.274  24.859  1.00  0.00           C
ATOM   2466  HA  ARG A 169      37.004  46.981  25.810  1.00  0.00           H
ATOM   2467  CB  ARG A 169      37.629  48.859  24.948  1.00  0.00           C
ATOM   2468  HB2 ARG A 169      38.080  49.105  25.909  1.00  0.00           H
ATOM   2469  HB3 ARG A 169      36.660  49.356  24.998  1.00  0.00           H
ATOM   2470  CG  ARG A 169      38.430  49.500  23.824  1.00  0.00           C
ATOM   2471  HG2 ARG A 169      39.356  48.960  23.625  1.00  0.00           H
ATOM   2472  HG3 ARG A 169      37.838  49.398  22.915  1.00  0.00           H
ATOM   2473  CD  ARG A 169      38.606  51.000  24.099  1.00  0.00           C
ATOM   2474  HD2 ARG A 169      38.832  51.115  25.159  1.00  0.00           H
ATOM   2475  HD3 ARG A 169      37.685  51.455  23.734  1.00  0.00           H
ATOM   2476  NE  ARG A 169      39.729  51.618  23.399  1.00  0.00           N
ATOM   2477  HE  ARG A 169      39.797  52.561  23.753  1.00  0.00           H
ATOM   2478  CZ  ARG A 169      40.408  51.323  22.270  1.00  0.00           C
ATOM   2479  NH1 ARG A 169      41.305  52.049  21.762  1.00  0.00           N
ATOM   2480 HH11 ARG A 169      41.530  52.887  22.279  1.00  0.00           H
ATOM   2481 HH12 ARG A 169      41.827  51.785  20.939  1.00  0.00           H
ATOM   2482  NH2 ARG A 169      40.058  50.320  21.485  1.00  0.00           N
ATOM   2483 HH21 ARG A 169      40.666  50.160  20.694  1.00  0.00           H
ATOM   2484 HH22 ARG A 169      39.440  49.576  21.776  1.00  0.00           H
ATOM   2485  C   ARG A 169      36.621  46.982  23.658  1.00  0.00           C
ATOM   2486  O   ARG A 169      35.410  47.031  23.746  1.00  0.00           O
ATOM   2487  N   GLU A 170      37.217  46.536  22.498  1.00  0.00           N
ATOM   2488  H   GLU A 170      38.217  46.430  22.582  1.00  0.00           H
ATOM   2489  CA  GLU A 170      36.487  45.962  21.371  1.00  0.00           C
ATOM   2490  HA  GLU A 170      35.918  46.759  20.893  1.00  0.00           H
ATOM   2491  CB  GLU A 170      37.528  45.491  20.343  1.00  0.00           C
ATOM   2492  HB2 GLU A 170      38.086  44.629  20.709  1.00  0.00           H
ATOM   2493  HB3 GLU A 170      36.871  45.057  19.590  1.00  0.00           H
ATOM   2494  CG  GLU A 170      38.393  46.575  19.703  1.00  0.00           C
ATOM   2495  HG2 GLU A 170      37.823  47.471  19.455  1.00  0.00           H
ATOM   2496  HG3 GLU A 170      38.623  46.113  18.742  1.00  0.00           H
ATOM   2497  CD  GLU A 170      39.704  47.013  20.387  1.00  0.00           C
ATOM   2498  OE1 GLU A 170      39.756  47.483  21.543  1.00  0.00           O
ATOM   2499  OE2 GLU A 170      40.727  46.867  19.641  1.00  0.00           O
ATOM   2500  C   GLU A 170      35.508  44.829  21.688  1.00  0.00           C
ATOM   2501  O   GLU A 170      34.539  44.695  20.927  1.00  0.00           O
ATOM   2502  N   VAL A 171      35.638  44.083  22.779  1.00  0.00           N
ATOM   2503  H   VAL A 171      36.352  44.298  23.460  1.00  0.00           H
ATOM   2504  CA  VAL A 171      34.721  42.961  23.179  1.00  0.00           C
ATOM   2505  HA  VAL A 171      34.575  42.300  22.325  1.00  0.00           H
ATOM   2506  CB  VAL A 171      35.422  42.121  24.291  1.00  0.00           C
ATOM   2507  HB  VAL A 171      35.890  42.857  24.945  1.00  0.00           H
ATOM   2508  CG1 VAL A 171      34.451  41.250  25.043  1.00  0.00           C
ATOM   2509 HG11 VAL A 171      34.972  40.526  25.670  1.00  0.00           H
ATOM   2510 HG12 VAL A 171      33.734  41.763  25.684  1.00  0.00           H
ATOM   2511 HG13 VAL A 171      33.869  40.724  24.286  1.00  0.00           H
ATOM   2512  CG2 VAL A 171      36.549  41.266  23.743  1.00  0.00           C
ATOM   2513 HG21 VAL A 171      37.256  41.961  23.289  1.00  0.00           H
ATOM   2514 HG22 VAL A 171      37.022  40.777  24.595  1.00  0.00           H
ATOM   2515 HG23 VAL A 171      36.164  40.589  22.982  1.00  0.00           H
ATOM   2516  C   VAL A 171      33.351  43.539  23.528  1.00  0.00           C
ATOM   2517  O   VAL A 171      32.341  42.847  23.395  1.00  0.00           O
ATOM   2518  N   LEU A 172      33.248  44.815  24.009  1.00  0.00           N
ATOM   2519  H   LEU A 172      34.054  45.385  24.220  1.00  0.00           H
ATOM   2520  CA  LEU A 172      32.009  45.480  24.483  1.00  0.00           C
ATOM   2521  HA  LEU A 172      31.344  44.711  24.876  1.00  0.00           H
ATOM   2522  CB  LEU A 172      32.570  46.551  25.474  1.00  0.00           C
ATOM   2523  HB2 LEU A 172      31.763  47.242  25.718  1.00  0.00           H
ATOM   2524  HB3 LEU A 172      33.267  47.151  24.888  1.00  0.00           H
ATOM   2525  CG  LEU A 172      33.371  46.102  26.819  1.00  0.00           C
ATOM   2526  HG  LEU A 172      34.164  45.411  26.534  1.00  0.00           H
ATOM   2527  CD1 LEU A 172      34.012  47.236  27.607  1.00  0.00           C
ATOM   2528 HD11 LEU A 172      33.154  47.894  27.743  1.00  0.00           H
ATOM   2529 HD12 LEU A 172      34.730  47.901  27.126  1.00  0.00           H
ATOM   2530 HD13 LEU A 172      34.397  46.779  28.519  1.00  0.00           H
ATOM   2531  CD2 LEU A 172      32.359  45.342  27.684  1.00  0.00           C
ATOM   2532 HD21 LEU A 172      32.566  45.193  28.744  1.00  0.00           H
ATOM   2533 HD22 LEU A 172      31.411  45.862  27.545  1.00  0.00           H
ATOM   2534 HD23 LEU A 172      32.250  44.372  27.199  1.00  0.00           H
ATOM   2535  C   LEU A 172      31.090  46.220  23.427  1.00  0.00           C
ATOM   2536  O   LEU A 172      30.063  46.694  23.843  1.00  0.00           O
ATOM   2537  N   GLU A 173      31.520  46.232  22.209  1.00  0.00           N
ATOM   2538  H   GLU A 173      32.256  45.588  21.957  1.00  0.00           H
ATOM   2539  CA  GLU A 173      30.923  47.076  21.187  1.00  0.00           C
ATOM   2540  HA  GLU A 173      31.089  48.041  21.665  1.00  0.00           H
ATOM   2541  CB  GLU A 173      31.696  47.052  19.855  1.00  0.00           C
ATOM   2542  HB2 GLU A 173      31.025  47.500  19.122  1.00  0.00           H
ATOM   2543  HB3 GLU A 173      31.853  46.015  19.559  1.00  0.00           H
ATOM   2544  CG  GLU A 173      33.076  47.726  19.770  1.00  0.00           C
ATOM   2545  HG2 GLU A 173      33.398  47.412  18.777  1.00  0.00           H
ATOM   2546  HG3 GLU A 173      33.717  47.332  20.559  1.00  0.00           H
ATOM   2547  CD  GLU A 173      33.146  49.237  19.890  1.00  0.00           C
ATOM   2548  OE1 GLU A 173      32.106  49.893  20.193  1.00  0.00           O
ATOM   2549  OE2 GLU A 173      34.270  49.796  19.853  1.00  0.00           O
ATOM   2550  C   GLU A 173      29.449  46.769  20.846  1.00  0.00           C
ATOM   2551  O   GLU A 173      29.088  45.708  20.383  1.00  0.00           O
ATOM   2552  N   ALA A 174      28.599  47.714  21.062  1.00  0.00           N
ATOM   2553  H   ALA A 174      28.956  48.648  21.207  1.00  0.00           H
ATOM   2554  CA  ALA A 174      27.157  47.586  20.956  1.00  0.00           C
ATOM   2555  HA  ALA A 174      26.838  48.584  21.258  1.00  0.00           H
ATOM   2556  CB  ALA A 174      26.539  47.444  19.559  1.00  0.00           C
ATOM   2557  HB1 ALA A 174      27.087  48.126  18.909  1.00  0.00           H
ATOM   2558  HB2 ALA A 174      25.480  47.678  19.668  1.00  0.00           H
ATOM   2559  HB3 ALA A 174      26.766  46.423  19.254  1.00  0.00           H
ATOM   2560  C   ALA A 174      26.424  46.698  22.011  1.00  0.00           C
ATOM   2561  O   ALA A 174      25.242  46.580  22.022  1.00  0.00           O
ATOM   2562  N   ILE A 175      27.107  45.923  22.865  1.00  0.00           N
ATOM   2563  H   ILE A 175      28.098  46.115  22.866  1.00  0.00           H
ATOM   2564  CA  ILE A 175      26.642  44.831  23.718  1.00  0.00           C
ATOM   2565  HA  ILE A 175      26.039  44.157  23.110  1.00  0.00           H
ATOM   2566  CB  ILE A 175      27.719  43.958  24.311  1.00  0.00           C
ATOM   2567  HB  ILE A 175      28.165  44.472  25.163  1.00  0.00           H
ATOM   2568  CG2 ILE A 175      27.145  42.591  24.779  1.00  0.00           C
ATOM   2569 HG21 ILE A 175      27.995  41.998  25.116  1.00  0.00           H
ATOM   2570 HG22 ILE A 175      26.546  42.629  25.690  1.00  0.00           H
ATOM   2571 HG23 ILE A 175      26.658  42.027  23.984  1.00  0.00           H
ATOM   2572  CG1 ILE A 175      28.812  43.650  23.234  1.00  0.00           C
ATOM   2573 HG12 ILE A 175      29.280  44.549  22.834  1.00  0.00           H
ATOM   2574 HG13 ILE A 175      29.587  43.046  23.706  1.00  0.00           H
ATOM   2575  CD1 ILE A 175      28.383  42.917  21.997  1.00  0.00           C
ATOM   2576 HD11 ILE A 175      28.250  41.852  22.189  1.00  0.00           H
ATOM   2577 HD12 ILE A 175      27.505  43.414  21.584  1.00  0.00           H
ATOM   2578 HD13 ILE A 175      29.161  43.012  21.239  1.00  0.00           H
ATOM   2579  C   ILE A 175      25.646  45.363  24.737  1.00  0.00           C
ATOM   2580  O   ILE A 175      26.024  46.217  25.568  1.00  0.00           O
ATOM   2581  N   ASP A 176      24.321  44.988  24.720  1.00  0.00           N
ATOM   2582  H   ASP A 176      24.047  44.436  23.919  1.00  0.00           H
ATOM   2583  CA  ASP A 176      23.223  45.636  25.500  1.00  0.00           C
ATOM   2584  HA  ASP A 176      23.624  46.259  26.300  1.00  0.00           H
ATOM   2585  CB  ASP A 176      22.250  46.468  24.502  1.00  0.00           C
ATOM   2586  HB2 ASP A 176      22.872  47.085  23.853  1.00  0.00           H
ATOM   2587  HB3 ASP A 176      21.752  45.780  23.819  1.00  0.00           H
ATOM   2588  CG  ASP A 176      21.153  47.345  25.136  1.00  0.00           C
ATOM   2589  OD1 ASP A 176      20.180  47.674  24.446  1.00  0.00           O
ATOM   2590  OD2 ASP A 176      21.510  47.898  26.237  1.00  0.00           O
ATOM   2591  C   ASP A 176      22.459  44.524  26.286  1.00  0.00           C
ATOM   2592  O   ASP A 176      21.250  44.357  26.135  1.00  0.00           O
ATOM   2593  N   LEU A 177      23.159  43.653  27.086  1.00  0.00           N
ATOM   2594  H   LEU A 177      24.165  43.736  27.048  1.00  0.00           H
ATOM   2595  CA  LEU A 177      22.595  42.577  27.901  1.00  0.00           C
ATOM   2596  HA  LEU A 177      21.788  42.153  27.303  1.00  0.00           H
ATOM   2597  CB  LEU A 177      23.671  41.451  28.015  1.00  0.00           C
ATOM   2598  HB2 LEU A 177      24.480  41.869  28.613  1.00  0.00           H
ATOM   2599  HB3 LEU A 177      23.233  40.616  28.563  1.00  0.00           H
ATOM   2600  CG  LEU A 177      24.123  40.913  26.661  1.00  0.00           C
ATOM   2601  HG  LEU A 177      24.514  41.769  26.110  1.00  0.00           H
ATOM   2602  CD1 LEU A 177      25.244  39.951  26.906  1.00  0.00           C
ATOM   2603 HD11 LEU A 177      25.470  39.399  25.994  1.00  0.00           H
ATOM   2604 HD12 LEU A 177      24.985  39.229  27.680  1.00  0.00           H
ATOM   2605 HD13 LEU A 177      26.128  40.455  27.296  1.00  0.00           H
ATOM   2606  CD2 LEU A 177      23.066  40.204  25.713  1.00  0.00           C
ATOM   2607 HD21 LEU A 177      22.771  39.303  26.251  1.00  0.00           H
ATOM   2608 HD22 LEU A 177      22.262  40.879  25.420  1.00  0.00           H
ATOM   2609 HD23 LEU A 177      23.665  39.954  24.838  1.00  0.00           H
ATOM   2610  C   LEU A 177      21.945  43.111  29.212  1.00  0.00           C
ATOM   2611  O   LEU A 177      22.207  44.189  29.753  1.00  0.00           O
ATOM   2612  N   ASP A 178      20.983  42.324  29.712  1.00  0.00           N
ATOM   2613  H   ASP A 178      20.742  41.461  29.246  1.00  0.00           H
ATOM   2614  CA  ASP A 178      20.167  42.790  30.926  1.00  0.00           C
ATOM   2615  HA  ASP A 178      20.168  43.880  30.904  1.00  0.00           H
ATOM   2616  CB  ASP A 178      18.720  42.293  30.832  1.00  0.00           C
ATOM   2617  HB2 ASP A 178      18.444  42.461  29.791  1.00  0.00           H
ATOM   2618  HB3 ASP A 178      18.834  41.228  31.033  1.00  0.00           H
ATOM   2619  CG  ASP A 178      17.657  43.073  31.619  1.00  0.00           C
ATOM   2620  OD1 ASP A 178      18.012  43.921  32.424  1.00  0.00           O
ATOM   2621  OD2 ASP A 178      16.444  42.764  31.416  1.00  0.00           O
ATOM   2622  C   ASP A 178      20.863  42.453  32.240  1.00  0.00           C
ATOM   2623  O   ASP A 178      21.466  41.410  32.469  1.00  0.00           O
ATOM   2624  N   GLU A 179      20.728  43.417  33.145  1.00  0.00           N
ATOM   2625  H   GLU A 179      20.170  44.162  32.755  1.00  0.00           H
ATOM   2626  CA  GLU A 179      21.415  43.552  34.450  1.00  0.00           C
ATOM   2627  HA  GLU A 179      22.453  43.221  34.429  1.00  0.00           H
ATOM   2628  CB  GLU A 179      21.481  45.022  34.842  1.00  0.00           C
ATOM   2629  HB2 GLU A 179      21.698  45.121  35.906  1.00  0.00           H
ATOM   2630  HB3 GLU A 179      20.468  45.368  34.638  1.00  0.00           H
ATOM   2631  CG  GLU A 179      22.496  45.944  34.142  1.00  0.00           C
ATOM   2632  HG2 GLU A 179      23.485  45.729  34.547  1.00  0.00           H
ATOM   2633  HG3 GLU A 179      22.313  45.631  33.114  1.00  0.00           H
ATOM   2634  CD  GLU A 179      22.096  47.382  34.325  1.00  0.00           C
ATOM   2635  OE1 GLU A 179      22.209  47.931  35.435  1.00  0.00           O
ATOM   2636  OE2 GLU A 179      21.706  48.033  33.309  1.00  0.00           O
ATOM   2637  C   GLU A 179      20.741  42.730  35.600  1.00  0.00           C
ATOM   2638  O   GLU A 179      21.242  42.734  36.707  1.00  0.00           O
ATOM   2639  N   LEU A 180      19.643  42.003  35.353  1.00  0.00           N
ATOM   2640  H   LEU A 180      19.452  41.894  34.367  1.00  0.00           H
ATOM   2641  CA  LEU A 180      18.775  41.100  36.235  1.00  0.00           C
ATOM   2642  HA  LEU A 180      19.344  40.820  37.122  1.00  0.00           H
ATOM   2643  CB  LEU A 180      17.578  41.953  36.827  1.00  0.00           C
ATOM   2644  HB2 LEU A 180      16.925  41.254  37.350  1.00  0.00           H
ATOM   2645  HB3 LEU A 180      17.004  42.395  36.013  1.00  0.00           H
ATOM   2646  CG  LEU A 180      18.082  43.127  37.744  1.00  0.00           C
ATOM   2647  HG  LEU A 180      18.756  43.702  37.110  1.00  0.00           H
ATOM   2648  CD1 LEU A 180      17.056  44.050  38.104  1.00  0.00           C
ATOM   2649 HD11 LEU A 180      16.383  44.324  37.291  1.00  0.00           H
ATOM   2650 HD12 LEU A 180      16.368  43.574  38.802  1.00  0.00           H
ATOM   2651 HD13 LEU A 180      17.493  44.910  38.611  1.00  0.00           H
ATOM   2652  CD2 LEU A 180      18.806  42.721  39.058  1.00  0.00           C
ATOM   2653 HD21 LEU A 180      18.048  42.246  39.681  1.00  0.00           H
ATOM   2654 HD22 LEU A 180      19.546  41.931  38.929  1.00  0.00           H
ATOM   2655 HD23 LEU A 180      19.252  43.572  39.573  1.00  0.00           H
ATOM   2656  C   LEU A 180      18.245  39.926  35.381  1.00  0.00           C
ATOM   2657  O   LEU A 180      18.259  39.971  34.137  1.00  0.00           O
ATOM   2658  N   SER A 181      17.877  38.897  36.158  1.00  0.00           N
ATOM   2659  H   SER A 181      17.959  39.068  37.150  1.00  0.00           H
ATOM   2660  CA  SER A 181      17.169  37.745  35.701  1.00  0.00           C
ATOM   2661  HA  SER A 181      16.500  38.079  34.908  1.00  0.00           H
ATOM   2662  CB  SER A 181      18.219  36.757  35.127  1.00  0.00           C
ATOM   2663  HB2 SER A 181      18.845  36.477  35.974  1.00  0.00           H
ATOM   2664  HB3 SER A 181      18.759  37.247  34.316  1.00  0.00           H
ATOM   2665  OG  SER A 181      17.602  35.612  34.609  1.00  0.00           O
ATOM   2666  HG  SER A 181      18.002  35.282  33.802  1.00  0.00           H
ATOM   2667  C   SER A 181      16.420  37.038  36.872  1.00  0.00           C
ATOM   2668  O   SER A 181      16.832  37.135  38.014  1.00  0.00           O
ATOM   2669  N   ASN A 182      15.421  36.214  36.573  1.00  0.00           N
ATOM   2670  H   ASN A 182      15.140  36.160  35.605  1.00  0.00           H
ATOM   2671  CA  ASN A 182      14.459  35.544  37.501  1.00  0.00           C
ATOM   2672  HA  ASN A 182      13.728  35.108  36.822  1.00  0.00           H
ATOM   2673  CB  ASN A 182      15.079  34.355  38.151  1.00  0.00           C
ATOM   2674  HB2 ASN A 182      15.767  34.790  38.876  1.00  0.00           H
ATOM   2675  HB3 ASN A 182      14.319  33.920  38.801  1.00  0.00           H
ATOM   2676  CG  ASN A 182      15.638  33.321  37.235  1.00  0.00           C
ATOM   2677  OD1 ASN A 182      14.861  32.892  36.355  1.00  0.00           O
ATOM   2678  ND2 ASN A 182      16.806  32.732  37.497  1.00  0.00           N
ATOM   2679 HD21 ASN A 182      17.351  33.174  38.223  1.00  0.00           H
ATOM   2680 HD22 ASN A 182      17.004  31.924  36.925  1.00  0.00           H
ATOM   2681  C   ASN A 182      13.869  36.572  38.459  1.00  0.00           C
ATOM   2682  O   ASN A 182      13.759  36.306  39.677  1.00  0.00           O
ATOM   2683  N   ALA A 183      13.557  37.766  37.959  1.00  0.00           N
ATOM   2684  H   ALA A 183      13.503  37.814  36.952  1.00  0.00           H
ATOM   2685  CA  ALA A 183      12.980  38.891  38.732  1.00  0.00           C
ATOM   2686  HA  ALA A 183      13.025  39.761  38.076  1.00  0.00           H
ATOM   2687  CB  ALA A 183      11.483  38.611  39.215  1.00  0.00           C
ATOM   2688  HB1 ALA A 183      10.975  39.251  39.936  1.00  0.00           H
ATOM   2689  HB2 ALA A 183      10.865  38.597  38.317  1.00  0.00           H
ATOM   2690  HB3 ALA A 183      11.507  37.650  39.729  1.00  0.00           H
ATOM   2691  C   ALA A 183      13.913  39.328  39.884  1.00  0.00           C
ATOM   2692  O   ALA A 183      13.417  39.704  40.969  1.00  0.00           O
ATOM   2693  N   GLY A 184      15.207  39.154  39.666  1.00  0.00           N
ATOM   2694  H   GLY A 184      15.443  38.657  38.820  1.00  0.00           H
ATOM   2695  CA  GLY A 184      16.280  39.379  40.655  1.00  0.00           C
ATOM   2696  HA2 GLY A 184      16.030  40.313  41.158  1.00  0.00           H
ATOM   2697  HA3 GLY A 184      16.220  38.564  41.376  1.00  0.00           H
ATOM   2698  C   GLY A 184      17.762  39.495  40.135  1.00  0.00           C
ATOM   2699  O   GLY A 184      18.132  39.449  38.938  1.00  0.00           O
ATOM   2700  N   TYR A 185      18.666  39.735  41.117  1.00  0.00           N
ATOM   2701  H   TYR A 185      18.287  39.969  42.024  1.00  0.00           H
ATOM   2702  CA  TYR A 185      20.145  39.730  40.966  1.00  0.00           C
ATOM   2703  HA  TYR A 185      20.289  40.601  40.327  1.00  0.00           H
ATOM   2704  CB  TYR A 185      20.697  39.953  42.348  1.00  0.00           C
ATOM   2705  HB2 TYR A 185      21.776  39.827  42.268  1.00  0.00           H
ATOM   2706  HB3 TYR A 185      20.605  39.016  42.898  1.00  0.00           H
ATOM   2707  CG  TYR A 185      20.332  41.200  43.140  1.00  0.00           C
ATOM   2708  CD1 TYR A 185      20.012  42.396  42.481  1.00  0.00           C
ATOM   2709  HD1 TYR A 185      20.101  42.547  41.416  1.00  0.00           H
ATOM   2710  CE1 TYR A 185      19.667  43.497  43.284  1.00  0.00           C
ATOM   2711  HE1 TYR A 185      19.569  44.443  42.772  1.00  0.00           H
ATOM   2712  CZ  TYR A 185      19.445  43.439  44.674  1.00  0.00           C
ATOM   2713  OH  TYR A 185      18.991  44.531  45.382  1.00  0.00           O
ATOM   2714  HH  TYR A 185      18.815  44.235  46.278  1.00  0.00           H
ATOM   2715  CE2 TYR A 185      19.803  42.304  45.355  1.00  0.00           C
ATOM   2716  HE2 TYR A 185      19.677  42.103  46.408  1.00  0.00           H
ATOM   2717  CD2 TYR A 185      20.236  41.167  44.577  1.00  0.00           C
ATOM   2718  HD2 TYR A 185      20.422  40.195  45.010  1.00  0.00           H
ATOM   2719  C   TYR A 185      20.763  38.528  40.141  1.00  0.00           C
ATOM   2720  O   TYR A 185      20.307  37.383  40.366  1.00  0.00           O
ATOM   2721  N   ILE A 186      21.798  38.769  39.326  1.00  0.00           N
ATOM   2722  H   ILE A 186      22.173  39.707  39.350  1.00  0.00           H
ATOM   2723  CA  ILE A 186      22.522  37.886  38.510  1.00  0.00           C
ATOM   2724  HA  ILE A 186      21.847  37.136  38.097  1.00  0.00           H
ATOM   2725  CB  ILE A 186      23.253  38.685  37.409  1.00  0.00           C
ATOM   2726  HB  ILE A 186      23.822  39.490  37.874  1.00  0.00           H
ATOM   2727  CG2 ILE A 186      24.353  37.875  36.582  1.00  0.00           C
ATOM   2728 HG21 ILE A 186      23.939  36.965  36.147  1.00  0.00           H
ATOM   2729 HG22 ILE A 186      25.241  37.756  37.202  1.00  0.00           H
ATOM   2730 HG23 ILE A 186      24.646  38.456  35.707  1.00  0.00           H
ATOM   2731  CG1 ILE A 186      22.251  39.166  36.324  1.00  0.00           C
ATOM   2732 HG12 ILE A 186      22.752  39.689  35.509  1.00  0.00           H
ATOM   2733 HG13 ILE A 186      21.625  39.910  36.817  1.00  0.00           H
ATOM   2734  CD1 ILE A 186      21.305  38.074  35.728  1.00  0.00           C
ATOM   2735 HD11 ILE A 186      21.850  37.240  35.285  1.00  0.00           H
ATOM   2736 HD12 ILE A 186      20.635  38.550  35.013  1.00  0.00           H
ATOM   2737 HD13 ILE A 186      20.654  37.652  36.493  1.00  0.00           H
ATOM   2738  C   ILE A 186      23.588  37.069  39.280  1.00  0.00           C
ATOM   2739  O   ILE A 186      24.082  37.429  40.368  1.00  0.00           O
ATOM   2740  N   PHE A 187      24.067  35.931  38.779  1.00  0.00           N
ATOM   2741  H   PHE A 187      23.785  35.746  37.827  1.00  0.00           H
ATOM   2742  CA  PHE A 187      24.950  34.993  39.443  1.00  0.00           C
ATOM   2743  HA  PHE A 187      25.502  35.511  40.227  1.00  0.00           H
ATOM   2744  CB  PHE A 187      23.979  33.933  40.078  1.00  0.00           C
ATOM   2745  HB2 PHE A 187      24.527  33.050  40.409  1.00  0.00           H
ATOM   2746  HB3 PHE A 187      23.278  33.590  39.318  1.00  0.00           H
ATOM   2747  CG  PHE A 187      23.255  34.433  41.310  1.00  0.00           C
ATOM   2748  CD1 PHE A 187      23.948  34.399  42.554  1.00  0.00           C
ATOM   2749  HD1 PHE A 187      24.931  33.953  42.557  1.00  0.00           H
ATOM   2750  CE1 PHE A 187      23.208  34.635  43.755  1.00  0.00           C
ATOM   2751  HE1 PHE A 187      23.664  34.420  44.710  1.00  0.00           H
ATOM   2752  CZ  PHE A 187      21.843  35.013  43.656  1.00  0.00           C
ATOM   2753  HZ  PHE A 187      21.323  35.214  44.581  1.00  0.00           H
ATOM   2754  CE2 PHE A 187      21.150  35.020  42.406  1.00  0.00           C
ATOM   2755  HE2 PHE A 187      20.081  35.162  42.345  1.00  0.00           H
ATOM   2756  CD2 PHE A 187      21.935  34.735  41.241  1.00  0.00           C
ATOM   2757  HD2 PHE A 187      21.456  34.865  40.282  1.00  0.00           H
ATOM   2758  C   PHE A 187      26.166  34.472  38.575  1.00  0.00           C
ATOM   2759  O   PHE A 187      27.282  34.457  39.032  1.00  0.00           O
ATOM   2760  N   GLN A 188      25.871  34.120  37.326  1.00  0.00           N
ATOM   2761  H   GLN A 188      24.908  34.241  37.047  1.00  0.00           H
ATOM   2762  CA  GLN A 188      26.848  33.663  36.324  1.00  0.00           C
ATOM   2763  HA  GLN A 188      27.761  33.585  36.914  1.00  0.00           H
ATOM   2764  CB  GLN A 188      26.514  32.258  35.866  1.00  0.00           C
ATOM   2765  HB2 GLN A 188      25.603  32.185  35.271  1.00  0.00           H
ATOM   2766  HB3 GLN A 188      27.318  31.978  35.184  1.00  0.00           H
ATOM   2767  CG  GLN A 188      26.501  31.121  36.960  1.00  0.00           C
ATOM   2768  HG2 GLN A 188      25.629  31.284  37.594  1.00  0.00           H
ATOM   2769  HG3 GLN A 188      26.361  30.168  36.450  1.00  0.00           H
ATOM   2770  CD  GLN A 188      27.632  30.996  37.956  1.00  0.00           C
ATOM   2771  OE1 GLN A 188      28.749  31.252  37.590  1.00  0.00           O
ATOM   2772  NE2 GLN A 188      27.461  30.439  39.155  1.00  0.00           N
ATOM   2773 HE21 GLN A 188      26.613  30.000  39.485  1.00  0.00           H
ATOM   2774 HE22 GLN A 188      28.250  30.545  39.775  1.00  0.00           H
ATOM   2775  C   GLN A 188      26.946  34.713  35.231  1.00  0.00           C
ATOM   2776  O   GLN A 188      26.182  34.682  34.278  1.00  0.00           O
ATOM   2777  N   VAL A 189      27.784  35.731  35.527  1.00  0.00           N
ATOM   2778  H   VAL A 189      28.211  35.675  36.441  1.00  0.00           H
ATOM   2779  CA  VAL A 189      27.763  37.004  34.773  1.00  0.00           C
ATOM   2780  HA  VAL A 189      26.747  37.396  34.735  1.00  0.00           H
ATOM   2781  CB  VAL A 189      28.708  38.088  35.419  1.00  0.00           C
ATOM   2782  HB  VAL A 189      29.756  37.787  35.438  1.00  0.00           H
ATOM   2783  CG1 VAL A 189      28.516  39.415  34.687  1.00  0.00           C
ATOM   2784 HG11 VAL A 189      28.828  39.354  33.644  1.00  0.00           H
ATOM   2785 HG12 VAL A 189      27.471  39.717  34.611  1.00  0.00           H
ATOM   2786 HG13 VAL A 189      28.921  40.268  35.230  1.00  0.00           H
ATOM   2787  CG2 VAL A 189      28.455  38.211  36.879  1.00  0.00           C
ATOM   2788 HG21 VAL A 189      27.443  38.583  37.038  1.00  0.00           H
ATOM   2789 HG22 VAL A 189      29.078  38.938  37.401  1.00  0.00           H
ATOM   2790 HG23 VAL A 189      28.378  37.238  37.364  1.00  0.00           H
ATOM   2791  C   VAL A 189      28.211  36.775  33.333  1.00  0.00           C
ATOM   2792  O   VAL A 189      27.418  36.802  32.378  1.00  0.00           O
ATOM   2793  N   ASP A 190      29.457  36.304  33.153  1.00  0.00           N
ATOM   2794  H   ASP A 190      30.017  36.269  33.993  1.00  0.00           H
ATOM   2795  CA  ASP A 190      30.138  36.108  31.843  1.00  0.00           C
ATOM   2796  HA  ASP A 190      29.875  37.002  31.278  1.00  0.00           H
ATOM   2797  CB  ASP A 190      31.700  36.146  32.015  1.00  0.00           C
ATOM   2798  HB2 ASP A 190      31.885  35.192  32.509  1.00  0.00           H
ATOM   2799  HB3 ASP A 190      31.957  36.961  32.691  1.00  0.00           H
ATOM   2800  CG  ASP A 190      32.549  36.195  30.681  1.00  0.00           C
ATOM   2801  OD1 ASP A 190      32.033  36.817  29.683  1.00  0.00           O
ATOM   2802  OD2 ASP A 190      33.526  35.402  30.514  1.00  0.00           O
ATOM   2803  C   ASP A 190      29.606  34.884  31.095  1.00  0.00           C
ATOM   2804  O   ASP A 190      29.722  34.790  29.873  1.00  0.00           O
ATOM   2805  N   MET A 191      28.991  33.925  31.746  1.00  0.00           N
ATOM   2806  H   MET A 191      29.025  34.028  32.750  1.00  0.00           H
ATOM   2807  CA  MET A 191      28.519  32.697  31.144  1.00  0.00           C
ATOM   2808  HA  MET A 191      29.292  32.286  30.495  1.00  0.00           H
ATOM   2809  CB  MET A 191      28.254  31.643  32.219  1.00  0.00           C
ATOM   2810  HB2 MET A 191      29.168  31.447  32.779  1.00  0.00           H
ATOM   2811  HB3 MET A 191      27.555  32.132  32.898  1.00  0.00           H
ATOM   2812  CG  MET A 191      27.582  30.284  31.801  1.00  0.00           C
ATOM   2813  HG2 MET A 191      26.596  30.367  31.345  1.00  0.00           H
ATOM   2814  HG3 MET A 191      28.256  29.939  31.017  1.00  0.00           H
ATOM   2815  SD  MET A 191      27.682  29.103  33.187  1.00  0.00           S
ATOM   2816  CE  MET A 191      26.958  27.589  32.511  1.00  0.00           C
ATOM   2817  HE1 MET A 191      27.479  27.300  31.597  1.00  0.00           H
ATOM   2818  HE2 MET A 191      25.895  27.707  32.302  1.00  0.00           H
ATOM   2819  HE3 MET A 191      27.134  26.827  33.270  1.00  0.00           H
ATOM   2820  C   MET A 191      27.317  33.003  30.252  1.00  0.00           C
ATOM   2821  O   MET A 191      27.022  32.280  29.275  1.00  0.00           O
ATOM   2822  N   ALA A 192      26.545  33.958  30.598  1.00  0.00           N
ATOM   2823  H   ALA A 192      26.892  34.511  31.369  1.00  0.00           H
ATOM   2824  CA  ALA A 192      25.555  34.633  29.704  1.00  0.00           C
ATOM   2825  HA  ALA A 192      25.041  33.812  29.203  1.00  0.00           H
ATOM   2826  CB  ALA A 192      24.638  35.511  30.601  1.00  0.00           C
ATOM   2827  HB1 ALA A 192      24.351  34.859  31.426  1.00  0.00           H
ATOM   2828  HB2 ALA A 192      23.750  35.850  30.068  1.00  0.00           H
ATOM   2829  HB3 ALA A 192      25.168  36.422  30.878  1.00  0.00           H
ATOM   2830  C   ALA A 192      26.139  35.458  28.591  1.00  0.00           C
ATOM   2831  O   ALA A 192      25.488  35.646  27.564  1.00  0.00           O
ATOM   2832  N   TRP A 193      27.353  36.022  28.770  1.00  0.00           N
ATOM   2833  H   TRP A 193      27.773  35.996  29.689  1.00  0.00           H
ATOM   2834  CA  TRP A 193      27.871  36.992  27.761  1.00  0.00           C
ATOM   2835  HA  TRP A 193      27.178  37.722  27.342  1.00  0.00           H
ATOM   2836  CB  TRP A 193      28.794  37.920  28.622  1.00  0.00           C
ATOM   2837  HB2 TRP A 193      29.330  38.533  27.898  1.00  0.00           H
ATOM   2838  HB3 TRP A 193      29.557  37.310  29.105  1.00  0.00           H
ATOM   2839  CG  TRP A 193      28.313  38.802  29.688  1.00  0.00           C
ATOM   2840  CD1 TRP A 193      27.037  39.133  29.949  1.00  0.00           C
ATOM   2841  HD1 TRP A 193      26.233  38.610  29.452  1.00  0.00           H
ATOM   2842  NE1 TRP A 193      26.904  40.355  30.617  1.00  0.00           N
ATOM   2843  HE1 TRP A 193      26.049  40.825  30.879  1.00  0.00           H
ATOM   2844  CE2 TRP A 193      28.131  40.705  31.145  1.00  0.00           C
ATOM   2845  CZ2 TRP A 193      28.492  41.666  32.104  1.00  0.00           C
ATOM   2846  HZ2 TRP A 193      27.735  42.243  32.614  1.00  0.00           H
ATOM   2847  CH2 TRP A 193      29.818  41.696  32.611  1.00  0.00           C
ATOM   2848  HH2 TRP A 193      30.120  42.391  33.381  1.00  0.00           H
ATOM   2849  CZ3 TRP A 193      30.737  40.776  32.003  1.00  0.00           C
ATOM   2850  HZ3 TRP A 193      31.794  40.790  32.221  1.00  0.00           H
ATOM   2851  CE3 TRP A 193      30.389  39.816  30.990  1.00  0.00           C
ATOM   2852  HE3 TRP A 193      31.157  39.222  30.517  1.00  0.00           H
ATOM   2853  CD2 TRP A 193      29.017  39.746  30.612  1.00  0.00           C
ATOM   2854  C   TRP A 193      28.608  36.271  26.641  1.00  0.00           C
ATOM   2855  O   TRP A 193      28.524  36.661  25.500  1.00  0.00           O
ATOM   2856  N   ARG A 194      29.213  35.127  26.976  1.00  0.00           N
ATOM   2857  H   ARG A 194      29.341  34.995  27.969  1.00  0.00           H
ATOM   2858  CA  ARG A 194      29.952  34.255  26.022  1.00  0.00           C
ATOM   2859  HA  ARG A 194      30.750  34.863  25.597  1.00  0.00           H
ATOM   2860  CB  ARG A 194      30.448  33.030  26.749  1.00  0.00           C
ATOM   2861  HB2 ARG A 194      29.727  32.456  27.332  1.00  0.00           H
ATOM   2862  HB3 ARG A 194      30.866  32.291  26.065  1.00  0.00           H
ATOM   2863  CG  ARG A 194      31.576  33.474  27.638  1.00  0.00           C
ATOM   2864  HG2 ARG A 194      32.558  33.556  27.172  1.00  0.00           H
ATOM   2865  HG3 ARG A 194      31.358  34.375  28.211  1.00  0.00           H
ATOM   2866  CD  ARG A 194      31.796  32.458  28.725  1.00  0.00           C
ATOM   2867  HD2 ARG A 194      30.800  32.220  29.100  1.00  0.00           H
ATOM   2868  HD3 ARG A 194      32.208  31.545  28.296  1.00  0.00           H
ATOM   2869  NE  ARG A 194      32.695  32.876  29.803  1.00  0.00           N
ATOM   2870  HE  ARG A 194      33.002  33.838  29.812  1.00  0.00           H
ATOM   2871  CZ  ARG A 194      32.825  32.437  31.030  1.00  0.00           C
ATOM   2872  NH1 ARG A 194      33.574  33.095  31.811  1.00  0.00           N
ATOM   2873 HH11 ARG A 194      33.763  32.729  32.733  1.00  0.00           H
ATOM   2874 HH12 ARG A 194      33.965  33.959  31.464  1.00  0.00           H
ATOM   2875  NH2 ARG A 194      32.227  31.328  31.482  1.00  0.00           N
ATOM   2876 HH21 ARG A 194      32.347  30.851  32.364  1.00  0.00           H
ATOM   2877 HH22 ARG A 194      31.622  30.889  30.802  1.00  0.00           H
ATOM   2878  C   ARG A 194      29.195  33.695  24.819  1.00  0.00           C
ATOM   2879  O   ARG A 194      29.797  33.228  23.828  1.00  0.00           O
ATOM   2880  N   VAL A 195      27.914  33.814  24.787  1.00  0.00           N
ATOM   2881  H   VAL A 195      27.493  34.448  25.451  1.00  0.00           H
ATOM   2882  CA  VAL A 195      27.025  33.460  23.610  1.00  0.00           C
ATOM   2883  HA  VAL A 195      27.411  32.549  23.153  1.00  0.00           H
ATOM   2884  CB  VAL A 195      25.542  33.412  24.155  1.00  0.00           C
ATOM   2885  HB  VAL A 195      25.406  34.386  24.625  1.00  0.00           H
ATOM   2886  CG1 VAL A 195      24.407  33.148  23.154  1.00  0.00           C
ATOM   2887 HG11 VAL A 195      23.501  33.196  23.757  1.00  0.00           H
ATOM   2888 HG12 VAL A 195      24.454  32.179  22.657  1.00  0.00           H
ATOM   2889 HG13 VAL A 195      24.408  33.963  22.431  1.00  0.00           H
ATOM   2890  CG2 VAL A 195      25.218  32.387  25.214  1.00  0.00           C
ATOM   2891 HG21 VAL A 195      25.758  32.664  26.120  1.00  0.00           H
ATOM   2892 HG22 VAL A 195      24.165  32.351  25.494  1.00  0.00           H
ATOM   2893 HG23 VAL A 195      25.607  31.393  24.997  1.00  0.00           H
ATOM   2894  C   VAL A 195      27.196  34.533  22.474  1.00  0.00           C
ATOM   2895  O   VAL A 195      26.921  34.265  21.252  1.00  0.00           O
ATOM   2896  N   VAL A 196      27.535  35.801  22.854  1.00  0.00           N
ATOM   2897  H   VAL A 196      27.897  35.989  23.778  1.00  0.00           H
ATOM   2898  CA  VAL A 196      27.206  36.920  22.022  1.00  0.00           C
ATOM   2899  HA  VAL A 196      27.126  36.560  20.997  1.00  0.00           H
ATOM   2900  CB  VAL A 196      25.812  37.342  22.475  1.00  0.00           C
ATOM   2901  HB  VAL A 196      25.112  36.532  22.267  1.00  0.00           H
ATOM   2902  CG1 VAL A 196      25.621  37.661  23.988  1.00  0.00           C
ATOM   2903 HG11 VAL A 196      24.570  37.787  24.245  1.00  0.00           H
ATOM   2904 HG12 VAL A 196      26.143  38.607  24.136  1.00  0.00           H
ATOM   2905 HG13 VAL A 196      26.136  36.939  24.622  1.00  0.00           H
ATOM   2906  CG2 VAL A 196      25.220  38.522  21.669  1.00  0.00           C
ATOM   2907 HG21 VAL A 196      25.475  39.501  22.074  1.00  0.00           H
ATOM   2908 HG22 VAL A 196      25.593  38.499  20.645  1.00  0.00           H
ATOM   2909 HG23 VAL A 196      24.135  38.416  21.664  1.00  0.00           H
ATOM   2910  C   VAL A 196      28.151  38.106  22.033  1.00  0.00           C
ATOM   2911  O   VAL A 196      28.166  38.882  21.051  1.00  0.00           O
ATOM   2912  N   GLN A 197      28.936  38.378  23.075  1.00  0.00           N
ATOM   2913  H   GLN A 197      28.987  37.791  23.895  1.00  0.00           H
ATOM   2914  CA  GLN A 197      29.925  39.521  23.081  1.00  0.00           C
ATOM   2915  HA  GLN A 197      29.491  40.517  22.991  1.00  0.00           H
ATOM   2916  CB  GLN A 197      30.692  39.618  24.413  1.00  0.00           C
ATOM   2917  HB2 GLN A 197      31.302  40.518  24.343  1.00  0.00           H
ATOM   2918  HB3 GLN A 197      29.996  39.762  25.239  1.00  0.00           H
ATOM   2919  CG  GLN A 197      31.576  38.483  24.845  1.00  0.00           C
ATOM   2920  HG2 GLN A 197      32.449  38.329  24.210  1.00  0.00           H
ATOM   2921  HG3 GLN A 197      31.097  37.508  24.755  1.00  0.00           H
ATOM   2922  CD  GLN A 197      31.936  38.582  26.336  1.00  0.00           C
ATOM   2923  OE1 GLN A 197      31.959  39.591  27.041  1.00  0.00           O
ATOM   2924  NE2 GLN A 197      32.151  37.387  26.919  1.00  0.00           N
ATOM   2925 HE21 GLN A 197      32.226  36.512  26.420  1.00  0.00           H
ATOM   2926 HE22 GLN A 197      32.255  37.334  27.922  1.00  0.00           H
ATOM   2927  C   GLN A 197      30.989  39.469  21.948  1.00  0.00           C
ATOM   2928  O   GLN A 197      31.423  38.362  21.560  1.00  0.00           O
ATOM   2929  N   ALA A 198      31.310  40.699  21.443  1.00  0.00           N
ATOM   2930  H   ALA A 198      30.959  41.544  21.870  1.00  0.00           H
ATOM   2931  CA  ALA A 198      32.291  40.863  20.343  1.00  0.00           C
ATOM   2932  HA  ALA A 198      31.959  40.187  19.555  1.00  0.00           H
ATOM   2933  CB  ALA A 198      32.286  42.355  20.025  1.00  0.00           C
ATOM   2934  HB1 ALA A 198      32.540  42.884  20.943  1.00  0.00           H
ATOM   2935  HB2 ALA A 198      32.853  42.640  19.138  1.00  0.00           H
ATOM   2936  HB3 ALA A 198      31.255  42.615  19.784  1.00  0.00           H
ATOM   2937  C   ALA A 198      33.699  40.452  20.716  1.00  0.00           C
ATOM   2938  O   ALA A 198      34.006  40.000  21.810  1.00  0.00           O
ATOM   2939  N   GLY A 199      34.525  40.437  19.708  1.00  0.00           N
ATOM   2940  H   GLY A 199      34.205  40.756  18.805  1.00  0.00           H
ATOM   2941  CA  GLY A 199      35.825  39.735  19.774  1.00  0.00           C
ATOM   2942  HA2 GLY A 199      36.264  39.759  20.772  1.00  0.00           H
ATOM   2943  HA3 GLY A 199      36.549  40.406  19.312  1.00  0.00           H
ATOM   2944  C   GLY A 199      35.865  38.358  19.111  1.00  0.00           C
ATOM   2945  O   GLY A 199      34.865  37.719  18.849  1.00  0.00           O
ATOM   2946  N   PHE A 200      37.058  37.868  18.918  1.00  0.00           N
ATOM   2947  H   PHE A 200      37.860  38.477  18.993  1.00  0.00           H
ATOM   2948  CA  PHE A 200      37.376  36.645  18.074  1.00  0.00           C
ATOM   2949  HA  PHE A 200      36.529  35.977  17.915  1.00  0.00           H
ATOM   2950  CB  PHE A 200      37.859  37.180  16.653  1.00  0.00           C
ATOM   2951  HB2 PHE A 200      38.452  36.447  16.105  1.00  0.00           H
ATOM   2952  HB3 PHE A 200      38.537  38.024  16.781  1.00  0.00           H
ATOM   2953  CG  PHE A 200      36.794  37.688  15.730  1.00  0.00           C
ATOM   2954  CD1 PHE A 200      35.924  36.894  15.019  1.00  0.00           C
ATOM   2955  HD1 PHE A 200      36.103  35.829  15.021  1.00  0.00           H
ATOM   2956  CE1 PHE A 200      34.880  37.425  14.217  1.00  0.00           C
ATOM   2957  HE1 PHE A 200      34.175  36.772  13.725  1.00  0.00           H
ATOM   2958  CZ  PHE A 200      34.655  38.790  14.190  1.00  0.00           C
ATOM   2959  HZ  PHE A 200      33.887  39.274  13.605  1.00  0.00           H
ATOM   2960  CE2 PHE A 200      35.550  39.630  14.848  1.00  0.00           C
ATOM   2961  HE2 PHE A 200      35.415  40.701  14.800  1.00  0.00           H
ATOM   2962  CD2 PHE A 200      36.636  39.117  15.645  1.00  0.00           C
ATOM   2963  HD2 PHE A 200      37.256  39.865  16.116  1.00  0.00           H
ATOM   2964  C   PHE A 200      38.485  35.816  18.715  1.00  0.00           C
ATOM   2965  O   PHE A 200      38.337  34.601  18.867  1.00  0.00           O
ATOM   2966  N   ASP A 201      39.671  36.458  18.982  1.00  0.00           N
ATOM   2967  H   ASP A 201      39.676  37.455  18.819  1.00  0.00           H
ATOM   2968  CA  ASP A 201      40.882  35.808  19.586  1.00  0.00           C
ATOM   2969  HA  ASP A 201      40.915  34.829  19.109  1.00  0.00           H
ATOM   2970  CB  ASP A 201      42.108  36.607  19.171  1.00  0.00           C
ATOM   2971  HB2 ASP A 201      42.013  36.996  18.157  1.00  0.00           H
ATOM   2972  HB3 ASP A 201      42.210  37.567  19.677  1.00  0.00           H
ATOM   2973  CG  ASP A 201      43.332  35.728  19.298  1.00  0.00           C
ATOM   2974  OD1 ASP A 201      43.388  34.699  20.016  1.00  0.00           O
ATOM   2975  OD2 ASP A 201      44.345  36.026  18.647  1.00  0.00           O
ATOM   2976  C   ASP A 201      40.790  35.537  21.051  1.00  0.00           C
ATOM   2977  O   ASP A 201      41.462  36.149  21.891  1.00  0.00           O
ATOM   2978  N   VAL A 202      39.796  34.729  21.506  1.00  0.00           N
ATOM   2979  H   VAL A 202      39.296  34.195  20.809  1.00  0.00           H
ATOM   2980  CA  VAL A 202      39.576  34.365  22.931  1.00  0.00           C
ATOM   2981  HA  VAL A 202      39.807  35.220  23.566  1.00  0.00           H
ATOM   2982  CB  VAL A 202      38.116  34.060  23.170  1.00  0.00           C
ATOM   2983  HB  VAL A 202      38.106  33.830  24.235  1.00  0.00           H
ATOM   2984  CG1 VAL A 202      37.261  35.341  22.924  1.00  0.00           C
ATOM   2985 HG11 VAL A 202      36.327  35.075  23.418  1.00  0.00           H
ATOM   2986 HG12 VAL A 202      37.156  35.539  21.857  1.00  0.00           H
ATOM   2987 HG13 VAL A 202      37.668  36.160  23.518  1.00  0.00           H
ATOM   2988  CG2 VAL A 202      37.457  32.894  22.404  1.00  0.00           C
ATOM   2989 HG21 VAL A 202      36.483  32.750  22.871  1.00  0.00           H
ATOM   2990 HG22 VAL A 202      37.454  33.014  21.321  1.00  0.00           H
ATOM   2991 HG23 VAL A 202      38.012  32.035  22.781  1.00  0.00           H
ATOM   2992  C   VAL A 202      40.546  33.276  23.374  1.00  0.00           C
ATOM   2993  O   VAL A 202      40.861  32.390  22.614  1.00  0.00           O
ATOM   2994  N   ARG A 203      41.024  33.327  24.651  1.00  0.00           N
ATOM   2995  H   ARG A 203      40.862  34.165  25.193  1.00  0.00           H
ATOM   2996  CA  ARG A 203      41.924  32.385  25.230  1.00  0.00           C
ATOM   2997  HA  ARG A 203      41.787  31.479  24.640  1.00  0.00           H
ATOM   2998  CB  ARG A 203      43.346  32.928  25.022  1.00  0.00           C
ATOM   2999  HB2 ARG A 203      43.513  33.749  25.719  1.00  0.00           H
ATOM   3000  HB3 ARG A 203      44.054  32.107  25.139  1.00  0.00           H
ATOM   3001  CG  ARG A 203      43.554  33.469  23.522  1.00  0.00           C
ATOM   3002  HG2 ARG A 203      42.962  34.381  23.449  1.00  0.00           H
ATOM   3003  HG3 ARG A 203      43.432  32.700  22.759  1.00  0.00           H
ATOM   3004  CD  ARG A 203      45.080  33.715  23.283  1.00  0.00           C
ATOM   3005  HD2 ARG A 203      45.604  32.761  23.315  1.00  0.00           H
ATOM   3006  HD3 ARG A 203      45.423  34.323  24.120  1.00  0.00           H
ATOM   3007  NE  ARG A 203      45.281  34.408  22.028  1.00  0.00           N
ATOM   3008  HE  ARG A 203      44.451  34.633  21.498  1.00  0.00           H
ATOM   3009  CZ  ARG A 203      46.440  34.783  21.529  1.00  0.00           C
ATOM   3010  NH1 ARG A 203      46.462  35.418  20.361  1.00  0.00           N
ATOM   3011 HH11 ARG A 203      47.387  35.456  19.958  1.00  0.00           H
ATOM   3012 HH12 ARG A 203      45.699  35.494  19.702  1.00  0.00           H
ATOM   3013  NH2 ARG A 203      47.592  34.576  22.187  1.00  0.00           N
ATOM   3014 HH21 ARG A 203      48.448  34.808  21.704  1.00  0.00           H
ATOM   3015 HH22 ARG A 203      47.554  34.119  23.087  1.00  0.00           H
ATOM   3016  C   ARG A 203      41.724  32.013  26.714  1.00  0.00           C
ATOM   3017  O   ARG A 203      41.400  32.861  27.533  1.00  0.00           O
ATOM   3018  N   GLU A 204      41.840  30.665  27.012  1.00  0.00           N
ATOM   3019  H   GLU A 204      42.009  30.034  26.241  1.00  0.00           H
ATOM   3020  CA  GLU A 204      41.784  30.061  28.370  1.00  0.00           C
ATOM   3021  HA  GLU A 204      41.084  30.611  28.999  1.00  0.00           H
ATOM   3022  CB  GLU A 204      41.258  28.620  28.212  1.00  0.00           C
ATOM   3023  HB2 GLU A 204      41.895  27.904  27.692  1.00  0.00           H
ATOM   3024  HB3 GLU A 204      40.449  28.646  27.482  1.00  0.00           H
ATOM   3025  CG  GLU A 204      40.890  27.979  29.595  1.00  0.00           C
ATOM   3026  HG2 GLU A 204      41.821  27.656  30.060  1.00  0.00           H
ATOM   3027  HG3 GLU A 204      40.480  28.801  30.182  1.00  0.00           H
ATOM   3028  CD  GLU A 204      39.888  26.775  29.408  1.00  0.00           C
ATOM   3029  OE1 GLU A 204      39.142  26.545  30.382  1.00  0.00           O
ATOM   3030  OE2 GLU A 204      39.926  26.080  28.394  1.00  0.00           O
ATOM   3031  C   GLU A 204      43.118  30.099  29.137  1.00  0.00           C
ATOM   3032  O   GLU A 204      44.119  29.650  28.581  1.00  0.00           O
ATOM   3033  N   VAL A 205      43.021  30.358  30.491  1.00  0.00           N
ATOM   3034  H   VAL A 205      42.071  30.446  30.822  1.00  0.00           H
ATOM   3035  CA  VAL A 205      44.123  30.215  31.528  1.00  0.00           C
ATOM   3036  HA  VAL A 205      44.967  29.784  30.990  1.00  0.00           H
ATOM   3037  CB  VAL A 205      44.668  31.619  32.031  1.00  0.00           C
ATOM   3038  HB  VAL A 205      43.922  32.061  32.691  1.00  0.00           H
ATOM   3039  CG1 VAL A 205      46.032  31.352  32.699  1.00  0.00           C
ATOM   3040 HG11 VAL A 205      46.454  32.305  33.019  1.00  0.00           H
ATOM   3041 HG12 VAL A 205      45.786  30.901  33.660  1.00  0.00           H
ATOM   3042 HG13 VAL A 205      46.689  30.840  31.996  1.00  0.00           H
ATOM   3043  CG2 VAL A 205      45.015  32.561  30.745  1.00  0.00           C
ATOM   3044 HG21 VAL A 205      44.092  32.838  30.237  1.00  0.00           H
ATOM   3045 HG22 VAL A 205      45.542  33.449  31.093  1.00  0.00           H
ATOM   3046 HG23 VAL A 205      45.733  32.033  30.117  1.00  0.00           H
ATOM   3047  C   VAL A 205      43.761  29.318  32.741  1.00  0.00           C
ATOM   3048  O   VAL A 205      42.871  29.600  33.536  1.00  0.00           O
ATOM   3049  N   PRO A 206      44.481  28.143  32.932  1.00  0.00           N
ATOM   3050  CD  PRO A 206      45.566  27.786  32.035  1.00  0.00           C
ATOM   3051  HD2 PRO A 206      45.148  27.493  31.072  1.00  0.00           H
ATOM   3052  HD3 PRO A 206      46.277  28.595  31.871  1.00  0.00           H
ATOM   3053  CG  PRO A 206      46.215  26.564  32.716  1.00  0.00           C
ATOM   3054  HG2 PRO A 206      46.966  27.050  33.338  1.00  0.00           H
ATOM   3055  HG3 PRO A 206      46.634  25.917  31.945  1.00  0.00           H
ATOM   3056  CB  PRO A 206      45.135  26.019  33.616  1.00  0.00           C
ATOM   3057  HB2 PRO A 206      44.456  25.411  33.018  1.00  0.00           H
ATOM   3058  HB3 PRO A 206      45.505  25.469  34.482  1.00  0.00           H
ATOM   3059  CA  PRO A 206      44.284  27.209  34.058  1.00  0.00           C
ATOM   3060  HA  PRO A 206      43.222  26.967  34.096  1.00  0.00           H
ATOM   3061  C   PRO A 206      44.726  27.873  35.407  1.00  0.00           C
ATOM   3062  O   PRO A 206      45.915  28.106  35.562  1.00  0.00           O
ATOM   3063  N   ILE A 207      43.800  28.189  36.315  1.00  0.00           N
ATOM   3064  H   ILE A 207      42.823  28.117  36.069  1.00  0.00           H
ATOM   3065  CA  ILE A 207      44.114  28.899  37.604  1.00  0.00           C
ATOM   3066  HA  ILE A 207      45.188  29.004  37.759  1.00  0.00           H
ATOM   3067  CB  ILE A 207      43.696  30.430  37.487  1.00  0.00           C
ATOM   3068  HB  ILE A 207      42.689  30.571  37.092  1.00  0.00           H
ATOM   3069  CG2 ILE A 207      43.661  31.133  38.863  1.00  0.00           C
ATOM   3070 HG21 ILE A 207      44.633  31.137  39.356  1.00  0.00           H
ATOM   3071 HG22 ILE A 207      42.935  30.686  39.542  1.00  0.00           H
ATOM   3072 HG23 ILE A 207      43.214  32.128  38.874  1.00  0.00           H
ATOM   3073  CG1 ILE A 207      44.718  31.116  36.558  1.00  0.00           C
ATOM   3074 HG12 ILE A 207      44.608  30.651  35.578  1.00  0.00           H
ATOM   3075 HG13 ILE A 207      45.699  30.906  36.983  1.00  0.00           H
ATOM   3076  CD1 ILE A 207      44.575  32.593  36.230  1.00  0.00           C
ATOM   3077 HD11 ILE A 207      43.613  32.828  35.775  1.00  0.00           H
ATOM   3078 HD12 ILE A 207      45.327  32.893  35.500  1.00  0.00           H
ATOM   3079 HD13 ILE A 207      44.669  33.264  37.084  1.00  0.00           H
ATOM   3080  C   ILE A 207      43.597  28.189  38.870  1.00  0.00           C
ATOM   3081  O   ILE A 207      42.487  27.733  38.873  1.00  0.00           O
ATOM   3082  N   THR A 208      44.450  28.046  39.902  1.00  0.00           N
ATOM   3083  H   THR A 208      45.375  28.447  39.839  1.00  0.00           H
ATOM   3084  CA  THR A 208      43.976  27.710  41.326  1.00  0.00           C
ATOM   3085  HA  THR A 208      43.194  26.962  41.191  1.00  0.00           H
ATOM   3086  CB  THR A 208      45.219  27.084  42.091  1.00  0.00           C
ATOM   3087  HB  THR A 208      46.037  27.793  41.961  1.00  0.00           H
ATOM   3088  CG2 THR A 208      44.890  26.904  43.560  1.00  0.00           C
ATOM   3089 HG21 THR A 208      44.545  27.822  44.035  1.00  0.00           H
ATOM   3090 HG22 THR A 208      44.155  26.107  43.678  1.00  0.00           H
ATOM   3091 HG23 THR A 208      45.761  26.597  44.138  1.00  0.00           H
ATOM   3092  OG1 THR A 208      45.701  25.859  41.577  1.00  0.00           O
ATOM   3093  HG1 THR A 208      45.794  25.975  40.629  1.00  0.00           H
ATOM   3094  C   THR A 208      43.433  29.006  41.917  1.00  0.00           C
ATOM   3095  O   THR A 208      44.217  29.928  42.215  1.00  0.00           O
ATOM   3096  N   PHE A 209      42.139  29.117  42.176  1.00  0.00           N
ATOM   3097  H   PHE A 209      41.604  28.306  41.899  1.00  0.00           H
ATOM   3098  CA  PHE A 209      41.440  30.119  42.954  1.00  0.00           C
ATOM   3099  HA  PHE A 209      41.963  31.062  42.794  1.00  0.00           H
ATOM   3100  CB  PHE A 209      39.956  30.368  42.485  1.00  0.00           C
ATOM   3101  HB2 PHE A 209      39.425  31.039  43.160  1.00  0.00           H
ATOM   3102  HB3 PHE A 209      39.511  29.389  42.666  1.00  0.00           H
ATOM   3103  CG  PHE A 209      39.666  30.897  41.101  1.00  0.00           C
ATOM   3104  CD1 PHE A 209      40.022  30.183  39.887  1.00  0.00           C
ATOM   3105  HD1 PHE A 209      40.487  29.209  39.842  1.00  0.00           H
ATOM   3106  CE1 PHE A 209      39.736  30.834  38.664  1.00  0.00           C
ATOM   3107  HE1 PHE A 209      40.048  30.317  37.769  1.00  0.00           H
ATOM   3108  CZ  PHE A 209      38.974  32.027  38.522  1.00  0.00           C
ATOM   3109  HZ  PHE A 209      38.685  32.534  37.613  1.00  0.00           H
ATOM   3110  CE2 PHE A 209      38.739  32.700  39.724  1.00  0.00           C
ATOM   3111  HE2 PHE A 209      38.426  33.733  39.686  1.00  0.00           H
ATOM   3112  CD2 PHE A 209      39.132  32.186  41.000  1.00  0.00           C
ATOM   3113  HD2 PHE A 209      39.095  32.828  41.867  1.00  0.00           H
ATOM   3114  C   PHE A 209      41.618  29.774  44.459  1.00  0.00           C
ATOM   3115  O   PHE A 209      41.357  28.634  44.885  1.00  0.00           O
ATOM   3116  N   THR A 210      41.987  30.803  45.269  1.00  0.00           N
ATOM   3117  H   THR A 210      42.275  31.704  44.916  1.00  0.00           H
ATOM   3118  CA  THR A 210      42.114  30.599  46.766  1.00  0.00           C
ATOM   3119  HA  THR A 210      42.351  29.572  47.043  1.00  0.00           H
ATOM   3120  CB  THR A 210      43.260  31.460  47.334  1.00  0.00           C
ATOM   3121  HB  THR A 210      43.389  31.202  48.385  1.00  0.00           H
ATOM   3122  CG2 THR A 210      44.539  30.953  46.591  1.00  0.00           C
ATOM   3123 HG21 THR A 210      45.358  31.454  47.106  1.00  0.00           H
ATOM   3124 HG22 THR A 210      44.641  31.295  45.561  1.00  0.00           H
ATOM   3125 HG23 THR A 210      44.678  29.878  46.709  1.00  0.00           H
ATOM   3126  OG1 THR A 210      43.229  32.844  47.346  1.00  0.00           O
ATOM   3127  HG1 THR A 210      43.279  33.127  48.262  1.00  0.00           H
ATOM   3128  C   THR A 210      40.791  30.793  47.469  1.00  0.00           C
ATOM   3129  O   THR A 210      39.801  31.219  46.966  1.00  0.00           O
ATOM   3130  N   GLU A 211      40.669  30.549  48.759  1.00  0.00           N
ATOM   3131  H   GLU A 211      41.462  30.173  49.258  1.00  0.00           H
ATOM   3132  CA  GLU A 211      39.587  30.936  49.704  1.00  0.00           C
ATOM   3133  HA  GLU A 211      38.556  30.799  49.375  1.00  0.00           H
ATOM   3134  CB  GLU A 211      39.696  30.190  51.091  1.00  0.00           C
ATOM   3135  HB2 GLU A 211      39.994  29.181  50.806  1.00  0.00           H
ATOM   3136  HB3 GLU A 211      40.554  30.537  51.665  1.00  0.00           H
ATOM   3137  CG  GLU A 211      38.495  30.161  52.030  1.00  0.00           C
ATOM   3138  HG2 GLU A 211      37.718  29.578  51.537  1.00  0.00           H
ATOM   3139  HG3 GLU A 211      38.200  31.203  52.151  1.00  0.00           H
ATOM   3140  CD  GLU A 211      38.918  29.621  53.414  1.00  0.00           C
ATOM   3141  OE1 GLU A 211      40.046  29.100  53.559  1.00  0.00           O
ATOM   3142  OE2 GLU A 211      38.139  29.718  54.365  1.00  0.00           O
ATOM   3143  C   GLU A 211      39.688  32.424  49.937  1.00  0.00           C
ATOM   3144  O   GLU A 211      40.826  32.892  50.136  1.00  0.00           O
ATOM   3145  N   ARG A 212      38.565  33.110  50.093  1.00  0.00           N
ATOM   3146  H   ARG A 212      37.690  32.627  49.945  1.00  0.00           H
ATOM   3147  CA  ARG A 212      38.522  34.458  50.665  1.00  0.00           C
ATOM   3148  HA  ARG A 212      39.008  35.090  49.923  1.00  0.00           H
ATOM   3149  CB  ARG A 212      37.012  34.882  50.883  1.00  0.00           C
ATOM   3150  HB2 ARG A 212      37.042  35.835  51.411  1.00  0.00           H
ATOM   3151  HB3 ARG A 212      36.475  34.202  51.545  1.00  0.00           H
ATOM   3152  CG  ARG A 212      36.120  35.094  49.660  1.00  0.00           C
ATOM   3153  HG2 ARG A 212      36.147  34.188  49.054  1.00  0.00           H
ATOM   3154  HG3 ARG A 212      36.739  35.651  48.956  1.00  0.00           H
ATOM   3155  CD  ARG A 212      34.686  35.572  49.750  1.00  0.00           C
ATOM   3156  HD2 ARG A 212      34.404  35.997  48.787  1.00  0.00           H
ATOM   3157  HD3 ARG A 212      34.112  34.738  50.154  1.00  0.00           H
ATOM   3158  NE  ARG A 212      34.533  36.668  50.694  1.00  0.00           N
ATOM   3159  HE  ARG A 212      34.633  36.572  51.695  1.00  0.00           H
ATOM   3160  CZ  ARG A 212      34.343  37.953  50.459  1.00  0.00           C
ATOM   3161  NH1 ARG A 212      34.003  38.429  49.254  1.00  0.00           N
ATOM   3162 HH11 ARG A 212      33.811  39.420  49.227  1.00  0.00           H
ATOM   3163 HH12 ARG A 212      34.046  37.845  48.432  1.00  0.00           H
ATOM   3164  NH2 ARG A 212      34.251  38.738  51.442  1.00  0.00           N
ATOM   3165 HH21 ARG A 212      34.765  38.474  52.270  1.00  0.00           H
ATOM   3166 HH22 ARG A 212      34.320  39.713  51.188  1.00  0.00           H
ATOM   3167  C   ARG A 212      39.304  34.577  51.998  1.00  0.00           C
ATOM   3168  O   ARG A 212      39.247  33.707  52.880  1.00  0.00           O
ATOM   3169  N   GLU A 213      39.958  35.748  52.123  1.00  0.00           N
ATOM   3170  H   GLU A 213      39.893  36.451  51.402  1.00  0.00           H
ATOM   3171  CA  GLU A 213      40.693  36.027  53.361  1.00  0.00           C
ATOM   3172  HA  GLU A 213      41.167  35.113  53.720  1.00  0.00           H
ATOM   3173  CB  GLU A 213      41.819  37.034  53.185  1.00  0.00           C
ATOM   3174  HB2 GLU A 213      42.328  37.171  54.139  1.00  0.00           H
ATOM   3175  HB3 GLU A 213      41.354  37.915  52.743  1.00  0.00           H
ATOM   3176  CG  GLU A 213      42.850  36.520  52.192  1.00  0.00           C
ATOM   3177  HG2 GLU A 213      42.349  36.150  51.298  1.00  0.00           H
ATOM   3178  HG3 GLU A 213      43.535  37.300  51.861  1.00  0.00           H
ATOM   3179  CD  GLU A 213      43.662  35.401  52.760  1.00  0.00           C
ATOM   3180  OE1 GLU A 213      44.541  34.953  51.999  1.00  0.00           O
ATOM   3181  OE2 GLU A 213      43.704  35.135  54.017  1.00  0.00           O
ATOM   3182  C   GLU A 213      39.763  36.397  54.579  1.00  0.00           C
ATOM   3183  O   GLU A 213      40.029  36.007  55.694  1.00  0.00           O
ATOM   3184  N   ILE A 214      38.752  37.226  54.338  1.00  0.00           N
ATOM   3185  H   ILE A 214      38.742  37.642  53.418  1.00  0.00           H
ATOM   3186  CA  ILE A 214      37.871  37.703  55.441  1.00  0.00           C
ATOM   3187  HA  ILE A 214      37.950  36.996  56.267  1.00  0.00           H
ATOM   3188  CB  ILE A 214      38.253  39.102  56.067  1.00  0.00           C
ATOM   3189  HB  ILE A 214      38.104  39.789  55.234  1.00  0.00           H
ATOM   3190  CG2 ILE A 214      37.208  39.615  57.154  1.00  0.00           C
ATOM   3191 HG21 ILE A 214      37.384  38.861  57.922  1.00  0.00           H
ATOM   3192 HG22 ILE A 214      36.184  39.621  56.780  1.00  0.00           H
ATOM   3193 HG23 ILE A 214      37.421  40.657  57.392  1.00  0.00           H
ATOM   3194  CG1 ILE A 214      39.629  39.322  56.659  1.00  0.00           C
ATOM   3195 HG12 ILE A 214      39.583  40.000  57.512  1.00  0.00           H
ATOM   3196 HG13 ILE A 214      40.056  38.428  57.112  1.00  0.00           H
ATOM   3197  CD1 ILE A 214      40.669  39.813  55.660  1.00  0.00           C
ATOM   3198 HD11 ILE A 214      40.231  40.525  54.960  1.00  0.00           H
ATOM   3199 HD12 ILE A 214      41.106  39.062  55.001  1.00  0.00           H
ATOM   3200 HD13 ILE A 214      41.566  40.180  56.158  1.00  0.00           H
ATOM   3201  C   ILE A 214      36.457  37.616  54.923  1.00  0.00           C
ATOM   3202  O   ILE A 214      36.208  37.950  53.783  1.00  0.00           O
ATOM   3203  N   GLY A 215      35.537  37.078  55.768  1.00  0.00           N
ATOM   3204  H   GLY A 215      35.849  36.700  56.652  1.00  0.00           H
ATOM   3205  CA  GLY A 215      34.096  36.850  55.564  1.00  0.00           C
ATOM   3206  HA2 GLY A 215      33.674  37.801  55.237  1.00  0.00           H
ATOM   3207  HA3 GLY A 215      33.623  36.392  56.433  1.00  0.00           H
ATOM   3208  C   GLY A 215      33.840  35.933  54.382  1.00  0.00           C
ATOM   3209  O   GLY A 215      34.735  35.668  53.544  1.00  0.00           O
ATOM   3210  N   GLU A 216      32.644  35.345  54.382  1.00  0.00           N
ATOM   3211  H   GLU A 216      32.034  35.518  55.168  1.00  0.00           H
ATOM   3212  CA  GLU A 216      32.096  34.454  53.306  1.00  0.00           C
ATOM   3213  HA  GLU A 216      32.884  33.759  53.015  1.00  0.00           H
ATOM   3214  CB  GLU A 216      30.874  33.659  53.859  1.00  0.00           C
ATOM   3215  HB2 GLU A 216      30.257  33.180  53.099  1.00  0.00           H
ATOM   3216  HB3 GLU A 216      30.340  34.389  54.468  1.00  0.00           H
ATOM   3217  CG  GLU A 216      31.266  32.490  54.758  1.00  0.00           C
ATOM   3218  HG2 GLU A 216      31.722  32.915  55.652  1.00  0.00           H
ATOM   3219  HG3 GLU A 216      32.033  31.911  54.244  1.00  0.00           H
ATOM   3220  CD  GLU A 216      30.141  31.442  55.141  1.00  0.00           C
ATOM   3221  OE1 GLU A 216      30.495  30.380  55.787  1.00  0.00           O
ATOM   3222  OE2 GLU A 216      28.939  31.601  54.863  1.00  0.00           O
ATOM   3223  C   GLU A 216      31.707  35.200  51.998  1.00  0.00           C
ATOM   3224  O   GLU A 216      31.765  36.442  51.888  1.00  0.00           O
ATOM   3225  N   SER A 217      31.184  34.504  51.014  1.00  0.00           N
ATOM   3226  H   SER A 217      30.999  33.513  51.080  1.00  0.00           H
ATOM   3227  CA  SER A 217      30.482  35.007  49.765  1.00  0.00           C
ATOM   3228  HA  SER A 217      31.120  35.588  49.099  1.00  0.00           H
ATOM   3229  CB  SER A 217      30.038  33.783  48.926  1.00  0.00           C
ATOM   3230  HB2 SER A 217      29.473  33.132  49.593  1.00  0.00           H
ATOM   3231  HB3 SER A 217      30.945  33.250  48.640  1.00  0.00           H
ATOM   3232  OG  SER A 217      29.240  34.220  47.886  1.00  0.00           O
ATOM   3233  HG  SER A 217      29.818  34.721  47.307  1.00  0.00           H
ATOM   3234  C   SER A 217      29.246  35.921  49.983  1.00  0.00           C
ATOM   3235  O   SER A 217      28.439  35.764  50.918  1.00  0.00           O
ATOM   3236  N   LYS A 218      29.076  36.844  49.039  1.00  0.00           N
ATOM   3237  H   LYS A 218      29.741  36.880  48.279  1.00  0.00           H
ATOM   3238  CA  LYS A 218      27.847  37.577  48.825  1.00  0.00           C
ATOM   3239  HA  LYS A 218      27.387  37.837  49.778  1.00  0.00           H
ATOM   3240  CB  LYS A 218      28.215  38.941  48.192  1.00  0.00           C
ATOM   3241  HB2 LYS A 218      28.554  38.790  47.167  1.00  0.00           H
ATOM   3242  HB3 LYS A 218      27.348  39.599  48.135  1.00  0.00           H
ATOM   3243  CG  LYS A 218      29.327  39.800  48.926  1.00  0.00           C
ATOM   3244  HG2 LYS A 218      29.282  40.790  48.473  1.00  0.00           H
ATOM   3245  HG3 LYS A 218      30.288  39.362  48.654  1.00  0.00           H
ATOM   3246  CD  LYS A 218      29.127  40.022  50.418  1.00  0.00           C
ATOM   3247  HD2 LYS A 218      28.802  39.115  50.927  1.00  0.00           H
ATOM   3248  HD3 LYS A 218      28.422  40.830  50.614  1.00  0.00           H
ATOM   3249  CE  LYS A 218      30.352  40.574  51.026  1.00  0.00           C
ATOM   3250  HE2 LYS A 218      31.120  39.833  50.801  1.00  0.00           H
ATOM   3251  HE3 LYS A 218      30.522  41.538  50.548  1.00  0.00           H
ATOM   3252  NZ  LYS A 218      30.340  40.716  52.498  1.00  0.00           N
ATOM   3253  HZ1 LYS A 218      30.247  39.834  52.982  1.00  0.00           H
ATOM   3254  HZ2 LYS A 218      31.140  41.207  52.872  1.00  0.00           H
ATOM   3255  HZ3 LYS A 218      29.488  41.161  52.810  1.00  0.00           H
ATOM   3256  C   LYS A 218      26.681  36.975  48.052  1.00  0.00           C
ATOM   3257  O   LYS A 218      25.642  37.557  47.994  1.00  0.00           O
ATOM   3258  N   LEU A 219      26.889  35.745  47.564  1.00  0.00           N
ATOM   3259  H   LEU A 219      27.804  35.345  47.714  1.00  0.00           H
ATOM   3260  CA  LEU A 219      25.961  34.811  46.799  1.00  0.00           C
ATOM   3261  HA  LEU A 219      25.201  35.552  46.552  1.00  0.00           H
ATOM   3262  CB  LEU A 219      26.704  34.273  45.536  1.00  0.00           C
ATOM   3263  HB2 LEU A 219      27.445  33.521  45.811  1.00  0.00           H
ATOM   3264  HB3 LEU A 219      25.986  33.822  44.851  1.00  0.00           H
ATOM   3265  CG  LEU A 219      27.522  35.273  44.734  1.00  0.00           C
ATOM   3266  HG  LEU A 219      28.375  35.555  45.352  1.00  0.00           H
ATOM   3267  CD1 LEU A 219      28.146  34.639  43.436  1.00  0.00           C
ATOM   3268 HD11 LEU A 219      28.915  33.927  43.735  1.00  0.00           H
ATOM   3269 HD12 LEU A 219      27.343  34.193  42.850  1.00  0.00           H
ATOM   3270 HD13 LEU A 219      28.519  35.436  42.792  1.00  0.00           H
ATOM   3271  CD2 LEU A 219      26.820  36.552  44.434  1.00  0.00           C
ATOM   3272 HD21 LEU A 219      26.607  37.194  45.289  1.00  0.00           H
ATOM   3273 HD22 LEU A 219      27.446  37.215  43.836  1.00  0.00           H
ATOM   3274 HD23 LEU A 219      25.886  36.416  43.888  1.00  0.00           H
ATOM   3275  C   LEU A 219      25.210  33.755  47.660  1.00  0.00           C
ATOM   3276  O   LEU A 219      24.066  33.307  47.350  1.00  0.00           O
ATOM   3277  N   ASP A 220      25.961  33.365  48.708  1.00  0.00           N
ATOM   3278  H   ASP A 220      26.709  33.972  49.010  1.00  0.00           H
ATOM   3279  CA  ASP A 220      25.613  32.262  49.599  1.00  0.00           C
ATOM   3280  HA  ASP A 220      25.295  31.462  48.931  1.00  0.00           H
ATOM   3281  CB  ASP A 220      26.751  32.006  50.615  1.00  0.00           C
ATOM   3282  HB2 ASP A 220      27.284  32.892  50.960  1.00  0.00           H
ATOM   3283  HB3 ASP A 220      26.339  31.587  51.533  1.00  0.00           H
ATOM   3284  CG  ASP A 220      27.796  30.998  50.127  1.00  0.00           C
ATOM   3285  OD1 ASP A 220      28.608  30.509  50.945  1.00  0.00           O
ATOM   3286  OD2 ASP A 220      27.780  30.606  48.900  1.00  0.00           O
ATOM   3287  C   ASP A 220      24.372  32.567  50.498  1.00  0.00           C
ATOM   3288  O   ASP A 220      24.187  33.731  50.914  1.00  0.00           O
ATOM   3289  N   GLY A 221      23.515  31.602  50.863  1.00  0.00           N
ATOM   3290  H   GLY A 221      22.774  31.783  51.525  1.00  0.00           H
ATOM   3291  CA  GLY A 221      23.707  30.151  50.735  1.00  0.00           C
ATOM   3292  HA2 GLY A 221      23.292  29.671  51.621  1.00  0.00           H
ATOM   3293  HA3 GLY A 221      24.772  29.926  50.681  1.00  0.00           H
ATOM   3294  C   GLY A 221      22.898  29.371  49.705  1.00  0.00           C
ATOM   3295  O   GLY A 221      22.905  28.151  49.808  1.00  0.00           O
ATOM   3296  N   SER A 222      22.212  30.078  48.831  1.00  0.00           N
ATOM   3297  H   SER A 222      22.359  31.077  48.816  1.00  0.00           H
ATOM   3298  CA  SER A 222      21.557  29.461  47.686  1.00  0.00           C
ATOM   3299  HA  SER A 222      21.268  28.412  47.757  1.00  0.00           H
ATOM   3300  CB  SER A 222      20.202  30.207  47.525  1.00  0.00           C
ATOM   3301  HB2 SER A 222      19.573  29.733  46.772  1.00  0.00           H
ATOM   3302  HB3 SER A 222      19.578  30.032  48.402  1.00  0.00           H
ATOM   3303  OG  SER A 222      20.379  31.588  47.341  1.00  0.00           O
ATOM   3304  HG  SER A 222      20.376  31.748  46.395  1.00  0.00           H
ATOM   3305  C   SER A 222      22.252  29.588  46.314  1.00  0.00           C
ATOM   3306  O   SER A 222      21.626  29.636  45.252  1.00  0.00           O
ATOM   3307  N   PHE A 223      23.594  29.651  46.341  1.00  0.00           N
ATOM   3308  H   PHE A 223      24.062  29.621  47.235  1.00  0.00           H
ATOM   3309  CA  PHE A 223      24.368  30.058  45.138  1.00  0.00           C
ATOM   3310  HA  PHE A 223      24.049  31.057  44.840  1.00  0.00           H
ATOM   3311  CB  PHE A 223      25.914  30.157  45.316  1.00  0.00           C
ATOM   3312  HB2 PHE A 223      26.057  31.141  45.762  1.00  0.00           H
ATOM   3313  HB3 PHE A 223      26.300  29.366  45.959  1.00  0.00           H
ATOM   3314  CG  PHE A 223      26.784  30.114  44.077  1.00  0.00           C
ATOM   3315  CD1 PHE A 223      27.575  28.963  43.865  1.00  0.00           C
ATOM   3316  HD1 PHE A 223      27.442  28.142  44.554  1.00  0.00           H
ATOM   3317  CE1 PHE A 223      28.475  28.973  42.837  1.00  0.00           C
ATOM   3318  HE1 PHE A 223      29.166  28.148  42.747  1.00  0.00           H
ATOM   3319  CZ  PHE A 223      28.627  30.134  41.973  1.00  0.00           C
ATOM   3320  HZ  PHE A 223      29.410  29.988  41.243  1.00  0.00           H
ATOM   3321  CE2 PHE A 223      27.793  31.216  42.155  1.00  0.00           C
ATOM   3322  HE2 PHE A 223      27.921  32.050  41.481  1.00  0.00           H
ATOM   3323  CD2 PHE A 223      26.912  31.266  43.245  1.00  0.00           C
ATOM   3324  HD2 PHE A 223      26.263  32.073  43.552  1.00  0.00           H
ATOM   3325  C   PHE A 223      24.031  29.131  44.001  1.00  0.00           C
ATOM   3326  O   PHE A 223      23.599  29.535  42.892  1.00  0.00           O
ATOM   3327  N   VAL A 224      24.335  27.790  44.170  1.00  0.00           N
ATOM   3328  H   VAL A 224      24.514  27.413  45.089  1.00  0.00           H
ATOM   3329  CA  VAL A 224      24.310  26.920  42.944  1.00  0.00           C
ATOM   3330  HA  VAL A 224      24.947  27.325  42.157  1.00  0.00           H
ATOM   3331  CB  VAL A 224      24.882  25.505  43.116  1.00  0.00           C
ATOM   3332  HB  VAL A 224      24.756  25.032  42.142  1.00  0.00           H
ATOM   3333  CG1 VAL A 224      26.341  25.710  43.371  1.00  0.00           C
ATOM   3334 HG11 VAL A 224      26.766  26.298  42.558  1.00  0.00           H
ATOM   3335 HG12 VAL A 224      26.448  26.215  44.330  1.00  0.00           H
ATOM   3336 HG13 VAL A 224      26.772  24.712  43.444  1.00  0.00           H
ATOM   3337  CG2 VAL A 224      24.266  24.638  44.216  1.00  0.00           C
ATOM   3338 HG21 VAL A 224      24.254  25.092  45.206  1.00  0.00           H
ATOM   3339 HG22 VAL A 224      24.775  23.676  44.270  1.00  0.00           H
ATOM   3340 HG23 VAL A 224      23.209  24.519  43.975  1.00  0.00           H
ATOM   3341  C   VAL A 224      22.923  26.786  42.301  1.00  0.00           C
ATOM   3342  O   VAL A 224      22.816  26.791  41.090  1.00  0.00           O
ATOM   3343  N   LYS A 225      21.909  26.797  43.135  1.00  0.00           N
ATOM   3344  H   LYS A 225      22.055  26.689  44.128  1.00  0.00           H
ATOM   3345  CA  LYS A 225      20.478  26.604  42.716  1.00  0.00           C
ATOM   3346  HA  LYS A 225      20.343  25.736  42.071  1.00  0.00           H
ATOM   3347  CB  LYS A 225      19.618  26.469  43.982  1.00  0.00           C
ATOM   3348  HB2 LYS A 225      18.594  26.222  43.699  1.00  0.00           H
ATOM   3349  HB3 LYS A 225      19.544  27.420  44.509  1.00  0.00           H
ATOM   3350  CG  LYS A 225      20.118  25.297  44.906  1.00  0.00           C
ATOM   3351  HG2 LYS A 225      20.457  24.481  44.269  1.00  0.00           H
ATOM   3352  HG3 LYS A 225      21.006  25.558  45.482  1.00  0.00           H
ATOM   3353  CD  LYS A 225      18.969  24.830  45.771  1.00  0.00           C
ATOM   3354  HD2 LYS A 225      18.059  24.479  45.285  1.00  0.00           H
ATOM   3355  HD3 LYS A 225      18.744  25.719  46.361  1.00  0.00           H
ATOM   3356  CE  LYS A 225      19.390  23.720  46.727  1.00  0.00           C
ATOM   3357  HE2 LYS A 225      19.366  22.730  46.271  1.00  0.00           H
ATOM   3358  HE3 LYS A 225      20.405  23.930  47.064  1.00  0.00           H
ATOM   3359  NZ  LYS A 225      18.549  23.615  47.942  1.00  0.00           N
ATOM   3360  HZ1 LYS A 225      18.765  22.941  48.663  1.00  0.00           H
ATOM   3361  HZ2 LYS A 225      18.525  24.502  48.424  1.00  0.00           H
ATOM   3362  HZ3 LYS A 225      17.614  23.336  47.682  1.00  0.00           H
ATOM   3363  C   LYS A 225      19.994  27.777  41.858  1.00  0.00           C
ATOM   3364  O   LYS A 225      19.430  27.559  40.730  1.00  0.00           O
ATOM   3365  N   ASP A 226      20.353  28.981  42.276  1.00  0.00           N
ATOM   3366  H   ASP A 226      20.794  28.953  43.184  1.00  0.00           H
ATOM   3367  CA  ASP A 226      20.107  30.289  41.610  1.00  0.00           C
ATOM   3368  HA  ASP A 226      19.033  30.330  41.426  1.00  0.00           H
ATOM   3369  CB  ASP A 226      20.290  31.505  42.529  1.00  0.00           C
ATOM   3370  HB2 ASP A 226      21.291  31.307  42.912  1.00  0.00           H
ATOM   3371  HB3 ASP A 226      20.400  32.454  42.006  1.00  0.00           H
ATOM   3372  CG  ASP A 226      19.280  31.678  43.694  1.00  0.00           C
ATOM   3373  OD1 ASP A 226      18.266  31.064  43.536  1.00  0.00           O
ATOM   3374  OD2 ASP A 226      19.534  32.271  44.785  1.00  0.00           O
ATOM   3375  C   ASP A 226      20.935  30.302  40.359  1.00  0.00           C
ATOM   3376  O   ASP A 226      20.468  30.771  39.321  1.00  0.00           O
ATOM   3377  N   SER A 227      22.145  29.752  40.357  1.00  0.00           N
ATOM   3378  H   SER A 227      22.466  29.361  41.230  1.00  0.00           H
ATOM   3379  CA  SER A 227      23.040  29.590  39.152  1.00  0.00           C
ATOM   3380  HA  SER A 227      23.349  30.532  38.699  1.00  0.00           H
ATOM   3381  CB  SER A 227      24.370  28.825  39.343  1.00  0.00           C
ATOM   3382  HB2 SER A 227      24.227  27.789  39.648  1.00  0.00           H
ATOM   3383  HB3 SER A 227      24.959  28.795  38.425  1.00  0.00           H
ATOM   3384  OG  SER A 227      25.072  29.471  40.436  1.00  0.00           O
ATOM   3385  HG  SER A 227      24.628  29.502  41.287  1.00  0.00           H
ATOM   3386  C   SER A 227      22.252  28.892  38.067  1.00  0.00           C
ATOM   3387  O   SER A 227      22.082  29.418  36.930  1.00  0.00           O
ATOM   3388  N   LEU A 228      21.807  27.649  38.343  1.00  0.00           N
ATOM   3389  H   LEU A 228      21.919  27.405  39.316  1.00  0.00           H
ATOM   3390  CA  LEU A 228      21.063  26.755  37.402  1.00  0.00           C
ATOM   3391  HA  LEU A 228      21.628  26.521  36.500  1.00  0.00           H
ATOM   3392  CB  LEU A 228      20.896  25.390  38.122  1.00  0.00           C
ATOM   3393  HB2 LEU A 228      20.415  25.454  39.098  1.00  0.00           H
ATOM   3394  HB3 LEU A 228      20.220  24.798  37.506  1.00  0.00           H
ATOM   3395  CG  LEU A 228      22.273  24.708  38.321  1.00  0.00           C
ATOM   3396  HG  LEU A 228      22.972  25.412  38.771  1.00  0.00           H
ATOM   3397  CD1 LEU A 228      22.228  23.604  39.434  1.00  0.00           C
ATOM   3398 HD11 LEU A 228      23.167  23.051  39.424  1.00  0.00           H
ATOM   3399 HD12 LEU A 228      22.236  24.055  40.426  1.00  0.00           H
ATOM   3400 HD13 LEU A 228      21.398  22.908  39.312  1.00  0.00           H
ATOM   3401  CD2 LEU A 228      22.913  24.111  37.074  1.00  0.00           C
ATOM   3402 HD21 LEU A 228      23.779  23.509  37.349  1.00  0.00           H
ATOM   3403 HD22 LEU A 228      22.362  23.332  36.548  1.00  0.00           H
ATOM   3404 HD23 LEU A 228      23.160  24.962  36.439  1.00  0.00           H
ATOM   3405  C   LEU A 228      19.783  27.268  36.827  1.00  0.00           C
ATOM   3406  O   LEU A 228      19.477  27.129  35.676  1.00  0.00           O
ATOM   3407  N   LEU A 229      19.139  28.025  37.720  1.00  0.00           N
ATOM   3408  H   LEU A 229      19.617  28.194  38.593  1.00  0.00           H
ATOM   3409  CA  LEU A 229      17.954  28.825  37.353  1.00  0.00           C
ATOM   3410  HA  LEU A 229      17.304  28.153  36.792  1.00  0.00           H
ATOM   3411  CB  LEU A 229      17.145  29.175  38.609  1.00  0.00           C
ATOM   3412  HB2 LEU A 229      17.759  29.923  39.111  1.00  0.00           H
ATOM   3413  HB3 LEU A 229      17.114  28.251  39.187  1.00  0.00           H
ATOM   3414  CG  LEU A 229      15.664  29.628  38.470  1.00  0.00           C
ATOM   3415  HG  LEU A 229      15.585  30.563  37.915  1.00  0.00           H
ATOM   3416  CD1 LEU A 229      14.776  28.500  37.944  1.00  0.00           C
ATOM   3417 HD11 LEU A 229      15.149  27.981  37.061  1.00  0.00           H
ATOM   3418 HD12 LEU A 229      14.559  27.734  38.688  1.00  0.00           H
ATOM   3419 HD13 LEU A 229      13.783  28.814  37.624  1.00  0.00           H
ATOM   3420  CD2 LEU A 229      15.093  30.003  39.851  1.00  0.00           C
ATOM   3421 HD21 LEU A 229      15.013  29.092  40.445  1.00  0.00           H
ATOM   3422 HD22 LEU A 229      15.876  30.648  40.248  1.00  0.00           H
ATOM   3423 HD23 LEU A 229      14.092  30.435  39.821  1.00  0.00           H
ATOM   3424  C   LEU A 229      18.242  30.099  36.473  1.00  0.00           C
ATOM   3425  O   LEU A 229      17.506  30.477  35.636  1.00  0.00           O
ATOM   3426  N   GLU A 230      19.408  30.781  36.729  1.00  0.00           N
ATOM   3427  H   GLU A 230      19.805  30.390  37.572  1.00  0.00           H
ATOM   3428  CA  GLU A 230      19.909  31.987  36.086  1.00  0.00           C
ATOM   3429  HA  GLU A 230      19.000  32.553  35.882  1.00  0.00           H
ATOM   3430  CB  GLU A 230      20.742  32.842  36.986  1.00  0.00           C
ATOM   3431  HB2 GLU A 230      21.743  32.416  37.044  1.00  0.00           H
ATOM   3432  HB3 GLU A 230      20.168  32.886  37.912  1.00  0.00           H
ATOM   3433  CG  GLU A 230      20.847  34.269  36.473  1.00  0.00           C
ATOM   3434  HG2 GLU A 230      20.005  34.397  35.792  1.00  0.00           H
ATOM   3435  HG3 GLU A 230      20.622  34.902  37.331  1.00  0.00           H
ATOM   3436  CD  GLU A 230      22.215  34.632  35.792  1.00  0.00           C
ATOM   3437  OE1 GLU A 230      23.254  34.821  36.472  1.00  0.00           O
ATOM   3438  OE2 GLU A 230      22.124  34.787  34.556  1.00  0.00           O
ATOM   3439  C   GLU A 230      20.480  31.623  34.671  1.00  0.00           C
ATOM   3440  O   GLU A 230      20.341  32.432  33.763  1.00  0.00           O
ATOM   3441  N   VAL A 231      21.115  30.409  34.532  1.00  0.00           N
ATOM   3442  H   VAL A 231      21.499  29.994  35.369  1.00  0.00           H
ATOM   3443  CA  VAL A 231      21.577  29.684  33.307  1.00  0.00           C
ATOM   3444  HA  VAL A 231      22.019  30.411  32.625  1.00  0.00           H
ATOM   3445  CB  VAL A 231      22.510  28.567  33.780  1.00  0.00           C
ATOM   3446  HB  VAL A 231      22.119  28.158  34.712  1.00  0.00           H
ATOM   3447  CG1 VAL A 231      22.705  27.393  32.817  1.00  0.00           C
ATOM   3448 HG11 VAL A 231      21.813  26.793  32.638  1.00  0.00           H
ATOM   3449 HG12 VAL A 231      23.545  26.753  33.085  1.00  0.00           H
ATOM   3450 HG13 VAL A 231      23.007  27.890  31.895  1.00  0.00           H
ATOM   3451  CG2 VAL A 231      23.896  29.214  34.057  1.00  0.00           C
ATOM   3452 HG21 VAL A 231      24.646  28.433  34.186  1.00  0.00           H
ATOM   3453 HG22 VAL A 231      24.173  29.887  33.246  1.00  0.00           H
ATOM   3454 HG23 VAL A 231      23.872  29.804  34.973  1.00  0.00           H
ATOM   3455  C   VAL A 231      20.351  29.221  32.525  1.00  0.00           C
ATOM   3456  O   VAL A 231      20.433  28.945  31.332  1.00  0.00           O
ATOM   3457  N   THR A 232      19.187  29.240  33.183  1.00  0.00           N
ATOM   3458  H   THR A 232      19.031  29.674  34.081  1.00  0.00           H
ATOM   3459  CA  THR A 232      17.904  28.841  32.520  1.00  0.00           C
ATOM   3460  HA  THR A 232      18.152  28.212  31.665  1.00  0.00           H
ATOM   3461  CB  THR A 232      16.974  27.990  33.445  1.00  0.00           C
ATOM   3462  HB  THR A 232      16.644  28.495  34.353  1.00  0.00           H
ATOM   3463  CG2 THR A 232      15.648  27.497  32.792  1.00  0.00           C
ATOM   3464 HG21 THR A 232      15.401  26.529  33.230  1.00  0.00           H
ATOM   3465 HG22 THR A 232      15.728  27.222  31.740  1.00  0.00           H
ATOM   3466 HG23 THR A 232      14.761  28.104  32.973  1.00  0.00           H
ATOM   3467  OG1 THR A 232      17.704  26.814  33.813  1.00  0.00           O
ATOM   3468  HG1 THR A 232      18.316  27.039  34.518  1.00  0.00           H
ATOM   3469  C   THR A 232      17.257  30.123  31.965  1.00  0.00           C
ATOM   3470  O   THR A 232      16.445  30.053  31.056  1.00  0.00           O
ATOM   3471  N   LYS A 233      17.615  31.321  32.498  1.00  0.00           N
ATOM   3472  H   LYS A 233      18.336  31.301  33.205  1.00  0.00           H
ATOM   3473  CA  LYS A 233      17.124  32.554  31.968  1.00  0.00           C
ATOM   3474  HA  LYS A 233      16.531  32.418  31.064  1.00  0.00           H
ATOM   3475  CB  LYS A 233      16.132  33.083  32.986  1.00  0.00           C
ATOM   3476  HB2 LYS A 233      16.646  33.336  33.914  1.00  0.00           H
ATOM   3477  HB3 LYS A 233      15.547  32.238  33.348  1.00  0.00           H
ATOM   3478  CG  LYS A 233      15.154  34.109  32.472  1.00  0.00           C
ATOM   3479  HG2 LYS A 233      15.731  35.028  32.368  1.00  0.00           H
ATOM   3480  HG3 LYS A 233      14.924  33.757  31.466  1.00  0.00           H
ATOM   3481  CD  LYS A 233      13.850  34.403  33.262  1.00  0.00           C
ATOM   3482  HD2 LYS A 233      13.408  33.489  33.659  1.00  0.00           H
ATOM   3483  HD3 LYS A 233      14.171  35.047  34.081  1.00  0.00           H
ATOM   3484  CE  LYS A 233      12.801  35.086  32.337  1.00  0.00           C
ATOM   3485  HE2 LYS A 233      11.788  34.688  32.398  1.00  0.00           H
ATOM   3486  HE3 LYS A 233      13.101  34.902  31.305  1.00  0.00           H
ATOM   3487  NZ  LYS A 233      12.807  36.529  32.670  1.00  0.00           N
ATOM   3488  HZ1 LYS A 233      12.491  36.687  33.616  1.00  0.00           H
ATOM   3489  HZ2 LYS A 233      12.160  37.061  32.105  1.00  0.00           H
ATOM   3490  HZ3 LYS A 233      13.684  36.960  32.416  1.00  0.00           H
ATOM   3491  C   LYS A 233      18.273  33.493  31.590  1.00  0.00           C
ATOM   3492  O   LYS A 233      18.654  34.453  32.317  1.00  0.00           O
ATOM   3493  OXT LYS A 233      19.040  33.174  30.647  1.00  0.00           O
TER    3494      LYS A 233
HETATM 3495  C5' GDD   229      32.057  38.890  43.935  1.00  0.00           C
HETATM 3496  C4' GDD   229      32.942  40.175  44.126  1.00  0.00           C
HETATM 3497  C3' GDD   229      33.413  40.498  45.593  1.00  0.00           C
HETATM 3498  C2' GDD   229      32.199  41.179  46.253  1.00  0.00           C
HETATM 3499  C1' GDD   229      31.478  41.909  45.064  1.00  0.00           C
HETATM 3500  O4' GDD   229      32.022  41.291  43.887  1.00  0.00           O
HETATM 3501  O3' GDD   229      34.586  41.342  45.521  1.00  0.00           O
HETATM 3502 H5'1 GDD   229      34.363  42.151  45.028  1.00  0.00           H
HETATM 3503  O2' GDD   229      32.540  42.065  47.323  1.00  0.00           O
HETATM 3504  H3' GDD   229      32.960  41.596  48.065  1.00  0.00           H
HETATM 3505  N9  GDD   229      30.027  41.853  45.008  1.00  0.00           N
HETATM 3506  C8  GDD   229      29.215  40.776  45.182  1.00  0.00           C
HETATM 3507  N7  GDD   229      27.938  41.096  44.960  1.00  0.00           N
HETATM 3508  C5  GDD   229      27.951  42.356  44.562  1.00  0.00           C
HETATM 3509  C6  GDD   229      26.831  43.272  44.136  1.00  0.00           C
HETATM 3510  C4  GDD   229      29.204  42.859  44.561  1.00  0.00           C
HETATM 3511  N1  GDD   229      27.250  44.548  43.941  1.00  0.00           N
HETATM 3512  O6  GDD   229      25.627  43.018  44.010  1.00  0.00           O
HETATM 3513  C2  GDD   229      28.515  44.948  44.062  1.00  0.00           C
HETATM 3514  H1  GDD   229      26.516  45.201  43.695  1.00  0.00           H
HETATM 3515  N2  GDD   229      28.840  46.240  43.735  1.00  0.00           N
HETATM 3516  N3  GDD   229      29.540  44.206  44.408  1.00  0.00           N
HETATM 3517 H2N2 GDD   229      29.635  46.537  44.286  1.00  0.00           H
HETATM 3518 H2N1 GDD   229      28.010  46.815  43.794  1.00  0.00           H
HETATM 3519  O5' GDD   229      31.285  38.396  45.061  1.00  0.00           O
HETATM 3520  PA  GDD   229      31.713  37.091  45.942  1.00  0.00           P
HETATM 3521  O1A GDD   229      30.782  36.330  46.812  1.00  0.00           O
HETATM 3522  O2A GDD   229      33.032  37.264  46.588  1.00  0.00           O
HETATM 3523  O3A GDD   229      32.669  36.310  45.094  1.00  0.00           O
HETATM 3524  PB  GDD   229      32.051  35.403  44.033  1.00  0.00           P
HETATM 3525  O2B GDD   229      33.502  35.213  44.385  1.00  0.00           O
HETATM 3526  O3B GDD   229      31.507  34.137  44.559  1.00  0.00           O
HETATM 3527  O1B GDD   229      31.674  36.151  42.650  1.00  0.00           O
HETATM 3528  C11 GDD   229      32.561  35.915  41.583  1.00  0.00           C
HETATM 3529  C21 GDD   229      32.472  37.013  40.517  1.00  0.00           C
HETATM 3530  C31 GDD   229      31.771  36.546  39.161  1.00  0.00           C
HETATM 3531  C41 GDD   229      32.416  35.263  38.655  1.00  0.00           C
HETATM 3532  C51 GDD   229      32.950  34.309  39.810  1.00  0.00           C
HETATM 3533  O51 GDD   229      32.313  34.601  41.056  1.00  0.00           O
HETATM 3534  O21 GDD   229      33.769  37.557  40.166  1.00  0.00           O
HETATM 3535  HC  GDD   229      34.133  37.933  40.986  1.00  0.00           H
HETATM 3536  O31 GDD   229      31.934  37.510  38.163  1.00  0.00           O
HETATM 3537  HD  GDD   229      32.816  37.883  38.335  1.00  0.00           H
HETATM 3538  O41 GDD   229      31.416  34.559  37.822  1.00  0.00           O
HETATM 3539  HE  GDD   229      30.779  34.073  38.374  1.00  0.00           H
HETATM 3540  C61 GDD   229      34.501  34.335  39.777  1.00  0.00           C
HETATM 3541  O6A GDD   229      35.115  33.436  38.816  1.00  0.00           O
HETATM 3542  H6A GDD   229      36.031  33.611  38.541  1.00  0.00           H
HETATM 3543 HO2A GDD   229      32.855  38.160  43.753  1.00  0.00           H
HETATM 3544 HO2B GDD   229      31.550  38.867  42.963  1.00  0.00           H
HETATM 3545 H5'2 GDD   229      33.802  40.255  43.450  1.00  0.00           H
HETATM 3546  H4' GDD   229      33.706  39.626  46.191  1.00  0.00           H
HETATM 3547  H2' GDD   229      31.588  40.382  46.693  1.00  0.00           H
HETATM 3548  H1' GDD   229      31.841  42.944  45.064  1.00  0.00           H
HETATM 3549  H8  GDD   229      29.497  39.853  45.671  1.00  0.00           H
HETATM 3550  H11 GDD   229      33.594  35.998  41.941  1.00  0.00           H
HETATM 3551  H21 GDD   229      31.949  37.869  40.960  1.00  0.00           H
HETATM 3552  H31 GDD   229      30.743  36.185  39.290  1.00  0.00           H
HETATM 3553  H41 GDD   229      33.208  35.517  37.941  1.00  0.00           H
HETATM 3554  H51 GDD   229      32.621  33.316  39.479  1.00  0.00           H
HETATM 3555 H612 GDD   229      34.868  34.123  40.788  1.00  0.00           H
HETATM 3556 H611 GDD   229      34.742  35.374  39.521  1.00  0.00           H
HETATM 3557 MG   MG    230      34.406  36.364  45.604  1.00  0.00          Mg
CONECT  822  815  823  824
CONECT  824  825  826  822
CONECT  825  824
CONECT  826  824  827  828  839
CONECT  827  826
CONECT  828  826  829  830  831
CONECT  829  828
CONECT  830  828
CONECT  831  828  832  837
CONECT  832  831  833
CONECT  833  832  834  835
CONECT  834  833
CONECT  835  833  836  837
CONECT  836  835
CONECT  837  831  835  838
CONECT  838  837
CONECT  839  826  840  841
CONECT  840  839
CONECT  841  842  843  839
CONECT  916  900  917  918
CONECT  918  919  920  916
CONECT  919  918
CONECT  920  918  921  922  933
CONECT  921  920
CONECT  922  920  923  924  925
CONECT  923  922
CONECT  924  922
CONECT  925  922  926  931
CONECT  926  925  927
CONECT  927  926  928  929
CONECT  928  927
CONECT  929  927  930  931
CONECT  930  929
CONECT  931  925  929  932
CONECT  932  931
CONECT  933  920  934  935
CONECT  934  933
CONECT  935  936  937  933
CONECT 1426 1419 1427 1428
CONECT 1428 1429 1430 1426
CONECT 1429 1428
CONECT 1430 1428 1431 1432 1443
CONECT 1431 1430
CONECT 1432 1430 1433 1434 1435
CONECT 1433 1432
CONECT 1434 1432
CONECT 1435 1432 1436 1441
CONECT 1436 1435 1437
CONECT 1437 1436 1438 1439
CONECT 1438 1437
CONECT 1439 1437 1440 1441
CONECT 1440 1439
CONECT 1441 1435 1439 1442
CONECT 1442 1441
CONECT 1443 1430 1444 1445
CONECT 1444 1443
CONECT 1445 1446 1447 1443
CONECT 1518 1503 1519 1520
CONECT 1520 1521 1522 1518
CONECT 1521 1520
CONECT 1522 1520 1523 1524 1535
CONECT 1523 1522
CONECT 1524 1522 1525 1526 1527
CONECT 1525 1524
CONECT 1526 1524
CONECT 1527 1524 1528 1533
CONECT 1528 1527 1529
CONECT 1529 1528 1530 1531
CONECT 1530 1529
CONECT 1531 1529 1532 1533
CONECT 1532 1531
CONECT 1533 1527 1531 1534
CONECT 1534 1533
CONECT 1535 1522 1536 1537
CONECT 1536 1535
CONECT 1537 1538 1539 1535
CONECT 3495 3496 3544 3543 3519
CONECT 3496 3497 3545 3500 3495
CONECT 3497 3498 3546 3496 3501
CONECT 3498 3499 3503 3547 3497
CONECT 3499 3505 3548 3498 3500
CONECT 3500 3499 3496
CONECT 3501 3497 3502
CONECT 3502 3501
CONECT 3503 3498 3504
CONECT 3504 3503
CONECT 3505 3499 3510 3506
CONECT 3506 3505 3507 3549
CONECT 3507 3508 3506
CONECT 3508 3510 3507 3509
CONECT 3509 3508 3511 3512
CONECT 3510 3505 3508 3516
CONECT 3511 3513 3509 3514
CONECT 3512 3509
CONECT 3513 3511 3515 3516
CONECT 3514 3511
CONECT 3515 3513 3518 3517
CONECT 3516 3513 3510
CONECT 3517 3515
CONECT 3518 3515
CONECT 3519 3495 3520
CONECT 3520 3521 3522 3523 3519
CONECT 3521 3520
CONECT 3522 3520
CONECT 3523 3520 3524
CONECT 3524 3527 3525 3523 3526
CONECT 3525 3524
CONECT 3526 3524
CONECT 3527 3528 3524
CONECT 3528 3527 3529 3533 3550
CONECT 3529 3528 3530 3534 3551
CONECT 3530 3529 3531 3536 3552
CONECT 3531 3530 3532 3538 3553
CONECT 3532 3531 3533 3540 3554
CONECT 3533 3528 3532
CONECT 3534 3529 3535
CONECT 3535 3534
CONECT 3536 3530 3537
CONECT 3537 3536
CONECT 3538 3531 3539
CONECT 3539 3538
CONECT 3540 3532 3556 3541 3555
CONECT 3541 3540 3542
CONECT 3542 3541
CONECT 3543 3495
CONECT 3544 3495
CONECT 3545 3496
CONECT 3546 3497
CONECT 3547 3498
CONECT 3548 3499
CONECT 3549 3506
CONECT 3550 3528
CONECT 3551 3529
CONECT 3552 3530
CONECT 3553 3531
CONECT 3554 3532
CONECT 3555 3540
CONECT 3556 3540
END
