# Supplementary material for: Real-time monitoring of glycocarrier formation unravels cryptic details in glycosyl transfer
Source: RSC Chem Biol. 2026 Jun 1;7(7):1382–8. doi: 10.1039/d6cb00069j (PMC13224292; doi:10.1039/d6cb00069j)
Supplement: CB-007-D6CB00069J-s008 [file CB-007-D6CB00069J-s008.zip › R67G_CU_PPMS.pdb]

SEQRES   1 A  228  ASP LYS THR LEU VAL ILE ILE PRO THR TYR ASN GLU LEU
SEQRES   2 A  228  GLU ASN LEU PRO LEU ILE THR GLY ARG VAL ARG GLU ALA
SEQRES   3 A  228  ALA PRO ASP VAL ASP ILE LEU ILE VAL ASP ASP ASN SER
SEQRES   4 A  228  PRO ASP GLY THR GLY LYS ALA ALA ASP ALA LEU ALA GLU
SEQRES   5 A  228  LYS ASP SER HIE ILE LYS VAL PHE HIE GLY GLU GLY LYS
SEQRES   6 A  228  GLY GLY LEU CYS GLY ALA TYR VAL ALA GLY PHE ARG TRP
SEQRES   7 A  228  GLY LEU GLU ARG ASP TYR THR VAL LEU CYS GLU MET ASP
SEQRES   8 A  228  ALA ASP GLY SER HIE ALA PRO GLU GLN LEU HIE LEU LEU
SEQRES   9 A  228  LEU ASP GLN VAL ASP ALA GLY ALA ASP LEU VAL ILE GLY
SEQRES  10 A  228  SER ARG TYR VAL PRO GLY GLY LYS VAL VAL ASN TRP PRO
SEQRES  11 A  228  LYS ASN ARG TRP VAL LEU SER LYS GLY GLY ASN ILE TYR
SEQRES  12 A  228  ILE SER VAL ALA LEU GLY ALA GLY LEU SER ASP MET THR
SEQRES  13 A  228  ALA GLY TYR ARG ALA PHE LYS ARG GLU VAL LEU GLU ALA
SEQRES  14 A  228  ILE ASP LEU ASP GLU LEU SER ASN ALA GLY TYR ILE PHE
SEQRES  15 A  228  GLN VAL ASP MET ALA TRP ARG VAL VAL GLN ALA GLY PHE
SEQRES  16 A  228  ASP VAL ARG GLU VAL PRO ILE THR PHE THR GLU ARG GLU
SEQRES  17 A  228  ILE GLY GLU SER LYS LEU ASP GLY SER PHE VAL LYS ASP
SEQRES  18 A  228  SER LEU LEU GLU VAL THR LYS
HELIX    1   1 ASN A   20  ALA A   31  1                                  12
HELIX    2   2 LYS A   50  LEU A   55  1                                   6
HELIX    3   3 LEU A   73  VAL A   78  1                                   6
HELIX    4   4 PRO A  103  ALA A  115  1                                  13
HELIX    5   5 LYS A  136  ALA A  152  1                                  17
HELIX    6   6 ARG A  169  VAL A  171  1                                   3
HELIX    7   7 VAL A  189  VAL A  196  1                                   8
HELIX    8   8 SER A  222  VAL A  231  1                                  10
SHEET    1   1 1 THR A   8  PRO A  13  0
SHEET    2   2 1 ASP A  36  VAL A  40  0
SHEET    3   3 1 ILE A  62  VAL A  64  0
SHEET    4   4 1 VAL A  91  GLU A  94  0
SHEET    5   5 1 LEU A 119  SER A 123  0
SHEET    6   6 1 ARG A 165  LYS A 168  0
SHEET    7   7 1 VAL A 202  PRO A 206  0
ATOM      1  N   ASP A   6      50.506  47.785  28.811  1.00  0.00           N
ATOM      2  H1  ASP A   6      51.033  48.487  29.310  1.00  0.00           H
ATOM      3  H2  ASP A   6      50.312  46.968  29.373  1.00  0.00           H
ATOM      4  H3  ASP A   6      51.050  47.418  28.044  1.00  0.00           H
ATOM      5  CA  ASP A   6      49.263  48.417  28.347  1.00  0.00           C
ATOM      6  HA  ASP A   6      49.327  49.218  27.610  1.00  0.00           H
ATOM      7  CB  ASP A   6      48.521  47.382  27.518  1.00  0.00           C
ATOM      8  HB2 ASP A   6      48.462  46.477  28.122  1.00  0.00           H
ATOM      9  HB3 ASP A   6      47.473  47.653  27.390  1.00  0.00           H
ATOM     10  CG  ASP A   6      49.301  47.199  26.213  1.00  0.00           C
ATOM     11  OD1 ASP A   6      49.193  46.126  25.596  1.00  0.00           O
ATOM     12  OD2 ASP A   6      50.114  48.028  25.819  1.00  0.00           O
ATOM     13  C   ASP A   6      48.514  49.077  29.446  1.00  0.00           C
ATOM     14  O   ASP A   6      48.728  48.594  30.563  1.00  0.00           O
ATOM     15  N   LYS A   7      47.782  50.161  29.249  1.00  0.00           N
ATOM     16  H   LYS A   7      47.723  50.526  28.309  1.00  0.00           H
ATOM     17  CA  LYS A   7      47.087  50.897  30.401  1.00  0.00           C
ATOM     18  HA  LYS A   7      47.766  51.006  31.248  1.00  0.00           H
ATOM     19  CB  LYS A   7      46.611  52.215  29.925  1.00  0.00           C
ATOM     20  HB2 LYS A   7      45.988  52.658  30.702  1.00  0.00           H
ATOM     21  HB3 LYS A   7      46.044  52.138  28.997  1.00  0.00           H
ATOM     22  CG  LYS A   7      47.818  53.169  29.664  1.00  0.00           C
ATOM     23  HG2 LYS A   7      48.435  53.244  30.560  1.00  0.00           H
ATOM     24  HG3 LYS A   7      48.485  52.768  28.901  1.00  0.00           H
ATOM     25  CD  LYS A   7      47.631  54.604  29.167  1.00  0.00           C
ATOM     26  HD2 LYS A   7      48.563  55.170  29.189  1.00  0.00           H
ATOM     27  HD3 LYS A   7      47.120  55.182  29.937  1.00  0.00           H
ATOM     28  CE  LYS A   7      47.020  54.751  27.708  1.00  0.00           C
ATOM     29  HE2 LYS A   7      47.596  54.166  26.990  1.00  0.00           H
ATOM     30  HE3 LYS A   7      45.943  54.588  27.709  1.00  0.00           H
ATOM     31  NZ  LYS A   7      47.355  56.149  27.240  1.00  0.00           N
ATOM     32  HZ1 LYS A   7      47.034  56.952  27.763  1.00  0.00           H
ATOM     33  HZ2 LYS A   7      48.354  56.197  27.102  1.00  0.00           H
ATOM     34  HZ3 LYS A   7      46.889  56.204  26.346  1.00  0.00           H
ATOM     35  C   LYS A   7      45.893  50.067  30.871  1.00  0.00           C
ATOM     36  O   LYS A   7      44.957  49.780  30.119  1.00  0.00           O
ATOM     37  N   THR A   8      45.845  49.685  32.155  1.00  0.00           N
ATOM     38  H   THR A   8      46.630  50.025  32.693  1.00  0.00           H
ATOM     39  CA  THR A   8      44.861  48.766  32.786  1.00  0.00           C
ATOM     40  HA  THR A   8      44.102  48.567  32.030  1.00  0.00           H
ATOM     41  CB  THR A   8      45.532  47.468  33.400  1.00  0.00           C
ATOM     42  HB  THR A   8      46.261  47.793  34.143  1.00  0.00           H
ATOM     43  CG2 THR A   8      44.584  46.380  33.974  1.00  0.00           C
ATOM     44 HG21 THR A   8      43.912  45.965  33.223  1.00  0.00           H
ATOM     45 HG22 THR A   8      44.107  46.805  34.858  1.00  0.00           H
ATOM     46 HG23 THR A   8      45.149  45.547  34.392  1.00  0.00           H
ATOM     47  OG1 THR A   8      46.295  46.778  32.383  1.00  0.00           O
ATOM     48  HG1 THR A   8      46.681  47.534  31.934  1.00  0.00           H
ATOM     49  C   THR A   8      44.061  49.437  34.003  1.00  0.00           C
ATOM     50  O   THR A   8      44.576  50.288  34.709  1.00  0.00           O
ATOM     51  N   LEU A   9      42.719  49.196  34.143  1.00  0.00           N
ATOM     52  H   LEU A   9      42.327  48.529  33.493  1.00  0.00           H
ATOM     53  CA  LEU A   9      41.911  49.515  35.336  1.00  0.00           C
ATOM     54  HA  LEU A   9      42.644  50.017  35.967  1.00  0.00           H
ATOM     55  CB  LEU A   9      40.814  50.570  35.007  1.00  0.00           C
ATOM     56  HB2 LEU A   9      41.313  51.500  34.734  1.00  0.00           H
ATOM     57  HB3 LEU A   9      40.132  50.236  34.226  1.00  0.00           H
ATOM     58  CG  LEU A   9      39.923  50.914  36.261  1.00  0.00           C
ATOM     59  HG  LEU A   9      40.548  50.655  37.116  1.00  0.00           H
ATOM     60  CD1 LEU A   9      39.512  52.366  36.419  1.00  0.00           C
ATOM     61 HD11 LEU A   9      38.870  52.501  35.549  1.00  0.00           H
ATOM     62 HD12 LEU A   9      38.803  52.478  37.240  1.00  0.00           H
ATOM     63 HD13 LEU A   9      40.393  53.006  36.376  1.00  0.00           H
ATOM     64  CD2 LEU A   9      38.730  50.050  36.272  1.00  0.00           C
ATOM     65 HD21 LEU A   9      37.996  50.324  35.514  1.00  0.00           H
ATOM     66 HD22 LEU A   9      38.208  50.415  37.156  1.00  0.00           H
ATOM     67 HD23 LEU A   9      38.905  48.979  36.378  1.00  0.00           H
ATOM     68  C   LEU A   9      41.479  48.243  36.030  1.00  0.00           C
ATOM     69  O   LEU A   9      41.187  47.276  35.336  1.00  0.00           O
ATOM     70  N   VAL A  10      41.584  48.202  37.360  1.00  0.00           N
ATOM     71  H   VAL A  10      42.053  49.000  37.764  1.00  0.00           H
ATOM     72  CA  VAL A  10      41.213  47.065  38.189  1.00  0.00           C
ATOM     73  HA  VAL A  10      41.061  46.226  37.510  1.00  0.00           H
ATOM     74  CB  VAL A  10      42.329  46.685  39.081  1.00  0.00           C
ATOM     75  HB  VAL A  10      42.639  47.553  39.663  1.00  0.00           H
ATOM     76  CG1 VAL A  10      41.977  45.513  40.114  1.00  0.00           C
ATOM     77 HG11 VAL A  10      41.393  46.087  40.834  1.00  0.00           H
ATOM     78 HG12 VAL A  10      42.864  45.026  40.519  1.00  0.00           H
ATOM     79 HG13 VAL A  10      41.349  44.753  39.651  1.00  0.00           H
ATOM     80  CG2 VAL A  10      43.612  46.406  38.222  1.00  0.00           C
ATOM     81 HG21 VAL A  10      43.464  45.724  37.385  1.00  0.00           H
ATOM     82 HG22 VAL A  10      44.309  45.862  38.859  1.00  0.00           H
ATOM     83 HG23 VAL A  10      44.184  47.284  37.921  1.00  0.00           H
ATOM     84  C   VAL A  10      39.873  47.333  38.930  1.00  0.00           C
ATOM     85  O   VAL A  10      39.805  48.387  39.590  1.00  0.00           O
ATOM     86  N   ILE A  11      38.896  46.391  39.027  1.00  0.00           N
ATOM     87  H   ILE A  11      39.015  45.625  38.380  1.00  0.00           H
ATOM     88  CA  ILE A  11      37.632  46.511  39.752  1.00  0.00           C
ATOM     89  HA  ILE A  11      37.573  47.574  39.989  1.00  0.00           H
ATOM     90  CB  ILE A  11      36.449  46.196  38.775  1.00  0.00           C
ATOM     91  HB  ILE A  11      36.604  45.131  38.600  1.00  0.00           H
ATOM     92  CG2 ILE A  11      35.092  46.579  39.434  1.00  0.00           C
ATOM     93 HG21 ILE A  11      34.192  46.373  38.855  1.00  0.00           H
ATOM     94 HG22 ILE A  11      35.075  45.860  40.254  1.00  0.00           H
ATOM     95 HG23 ILE A  11      35.080  47.625  39.741  1.00  0.00           H
ATOM     96  CG1 ILE A  11      36.585  46.993  37.487  1.00  0.00           C
ATOM     97 HG12 ILE A  11      36.306  48.037  37.626  1.00  0.00           H
ATOM     98 HG13 ILE A  11      37.582  46.868  37.067  1.00  0.00           H
ATOM     99  CD1 ILE A  11      35.763  46.461  36.321  1.00  0.00           C
ATOM    100 HD11 ILE A  11      36.192  45.500  36.038  1.00  0.00           H
ATOM    101 HD12 ILE A  11      34.783  46.258  36.751  1.00  0.00           H
ATOM    102 HD13 ILE A  11      35.764  47.108  35.443  1.00  0.00           H
ATOM    103  C   ILE A  11      37.550  45.541  40.976  1.00  0.00           C
ATOM    104  O   ILE A  11      37.691  44.324  40.866  1.00  0.00           O
ATOM    105  N   ILE A  12      37.287  46.165  42.076  1.00  0.00           N
ATOM    106  H   ILE A  12      36.902  47.098  42.053  1.00  0.00           H
ATOM    107  CA  ILE A  12      37.070  45.456  43.337  1.00  0.00           C
ATOM    108  HA  ILE A  12      37.017  44.397  43.086  1.00  0.00           H
ATOM    109  CB  ILE A  12      38.179  45.759  44.315  1.00  0.00           C
ATOM    110  HB  ILE A  12      38.014  46.739  44.763  1.00  0.00           H
ATOM    111  CG2 ILE A  12      38.011  44.725  45.422  1.00  0.00           C
ATOM    112 HG21 ILE A  12      37.101  44.738  46.021  1.00  0.00           H
ATOM    113 HG22 ILE A  12      38.828  44.757  46.142  1.00  0.00           H
ATOM    114 HG23 ILE A  12      38.068  43.723  44.997  1.00  0.00           H
ATOM    115  CG1 ILE A  12      39.603  45.781  43.657  1.00  0.00           C
ATOM    116 HG12 ILE A  12      39.885  44.825  43.215  1.00  0.00           H
ATOM    117 HG13 ILE A  12      39.549  46.692  43.062  1.00  0.00           H
ATOM    118  CD1 ILE A  12      40.720  46.014  44.580  1.00  0.00           C
ATOM    119 HD11 ILE A  12      40.588  46.974  45.079  1.00  0.00           H
ATOM    120 HD12 ILE A  12      40.930  45.297  45.374  1.00  0.00           H
ATOM    121 HD13 ILE A  12      41.634  46.210  44.018  1.00  0.00           H
ATOM    122  C   ILE A  12      35.716  45.780  44.041  1.00  0.00           C
ATOM    123  O   ILE A  12      35.530  46.871  44.539  1.00  0.00           O
ATOM    124  N   PRO A  13      34.703  44.847  44.056  1.00  0.00           N
ATOM    125  CD  PRO A  13      34.780  43.533  43.254  1.00  0.00           C
ATOM    126  HD2 PRO A  13      35.232  43.682  42.273  1.00  0.00           H
ATOM    127  HD3 PRO A  13      35.403  42.754  43.695  1.00  0.00           H
ATOM    128  CG  PRO A  13      33.374  43.120  43.210  1.00  0.00           C
ATOM    129  HG2 PRO A  13      33.344  42.036  43.105  1.00  0.00           H
ATOM    130  HG3 PRO A  13      32.812  43.663  42.450  1.00  0.00           H
ATOM    131  CB  PRO A  13      32.849  43.514  44.628  1.00  0.00           C
ATOM    132  HB2 PRO A  13      31.761  43.540  44.682  1.00  0.00           H
ATOM    133  HB3 PRO A  13      33.205  42.730  45.296  1.00  0.00           H
ATOM    134  CA  PRO A  13      33.566  44.818  44.945  1.00  0.00           C
ATOM    135  HA  PRO A  13      32.991  45.734  44.811  1.00  0.00           H
ATOM    136  C   PRO A  13      34.047  44.761  46.459  1.00  0.00           C
ATOM    137  O   PRO A  13      34.804  43.842  46.885  1.00  0.00           O
ATOM    138  N   THR A  14      33.585  45.642  47.368  1.00  0.00           N
ATOM    139  H   THR A  14      33.089  46.403  46.927  1.00  0.00           H
ATOM    140  CA  THR A  14      34.060  45.747  48.800  1.00  0.00           C
ATOM    141  HA  THR A  14      34.754  44.935  49.021  1.00  0.00           H
ATOM    142  CB  THR A  14      34.824  47.088  49.046  1.00  0.00           C
ATOM    143  HB  THR A  14      35.219  46.955  50.053  1.00  0.00           H
ATOM    144  CG2 THR A  14      35.925  47.302  48.016  1.00  0.00           C
ATOM    145 HG21 THR A  14      36.428  46.358  47.805  1.00  0.00           H
ATOM    146 HG22 THR A  14      35.442  47.511  47.061  1.00  0.00           H
ATOM    147 HG23 THR A  14      36.681  47.991  48.393  1.00  0.00           H
ATOM    148  OG1 THR A  14      33.972  48.235  48.967  1.00  0.00           O
ATOM    149  HG1 THR A  14      33.427  48.230  48.176  1.00  0.00           H
ATOM    150  C   THR A  14      33.004  45.622  49.921  1.00  0.00           C
ATOM    151  O   THR A  14      33.164  46.104  51.051  1.00  0.00           O
ATOM    152  N   TYR A  15      31.821  44.934  49.589  1.00  0.00           N
ATOM    153  H   TYR A  15      31.857  44.452  48.703  1.00  0.00           H
ATOM    154  CA  TYR A  15      30.606  44.868  50.444  1.00  0.00           C
ATOM    155  HA  TYR A  15      30.195  45.808  50.812  1.00  0.00           H
ATOM    156  CB  TYR A  15      29.467  44.307  49.586  1.00  0.00           C
ATOM    157  HB2 TYR A  15      29.079  45.088  48.931  1.00  0.00           H
ATOM    158  HB3 TYR A  15      29.838  43.560  48.885  1.00  0.00           H
ATOM    159  CG  TYR A  15      28.288  43.776  50.372  1.00  0.00           C
ATOM    160  CD1 TYR A  15      28.049  42.337  50.502  1.00  0.00           C
ATOM    161  HD1 TYR A  15      28.826  41.706  50.096  1.00  0.00           H
ATOM    162  CE1 TYR A  15      26.870  41.847  51.101  1.00  0.00           C
ATOM    163  HE1 TYR A  15      26.755  40.784  51.253  1.00  0.00           H
ATOM    164  CZ  TYR A  15      25.897  42.769  51.560  1.00  0.00           C
ATOM    165  OH  TYR A  15      24.699  42.279  52.122  1.00  0.00           O
ATOM    166  HH  TYR A  15      23.953  42.801  51.820  1.00  0.00           H
ATOM    167  CE2 TYR A  15      26.156  44.117  51.443  1.00  0.00           C
ATOM    168  HE2 TYR A  15      25.418  44.772  51.883  1.00  0.00           H
ATOM    169  CD2 TYR A  15      27.291  44.629  50.860  1.00  0.00           C
ATOM    170  HD2 TYR A  15      27.592  45.666  50.839  1.00  0.00           H
ATOM    171  C   TYR A  15      30.810  44.076  51.795  1.00  0.00           C
ATOM    172  O   TYR A  15      30.985  42.833  51.858  1.00  0.00           O
ATOM    173  N   ASN A  16      30.740  44.972  52.846  1.00  0.00           N
ATOM    174  H   ASN A  16      30.276  45.837  52.608  1.00  0.00           H
ATOM    175  CA  ASN A  16      31.106  44.585  54.197  1.00  0.00           C
ATOM    176  HA  ASN A  16      31.121  45.485  54.812  1.00  0.00           H
ATOM    177  CB  ASN A  16      29.950  43.785  54.723  1.00  0.00           C
ATOM    178  HB2 ASN A  16      29.640  42.903  54.163  1.00  0.00           H
ATOM    179  HB3 ASN A  16      30.340  43.434  55.679  1.00  0.00           H
ATOM    180  CG  ASN A  16      28.767  44.632  55.009  1.00  0.00           C
ATOM    181  OD1 ASN A  16      28.810  45.471  55.898  1.00  0.00           O
ATOM    182  ND2 ASN A  16      27.676  44.500  54.309  1.00  0.00           N
ATOM    183 HD21 ASN A  16      27.646  43.825  53.558  1.00  0.00           H
ATOM    184 HD22 ASN A  16      26.828  44.999  54.537  1.00  0.00           H
ATOM    185  C   ASN A  16      32.550  43.960  54.383  1.00  0.00           C
ATOM    186  O   ASN A  16      32.718  42.897  55.021  1.00  0.00           O
ATOM    187  N   GLU A  17      33.539  44.562  53.677  1.00  0.00           N
ATOM    188  H   GLU A  17      33.325  45.287  53.008  1.00  0.00           H
ATOM    189  CA  GLU A  17      34.966  44.140  53.643  1.00  0.00           C
ATOM    190  HA  GLU A  17      35.115  43.398  54.427  1.00  0.00           H
ATOM    191  CB  GLU A  17      35.318  43.517  52.217  1.00  0.00           C
ATOM    192  HB2 GLU A  17      36.385  43.306  52.148  1.00  0.00           H
ATOM    193  HB3 GLU A  17      35.043  44.292  51.502  1.00  0.00           H
ATOM    194  CG  GLU A  17      34.588  42.220  51.791  1.00  0.00           C
ATOM    195  HG2 GLU A  17      33.550  42.495  51.607  1.00  0.00           H
ATOM    196  HG3 GLU A  17      35.011  41.980  50.815  1.00  0.00           H
ATOM    197  CD  GLU A  17      34.666  41.082  52.794  1.00  0.00           C
ATOM    198  OE1 GLU A  17      35.285  41.196  53.904  1.00  0.00           O
ATOM    199  OE2 GLU A  17      34.083  40.002  52.645  1.00  0.00           O
ATOM    200  C   GLU A  17      35.901  45.271  54.109  1.00  0.00           C
ATOM    201  O   GLU A  17      37.106  45.326  53.699  1.00  0.00           O
ATOM    202  N   LEU A  18      35.501  46.115  55.133  1.00  0.00           N
ATOM    203  H   LEU A  18      34.594  45.893  55.518  1.00  0.00           H
ATOM    204  CA  LEU A  18      36.251  47.318  55.544  1.00  0.00           C
ATOM    205  HA  LEU A  18      36.408  47.991  54.702  1.00  0.00           H
ATOM    206  CB  LEU A  18      35.467  48.028  56.671  1.00  0.00           C
ATOM    207  HB2 LEU A  18      35.206  47.345  57.479  1.00  0.00           H
ATOM    208  HB3 LEU A  18      34.541  48.396  56.231  1.00  0.00           H
ATOM    209  CG  LEU A  18      36.286  49.194  57.296  1.00  0.00           C
ATOM    210  HG  LEU A  18      37.270  48.847  57.612  1.00  0.00           H
ATOM    211  CD1 LEU A  18      36.392  50.258  56.203  1.00  0.00           C
ATOM    212 HD11 LEU A  18      36.994  50.016  55.327  1.00  0.00           H
ATOM    213 HD12 LEU A  18      35.404  50.532  55.834  1.00  0.00           H
ATOM    214 HD13 LEU A  18      36.779  51.194  56.604  1.00  0.00           H
ATOM    215  CD2 LEU A  18      35.488  49.634  58.562  1.00  0.00           C
ATOM    216 HD21 LEU A  18      34.474  49.865  58.237  1.00  0.00           H
ATOM    217 HD22 LEU A  18      35.822  50.553  59.043  1.00  0.00           H
ATOM    218 HD23 LEU A  18      35.361  48.851  59.310  1.00  0.00           H
ATOM    219  C   LEU A  18      37.694  46.944  55.961  1.00  0.00           C
ATOM    220  O   LEU A  18      38.608  47.506  55.354  1.00  0.00           O
ATOM    221  N   GLU A  19      37.874  45.946  56.777  1.00  0.00           N
ATOM    222  H   GLU A  19      37.078  45.391  57.058  1.00  0.00           H
ATOM    223  CA  GLU A  19      39.187  45.574  57.238  1.00  0.00           C
ATOM    224  HA  GLU A  19      39.686  46.451  57.651  1.00  0.00           H
ATOM    225  CB  GLU A  19      39.136  44.535  58.411  1.00  0.00           C
ATOM    226  HB2 GLU A  19      40.113  44.168  58.728  1.00  0.00           H
ATOM    227  HB3 GLU A  19      38.575  43.665  58.070  1.00  0.00           H
ATOM    228  CG  GLU A  19      38.487  44.974  59.749  1.00  0.00           C
ATOM    229  HG2 GLU A  19      37.441  45.017  59.445  1.00  0.00           H
ATOM    230  HG3 GLU A  19      38.448  44.156  60.468  1.00  0.00           H
ATOM    231  CD  GLU A  19      38.946  46.299  60.300  1.00  0.00           C
ATOM    232  OE1 GLU A  19      40.119  46.584  60.312  1.00  0.00           O
ATOM    233  OE2 GLU A  19      38.042  47.061  60.638  1.00  0.00           O
ATOM    234  C   GLU A  19      40.173  45.058  56.154  1.00  0.00           C
ATOM    235  O   GLU A  19      41.347  45.290  56.089  1.00  0.00           O
ATOM    236  N   ASN A  20      39.619  44.392  55.151  1.00  0.00           N
ATOM    237  H   ASN A  20      38.629  44.572  55.066  1.00  0.00           H
ATOM    238  CA  ASN A  20      40.263  43.794  53.929  1.00  0.00           C
ATOM    239  HA  ASN A  20      41.080  43.143  54.242  1.00  0.00           H
ATOM    240  CB  ASN A  20      39.204  42.759  53.370  1.00  0.00           C
ATOM    241  HB2 ASN A  20      38.182  43.132  53.447  1.00  0.00           H
ATOM    242  HB3 ASN A  20      39.426  42.543  52.324  1.00  0.00           H
ATOM    243  CG  ASN A  20      39.324  41.382  53.939  1.00  0.00           C
ATOM    244  OD1 ASN A  20      40.402  40.835  54.132  1.00  0.00           O
ATOM    245  ND2 ASN A  20      38.242  40.794  54.300  1.00  0.00           N
ATOM    246 HD21 ASN A  20      37.340  41.205  54.107  1.00  0.00           H
ATOM    247 HD22 ASN A  20      38.269  39.968  54.880  1.00  0.00           H
ATOM    248  C   ASN A  20      40.618  44.885  52.803  1.00  0.00           C
ATOM    249  O   ASN A  20      41.708  44.871  52.269  1.00  0.00           O
ATOM    250  N   LEU A  21      39.726  45.905  52.625  1.00  0.00           N
ATOM    251  H   LEU A  21      38.826  45.823  53.078  1.00  0.00           H
ATOM    252  CA  LEU A  21      39.900  47.035  51.717  1.00  0.00           C
ATOM    253  HA  LEU A  21      39.763  46.750  50.673  1.00  0.00           H
ATOM    254  CB  LEU A  21      38.731  48.079  52.029  1.00  0.00           C
ATOM    255  HB2 LEU A  21      37.779  47.618  51.766  1.00  0.00           H
ATOM    256  HB3 LEU A  21      38.588  48.240  53.098  1.00  0.00           H
ATOM    257  CG  LEU A  21      38.962  49.582  51.466  1.00  0.00           C
ATOM    258  HG  LEU A  21      39.599  49.472  50.588  1.00  0.00           H
ATOM    259  CD1 LEU A  21      37.615  50.067  51.055  1.00  0.00           C
ATOM    260 HD11 LEU A  21      37.791  50.974  50.475  1.00  0.00           H
ATOM    261 HD12 LEU A  21      37.049  49.350  50.461  1.00  0.00           H
ATOM    262 HD13 LEU A  21      36.926  50.371  51.842  1.00  0.00           H
ATOM    263  CD2 LEU A  21      39.535  50.548  52.521  1.00  0.00           C
ATOM    264 HD21 LEU A  21      39.039  50.389  53.478  1.00  0.00           H
ATOM    265 HD22 LEU A  21      40.613  50.475  52.666  1.00  0.00           H
ATOM    266 HD23 LEU A  21      39.481  51.586  52.195  1.00  0.00           H
ATOM    267  C   LEU A  21      41.341  47.656  51.790  1.00  0.00           C
ATOM    268  O   LEU A  21      41.975  47.611  50.706  1.00  0.00           O
ATOM    269  N   PRO A  22      42.009  48.090  52.884  1.00  0.00           N
ATOM    270  CD  PRO A  22      41.518  48.145  54.351  1.00  0.00           C
ATOM    271  HD2 PRO A  22      41.133  47.195  54.723  1.00  0.00           H
ATOM    272  HD3 PRO A  22      40.775  48.930  54.488  1.00  0.00           H
ATOM    273  CG  PRO A  22      42.727  48.508  55.170  1.00  0.00           C
ATOM    274  HG2 PRO A  22      42.442  49.062  56.065  1.00  0.00           H
ATOM    275  HG3 PRO A  22      43.227  47.582  55.455  1.00  0.00           H
ATOM    276  CB  PRO A  22      43.641  49.308  54.171  1.00  0.00           C
ATOM    277  HB2 PRO A  22      44.674  49.208  54.505  1.00  0.00           H
ATOM    278  HB3 PRO A  22      43.466  50.383  54.137  1.00  0.00           H
ATOM    279  CA  PRO A  22      43.406  48.619  52.795  1.00  0.00           C
ATOM    280  HA  PRO A  22      43.497  49.389  52.030  1.00  0.00           H
ATOM    281  C   PRO A  22      44.473  47.576  52.518  1.00  0.00           C
ATOM    282  O   PRO A  22      45.365  47.875  51.726  1.00  0.00           O
ATOM    283  N   LEU A  23      44.336  46.400  53.016  1.00  0.00           N
ATOM    284  H   LEU A  23      43.452  46.257  53.483  1.00  0.00           H
ATOM    285  CA  LEU A  23      45.155  45.208  52.718  1.00  0.00           C
ATOM    286  HA  LEU A  23      46.179  45.398  53.039  1.00  0.00           H
ATOM    287  CB  LEU A  23      44.791  44.072  53.668  1.00  0.00           C
ATOM    288  HB2 LEU A  23      44.571  44.426  54.675  1.00  0.00           H
ATOM    289  HB3 LEU A  23      43.856  43.658  53.290  1.00  0.00           H
ATOM    290  CG  LEU A  23      45.816  42.948  53.639  1.00  0.00           C
ATOM    291  HG  LEU A  23      46.073  42.711  52.606  1.00  0.00           H
ATOM    292  CD1 LEU A  23      47.041  43.255  54.398  1.00  0.00           C
ATOM    293 HD11 LEU A  23      47.724  42.420  54.241  1.00  0.00           H
ATOM    294 HD12 LEU A  23      46.855  43.259  55.472  1.00  0.00           H
ATOM    295 HD13 LEU A  23      47.522  44.191  54.116  1.00  0.00           H
ATOM    296  CD2 LEU A  23      45.148  41.707  54.246  1.00  0.00           C
ATOM    297 HD21 LEU A  23      44.774  42.014  55.223  1.00  0.00           H
ATOM    298 HD22 LEU A  23      44.310  41.303  53.678  1.00  0.00           H
ATOM    299 HD23 LEU A  23      45.853  40.921  54.515  1.00  0.00           H
ATOM    300  C   LEU A  23      45.119  44.929  51.162  1.00  0.00           C
ATOM    301  O   LEU A  23      46.174  44.902  50.596  1.00  0.00           O
ATOM    302  N   ILE A  24      43.967  44.681  50.529  1.00  0.00           N
ATOM    303  H   ILE A  24      43.099  44.717  51.044  1.00  0.00           H
ATOM    304  CA  ILE A  24      43.929  44.204  49.112  1.00  0.00           C
ATOM    305  HA  ILE A  24      44.722  43.473  48.956  1.00  0.00           H
ATOM    306  CB  ILE A  24      42.524  43.579  48.797  1.00  0.00           C
ATOM    307  HB  ILE A  24      42.292  42.873  49.594  1.00  0.00           H
ATOM    308  CG2 ILE A  24      41.445  44.617  48.869  1.00  0.00           C
ATOM    309 HG21 ILE A  24      41.291  45.118  47.914  1.00  0.00           H
ATOM    310 HG22 ILE A  24      40.503  44.204  49.230  1.00  0.00           H
ATOM    311 HG23 ILE A  24      41.719  45.342  49.636  1.00  0.00           H
ATOM    312  CG1 ILE A  24      42.435  42.847  47.458  1.00  0.00           C
ATOM    313 HG12 ILE A  24      42.710  43.448  46.591  1.00  0.00           H
ATOM    314 HG13 ILE A  24      41.423  42.512  47.229  1.00  0.00           H
ATOM    315  CD1 ILE A  24      43.189  41.524  47.532  1.00  0.00           C
ATOM    316 HD11 ILE A  24      43.069  41.104  46.533  1.00  0.00           H
ATOM    317 HD12 ILE A  24      44.221  41.678  47.846  1.00  0.00           H
ATOM    318 HD13 ILE A  24      42.566  40.862  48.134  1.00  0.00           H
ATOM    319  C   ILE A  24      44.278  45.423  48.149  1.00  0.00           C
ATOM    320  O   ILE A  24      45.122  45.159  47.265  1.00  0.00           O
ATOM    321  N   THR A  25      43.865  46.652  48.495  1.00  0.00           N
ATOM    322  H   THR A  25      43.231  46.757  49.274  1.00  0.00           H
ATOM    323  CA  THR A  25      44.315  47.857  47.715  1.00  0.00           C
ATOM    324  HA  THR A  25      44.184  47.542  46.679  1.00  0.00           H
ATOM    325  CB  THR A  25      43.404  49.055  48.024  1.00  0.00           C
ATOM    326  HB  THR A  25      43.655  49.879  47.355  1.00  0.00           H
ATOM    327  CG2 THR A  25      41.952  48.690  47.623  1.00  0.00           C
ATOM    328 HG21 THR A  25      41.267  49.537  47.599  1.00  0.00           H
ATOM    329 HG22 THR A  25      41.939  48.077  46.721  1.00  0.00           H
ATOM    330 HG23 THR A  25      41.530  47.996  48.349  1.00  0.00           H
ATOM    331  OG1 THR A  25      43.329  49.514  49.330  1.00  0.00           O
ATOM    332  HG1 THR A  25      42.681  48.982  49.797  1.00  0.00           H
ATOM    333  C   THR A  25      45.820  48.036  47.901  1.00  0.00           C
ATOM    334  O   THR A  25      46.542  48.275  46.914  1.00  0.00           O
ATOM    335  N   GLY A  26      46.259  47.726  49.098  1.00  0.00           N
ATOM    336  H   GLY A  26      45.571  47.645  49.833  1.00  0.00           H
ATOM    337  CA  GLY A  26      47.670  47.611  49.396  1.00  0.00           C
ATOM    338  HA2 GLY A  26      47.838  47.204  50.393  1.00  0.00           H
ATOM    339  HA3 GLY A  26      48.129  48.598  49.333  1.00  0.00           H
ATOM    340  C   GLY A  26      48.456  46.664  48.452  1.00  0.00           C
ATOM    341  O   GLY A  26      49.384  47.106  47.758  1.00  0.00           O
ATOM    342  N   ARG A  27      48.055  45.381  48.494  1.00  0.00           N
ATOM    343  H   ARG A  27      47.201  45.148  48.982  1.00  0.00           H
ATOM    344  CA  ARG A  27      48.538  44.312  47.583  1.00  0.00           C
ATOM    345  HA  ARG A  27      49.585  44.029  47.696  1.00  0.00           H
ATOM    346  CB  ARG A  27      47.912  42.895  47.871  1.00  0.00           C
ATOM    347  HB2 ARG A  27      46.846  43.072  47.732  1.00  0.00           H
ATOM    348  HB3 ARG A  27      48.240  42.212  47.087  1.00  0.00           H
ATOM    349  CG  ARG A  27      48.349  42.312  49.187  1.00  0.00           C
ATOM    350  HG2 ARG A  27      48.177  43.032  49.987  1.00  0.00           H
ATOM    351  HG3 ARG A  27      49.408  42.079  49.077  1.00  0.00           H
ATOM    352  CD  ARG A  27      47.468  41.071  49.533  1.00  0.00           C
ATOM    353  HD2 ARG A  27      46.433  41.403  49.454  1.00  0.00           H
ATOM    354  HD3 ARG A  27      47.764  40.789  50.544  1.00  0.00           H
ATOM    355  NE  ARG A  27      47.663  39.968  48.574  1.00  0.00           N
ATOM    356  HE  ARG A  27      48.485  40.057  47.992  1.00  0.00           H
ATOM    357  CZ  ARG A  27      47.062  38.759  48.672  1.00  0.00           C
ATOM    358  NH1 ARG A  27      46.151  38.497  49.499  1.00  0.00           N
ATOM    359 HH11 ARG A  27      45.765  39.223  50.086  1.00  0.00           H
ATOM    360 HH12 ARG A  27      45.567  37.710  49.253  1.00  0.00           H
ATOM    361  NH2 ARG A  27      47.526  37.873  47.838  1.00  0.00           N
ATOM    362 HH21 ARG A  27      48.233  38.070  47.144  1.00  0.00           H
ATOM    363 HH22 ARG A  27      47.190  36.922  47.886  1.00  0.00           H
ATOM    364  C   ARG A  27      48.463  44.662  46.065  1.00  0.00           C
ATOM    365  O   ARG A  27      49.467  44.461  45.413  1.00  0.00           O
ATOM    366  N   VAL A  28      47.397  45.318  45.609  1.00  0.00           N
ATOM    367  H   VAL A  28      46.592  45.311  46.219  1.00  0.00           H
ATOM    368  CA  VAL A  28      47.391  45.867  44.267  1.00  0.00           C
ATOM    369  HA  VAL A  28      47.497  45.009  43.604  1.00  0.00           H
ATOM    370  CB  VAL A  28      45.983  46.513  43.886  1.00  0.00           C
ATOM    371  HB  VAL A  28      45.876  47.334  44.595  1.00  0.00           H
ATOM    372  CG1 VAL A  28      46.040  46.951  42.431  1.00  0.00           C
ATOM    373 HG11 VAL A  28      46.570  47.884  42.241  1.00  0.00           H
ATOM    374 HG12 VAL A  28      46.417  46.214  41.722  1.00  0.00           H
ATOM    375 HG13 VAL A  28      45.034  47.198  42.094  1.00  0.00           H
ATOM    376  CG2 VAL A  28      44.769  45.562  43.940  1.00  0.00           C
ATOM    377 HG21 VAL A  28      44.946  44.795  43.186  1.00  0.00           H
ATOM    378 HG22 VAL A  28      43.838  46.017  43.600  1.00  0.00           H
ATOM    379 HG23 VAL A  28      44.748  45.063  44.909  1.00  0.00           H
ATOM    380  C   VAL A  28      48.607  46.823  44.032  1.00  0.00           C
ATOM    381  O   VAL A  28      49.298  46.666  43.075  1.00  0.00           O
ATOM    382  N   ARG A  29      48.862  47.738  44.967  1.00  0.00           N
ATOM    383  H   ARG A  29      48.360  47.771  45.843  1.00  0.00           H
ATOM    384  CA  ARG A  29      49.905  48.766  44.859  1.00  0.00           C
ATOM    385  HA  ARG A  29      49.915  48.984  43.791  1.00  0.00           H
ATOM    386  CB  ARG A  29      49.468  50.119  45.409  1.00  0.00           C
ATOM    387  HB2 ARG A  29      48.472  50.297  45.003  1.00  0.00           H
ATOM    388  HB3 ARG A  29      50.134  50.898  45.037  1.00  0.00           H
ATOM    389  CG  ARG A  29      49.377  50.324  46.935  1.00  0.00           C
ATOM    390  HG2 ARG A  29      48.991  51.336  47.057  1.00  0.00           H
ATOM    391  HG3 ARG A  29      48.592  49.662  47.301  1.00  0.00           H
ATOM    392  CD  ARG A  29      50.675  50.108  47.627  1.00  0.00           C
ATOM    393  HD2 ARG A  29      50.938  49.057  47.508  1.00  0.00           H
ATOM    394  HD3 ARG A  29      51.477  50.571  47.053  1.00  0.00           H
ATOM    395  NE  ARG A  29      50.739  50.538  49.037  1.00  0.00           N
ATOM    396  HE  ARG A  29      50.664  49.812  49.736  1.00  0.00           H
ATOM    397  CZ  ARG A  29      50.831  51.805  49.525  1.00  0.00           C
ATOM    398  NH1 ARG A  29      50.593  52.148  50.770  1.00  0.00           N
ATOM    399 HH11 ARG A  29      50.571  53.130  51.004  1.00  0.00           H
ATOM    400 HH12 ARG A  29      50.249  51.345  51.276  1.00  0.00           H
ATOM    401  NH2 ARG A  29      51.035  52.785  48.755  1.00  0.00           N
ATOM    402 HH21 ARG A  29      50.771  53.707  49.072  1.00  0.00           H
ATOM    403 HH22 ARG A  29      51.285  52.601  47.794  1.00  0.00           H
ATOM    404  C   ARG A  29      51.349  48.289  45.155  1.00  0.00           C
ATOM    405  O   ARG A  29      52.319  48.890  44.750  1.00  0.00           O
ATOM    406  N   GLU A  30      51.449  47.138  45.822  1.00  0.00           N
ATOM    407  H   GLU A  30      50.666  46.692  46.280  1.00  0.00           H
ATOM    408  CA  GLU A  30      52.610  46.301  45.641  1.00  0.00           C
ATOM    409  HA  GLU A  30      53.533  46.843  45.843  1.00  0.00           H
ATOM    410  CB  GLU A  30      52.519  45.187  46.673  1.00  0.00           C
ATOM    411  HB2 GLU A  30      51.573  44.661  46.540  1.00  0.00           H
ATOM    412  HB3 GLU A  30      53.300  44.471  46.419  1.00  0.00           H
ATOM    413  CG  GLU A  30      52.673  45.523  48.118  1.00  0.00           C
ATOM    414  HG2 GLU A  30      51.855  46.087  48.565  1.00  0.00           H
ATOM    415  HG3 GLU A  30      52.751  44.563  48.629  1.00  0.00           H
ATOM    416  CD  GLU A  30      53.966  46.228  48.373  1.00  0.00           C
ATOM    417  OE1 GLU A  30      55.016  46.020  47.723  1.00  0.00           O
ATOM    418  OE2 GLU A  30      53.988  47.090  49.298  1.00  0.00           O
ATOM    419  C   GLU A  30      52.800  45.715  44.221  1.00  0.00           C
ATOM    420  O   GLU A  30      53.749  46.042  43.514  1.00  0.00           O
ATOM    421  N   ALA A  31      51.890  44.829  43.722  1.00  0.00           N
ATOM    422  H   ALA A  31      51.258  44.453  44.414  1.00  0.00           H
ATOM    423  CA  ALA A  31      52.005  43.992  42.456  1.00  0.00           C
ATOM    424  HA  ALA A  31      52.816  43.265  42.494  1.00  0.00           H
ATOM    425  CB  ALA A  31      50.670  43.196  42.331  1.00  0.00           C
ATOM    426  HB1 ALA A  31      49.870  43.936  42.352  1.00  0.00           H
ATOM    427  HB2 ALA A  31      50.705  42.725  41.349  1.00  0.00           H
ATOM    428  HB3 ALA A  31      50.528  42.472  43.134  1.00  0.00           H
ATOM    429  C   ALA A  31      52.061  44.926  41.180  1.00  0.00           C
ATOM    430  O   ALA A  31      52.600  44.584  40.123  1.00  0.00           O
ATOM    431  N   ALA A  32      51.405  46.067  41.249  1.00  0.00           N
ATOM    432  H   ALA A  32      50.881  46.235  42.096  1.00  0.00           H
ATOM    433  CA  ALA A  32      50.948  46.900  40.142  1.00  0.00           C
ATOM    434  HA  ALA A  32      51.588  46.806  39.265  1.00  0.00           H
ATOM    435  CB  ALA A  32      49.486  46.492  39.769  1.00  0.00           C
ATOM    436  HB1 ALA A  32      49.279  47.094  38.884  1.00  0.00           H
ATOM    437  HB2 ALA A  32      48.755  46.604  40.569  1.00  0.00           H
ATOM    438  HB3 ALA A  32      49.457  45.468  39.395  1.00  0.00           H
ATOM    439  C   ALA A  32      50.932  48.429  40.602  1.00  0.00           C
ATOM    440  O   ALA A  32      49.808  48.924  40.891  1.00  0.00           O
ATOM    441  N   PRO A  33      52.081  49.034  40.907  1.00  0.00           N
ATOM    442  CD  PRO A  33      53.392  48.594  40.663  1.00  0.00           C
ATOM    443  HD2 PRO A  33      53.662  48.793  39.626  1.00  0.00           H
ATOM    444  HD3 PRO A  33      53.544  47.581  41.038  1.00  0.00           H
ATOM    445  CG  PRO A  33      54.237  49.466  41.613  1.00  0.00           C
ATOM    446  HG2 PRO A  33      55.235  49.557  41.184  1.00  0.00           H
ATOM    447  HG3 PRO A  33      54.351  48.911  42.544  1.00  0.00           H
ATOM    448  CB  PRO A  33      53.491  50.707  41.908  1.00  0.00           C
ATOM    449  HB2 PRO A  33      53.599  51.028  42.944  1.00  0.00           H
ATOM    450  HB3 PRO A  33      53.894  51.433  41.202  1.00  0.00           H
ATOM    451  CA  PRO A  33      52.025  50.346  41.612  1.00  0.00           C
ATOM    452  HA  PRO A  33      51.455  50.245  42.535  1.00  0.00           H
ATOM    453  C   PRO A  33      51.387  51.464  40.738  1.00  0.00           C
ATOM    454  O   PRO A  33      51.216  52.583  41.256  1.00  0.00           O
ATOM    455  N   ASP A  34      51.077  51.254  39.411  1.00  0.00           N
ATOM    456  H   ASP A  34      51.311  50.339  39.052  1.00  0.00           H
ATOM    457  CA  ASP A  34      50.628  52.274  38.411  1.00  0.00           C
ATOM    458  HA  ASP A  34      50.793  53.170  39.008  1.00  0.00           H
ATOM    459  CB  ASP A  34      51.568  52.539  37.174  1.00  0.00           C
ATOM    460  HB2 ASP A  34      51.354  51.806  36.397  1.00  0.00           H
ATOM    461  HB3 ASP A  34      51.371  53.517  36.734  1.00  0.00           H
ATOM    462  CG  ASP A  34      53.053  52.455  37.450  1.00  0.00           C
ATOM    463  OD1 ASP A  34      53.687  53.493  37.559  1.00  0.00           O
ATOM    464  OD2 ASP A  34      53.609  51.308  37.357  1.00  0.00           O
ATOM    465  C   ASP A  34      49.192  52.088  37.879  1.00  0.00           C
ATOM    466  O   ASP A  34      48.768  52.962  37.140  1.00  0.00           O
ATOM    467  N   VAL A  35      48.483  51.002  38.140  1.00  0.00           N
ATOM    468  H   VAL A  35      48.769  50.430  38.922  1.00  0.00           H
ATOM    469  CA  VAL A  35      47.092  50.814  37.631  1.00  0.00           C
ATOM    470  HA  VAL A  35      47.029  51.081  36.576  1.00  0.00           H
ATOM    471  CB  VAL A  35      46.771  49.306  37.717  1.00  0.00           C
ATOM    472  HB  VAL A  35      45.749  49.216  37.349  1.00  0.00           H
ATOM    473  CG1 VAL A  35      47.650  48.498  36.748  1.00  0.00           C
ATOM    474 HG11 VAL A  35      47.429  48.836  35.735  1.00  0.00           H
ATOM    475 HG12 VAL A  35      48.707  48.634  36.978  1.00  0.00           H
ATOM    476 HG13 VAL A  35      47.426  47.434  36.831  1.00  0.00           H
ATOM    477  CG2 VAL A  35      46.745  48.714  39.068  1.00  0.00           C
ATOM    478 HG21 VAL A  35      46.415  47.676  39.047  1.00  0.00           H
ATOM    479 HG22 VAL A  35      47.762  48.762  39.457  1.00  0.00           H
ATOM    480 HG23 VAL A  35      46.030  49.185  39.743  1.00  0.00           H
ATOM    481  C   VAL A  35      46.096  51.635  38.416  1.00  0.00           C
ATOM    482  O   VAL A  35      46.240  51.733  39.659  1.00  0.00           O
ATOM    483  N   ASP A  36      44.993  52.105  37.790  1.00  0.00           N
ATOM    484  H   ASP A  36      44.870  51.834  36.825  1.00  0.00           H
ATOM    485  CA  ASP A  36      43.867  52.563  38.643  1.00  0.00           C
ATOM    486  HA  ASP A  36      44.361  53.183  39.391  1.00  0.00           H
ATOM    487  CB  ASP A  36      42.901  53.452  37.863  1.00  0.00           C
ATOM    488  HB2 ASP A  36      42.084  53.607  38.568  1.00  0.00           H
ATOM    489  HB3 ASP A  36      42.505  52.918  36.999  1.00  0.00           H
ATOM    490  CG  ASP A  36      43.463  54.817  37.377  1.00  0.00           C
ATOM    491  OD1 ASP A  36      44.460  54.751  36.652  1.00  0.00           O
ATOM    492  OD2 ASP A  36      43.052  55.878  37.850  1.00  0.00           O
ATOM    493  C   ASP A  36      43.153  51.421  39.362  1.00  0.00           C
ATOM    494  O   ASP A  36      43.098  50.310  38.827  1.00  0.00           O
ATOM    495  N   ILE A  37      42.413  51.705  40.442  1.00  0.00           N
ATOM    496  H   ILE A  37      42.451  52.638  40.826  1.00  0.00           H
ATOM    497  CA  ILE A  37      41.470  50.802  41.164  1.00  0.00           C
ATOM    498  HA  ILE A  37      41.392  49.894  40.565  1.00  0.00           H
ATOM    499  CB  ILE A  37      42.120  50.319  42.601  1.00  0.00           C
ATOM    500  HB  ILE A  37      42.126  51.096  43.366  1.00  0.00           H
ATOM    501  CG2 ILE A  37      41.278  49.156  43.180  1.00  0.00           C
ATOM    502 HG21 ILE A  37      40.222  49.359  43.005  1.00  0.00           H
ATOM    503 HG22 ILE A  37      41.428  48.299  42.522  1.00  0.00           H
ATOM    504 HG23 ILE A  37      41.538  48.808  44.179  1.00  0.00           H
ATOM    505  CG1 ILE A  37      43.542  49.760  42.465  1.00  0.00           C
ATOM    506 HG12 ILE A  37      43.637  48.829  43.025  1.00  0.00           H
ATOM    507 HG13 ILE A  37      43.774  49.538  41.424  1.00  0.00           H
ATOM    508  CD1 ILE A  37      44.535  50.830  43.001  1.00  0.00           C
ATOM    509 HD11 ILE A  37      44.395  51.150  44.033  1.00  0.00           H
ATOM    510 HD12 ILE A  37      45.538  50.410  43.075  1.00  0.00           H
ATOM    511 HD13 ILE A  37      44.453  51.732  42.394  1.00  0.00           H
ATOM    512  C   ILE A  37      40.009  51.347  41.409  1.00  0.00           C
ATOM    513  O   ILE A  37      39.896  52.259  42.238  1.00  0.00           O
ATOM    514  N   LEU A  38      39.021  50.839  40.692  1.00  0.00           N
ATOM    515  H   LEU A  38      39.275  50.082  40.073  1.00  0.00           H
ATOM    516  CA  LEU A  38      37.627  51.116  40.917  1.00  0.00           C
ATOM    517  HA  LEU A  38      37.480  52.170  41.153  1.00  0.00           H
ATOM    518  CB  LEU A  38      36.861  50.858  39.646  1.00  0.00           C
ATOM    519  HB2 LEU A  38      37.037  49.825  39.348  1.00  0.00           H
ATOM    520  HB3 LEU A  38      37.087  51.561  38.843  1.00  0.00           H
ATOM    521  CG  LEU A  38      35.370  50.934  39.799  1.00  0.00           C
ATOM    522  HG  LEU A  38      34.944  50.277  40.558  1.00  0.00           H
ATOM    523  CD1 LEU A  38      34.967  52.368  40.165  1.00  0.00           C
ATOM    524 HD11 LEU A  38      35.359  52.595  41.156  1.00  0.00           H
ATOM    525 HD12 LEU A  38      33.878  52.411  40.137  1.00  0.00           H
ATOM    526 HD13 LEU A  38      35.247  53.132  39.439  1.00  0.00           H
ATOM    527  CD2 LEU A  38      34.616  50.585  38.519  1.00  0.00           C
ATOM    528 HD21 LEU A  38      33.551  50.770  38.654  1.00  0.00           H
ATOM    529 HD22 LEU A  38      35.050  51.057  37.637  1.00  0.00           H
ATOM    530 HD23 LEU A  38      34.771  49.514  38.382  1.00  0.00           H
ATOM    531  C   LEU A  38      37.055  50.268  42.089  1.00  0.00           C
ATOM    532  O   LEU A  38      37.001  49.053  42.018  1.00  0.00           O
ATOM    533  N   ILE A  39      36.622  50.980  43.101  1.00  0.00           N
ATOM    534  H   ILE A  39      36.370  51.945  42.939  1.00  0.00           H
ATOM    535  CA  ILE A  39      35.985  50.478  44.330  1.00  0.00           C
ATOM    536  HA  ILE A  39      36.147  49.405  44.426  1.00  0.00           H
ATOM    537  CB  ILE A  39      36.691  51.184  45.541  1.00  0.00           C
ATOM    538  HB  ILE A  39      36.770  52.256  45.360  1.00  0.00           H
ATOM    539  CG2 ILE A  39      35.913  50.970  46.784  1.00  0.00           C
ATOM    540 HG21 ILE A  39      36.441  51.525  47.560  1.00  0.00           H
ATOM    541 HG22 ILE A  39      35.837  49.909  47.022  1.00  0.00           H
ATOM    542 HG23 ILE A  39      34.950  51.474  46.707  1.00  0.00           H
ATOM    543  CG1 ILE A  39      38.174  50.749  45.709  1.00  0.00           C
ATOM    544 HG12 ILE A  39      38.705  51.186  44.864  1.00  0.00           H
ATOM    545 HG13 ILE A  39      38.640  51.195  46.588  1.00  0.00           H
ATOM    546  CD1 ILE A  39      38.466  49.234  45.737  1.00  0.00           C
ATOM    547 HD11 ILE A  39      39.508  49.081  46.019  1.00  0.00           H
ATOM    548 HD12 ILE A  39      38.306  48.784  44.758  1.00  0.00           H
ATOM    549 HD13 ILE A  39      37.714  48.792  46.391  1.00  0.00           H
ATOM    550  C   ILE A  39      34.483  50.642  44.245  1.00  0.00           C
ATOM    551  O   ILE A  39      34.014  51.741  44.100  1.00  0.00           O
ATOM    552  N   VAL A  40      33.683  49.592  44.499  1.00  0.00           N
ATOM    553  H   VAL A  40      34.151  48.727  44.729  1.00  0.00           H
ATOM    554  CA  VAL A  40      32.179  49.609  44.572  1.00  0.00           C
ATOM    555  HA  VAL A  40      31.697  50.576  44.712  1.00  0.00           H
ATOM    556  CB  VAL A  40      31.696  48.962  43.257  1.00  0.00           C
ATOM    557  HB  VAL A  40      32.022  47.922  43.241  1.00  0.00           H
ATOM    558  CG1 VAL A  40      30.154  49.013  43.209  1.00  0.00           C
ATOM    559 HG11 VAL A  40      29.743  48.255  43.876  1.00  0.00           H
ATOM    560 HG12 VAL A  40      29.839  49.921  43.723  1.00  0.00           H
ATOM    561 HG13 VAL A  40      29.772  49.083  42.191  1.00  0.00           H
ATOM    562  CG2 VAL A  40      32.189  49.641  42.001  1.00  0.00           C
ATOM    563 HG21 VAL A  40      31.674  50.599  41.943  1.00  0.00           H
ATOM    564 HG22 VAL A  40      32.047  49.023  41.115  1.00  0.00           H
ATOM    565 HG23 VAL A  40      33.232  49.955  42.054  1.00  0.00           H
ATOM    566  C   VAL A  40      31.775  48.901  45.933  1.00  0.00           C
ATOM    567  O   VAL A  40      32.559  48.081  46.485  1.00  0.00           O
ATOM    568  N   ASP A  41      30.521  49.046  46.348  1.00  0.00           N
ATOM    569  H   ASP A  41      29.986  49.810  45.960  1.00  0.00           H
ATOM    570  CA  ASP A  41      29.834  48.164  47.398  1.00  0.00           C
ATOM    571  HA  ASP A  41      30.030  47.115  47.177  1.00  0.00           H
ATOM    572  CB  ASP A  41      30.318  48.327  48.878  1.00  0.00           C
ATOM    573  HB2 ASP A  41      29.835  47.597  49.527  1.00  0.00           H
ATOM    574  HB3 ASP A  41      31.405  48.282  48.807  1.00  0.00           H
ATOM    575  CG  ASP A  41      29.967  49.750  49.353  1.00  0.00           C
ATOM    576  OD1 ASP A  41      30.613  50.692  48.897  1.00  0.00           O
ATOM    577  OD2 ASP A  41      29.023  49.906  50.201  1.00  0.00           O
ATOM    578  C   ASP A  41      28.258  48.322  47.302  1.00  0.00           C
ATOM    579  O   ASP A  41      27.832  49.308  46.715  1.00  0.00           O
ATOM    580  N   ASP A  42      27.438  47.446  47.959  1.00  0.00           N
ATOM    581  H   ASP A  42      27.813  46.580  48.320  1.00  0.00           H
ATOM    582  CA  ASP A  42      26.025  47.585  48.018  1.00  0.00           C
ATOM    583  HA  ASP A  42      25.556  47.954  47.105  1.00  0.00           H
ATOM    584  CB  ASP A  42      25.354  46.190  48.093  1.00  0.00           C
ATOM    585  HB2 ASP A  42      24.275  46.330  48.162  1.00  0.00           H
ATOM    586  HB3 ASP A  42      25.677  45.642  48.978  1.00  0.00           H
ATOM    587  CG  ASP A  42      25.525  45.315  46.876  1.00  0.00           C
ATOM    588  OD1 ASP A  42      26.255  45.523  45.856  1.00  0.00           O
ATOM    589  OD2 ASP A  42      24.757  44.336  46.772  1.00  0.00           O
ATOM    590  C   ASP A  42      25.473  48.513  49.048  1.00  0.00           C
ATOM    591  O   ASP A  42      24.711  48.165  49.985  1.00  0.00           O
ATOM    592  N   ASN A  43      26.023  49.727  49.051  1.00  0.00           N
ATOM    593  H   ASN A  43      26.904  49.835  48.568  1.00  0.00           H
ATOM    594  CA  ASN A  43      25.688  50.910  49.972  1.00  0.00           C
ATOM    595  HA  ASN A  43      26.522  51.605  49.880  1.00  0.00           H
ATOM    596  CB  ASN A  43      24.380  51.539  49.483  1.00  0.00           C
ATOM    597  HB2 ASN A  43      24.234  51.639  48.408  1.00  0.00           H
ATOM    598  HB3 ASN A  43      23.626  50.869  49.897  1.00  0.00           H
ATOM    599  CG  ASN A  43      24.068  52.936  50.015  1.00  0.00           C
ATOM    600  OD1 ASN A  43      24.951  53.776  50.159  1.00  0.00           O
ATOM    601  ND2 ASN A  43      22.796  53.311  50.076  1.00  0.00           N
ATOM    602 HD21 ASN A  43      22.060  52.626  50.177  1.00  0.00           H
ATOM    603 HD22 ASN A  43      22.655  54.250  50.419  1.00  0.00           H
ATOM    604  C   ASN A  43      25.698  50.514  51.471  1.00  0.00           C
ATOM    605  O   ASN A  43      24.770  50.776  52.259  1.00  0.00           O
ATOM    606  N   SER A  44      26.854  49.990  51.928  1.00  0.00           N
ATOM    607  H   SER A  44      27.610  50.046  51.261  1.00  0.00           H
ATOM    608  CA  SER A  44      27.137  49.423  53.232  1.00  0.00           C
ATOM    609  HA  SER A  44      26.455  48.579  53.339  1.00  0.00           H
ATOM    610  CB  SER A  44      28.523  48.749  53.324  1.00  0.00           C
ATOM    611  HB2 SER A  44      28.637  48.027  54.132  1.00  0.00           H
ATOM    612  HB3 SER A  44      29.287  49.518  53.439  1.00  0.00           H
ATOM    613  OG  SER A  44      28.837  48.042  52.194  1.00  0.00           O
ATOM    614  HG  SER A  44      29.083  48.644  51.488  1.00  0.00           H
ATOM    615  C   SER A  44      26.908  50.338  54.439  1.00  0.00           C
ATOM    616  O   SER A  44      27.404  51.468  54.347  1.00  0.00           O
ATOM    617  N   PRO A  45      26.275  49.967  55.610  1.00  0.00           N
ATOM    618  CD  PRO A  45      25.386  48.845  55.887  1.00  0.00           C
ATOM    619  HD2 PRO A  45      24.398  48.954  55.441  1.00  0.00           H
ATOM    620  HD3 PRO A  45      25.761  47.888  55.526  1.00  0.00           H
ATOM    621  CG  PRO A  45      25.102  48.842  57.385  1.00  0.00           C
ATOM    622  HG2 PRO A  45      25.887  48.316  57.929  1.00  0.00           H
ATOM    623  HG3 PRO A  45      24.170  48.453  57.794  1.00  0.00           H
ATOM    624  CB  PRO A  45      25.284  50.258  57.801  1.00  0.00           C
ATOM    625  HB2 PRO A  45      24.369  50.850  57.820  1.00  0.00           H
ATOM    626  HB3 PRO A  45      25.683  50.245  58.815  1.00  0.00           H
ATOM    627  CA  PRO A  45      26.238  50.863  56.775  1.00  0.00           C
ATOM    628  HA  PRO A  45      25.805  51.819  56.480  1.00  0.00           H
ATOM    629  C   PRO A  45      27.656  51.026  57.326  1.00  0.00           C
ATOM    630  O   PRO A  45      28.075  52.104  57.910  1.00  0.00           O
ATOM    631  N   ASP A  46      28.553  50.099  57.012  1.00  0.00           N
ATOM    632  H   ASP A  46      28.240  49.344  56.419  1.00  0.00           H
ATOM    633  CA  ASP A  46      29.948  50.135  57.414  1.00  0.00           C
ATOM    634  HA  ASP A  46      30.037  50.595  58.398  1.00  0.00           H
ATOM    635  CB  ASP A  46      30.514  48.703  57.399  1.00  0.00           C
ATOM    636  HB2 ASP A  46      29.705  47.981  57.290  1.00  0.00           H
ATOM    637  HB3 ASP A  46      31.099  48.537  56.494  1.00  0.00           H
ATOM    638  CG  ASP A  46      31.486  48.383  58.557  1.00  0.00           C
ATOM    639  OD1 ASP A  46      31.698  47.171  58.791  1.00  0.00           O
ATOM    640  OD2 ASP A  46      31.935  49.341  59.178  1.00  0.00           O
ATOM    641  C   ASP A  46      30.668  51.096  56.497  1.00  0.00           C
ATOM    642  O   ASP A  46      30.349  51.201  55.346  1.00  0.00           O
ATOM    643  N   GLY A  47      31.749  51.771  56.949  1.00  0.00           N
ATOM    644  H   GLY A  47      31.890  51.630  57.939  1.00  0.00           H
ATOM    645  CA  GLY A  47      32.600  52.734  56.211  1.00  0.00           C
ATOM    646  HA2 GLY A  47      31.971  53.599  56.000  1.00  0.00           H
ATOM    647  HA3 GLY A  47      33.466  53.008  56.813  1.00  0.00           H
ATOM    648  C   GLY A  47      33.248  52.298  54.841  1.00  0.00           C
ATOM    649  O   GLY A  47      34.155  52.948  54.372  1.00  0.00           O
ATOM    650  N   THR A  48      32.923  51.066  54.388  1.00  0.00           N
ATOM    651  H   THR A  48      32.075  50.623  54.711  1.00  0.00           H
ATOM    652  CA  THR A  48      33.438  50.602  53.037  1.00  0.00           C
ATOM    653  HA  THR A  48      34.274  51.225  52.719  1.00  0.00           H
ATOM    654  CB  THR A  48      33.915  49.102  53.209  1.00  0.00           C
ATOM    655  HB  THR A  48      34.560  48.882  54.059  1.00  0.00           H
ATOM    656  CG2 THR A  48      32.734  48.169  53.369  1.00  0.00           C
ATOM    657 HG21 THR A  48      31.984  48.524  54.076  1.00  0.00           H
ATOM    658 HG22 THR A  48      32.164  48.110  52.442  1.00  0.00           H
ATOM    659 HG23 THR A  48      32.971  47.136  53.623  1.00  0.00           H
ATOM    660  OG1 THR A  48      34.663  48.610  52.101  1.00  0.00           O
ATOM    661  HG1 THR A  48      34.099  48.044  51.568  1.00  0.00           H
ATOM    662  C   THR A  48      32.279  50.785  51.980  1.00  0.00           C
ATOM    663  O   THR A  48      31.171  50.615  52.287  1.00  0.00           O
ATOM    664  N   GLY A  49      32.584  51.370  50.822  1.00  0.00           N
ATOM    665  H   GLY A  49      31.752  51.521  50.271  1.00  0.00           H
ATOM    666  CA  GLY A  49      33.840  51.485  50.176  1.00  0.00           C
ATOM    667  HA2 GLY A  49      33.635  51.488  49.106  1.00  0.00           H
ATOM    668  HA3 GLY A  49      34.392  50.596  50.481  1.00  0.00           H
ATOM    669  C   GLY A  49      34.607  52.779  50.631  1.00  0.00           C
ATOM    670  O   GLY A  49      35.811  52.874  50.381  1.00  0.00           O
ATOM    671  N   LYS A  50      33.900  53.725  51.236  1.00  0.00           N
ATOM    672  H   LYS A  50      32.943  53.459  51.421  1.00  0.00           H
ATOM    673  CA  LYS A  50      34.188  55.126  51.474  1.00  0.00           C
ATOM    674  HA  LYS A  50      34.238  55.518  50.459  1.00  0.00           H
ATOM    675  CB  LYS A  50      32.959  55.760  52.208  1.00  0.00           C
ATOM    676  HB2 LYS A  50      32.763  55.180  53.110  1.00  0.00           H
ATOM    677  HB3 LYS A  50      33.289  56.778  52.417  1.00  0.00           H
ATOM    678  CG  LYS A  50      31.724  55.708  51.290  1.00  0.00           C
ATOM    679  HG2 LYS A  50      32.124  56.158  50.381  1.00  0.00           H
ATOM    680  HG3 LYS A  50      31.393  54.673  51.214  1.00  0.00           H
ATOM    681  CD  LYS A  50      30.491  56.500  51.720  1.00  0.00           C
ATOM    682  HD2 LYS A  50      30.592  57.569  51.532  1.00  0.00           H
ATOM    683  HD3 LYS A  50      30.274  56.283  52.766  1.00  0.00           H
ATOM    684  CE  LYS A  50      29.192  56.010  50.998  1.00  0.00           C
ATOM    685  HE2 LYS A  50      28.880  55.124  51.551  1.00  0.00           H
ATOM    686  HE3 LYS A  50      28.351  56.693  51.122  1.00  0.00           H
ATOM    687  NZ  LYS A  50      29.505  55.576  49.619  1.00  0.00           N
ATOM    688  HZ1 LYS A  50      28.621  55.244  49.260  1.00  0.00           H
ATOM    689  HZ2 LYS A  50      29.973  56.286  49.075  1.00  0.00           H
ATOM    690  HZ3 LYS A  50      30.109  54.766  49.595  1.00  0.00           H
ATOM    691  C   LYS A  50      35.493  55.423  52.182  1.00  0.00           C
ATOM    692  O   LYS A  50      35.981  56.468  51.961  1.00  0.00           O
ATOM    693  N   ALA A  51      36.116  54.491  52.955  1.00  0.00           N
ATOM    694  H   ALA A  51      35.601  53.662  53.216  1.00  0.00           H
ATOM    695  CA  ALA A  51      37.417  54.625  53.609  1.00  0.00           C
ATOM    696  HA  ALA A  51      37.365  55.477  54.286  1.00  0.00           H
ATOM    697  CB  ALA A  51      37.742  53.407  54.458  1.00  0.00           C
ATOM    698  HB1 ALA A  51      38.698  53.460  54.979  1.00  0.00           H
ATOM    699  HB2 ALA A  51      36.979  53.364  55.236  1.00  0.00           H
ATOM    700  HB3 ALA A  51      37.670  52.581  53.751  1.00  0.00           H
ATOM    701  C   ALA A  51      38.616  54.879  52.599  1.00  0.00           C
ATOM    702  O   ALA A  51      39.608  55.526  52.913  1.00  0.00           O
ATOM    703  N   ALA A  52      38.392  54.428  51.376  1.00  0.00           N
ATOM    704  H   ALA A  52      37.507  54.011  51.125  1.00  0.00           H
ATOM    705  CA  ALA A  52      39.274  54.541  50.255  1.00  0.00           C
ATOM    706  HA  ALA A  52      40.313  54.505  50.579  1.00  0.00           H
ATOM    707  CB  ALA A  52      39.159  53.361  49.226  1.00  0.00           C
ATOM    708  HB1 ALA A  52      39.728  53.671  48.350  1.00  0.00           H
ATOM    709  HB2 ALA A  52      38.102  53.225  49.000  1.00  0.00           H
ATOM    710  HB3 ALA A  52      39.644  52.474  49.635  1.00  0.00           H
ATOM    711  C   ALA A  52      39.306  55.939  49.499  1.00  0.00           C
ATOM    712  O   ALA A  52      40.264  56.210  48.829  1.00  0.00           O
ATOM    713  N   ASP A  53      38.295  56.805  49.662  1.00  0.00           N
ATOM    714  H   ASP A  53      37.574  56.524  50.311  1.00  0.00           H
ATOM    715  CA  ASP A  53      38.226  58.182  49.132  1.00  0.00           C
ATOM    716  HA  ASP A  53      38.398  58.180  48.056  1.00  0.00           H
ATOM    717  CB  ASP A  53      36.795  58.783  49.405  1.00  0.00           C
ATOM    718  HB2 ASP A  53      36.895  59.448  50.263  1.00  0.00           H
ATOM    719  HB3 ASP A  53      36.055  58.019  49.645  1.00  0.00           H
ATOM    720  CG  ASP A  53      36.181  59.660  48.252  1.00  0.00           C
ATOM    721  OD1 ASP A  53      35.127  60.317  48.513  1.00  0.00           O
ATOM    722  OD2 ASP A  53      36.660  59.616  47.077  1.00  0.00           O
ATOM    723  C   ASP A  53      39.300  59.069  49.724  1.00  0.00           C
ATOM    724  O   ASP A  53      39.677  60.043  49.129  1.00  0.00           O
ATOM    725  N   ALA A  54      39.841  58.710  50.887  1.00  0.00           N
ATOM    726  H   ALA A  54      39.445  57.895  51.333  1.00  0.00           H
ATOM    727  CA  ALA A  54      41.045  59.291  51.466  1.00  0.00           C
ATOM    728  HA  ALA A  54      41.115  60.373  51.362  1.00  0.00           H
ATOM    729  CB  ALA A  54      41.226  58.846  52.969  1.00  0.00           C
ATOM    730  HB1 ALA A  54      40.721  59.606  53.565  1.00  0.00           H
ATOM    731  HB2 ALA A  54      40.814  57.859  53.183  1.00  0.00           H
ATOM    732  HB3 ALA A  54      42.276  58.817  53.262  1.00  0.00           H
ATOM    733  C   ALA A  54      42.268  58.704  50.816  1.00  0.00           C
ATOM    734  O   ALA A  54      43.110  59.526  50.392  1.00  0.00           O
ATOM    735  N   LEU A  55      42.378  57.365  50.683  1.00  0.00           N
ATOM    736  H   LEU A  55      41.615  56.789  51.009  1.00  0.00           H
ATOM    737  CA  LEU A  55      43.423  56.655  49.926  1.00  0.00           C
ATOM    738  HA  LEU A  55      44.423  56.893  50.290  1.00  0.00           H
ATOM    739  CB  LEU A  55      43.072  55.158  50.175  1.00  0.00           C
ATOM    740  HB2 LEU A  55      42.094  54.894  49.772  1.00  0.00           H
ATOM    741  HB3 LEU A  55      43.866  54.592  49.686  1.00  0.00           H
ATOM    742  CG  LEU A  55      43.193  54.525  51.679  1.00  0.00           C
ATOM    743  HG  LEU A  55      42.539  54.973  52.427  1.00  0.00           H
ATOM    744  CD1 LEU A  55      42.785  52.994  51.635  1.00  0.00           C
ATOM    745 HD11 LEU A  55      43.605  52.472  51.139  1.00  0.00           H
ATOM    746 HD12 LEU A  55      42.890  52.493  52.597  1.00  0.00           H
ATOM    747 HD13 LEU A  55      41.810  52.888  51.160  1.00  0.00           H
ATOM    748  CD2 LEU A  55      44.544  54.536  52.323  1.00  0.00           C
ATOM    749 HD21 LEU A  55      45.290  54.215  51.596  1.00  0.00           H
ATOM    750 HD22 LEU A  55      44.654  53.872  53.180  1.00  0.00           H
ATOM    751 HD23 LEU A  55      44.745  55.577  52.578  1.00  0.00           H
ATOM    752  C   LEU A  55      43.372  57.090  48.462  1.00  0.00           C
ATOM    753  O   LEU A  55      44.386  56.897  47.754  1.00  0.00           O
ATOM    754  N   ALA A  56      42.334  57.746  47.910  1.00  0.00           N
ATOM    755  H   ALA A  56      41.507  57.730  48.489  1.00  0.00           H
ATOM    756  CA  ALA A  56      42.202  58.157  46.500  1.00  0.00           C
ATOM    757  HA  ALA A  56      42.646  57.386  45.871  1.00  0.00           H
ATOM    758  CB  ALA A  56      40.725  58.484  46.098  1.00  0.00           C
ATOM    759  HB1 ALA A  56      40.183  57.539  46.085  1.00  0.00           H
ATOM    760  HB2 ALA A  56      40.355  59.239  46.793  1.00  0.00           H
ATOM    761  HB3 ALA A  56      40.713  58.895  45.089  1.00  0.00           H
ATOM    762  C   ALA A  56      42.971  59.428  46.251  1.00  0.00           C
ATOM    763  O   ALA A  56      43.180  59.983  45.098  1.00  0.00           O
ATOM    764  N   GLU A  57      43.389  60.138  47.321  1.00  0.00           N
ATOM    765  H   GLU A  57      43.225  59.728  48.229  1.00  0.00           H
ATOM    766  CA  GLU A  57      43.938  61.461  47.289  1.00  0.00           C
ATOM    767  HA  GLU A  57      43.467  62.082  46.527  1.00  0.00           H
ATOM    768  CB  GLU A  57      43.686  62.163  48.621  1.00  0.00           C
ATOM    769  HB2 GLU A  57      44.111  63.166  48.670  1.00  0.00           H
ATOM    770  HB3 GLU A  57      44.101  61.546  49.418  1.00  0.00           H
ATOM    771  CG  GLU A  57      42.264  62.367  49.163  1.00  0.00           C
ATOM    772  HG2 GLU A  57      41.737  61.417  49.248  1.00  0.00           H
ATOM    773  HG3 GLU A  57      42.360  62.818  50.150  1.00  0.00           H
ATOM    774  CD  GLU A  57      41.403  63.297  48.321  1.00  0.00           C
ATOM    775  OE1 GLU A  57      40.674  64.198  48.878  1.00  0.00           O
ATOM    776  OE2 GLU A  57      41.417  63.230  47.114  1.00  0.00           O
ATOM    777  C   GLU A  57      45.406  61.374  46.988  1.00  0.00           C
ATOM    778  O   GLU A  57      45.891  62.227  46.233  1.00  0.00           O
ATOM    779  N   LYS A  58      46.208  60.409  47.538  1.00  0.00           N
ATOM    780  H   LYS A  58      45.699  59.625  47.920  1.00  0.00           H
ATOM    781  CA  LYS A  58      47.692  60.327  47.456  1.00  0.00           C
ATOM    782  HA  LYS A  58      48.003  60.634  46.457  1.00  0.00           H
ATOM    783  CB  LYS A  58      48.300  61.388  48.334  1.00  0.00           C
ATOM    784  HB2 LYS A  58      47.870  62.390  48.313  1.00  0.00           H
ATOM    785  HB3 LYS A  58      48.137  61.004  49.340  1.00  0.00           H
ATOM    786  CG  LYS A  58      49.838  61.563  48.094  1.00  0.00           C
ATOM    787  HG2 LYS A  58      50.402  60.640  48.228  1.00  0.00           H
ATOM    788  HG3 LYS A  58      50.008  61.937  47.085  1.00  0.00           H
ATOM    789  CD  LYS A  58      50.390  62.614  48.966  1.00  0.00           C
ATOM    790  HD2 LYS A  58      50.180  62.294  49.987  1.00  0.00           H
ATOM    791  HD3 LYS A  58      51.431  62.681  48.650  1.00  0.00           H
ATOM    792  CE  LYS A  58      49.811  63.974  48.623  1.00  0.00           C
ATOM    793  HE2 LYS A  58      48.746  63.871  48.827  1.00  0.00           H
ATOM    794  HE3 LYS A  58      50.035  64.157  47.572  1.00  0.00           H
ATOM    795  NZ  LYS A  58      50.360  65.033  49.491  1.00  0.00           N
ATOM    796  HZ1 LYS A  58      50.031  65.951  49.225  1.00  0.00           H
ATOM    797  HZ2 LYS A  58      51.362  65.126  49.407  1.00  0.00           H
ATOM    798  HZ3 LYS A  58      50.113  64.961  50.468  1.00  0.00           H
ATOM    799  C   LYS A  58      48.383  58.915  47.590  1.00  0.00           C
ATOM    800  O   LYS A  58      49.252  58.574  46.751  1.00  0.00           O
ATOM    801  N   ASP A  59      47.844  58.086  48.468  1.00  0.00           N
ATOM    802  H   ASP A  59      47.131  58.426  49.097  1.00  0.00           H
ATOM    803  CA  ASP A  59      48.508  56.808  48.720  1.00  0.00           C
ATOM    804  HA  ASP A  59      49.576  56.969  48.871  1.00  0.00           H
ATOM    805  CB  ASP A  59      47.843  56.244  50.002  1.00  0.00           C
ATOM    806  HB2 ASP A  59      47.701  57.156  50.581  1.00  0.00           H
ATOM    807  HB3 ASP A  59      46.915  55.825  49.612  1.00  0.00           H
ATOM    808  CG  ASP A  59      48.635  55.166  50.760  1.00  0.00           C
ATOM    809  OD1 ASP A  59      48.122  54.481  51.717  1.00  0.00           O
ATOM    810  OD2 ASP A  59      49.813  54.913  50.432  1.00  0.00           O
ATOM    811  C   ASP A  59      48.437  55.839  47.504  1.00  0.00           C
ATOM    812  O   ASP A  59      49.448  55.168  47.289  1.00  0.00           O
ATOM    813  N   SER A  60      47.326  55.780  46.772  1.00  0.00           N
ATOM    814  H   SER A  60      46.531  56.335  47.055  1.00  0.00           H
ATOM    815  CA  SER A  60      47.279  54.896  45.608  1.00  0.00           C
ATOM    816  HA  SER A  60      48.202  54.913  45.028  1.00  0.00           H
ATOM    817  CB  SER A  60      47.004  53.444  46.066  1.00  0.00           C
ATOM    818  HB2 SER A  60      46.144  53.421  46.736  1.00  0.00           H
ATOM    819  HB3 SER A  60      47.834  53.027  46.635  1.00  0.00           H
ATOM    820  OG  SER A  60      46.757  52.608  44.999  1.00  0.00           O
ATOM    821  HG  SER A  60      47.605  52.644  44.551  1.00  0.00           H
ATOM    822  C   SER A  60      46.255  55.467  44.543  1.00  0.00           C
ATOM    823  O   SER A  60      45.552  56.448  44.800  1.00  0.00           O
ATOM    824  N   HIE A  61      46.192  54.830  43.326  1.00  0.00           N
ATOM    825  H   HIE A  61      46.726  53.982  43.200  1.00  0.00           H
ATOM    826  CA  HIE A  61      45.314  55.388  42.221  1.00  0.00           C
ATOM    827  HA  HIE A  61      45.316  56.475  42.302  1.00  0.00           H
ATOM    828  CB  HIE A  61      45.922  55.032  40.889  1.00  0.00           C
ATOM    829  HB2 HIE A  61      45.394  55.545  40.085  1.00  0.00           H
ATOM    830  HB3 HIE A  61      45.725  53.963  40.810  1.00  0.00           H
ATOM    831  CG  HIE A  61      47.399  55.316  40.700  1.00  0.00           C
ATOM    832  ND1 HIE A  61      48.107  56.546  40.471  1.00  0.00           N
ATOM    833  CE1 HIE A  61      49.383  56.243  40.341  1.00  0.00           C
ATOM    834  HE1 HIE A  61      50.224  56.901  40.183  1.00  0.00           H
ATOM    835  NE2 HIE A  61      49.541  54.948  40.341  1.00  0.00           N
ATOM    836  HE2 HIE A  61      50.452  54.529  40.458  1.00  0.00           H
ATOM    837  CD2 HIE A  61      48.312  54.353  40.506  1.00  0.00           C
ATOM    838  HD2 HIE A  61      48.084  53.297  40.491  1.00  0.00           H
ATOM    839  C   HIE A  61      43.810  54.946  42.370  1.00  0.00           C
ATOM    840  O   HIE A  61      43.276  54.351  41.474  1.00  0.00           O
ATOM    841  N   ILE A  62      43.210  55.170  43.488  1.00  0.00           N
ATOM    842  H   ILE A  62      43.612  55.900  44.059  1.00  0.00           H
ATOM    843  CA  ILE A  62      41.908  54.560  43.791  1.00  0.00           C
ATOM    844  HA  ILE A  62      41.868  53.672  43.162  1.00  0.00           H
ATOM    845  CB  ILE A  62      41.822  54.081  45.234  1.00  0.00           C
ATOM    846  HB  ILE A  62      41.775  54.905  45.946  1.00  0.00           H
ATOM    847  CG2 ILE A  62      40.457  53.455  45.409  1.00  0.00           C
ATOM    848 HG21 ILE A  62      40.374  53.002  46.397  1.00  0.00           H
ATOM    849 HG22 ILE A  62      39.642  54.168  45.538  1.00  0.00           H
ATOM    850 HG23 ILE A  62      40.245  52.661  44.694  1.00  0.00           H
ATOM    851  CG1 ILE A  62      43.012  53.226  45.696  1.00  0.00           C
ATOM    852 HG12 ILE A  62      42.945  52.265  45.186  1.00  0.00           H
ATOM    853 HG13 ILE A  62      43.983  53.701  45.554  1.00  0.00           H
ATOM    854  CD1 ILE A  62      42.915  52.936  47.163  1.00  0.00           C
ATOM    855 HD11 ILE A  62      43.843  52.531  47.569  1.00  0.00           H
ATOM    856 HD12 ILE A  62      42.085  52.263  47.376  1.00  0.00           H
ATOM    857 HD13 ILE A  62      42.685  53.833  47.738  1.00  0.00           H
ATOM    858  C   ILE A  62      40.780  55.568  43.434  1.00  0.00           C
ATOM    859  O   ILE A  62      41.019  56.757  43.654  1.00  0.00           O
ATOM    860  N   LYS A  63      39.708  55.054  42.940  1.00  0.00           N
ATOM    861  H   LYS A  63      39.668  54.083  42.662  1.00  0.00           H
ATOM    862  CA  LYS A  63      38.400  55.761  42.842  1.00  0.00           C
ATOM    863  HA  LYS A  63      38.531  56.681  43.413  1.00  0.00           H
ATOM    864  CB  LYS A  63      38.270  56.278  41.354  1.00  0.00           C
ATOM    865  HB2 LYS A  63      39.272  56.317  40.927  1.00  0.00           H
ATOM    866  HB3 LYS A  63      37.714  55.527  40.792  1.00  0.00           H
ATOM    867  CG  LYS A  63      37.528  57.632  41.327  1.00  0.00           C
ATOM    868  HG2 LYS A  63      36.595  57.486  41.871  1.00  0.00           H
ATOM    869  HG3 LYS A  63      38.195  58.342  41.815  1.00  0.00           H
ATOM    870  CD  LYS A  63      37.397  58.171  39.883  1.00  0.00           C
ATOM    871  HD2 LYS A  63      36.855  57.356  39.403  1.00  0.00           H
ATOM    872  HD3 LYS A  63      38.441  58.224  39.576  1.00  0.00           H
ATOM    873  CE  LYS A  63      36.669  59.544  39.899  1.00  0.00           C
ATOM    874  HE2 LYS A  63      35.792  59.478  40.543  1.00  0.00           H
ATOM    875  HE3 LYS A  63      37.454  60.140  40.365  1.00  0.00           H
ATOM    876  NZ  LYS A  63      36.275  60.138  38.608  1.00  0.00           N
ATOM    877  HZ1 LYS A  63      37.083  60.248  38.011  1.00  0.00           H
ATOM    878  HZ2 LYS A  63      35.605  59.595  38.084  1.00  0.00           H
ATOM    879  HZ3 LYS A  63      35.866  61.056  38.716  1.00  0.00           H
ATOM    880  C   LYS A  63      37.247  54.933  43.293  1.00  0.00           C
ATOM    881  O   LYS A  63      37.000  53.866  42.755  1.00  0.00           O
ATOM    882  N   VAL A  64      36.489  55.528  44.165  1.00  0.00           N
ATOM    883  H   VAL A  64      36.906  56.346  44.587  1.00  0.00           H
ATOM    884  CA  VAL A  64      35.288  54.931  44.850  1.00  0.00           C
ATOM    885  HA  VAL A  64      35.296  53.843  44.794  1.00  0.00           H
ATOM    886  CB  VAL A  64      35.320  55.392  46.394  1.00  0.00           C
ATOM    887  HB  VAL A  64      35.290  56.470  46.551  1.00  0.00           H
ATOM    888  CG1 VAL A  64      34.030  54.895  47.019  1.00  0.00           C
ATOM    889 HG11 VAL A  64      34.142  55.100  48.084  1.00  0.00           H
ATOM    890 HG12 VAL A  64      33.162  55.432  46.637  1.00  0.00           H
ATOM    891 HG13 VAL A  64      33.968  53.811  46.925  1.00  0.00           H
ATOM    892  CG2 VAL A  64      36.554  54.855  47.109  1.00  0.00           C
ATOM    893 HG21 VAL A  64      36.494  53.773  47.225  1.00  0.00           H
ATOM    894 HG22 VAL A  64      37.441  55.224  46.592  1.00  0.00           H
ATOM    895 HG23 VAL A  64      36.531  55.201  48.142  1.00  0.00           H
ATOM    896  C   VAL A  64      34.046  55.439  44.212  1.00  0.00           C
ATOM    897  O   VAL A  64      33.959  56.632  43.948  1.00  0.00           O
ATOM    898  N   PHE A  65      33.181  54.521  43.856  1.00  0.00           N
ATOM    899  H   PHE A  65      33.381  53.587  44.182  1.00  0.00           H
ATOM    900  CA  PHE A  65      31.824  54.791  43.444  1.00  0.00           C
ATOM    901  HA  PHE A  65      31.664  55.691  42.850  1.00  0.00           H
ATOM    902  CB  PHE A  65      31.336  53.522  42.618  1.00  0.00           C
ATOM    903  HB2 PHE A  65      32.049  53.259  41.836  1.00  0.00           H
ATOM    904  HB3 PHE A  65      31.223  52.756  43.385  1.00  0.00           H
ATOM    905  CG  PHE A  65      29.956  53.734  42.021  1.00  0.00           C
ATOM    906  CD1 PHE A  65      28.849  53.267  42.783  1.00  0.00           C
ATOM    907  HD1 PHE A  65      29.054  52.757  43.712  1.00  0.00           H
ATOM    908  CE1 PHE A  65      27.587  53.402  42.228  1.00  0.00           C
ATOM    909  HE1 PHE A  65      26.749  53.173  42.870  1.00  0.00           H
ATOM    910  CZ  PHE A  65      27.381  54.095  40.985  1.00  0.00           C
ATOM    911  HZ  PHE A  65      26.411  54.487  40.718  1.00  0.00           H
ATOM    912  CE2 PHE A  65      28.493  54.543  40.215  1.00  0.00           C
ATOM    913  HE2 PHE A  65      28.521  54.970  39.223  1.00  0.00           H
ATOM    914  CD2 PHE A  65      29.762  54.228  40.738  1.00  0.00           C
ATOM    915  HD2 PHE A  65      30.518  54.510  40.020  1.00  0.00           H
ATOM    916  C   PHE A  65      30.939  54.976  44.777  1.00  0.00           C
ATOM    917  O   PHE A  65      31.159  54.422  45.842  1.00  0.00           O
ATOM    918  N   HIE A  66      29.888  55.753  44.646  1.00  0.00           N
ATOM    919  H   HIE A  66      29.802  56.172  43.731  1.00  0.00           H
ATOM    920  CA  HIE A  66      28.817  55.950  45.557  1.00  0.00           C
ATOM    921  HA  HIE A  66      28.746  55.072  46.199  1.00  0.00           H
ATOM    922  CB  HIE A  66      28.936  57.238  46.406  1.00  0.00           C
ATOM    923  HB2 HIE A  66      28.558  58.091  45.842  1.00  0.00           H
ATOM    924  HB3 HIE A  66      28.267  56.943  47.214  1.00  0.00           H
ATOM    925  CG  HIE A  66      30.314  57.628  46.950  1.00  0.00           C
ATOM    926  ND1 HIE A  66      30.810  57.529  48.278  1.00  0.00           N
ATOM    927  CE1 HIE A  66      32.022  57.991  48.219  1.00  0.00           C
ATOM    928  HE1 HIE A  66      32.646  58.075  49.096  1.00  0.00           H
ATOM    929  NE2 HIE A  66      32.249  58.496  46.997  1.00  0.00           N
ATOM    930  HE2 HIE A  66      33.054  59.027  46.698  1.00  0.00           H
ATOM    931  CD2 HIE A  66      31.180  58.288  46.184  1.00  0.00           C
ATOM    932  HD2 HIE A  66      31.110  58.509  45.129  1.00  0.00           H
ATOM    933  C   HIE A  66      27.525  55.909  44.802  1.00  0.00           C
ATOM    934  O   HIE A  66      27.415  56.453  43.713  1.00  0.00           O
ATOM    935  N   GLY A  67      26.488  55.320  45.317  1.00  0.00           N
ATOM    936  H   GLY A  67      26.574  54.905  46.234  1.00  0.00           H
ATOM    937  CA  GLY A  67      25.171  55.333  44.760  1.00  0.00           C
ATOM    938  HA2 GLY A  67      25.157  54.468  44.097  1.00  0.00           H
ATOM    939  HA3 GLY A  67      25.054  56.226  44.146  1.00  0.00           H
ATOM    940  C   GLY A  67      23.959  55.276  45.623  1.00  0.00           C
ATOM    941  O   GLY A  67      24.055  55.031  46.828  1.00  0.00           O
ATOM    942  N   GLU A  68      22.777  55.327  45.074  1.00  0.00           N
ATOM    943  H   GLU A  68      22.770  55.621  44.108  1.00  0.00           H
ATOM    944  CA  GLU A  68      21.596  55.582  45.878  1.00  0.00           C
ATOM    945  HA  GLU A  68      21.872  56.299  46.650  1.00  0.00           H
ATOM    946  CB  GLU A  68      20.432  56.204  45.022  1.00  0.00           C
ATOM    947  HB2 GLU A  68      19.514  55.999  45.573  1.00  0.00           H
ATOM    948  HB3 GLU A  68      20.317  55.727  44.049  1.00  0.00           H
ATOM    949  CG  GLU A  68      20.577  57.753  44.715  1.00  0.00           C
ATOM    950  HG2 GLU A  68      21.268  57.695  43.873  1.00  0.00           H
ATOM    951  HG3 GLU A  68      19.724  58.303  44.318  1.00  0.00           H
ATOM    952  CD  GLU A  68      21.275  58.702  45.708  1.00  0.00           C
ATOM    953  OE1 GLU A  68      21.961  59.673  45.275  1.00  0.00           O
ATOM    954  OE2 GLU A  68      21.080  58.529  46.926  1.00  0.00           O
ATOM    955  C   GLU A  68      21.161  54.411  46.674  1.00  0.00           C
ATOM    956  O   GLU A  68      20.735  54.539  47.862  1.00  0.00           O
ATOM    957  N   GLY A  69      21.490  53.158  46.239  1.00  0.00           N
ATOM    958  H   GLY A  69      22.042  53.158  45.394  1.00  0.00           H
ATOM    959  CA  GLY A  69      21.370  52.057  47.099  1.00  0.00           C
ATOM    960  HA2 GLY A  69      20.638  52.210  47.893  1.00  0.00           H
ATOM    961  HA3 GLY A  69      22.316  51.997  47.637  1.00  0.00           H
ATOM    962  C   GLY A  69      21.068  50.742  46.442  1.00  0.00           C
ATOM    963  O   GLY A  69      21.350  49.753  47.078  1.00  0.00           O
ATOM    964  N   LYS A  70      20.672  50.776  45.179  1.00  0.00           N
ATOM    965  H   LYS A  70      20.347  51.691  44.900  1.00  0.00           H
ATOM    966  CA  LYS A  70      20.472  49.662  44.234  1.00  0.00           C
ATOM    967  HA  LYS A  70      19.752  49.003  44.721  1.00  0.00           H
ATOM    968  CB  LYS A  70      19.931  50.150  42.898  1.00  0.00           C
ATOM    969  HB2 LYS A  70      20.694  50.766  42.422  1.00  0.00           H
ATOM    970  HB3 LYS A  70      19.094  50.809  43.131  1.00  0.00           H
ATOM    971  CG  LYS A  70      19.419  48.936  42.118  1.00  0.00           C
ATOM    972  HG2 LYS A  70      20.172  48.148  42.083  1.00  0.00           H
ATOM    973  HG3 LYS A  70      18.551  48.606  42.688  1.00  0.00           H
ATOM    974  CD  LYS A  70      18.880  49.344  40.703  1.00  0.00           C
ATOM    975  HD2 LYS A  70      18.061  50.043  40.876  1.00  0.00           H
ATOM    976  HD3 LYS A  70      18.353  48.576  40.138  1.00  0.00           H
ATOM    977  CE  LYS A  70      19.969  49.957  39.865  1.00  0.00           C
ATOM    978  HE2 LYS A  70      20.300  50.930  40.228  1.00  0.00           H
ATOM    979  HE3 LYS A  70      20.830  49.289  39.832  1.00  0.00           H
ATOM    980  NZ  LYS A  70      19.544  50.218  38.439  1.00  0.00           N
ATOM    981  HZ1 LYS A  70      18.586  50.536  38.415  1.00  0.00           H
ATOM    982  HZ2 LYS A  70      19.579  49.409  37.835  1.00  0.00           H
ATOM    983  HZ3 LYS A  70      20.111  50.931  38.002  1.00  0.00           H
ATOM    984  C   LYS A  70      21.803  48.916  43.917  1.00  0.00           C
ATOM    985  O   LYS A  70      22.621  49.336  43.103  1.00  0.00           O
ATOM    986  N   GLY A  71      21.969  47.839  44.634  1.00  0.00           N
ATOM    987  H   GLY A  71      21.181  47.534  45.187  1.00  0.00           H
ATOM    988  CA  GLY A  71      23.154  46.995  44.645  1.00  0.00           C
ATOM    989  HA2 GLY A  71      23.444  46.828  45.682  1.00  0.00           H
ATOM    990  HA3 GLY A  71      23.946  47.721  44.461  1.00  0.00           H
ATOM    991  C   GLY A  71      23.232  45.769  43.634  1.00  0.00           C
ATOM    992  O   GLY A  71      22.918  45.960  42.423  1.00  0.00           O
ATOM    993  N   GLY A  72      23.712  44.566  44.128  1.00  0.00           N
ATOM    994  H   GLY A  72      23.898  44.465  45.115  1.00  0.00           H
ATOM    995  CA  GLY A  72      23.989  43.404  43.363  1.00  0.00           C
ATOM    996  HA2 GLY A  72      23.801  42.647  44.125  1.00  0.00           H
ATOM    997  HA3 GLY A  72      23.283  43.280  42.542  1.00  0.00           H
ATOM    998  C   GLY A  72      25.361  43.262  42.834  1.00  0.00           C
ATOM    999  O   GLY A  72      25.934  44.213  42.297  1.00  0.00           O
ATOM   1000  N   LEU A  73      25.847  42.021  42.872  1.00  0.00           N
ATOM   1001  H   LEU A  73      25.150  41.332  43.118  1.00  0.00           H
ATOM   1002  CA  LEU A  73      27.246  41.602  42.586  1.00  0.00           C
ATOM   1003  HA  LEU A  73      27.920  42.151  43.244  1.00  0.00           H
ATOM   1004  CB  LEU A  73      27.552  40.158  43.072  1.00  0.00           C
ATOM   1005  HB2 LEU A  73      27.546  40.164  44.162  1.00  0.00           H
ATOM   1006  HB3 LEU A  73      26.804  39.450  42.715  1.00  0.00           H
ATOM   1007  CG  LEU A  73      28.993  39.571  42.598  1.00  0.00           C
ATOM   1008  HG  LEU A  73      29.167  39.779  41.542  1.00  0.00           H
ATOM   1009  CD1 LEU A  73      30.169  40.140  43.383  1.00  0.00           C
ATOM   1010 HD11 LEU A  73      31.150  39.724  43.154  1.00  0.00           H
ATOM   1011 HD12 LEU A  73      30.145  41.180  43.057  1.00  0.00           H
ATOM   1012 HD13 LEU A  73      30.030  40.148  44.465  1.00  0.00           H
ATOM   1013  CD2 LEU A  73      28.884  38.059  42.700  1.00  0.00           C
ATOM   1014 HD21 LEU A  73      29.793  37.624  42.284  1.00  0.00           H
ATOM   1015 HD22 LEU A  73      28.964  37.645  43.705  1.00  0.00           H
ATOM   1016 HD23 LEU A  73      28.040  37.614  42.172  1.00  0.00           H
ATOM   1017  C   LEU A  73      27.668  41.878  41.140  1.00  0.00           C
ATOM   1018  O   LEU A  73      28.751  42.380  40.826  1.00  0.00           O
ATOM   1019  N   CYS A  74      26.760  41.712  40.166  1.00  0.00           N
ATOM   1020  H   CYS A  74      25.853  41.385  40.464  1.00  0.00           H
ATOM   1021  CA  CYS A  74      26.989  41.994  38.754  1.00  0.00           C
ATOM   1022  HA  CYS A  74      27.888  41.514  38.367  1.00  0.00           H
ATOM   1023  CB  CYS A  74      25.812  41.341  37.953  1.00  0.00           C
ATOM   1024  HB2 CYS A  74      24.960  41.962  38.232  1.00  0.00           H
ATOM   1025  HB3 CYS A  74      25.651  40.314  38.280  1.00  0.00           H
ATOM   1026  SG  CYS A  74      26.207  41.443  36.188  1.00  0.00           S
ATOM   1027  HG  CYS A  74      25.697  42.623  35.824  1.00  0.00           H
ATOM   1028  C   CYS A  74      27.109  43.516  38.533  1.00  0.00           C
ATOM   1029  O   CYS A  74      28.110  44.025  37.976  1.00  0.00           O
ATOM   1030  N   GLY A  75      26.122  44.307  39.021  1.00  0.00           N
ATOM   1031  H   GLY A  75      25.364  43.968  39.595  1.00  0.00           H
ATOM   1032  CA  GLY A  75      26.206  45.754  39.040  1.00  0.00           C
ATOM   1033  HA2 GLY A  75      25.619  46.145  39.870  1.00  0.00           H
ATOM   1034  HA3 GLY A  75      25.891  46.088  38.051  1.00  0.00           H
ATOM   1035  C   GLY A  75      27.646  46.247  39.396  1.00  0.00           C
ATOM   1036  O   GLY A  75      28.238  47.029  38.694  1.00  0.00           O
ATOM   1037  N   ALA A  76      28.098  45.704  40.522  1.00  0.00           N
ATOM   1038  H   ALA A  76      27.462  45.063  40.974  1.00  0.00           H
ATOM   1039  CA  ALA A  76      29.413  46.049  41.149  1.00  0.00           C
ATOM   1040  HA  ALA A  76      29.398  47.125  41.323  1.00  0.00           H
ATOM   1041  CB  ALA A  76      29.634  45.311  42.485  1.00  0.00           C
ATOM   1042  HB1 ALA A  76      29.768  44.271  42.187  1.00  0.00           H
ATOM   1043  HB2 ALA A  76      30.548  45.606  43.000  1.00  0.00           H
ATOM   1044  HB3 ALA A  76      28.747  45.448  43.104  1.00  0.00           H
ATOM   1045  C   ALA A  76      30.659  45.906  40.200  1.00  0.00           C
ATOM   1046  O   ALA A  76      31.444  46.816  40.166  1.00  0.00           O
ATOM   1047  N   TYR A  77      30.756  44.739  39.492  1.00  0.00           N
ATOM   1048  H   TYR A  77      30.057  44.018  39.605  1.00  0.00           H
ATOM   1049  CA  TYR A  77      31.786  44.541  38.427  1.00  0.00           C
ATOM   1050  HA  TYR A  77      32.823  44.668  38.736  1.00  0.00           H
ATOM   1051  CB  TYR A  77      31.817  43.039  37.958  1.00  0.00           C
ATOM   1052  HB2 TYR A  77      32.382  43.017  37.026  1.00  0.00           H
ATOM   1053  HB3 TYR A  77      30.826  42.823  37.557  1.00  0.00           H
ATOM   1054  CG  TYR A  77      32.241  42.073  39.003  1.00  0.00           C
ATOM   1055  CD1 TYR A  77      33.561  42.173  39.477  1.00  0.00           C
ATOM   1056  HD1 TYR A  77      34.270  42.926  39.168  1.00  0.00           H
ATOM   1057  CE1 TYR A  77      34.016  41.110  40.318  1.00  0.00           C
ATOM   1058  HE1 TYR A  77      35.058  41.137  40.602  1.00  0.00           H
ATOM   1059  CZ  TYR A  77      33.257  40.089  40.814  1.00  0.00           C
ATOM   1060  OH  TYR A  77      33.830  39.155  41.679  1.00  0.00           O
ATOM   1061  HH  TYR A  77      33.198  38.466  41.898  1.00  0.00           H
ATOM   1062  CE2 TYR A  77      31.879  40.045  40.443  1.00  0.00           C
ATOM   1063  HE2 TYR A  77      31.352  39.163  40.777  1.00  0.00           H
ATOM   1064  CD2 TYR A  77      31.391  41.105  39.585  1.00  0.00           C
ATOM   1065  HD2 TYR A  77      30.413  40.953  39.153  1.00  0.00           H
ATOM   1066  C   TYR A  77      31.436  45.615  37.324  1.00  0.00           C
ATOM   1067  O   TYR A  77      32.271  46.516  37.109  1.00  0.00           O
ATOM   1068  N   VAL A  78      30.248  45.492  36.807  1.00  0.00           N
ATOM   1069  H   VAL A  78      29.714  44.764  37.260  1.00  0.00           H
ATOM   1070  CA  VAL A  78      29.758  46.091  35.543  1.00  0.00           C
ATOM   1071  HA  VAL A  78      30.299  45.789  34.646  1.00  0.00           H
ATOM   1072  CB  VAL A  78      28.314  45.547  35.284  1.00  0.00           C
ATOM   1073  HB  VAL A  78      27.672  45.848  36.112  1.00  0.00           H
ATOM   1074  CG1 VAL A  78      27.564  46.168  34.114  1.00  0.00           C
ATOM   1075 HG11 VAL A  78      28.223  46.260  33.250  1.00  0.00           H
ATOM   1076 HG12 VAL A  78      27.207  47.175  34.329  1.00  0.00           H
ATOM   1077 HG13 VAL A  78      26.769  45.446  33.929  1.00  0.00           H
ATOM   1078  CG2 VAL A  78      28.297  44.023  35.000  1.00  0.00           C
ATOM   1079 HG21 VAL A  78      27.258  43.696  35.050  1.00  0.00           H
ATOM   1080 HG22 VAL A  78      28.675  43.868  33.990  1.00  0.00           H
ATOM   1081 HG23 VAL A  78      28.838  43.467  35.766  1.00  0.00           H
ATOM   1082  C   VAL A  78      29.722  47.613  35.632  1.00  0.00           C
ATOM   1083  O   VAL A  78      29.703  48.246  34.581  1.00  0.00           O
ATOM   1084  N   ALA A  79      29.847  48.228  36.807  1.00  0.00           N
ATOM   1085  H   ALA A  79      29.677  47.697  37.650  1.00  0.00           H
ATOM   1086  CA  ALA A  79      30.026  49.652  36.876  1.00  0.00           C
ATOM   1087  HA  ALA A  79      29.183  50.125  36.372  1.00  0.00           H
ATOM   1088  CB  ALA A  79      30.094  49.985  38.399  1.00  0.00           C
ATOM   1089  HB1 ALA A  79      31.022  49.754  38.922  1.00  0.00           H
ATOM   1090  HB2 ALA A  79      29.925  51.059  38.322  1.00  0.00           H
ATOM   1091  HB3 ALA A  79      29.190  49.661  38.914  1.00  0.00           H
ATOM   1092  C   ALA A  79      31.286  50.192  36.124  1.00  0.00           C
ATOM   1093  O   ALA A  79      31.205  51.172  35.378  1.00  0.00           O
ATOM   1094  N   GLY A  80      32.403  49.335  36.190  1.00  0.00           N
ATOM   1095  H   GLY A  80      32.380  48.617  36.899  1.00  0.00           H
ATOM   1096  CA  GLY A  80      33.721  49.484  35.454  1.00  0.00           C
ATOM   1097  HA2 GLY A  80      34.187  50.438  35.702  1.00  0.00           H
ATOM   1098  HA3 GLY A  80      34.361  48.790  35.998  1.00  0.00           H
ATOM   1099  C   GLY A  80      33.814  49.298  33.976  1.00  0.00           C
ATOM   1100  O   GLY A  80      34.627  49.947  33.277  1.00  0.00           O
ATOM   1101  N   PHE A  81      32.760  48.680  33.438  1.00  0.00           N
ATOM   1102  H   PHE A  81      32.130  48.228  34.085  1.00  0.00           H
ATOM   1103  CA  PHE A  81      32.614  48.487  32.011  1.00  0.00           C
ATOM   1104  HA  PHE A  81      33.575  48.298  31.532  1.00  0.00           H
ATOM   1105  CB  PHE A  81      31.825  47.213  31.698  1.00  0.00           C
ATOM   1106  HB2 PHE A  81      31.868  46.981  30.634  1.00  0.00           H
ATOM   1107  HB3 PHE A  81      30.790  47.448  31.944  1.00  0.00           H
ATOM   1108  CG  PHE A  81      32.201  45.926  32.414  1.00  0.00           C
ATOM   1109  CD1 PHE A  81      33.374  45.727  33.109  1.00  0.00           C
ATOM   1110  HD1 PHE A  81      34.166  46.461  33.118  1.00  0.00           H
ATOM   1111  CE1 PHE A  81      33.593  44.575  33.907  1.00  0.00           C
ATOM   1112  HE1 PHE A  81      34.521  44.513  34.455  1.00  0.00           H
ATOM   1113  CZ  PHE A  81      32.697  43.507  33.837  1.00  0.00           C
ATOM   1114  HZ  PHE A  81      32.839  42.558  34.331  1.00  0.00           H
ATOM   1115  CE2 PHE A  81      31.457  43.729  33.159  1.00  0.00           C
ATOM   1116  HE2 PHE A  81      30.766  42.903  33.072  1.00  0.00           H
ATOM   1117  CD2 PHE A  81      31.228  44.888  32.464  1.00  0.00           C
ATOM   1118  HD2 PHE A  81      30.351  45.045  31.854  1.00  0.00           H
ATOM   1119  C   PHE A  81      32.173  49.686  31.148  1.00  0.00           C
ATOM   1120  O   PHE A  81      31.928  49.557  29.908  1.00  0.00           O
ATOM   1121  N   ARG A  82      32.065  50.881  31.801  1.00  0.00           N
ATOM   1122  H   ARG A  82      32.284  50.859  32.787  1.00  0.00           H
ATOM   1123  CA  ARG A  82      31.813  52.201  31.205  1.00  0.00           C
ATOM   1124  HA  ARG A  82      32.024  52.129  30.137  1.00  0.00           H
ATOM   1125  CB  ARG A  82      30.297  52.524  31.407  1.00  0.00           C
ATOM   1126  HB2 ARG A  82      29.647  52.152  30.615  1.00  0.00           H
ATOM   1127  HB3 ARG A  82      30.269  53.581  31.143  1.00  0.00           H
ATOM   1128  CG  ARG A  82      29.691  52.422  32.810  1.00  0.00           C
ATOM   1129  HG2 ARG A  82      29.621  51.383  33.132  1.00  0.00           H
ATOM   1130  HG3 ARG A  82      30.414  52.966  33.419  1.00  0.00           H
ATOM   1131  CD  ARG A  82      28.255  53.029  33.022  1.00  0.00           C
ATOM   1132  HD2 ARG A  82      27.997  52.742  34.041  1.00  0.00           H
ATOM   1133  HD3 ARG A  82      27.515  52.561  32.372  1.00  0.00           H
ATOM   1134  NE  ARG A  82      28.412  54.453  32.825  1.00  0.00           N
ATOM   1135  HE  ARG A  82      29.362  54.791  32.769  1.00  0.00           H
ATOM   1136  CZ  ARG A  82      27.453  55.338  32.997  1.00  0.00           C
ATOM   1137  NH1 ARG A  82      27.699  56.545  32.793  1.00  0.00           N
ATOM   1138 HH11 ARG A  82      28.696  56.702  32.745  1.00  0.00           H
ATOM   1139 HH12 ARG A  82      27.098  57.348  32.917  1.00  0.00           H
ATOM   1140  NH2 ARG A  82      26.260  55.089  33.351  1.00  0.00           N
ATOM   1141 HH21 ARG A  82      25.662  55.904  33.371  1.00  0.00           H
ATOM   1142 HH22 ARG A  82      25.986  54.234  33.813  1.00  0.00           H
ATOM   1143  C   ARG A  82      32.759  53.352  31.600  1.00  0.00           C
ATOM   1144  O   ARG A  82      33.039  53.468  32.798  1.00  0.00           O
ATOM   1145  N   TRP A  83      33.371  54.176  30.689  1.00  0.00           N
ATOM   1146  H   TRP A  83      33.328  53.819  29.745  1.00  0.00           H
ATOM   1147  CA  TRP A  83      34.384  55.132  31.083  1.00  0.00           C
ATOM   1148  HA  TRP A  83      33.938  55.571  31.975  1.00  0.00           H
ATOM   1149  CB  TRP A  83      35.770  54.444  31.392  1.00  0.00           C
ATOM   1150  HB2 TRP A  83      36.446  55.165  31.852  1.00  0.00           H
ATOM   1151  HB3 TRP A  83      35.599  53.672  32.142  1.00  0.00           H
ATOM   1152  CG  TRP A  83      36.530  53.984  30.228  1.00  0.00           C
ATOM   1153  CD1 TRP A  83      37.497  54.596  29.594  1.00  0.00           C
ATOM   1154  HD1 TRP A  83      37.898  55.567  29.844  1.00  0.00           H
ATOM   1155  NE1 TRP A  83      37.869  53.899  28.485  1.00  0.00           N
ATOM   1156  HE1 TRP A  83      38.505  54.188  27.756  1.00  0.00           H
ATOM   1157  CE2 TRP A  83      37.026  52.831  28.236  1.00  0.00           C
ATOM   1158  CZ2 TRP A  83      36.844  51.962  27.154  1.00  0.00           C
ATOM   1159  HZ2 TRP A  83      37.571  52.017  26.357  1.00  0.00           H
ATOM   1160  CH2 TRP A  83      35.826  50.999  27.158  1.00  0.00           C
ATOM   1161  HH2 TRP A  83      35.626  50.378  26.297  1.00  0.00           H
ATOM   1162  CZ3 TRP A  83      35.013  50.966  28.273  1.00  0.00           C
ATOM   1163  HZ3 TRP A  83      34.232  50.236  28.421  1.00  0.00           H
ATOM   1164  CE3 TRP A  83      35.278  51.724  29.417  1.00  0.00           C
ATOM   1165  HE3 TRP A  83      34.486  51.622  30.145  1.00  0.00           H
ATOM   1166  CD2 TRP A  83      36.234  52.723  29.417  1.00  0.00           C
ATOM   1167  C   TRP A  83      34.594  56.189  29.990  1.00  0.00           C
ATOM   1168  O   TRP A  83      34.603  55.886  28.795  1.00  0.00           O
ATOM   1169  N   GLY A  84      34.900  57.383  30.456  1.00  0.00           N
ATOM   1170  H   GLY A  84      34.818  57.521  31.454  1.00  0.00           H
ATOM   1171  CA  GLY A  84      35.359  58.564  29.653  1.00  0.00           C
ATOM   1172  HA2 GLY A  84      34.722  58.600  28.770  1.00  0.00           H
ATOM   1173  HA3 GLY A  84      35.263  59.409  30.335  1.00  0.00           H
ATOM   1174  C   GLY A  84      36.812  58.662  29.222  1.00  0.00           C
ATOM   1175  O   GLY A  84      37.740  58.072  29.743  1.00  0.00           O
ATOM   1176  N   LEU A  85      36.972  59.339  28.077  1.00  0.00           N
ATOM   1177  H   LEU A  85      36.164  59.689  27.583  1.00  0.00           H
ATOM   1178  CA  LEU A  85      38.247  59.483  27.359  1.00  0.00           C
ATOM   1179  HA  LEU A  85      38.689  58.490  27.274  1.00  0.00           H
ATOM   1180  CB  LEU A  85      37.976  60.057  25.966  1.00  0.00           C
ATOM   1181  HB2 LEU A  85      38.913  60.219  25.434  1.00  0.00           H
ATOM   1182  HB3 LEU A  85      37.555  61.056  26.084  1.00  0.00           H
ATOM   1183  CG  LEU A  85      37.096  59.200  25.018  1.00  0.00           C
ATOM   1184  HG  LEU A  85      36.116  59.090  25.482  1.00  0.00           H
ATOM   1185  CD1 LEU A  85      37.003  59.882  23.691  1.00  0.00           C
ATOM   1186 HD11 LEU A  85      36.283  59.445  22.998  1.00  0.00           H
ATOM   1187 HD12 LEU A  85      36.595  60.862  23.934  1.00  0.00           H
ATOM   1188 HD13 LEU A  85      37.946  60.131  23.203  1.00  0.00           H
ATOM   1189  CD2 LEU A  85      37.686  57.767  24.740  1.00  0.00           C
ATOM   1190 HD21 LEU A  85      38.636  57.756  24.204  1.00  0.00           H
ATOM   1191 HD22 LEU A  85      37.933  57.252  25.668  1.00  0.00           H
ATOM   1192 HD23 LEU A  85      36.918  57.180  24.236  1.00  0.00           H
ATOM   1193  C   LEU A  85      39.337  60.310  28.071  1.00  0.00           C
ATOM   1194  O   LEU A  85      40.463  60.403  27.450  1.00  0.00           O
ATOM   1195  N   GLU A  86      39.120  60.790  29.315  1.00  0.00           N
ATOM   1196  H   GLU A  86      38.251  60.527  29.757  1.00  0.00           H
ATOM   1197  CA  GLU A  86      40.147  61.548  30.073  1.00  0.00           C
ATOM   1198  HA  GLU A  86      40.746  62.122  29.366  1.00  0.00           H
ATOM   1199  CB  GLU A  86      39.572  62.524  31.158  1.00  0.00           C
ATOM   1200  HB2 GLU A  86      39.175  63.368  30.595  1.00  0.00           H
ATOM   1201  HB3 GLU A  86      38.920  61.885  31.754  1.00  0.00           H
ATOM   1202  CG  GLU A  86      40.635  63.016  32.137  1.00  0.00           C
ATOM   1203  HG2 GLU A  86      41.571  63.143  31.592  1.00  0.00           H
ATOM   1204  HG3 GLU A  86      40.733  62.418  33.044  1.00  0.00           H
ATOM   1205  CD  GLU A  86      40.440  64.489  32.688  1.00  0.00           C
ATOM   1206  OE1 GLU A  86      41.503  65.124  32.956  1.00  0.00           O
ATOM   1207  OE2 GLU A  86      39.355  64.966  32.918  1.00  0.00           O
ATOM   1208  C   GLU A  86      41.139  60.567  30.656  1.00  0.00           C
ATOM   1209  O   GLU A  86      42.330  60.807  30.680  1.00  0.00           O
ATOM   1210  N   ARG A  87      40.662  59.348  31.012  1.00  0.00           N
ATOM   1211  H   ARG A  87      39.683  59.198  30.816  1.00  0.00           H
ATOM   1212  CA  ARG A  87      41.465  58.225  31.504  1.00  0.00           C
ATOM   1213  HA  ARG A  87      42.500  58.365  31.192  1.00  0.00           H
ATOM   1214  CB  ARG A  87      41.341  58.137  33.008  1.00  0.00           C
ATOM   1215  HB2 ARG A  87      41.858  57.273  33.425  1.00  0.00           H
ATOM   1216  HB3 ARG A  87      40.289  58.092  33.290  1.00  0.00           H
ATOM   1217  CG  ARG A  87      42.014  59.293  33.805  1.00  0.00           C
ATOM   1218  HG2 ARG A  87      41.610  60.305  33.815  1.00  0.00           H
ATOM   1219  HG3 ARG A  87      41.724  59.058  34.829  1.00  0.00           H
ATOM   1220  CD  ARG A  87      43.507  59.328  33.531  1.00  0.00           C
ATOM   1221  HD2 ARG A  87      43.737  59.427  32.470  1.00  0.00           H
ATOM   1222  HD3 ARG A  87      43.870  58.327  33.763  1.00  0.00           H
ATOM   1223  NE  ARG A  87      44.170  60.326  34.363  1.00  0.00           N
ATOM   1224  HE  ARG A  87      44.589  59.957  35.205  1.00  0.00           H
ATOM   1225  CZ  ARG A  87      44.361  61.628  34.057  1.00  0.00           C
ATOM   1226  NH1 ARG A  87      45.043  62.476  34.806  1.00  0.00           N
ATOM   1227 HH11 ARG A  87      45.060  63.467  34.611  1.00  0.00           H
ATOM   1228 HH12 ARG A  87      45.552  62.160  35.620  1.00  0.00           H
ATOM   1229  NH2 ARG A  87      43.841  62.162  33.027  1.00  0.00           N
ATOM   1230 HH21 ARG A  87      43.830  63.166  32.921  1.00  0.00           H
ATOM   1231 HH22 ARG A  87      43.216  61.577  32.491  1.00  0.00           H
ATOM   1232  C   ARG A  87      40.983  56.882  30.844  1.00  0.00           C
ATOM   1233  O   ARG A  87      40.076  56.190  31.308  1.00  0.00           O
ATOM   1234  N   ASP A  88      41.567  56.622  29.697  1.00  0.00           N
ATOM   1235  H   ASP A  88      42.351  57.220  29.478  1.00  0.00           H
ATOM   1236  CA  ASP A  88      41.215  55.548  28.765  1.00  0.00           C
ATOM   1237  HA  ASP A  88      40.209  55.219  29.026  1.00  0.00           H
ATOM   1238  CB  ASP A  88      41.209  56.038  27.308  1.00  0.00           C
ATOM   1239  HB2 ASP A  88      40.357  56.713  27.229  1.00  0.00           H
ATOM   1240  HB3 ASP A  88      42.137  56.508  26.982  1.00  0.00           H
ATOM   1241  CG  ASP A  88      40.958  54.828  26.429  1.00  0.00           C
ATOM   1242  OD1 ASP A  88      39.942  54.099  26.577  1.00  0.00           O
ATOM   1243  OD2 ASP A  88      41.765  54.566  25.493  1.00  0.00           O
ATOM   1244  C   ASP A  88      42.162  54.348  28.940  1.00  0.00           C
ATOM   1245  O   ASP A  88      43.409  54.477  28.803  1.00  0.00           O
ATOM   1246  N   TYR A  89      41.630  53.147  29.221  1.00  0.00           N
ATOM   1247  H   TYR A  89      40.635  53.164  29.395  1.00  0.00           H
ATOM   1248  CA  TYR A  89      42.221  51.837  29.476  1.00  0.00           C
ATOM   1249  HA  TYR A  89      43.305  51.769  29.385  1.00  0.00           H
ATOM   1250  CB  TYR A  89      41.817  51.309  30.908  1.00  0.00           C
ATOM   1251  HB2 TYR A  89      42.049  50.247  30.982  1.00  0.00           H
ATOM   1252  HB3 TYR A  89      42.470  51.783  31.641  1.00  0.00           H
ATOM   1253  CG  TYR A  89      40.383  51.555  31.324  1.00  0.00           C
ATOM   1254  CD1 TYR A  89      40.097  52.692  32.088  1.00  0.00           C
ATOM   1255  HD1 TYR A  89      40.749  53.552  32.051  1.00  0.00           H
ATOM   1256  CE1 TYR A  89      38.883  52.774  32.874  1.00  0.00           C
ATOM   1257  HE1 TYR A  89      38.602  53.643  33.451  1.00  0.00           H
ATOM   1258  CZ  TYR A  89      37.945  51.747  32.809  1.00  0.00           C
ATOM   1259  OH  TYR A  89      36.810  51.852  33.554  1.00  0.00           O
ATOM   1260  HH  TYR A  89      36.132  51.266  33.209  1.00  0.00           H
ATOM   1261  CE2 TYR A  89      38.187  50.635  31.931  1.00  0.00           C
ATOM   1262  HE2 TYR A  89      37.426  49.875  31.836  1.00  0.00           H
ATOM   1263  CD2 TYR A  89      39.441  50.537  31.307  1.00  0.00           C
ATOM   1264  HD2 TYR A  89      39.718  49.590  30.867  1.00  0.00           H
ATOM   1265  C   TYR A  89      41.865  50.828  28.424  1.00  0.00           C
ATOM   1266  O   TYR A  89      40.753  50.716  28.005  1.00  0.00           O
ATOM   1267  N   THR A  90      42.858  50.060  27.949  1.00  0.00           N
ATOM   1268  H   THR A  90      43.801  50.167  28.296  1.00  0.00           H
ATOM   1269  CA  THR A  90      42.589  49.014  26.977  1.00  0.00           C
ATOM   1270  HA  THR A  90      41.770  49.229  26.291  1.00  0.00           H
ATOM   1271  CB  THR A  90      43.814  48.758  26.005  1.00  0.00           C
ATOM   1272  HB  THR A  90      43.421  48.062  25.264  1.00  0.00           H
ATOM   1273  CG2 THR A  90      43.999  50.083  25.231  1.00  0.00           C
ATOM   1274 HG21 THR A  90      44.060  50.959  25.877  1.00  0.00           H
ATOM   1275 HG22 THR A  90      43.058  50.201  24.694  1.00  0.00           H
ATOM   1276 HG23 THR A  90      44.940  49.925  24.704  1.00  0.00           H
ATOM   1277  OG1 THR A  90      45.047  48.385  26.498  1.00  0.00           O
ATOM   1278  HG1 THR A  90      45.391  47.739  25.877  1.00  0.00           H
ATOM   1279  C   THR A  90      42.210  47.703  27.599  1.00  0.00           C
ATOM   1280  O   THR A  90      41.514  46.864  27.001  1.00  0.00           O
ATOM   1281  N   VAL A  91      42.604  47.481  28.834  1.00  0.00           N
ATOM   1282  H   VAL A  91      43.161  48.196  29.280  1.00  0.00           H
ATOM   1283  CA  VAL A  91      42.501  46.257  29.593  1.00  0.00           C
ATOM   1284  HA  VAL A  91      42.007  45.544  28.933  1.00  0.00           H
ATOM   1285  CB  VAL A  91      43.857  45.584  29.868  1.00  0.00           C
ATOM   1286  HB  VAL A  91      44.435  46.205  30.552  1.00  0.00           H
ATOM   1287  CG1 VAL A  91      43.887  44.234  30.522  1.00  0.00           C
ATOM   1288 HG11 VAL A  91      43.458  43.391  29.981  1.00  0.00           H
ATOM   1289 HG12 VAL A  91      44.934  44.054  30.766  1.00  0.00           H
ATOM   1290 HG13 VAL A  91      43.382  44.343  31.482  1.00  0.00           H
ATOM   1291  CG2 VAL A  91      44.734  45.424  28.643  1.00  0.00           C
ATOM   1292 HG21 VAL A  91      45.511  44.685  28.838  1.00  0.00           H
ATOM   1293 HG22 VAL A  91      45.134  46.384  28.317  1.00  0.00           H
ATOM   1294 HG23 VAL A  91      44.081  44.872  27.967  1.00  0.00           H
ATOM   1295  C   VAL A  91      41.732  46.425  30.935  1.00  0.00           C
ATOM   1296  O   VAL A  91      41.893  47.464  31.625  1.00  0.00           O
ATOM   1297  N   LEU A  92      40.989  45.369  31.355  1.00  0.00           N
ATOM   1298  H   LEU A  92      41.060  44.519  30.813  1.00  0.00           H
ATOM   1299  CA  LEU A  92      40.320  45.245  32.608  1.00  0.00           C
ATOM   1300  HA  LEU A  92      40.561  46.110  33.225  1.00  0.00           H
ATOM   1301  CB  LEU A  92      38.796  45.242  32.431  1.00  0.00           C
ATOM   1302  HB2 LEU A  92      38.598  44.651  31.537  1.00  0.00           H
ATOM   1303  HB3 LEU A  92      38.433  44.788  33.353  1.00  0.00           H
ATOM   1304  CG  LEU A  92      38.104  46.703  32.329  1.00  0.00           C
ATOM   1305  HG  LEU A  92      38.544  47.327  31.550  1.00  0.00           H
ATOM   1306  CD1 LEU A  92      36.666  46.556  31.794  1.00  0.00           C
ATOM   1307 HD11 LEU A  92      36.200  45.882  32.513  1.00  0.00           H
ATOM   1308 HD12 LEU A  92      36.177  47.523  31.675  1.00  0.00           H
ATOM   1309 HD13 LEU A  92      36.697  46.062  30.823  1.00  0.00           H
ATOM   1310  CD2 LEU A  92      38.202  47.469  33.620  1.00  0.00           C
ATOM   1311 HD21 LEU A  92      37.531  48.326  33.561  1.00  0.00           H
ATOM   1312 HD22 LEU A  92      37.843  46.884  34.467  1.00  0.00           H
ATOM   1313 HD23 LEU A  92      39.212  47.826  33.819  1.00  0.00           H
ATOM   1314  C   LEU A  92      40.870  44.086  33.420  1.00  0.00           C
ATOM   1315  O   LEU A  92      41.365  43.064  32.908  1.00  0.00           O
ATOM   1316  N   CYS A  93      40.647  44.194  34.751  1.00  0.00           N
ATOM   1317  H   CYS A  93      40.130  44.982  35.113  1.00  0.00           H
ATOM   1318  CA  CYS A  93      40.766  43.082  35.698  1.00  0.00           C
ATOM   1319  HA  CYS A  93      40.575  42.184  35.111  1.00  0.00           H
ATOM   1320  CB  CYS A  93      42.199  42.979  36.334  1.00  0.00           C
ATOM   1321  HB2 CYS A  93      42.244  42.059  36.916  1.00  0.00           H
ATOM   1322  HB3 CYS A  93      42.267  43.821  37.022  1.00  0.00           H
ATOM   1323  SG  CYS A  93      43.592  42.972  35.211  1.00  0.00           S
ATOM   1324  HG  CYS A  93      42.930  42.360  34.226  1.00  0.00           H
ATOM   1325  C   CYS A  93      39.634  43.145  36.701  1.00  0.00           C
ATOM   1326  O   CYS A  93      39.003  44.224  36.801  1.00  0.00           O
ATOM   1327  N   GLU A  94      39.338  42.111  37.509  1.00  0.00           N
ATOM   1328  H   GLU A  94      39.808  41.232  37.343  1.00  0.00           H
ATOM   1329  CA  GLU A  94      38.177  41.935  38.365  1.00  0.00           C
ATOM   1330  HA  GLU A  94      37.736  42.817  38.830  1.00  0.00           H
ATOM   1331  CB  GLU A  94      37.041  41.282  37.563  1.00  0.00           C
ATOM   1332  HB2 GLU A  94      36.139  41.199  38.170  1.00  0.00           H
ATOM   1333  HB3 GLU A  94      37.350  40.250  37.392  1.00  0.00           H
ATOM   1334  CG  GLU A  94      36.696  41.969  36.251  1.00  0.00           C
ATOM   1335  HG2 GLU A  94      36.535  43.034  36.418  1.00  0.00           H
ATOM   1336  HG3 GLU A  94      37.536  41.793  35.580  1.00  0.00           H
ATOM   1337  CD  GLU A  94      35.451  41.289  35.620  1.00  0.00           C
ATOM   1338  OE1 GLU A  94      35.497  40.401  34.734  1.00  0.00           O
ATOM   1339  OE2 GLU A  94      34.321  41.521  36.057  1.00  0.00           O
ATOM   1340  C   GLU A  94      38.550  40.933  39.558  1.00  0.00           C
ATOM   1341  O   GLU A  94      39.196  39.929  39.294  1.00  0.00           O
ATOM   1342  N   MET A  95      38.236  41.286  40.825  1.00  0.00           N
ATOM   1343  H   MET A  95      37.950  42.245  40.964  1.00  0.00           H
ATOM   1344  CA  MET A  95      38.640  40.467  41.976  1.00  0.00           C
ATOM   1345  HA  MET A  95      38.510  39.440  41.636  1.00  0.00           H
ATOM   1346  CB  MET A  95      40.101  40.582  42.283  1.00  0.00           C
ATOM   1347  HB2 MET A  95      40.755  40.222  41.489  1.00  0.00           H
ATOM   1348  HB3 MET A  95      40.320  39.964  43.154  1.00  0.00           H
ATOM   1349  CG  MET A  95      40.436  42.032  42.573  1.00  0.00           C
ATOM   1350  HG2 MET A  95      39.856  42.449  43.396  1.00  0.00           H
ATOM   1351  HG3 MET A  95      40.168  42.663  41.726  1.00  0.00           H
ATOM   1352  SD  MET A  95      42.130  42.432  43.205  1.00  0.00           S
ATOM   1353  CE  MET A  95      43.274  41.869  41.915  1.00  0.00           C
ATOM   1354  HE1 MET A  95      43.397  40.790  41.818  1.00  0.00           H
ATOM   1355  HE2 MET A  95      44.344  42.012  42.062  1.00  0.00           H
ATOM   1356  HE3 MET A  95      42.909  42.108  40.916  1.00  0.00           H
ATOM   1357  C   MET A  95      37.800  40.630  43.239  1.00  0.00           C
ATOM   1358  O   MET A  95      37.340  41.744  43.515  1.00  0.00           O
ATOM   1359  N   ASP A  96      37.685  39.551  44.038  1.00  0.00           N
ATOM   1360  H   ASP A  96      38.174  38.695  43.817  1.00  0.00           H
ATOM   1361  CA  ASP A  96      37.211  39.495  45.435  1.00  0.00           C
ATOM   1362  HA  ASP A  96      36.261  40.030  45.429  1.00  0.00           H
ATOM   1363  CB  ASP A  96      36.880  38.026  45.834  1.00  0.00           C
ATOM   1364  HB2 ASP A  96      36.175  37.728  45.058  1.00  0.00           H
ATOM   1365  HB3 ASP A  96      37.810  37.460  45.792  1.00  0.00           H
ATOM   1366  CG  ASP A  96      36.122  37.806  47.138  1.00  0.00           C
ATOM   1367  OD1 ASP A  96      36.252  38.597  48.093  1.00  0.00           O
ATOM   1368  OD2 ASP A  96      35.490  36.752  47.353  1.00  0.00           O
ATOM   1369  C   ASP A  96      38.121  40.181  46.459  1.00  0.00           C
ATOM   1370  O   ASP A  96      39.210  39.573  46.618  1.00  0.00           O
ATOM   1371  N   ALA A  97      37.750  41.271  47.216  1.00  0.00           N
ATOM   1372  H   ALA A  97      36.844  41.714  47.156  1.00  0.00           H
ATOM   1373  CA  ALA A  97      38.510  41.914  48.160  1.00  0.00           C
ATOM   1374  HA  ALA A  97      39.192  42.452  47.502  1.00  0.00           H
ATOM   1375  CB  ALA A  97      37.524  42.890  48.938  1.00  0.00           C
ATOM   1376  HB1 ALA A  97      37.164  43.695  48.297  1.00  0.00           H
ATOM   1377  HB2 ALA A  97      38.166  43.323  49.706  1.00  0.00           H
ATOM   1378  HB3 ALA A  97      36.750  42.277  49.399  1.00  0.00           H
ATOM   1379  C   ALA A  97      39.192  41.020  49.237  1.00  0.00           C
ATOM   1380  O   ALA A  97      40.207  41.391  49.924  1.00  0.00           O
ATOM   1381  N   ASP A  98      38.558  39.870  49.526  1.00  0.00           N
ATOM   1382  H   ASP A  98      37.762  39.578  48.977  1.00  0.00           H
ATOM   1383  CA  ASP A  98      39.001  39.030  50.686  1.00  0.00           C
ATOM   1384  HA  ASP A  98      39.004  39.664  51.573  1.00  0.00           H
ATOM   1385  CB  ASP A  98      37.872  37.952  50.904  1.00  0.00           C
ATOM   1386  HB2 ASP A  98      36.911  38.461  50.822  1.00  0.00           H
ATOM   1387  HB3 ASP A  98      38.017  37.499  51.885  1.00  0.00           H
ATOM   1388  CG  ASP A  98      37.898  36.776  49.972  1.00  0.00           C
ATOM   1389  OD1 ASP A  98      38.877  36.375  49.286  1.00  0.00           O
ATOM   1390  OD2 ASP A  98      36.858  36.086  49.796  1.00  0.00           O
ATOM   1391  C   ASP A  98      40.376  38.335  50.526  1.00  0.00           C
ATOM   1392  O   ASP A  98      40.779  37.649  51.498  1.00  0.00           O
ATOM   1393  N   GLY A  99      41.093  38.489  49.375  1.00  0.00           N
ATOM   1394  H   GLY A  99      40.613  39.122  48.751  1.00  0.00           H
ATOM   1395  CA  GLY A  99      42.525  38.162  49.274  1.00  0.00           C
ATOM   1396  HA2 GLY A  99      43.104  38.754  48.564  1.00  0.00           H
ATOM   1397  HA3 GLY A  99      42.961  38.299  50.264  1.00  0.00           H
ATOM   1398  C   GLY A  99      42.861  36.740  48.926  1.00  0.00           C
ATOM   1399  O   GLY A  99      44.038  36.414  48.693  1.00  0.00           O
ATOM   1400  N   SER A 100      41.816  35.921  48.858  1.00  0.00           N
ATOM   1401  H   SER A 100      40.925  36.225  49.222  1.00  0.00           H
ATOM   1402  CA  SER A 100      41.905  34.652  48.180  1.00  0.00           C
ATOM   1403  HA  SER A 100      42.785  34.130  48.555  1.00  0.00           H
ATOM   1404  CB  SER A 100      40.663  33.763  48.467  1.00  0.00           C
ATOM   1405  HB2 SER A 100      40.442  33.672  49.530  1.00  0.00           H
ATOM   1406  HB3 SER A 100      40.779  32.739  48.112  1.00  0.00           H
ATOM   1407  OG  SER A 100      39.539  34.329  47.840  1.00  0.00           O
ATOM   1408  HG  SER A 100      39.218  35.039  48.401  1.00  0.00           H
ATOM   1409  C   SER A 100      42.132  34.779  46.668  1.00  0.00           C
ATOM   1410  O   SER A 100      42.746  33.856  46.044  1.00  0.00           O
ATOM   1411  N   HIE A 101      41.645  35.919  45.979  1.00  0.00           N
ATOM   1412  H   HIE A 101      41.108  36.670  46.390  1.00  0.00           H
ATOM   1413  CA  HIE A 101      42.081  36.216  44.647  1.00  0.00           C
ATOM   1414  HA  HIE A 101      42.288  35.323  44.058  1.00  0.00           H
ATOM   1415  CB  HIE A 101      41.048  37.152  43.959  1.00  0.00           C
ATOM   1416  HB2 HIE A 101      41.502  37.588  43.069  1.00  0.00           H
ATOM   1417  HB3 HIE A 101      40.923  37.980  44.656  1.00  0.00           H
ATOM   1418  CG  HIE A 101      39.710  36.536  43.626  1.00  0.00           C
ATOM   1419  ND1 HIE A 101      38.821  37.024  42.681  1.00  0.00           N
ATOM   1420  CE1 HIE A 101      37.691  36.310  42.801  1.00  0.00           C
ATOM   1421  HE1 HIE A 101      36.752  36.562  42.331  1.00  0.00           H
ATOM   1422  NE2 HIE A 101      37.840  35.408  43.761  1.00  0.00           N
ATOM   1423  HE2 HIE A 101      37.170  34.699  44.024  1.00  0.00           H
ATOM   1424  CD2 HIE A 101      39.097  35.521  44.287  1.00  0.00           C
ATOM   1425  HD2 HIE A 101      39.515  34.969  45.116  1.00  0.00           H
ATOM   1426  C   HIE A 101      43.395  37.011  44.823  1.00  0.00           C
ATOM   1427  O   HIE A 101      43.341  38.157  45.292  1.00  0.00           O
ATOM   1428  N   ALA A 102      44.553  36.377  44.524  1.00  0.00           N
ATOM   1429  H   ALA A 102      44.365  35.466  44.131  1.00  0.00           H
ATOM   1430  CA  ALA A 102      45.818  36.862  44.828  1.00  0.00           C
ATOM   1431  HA  ALA A 102      45.740  37.374  45.788  1.00  0.00           H
ATOM   1432  CB  ALA A 102      46.811  35.686  44.908  1.00  0.00           C
ATOM   1433  HB1 ALA A 102      47.790  36.027  45.245  1.00  0.00           H
ATOM   1434  HB2 ALA A 102      46.848  35.189  43.938  1.00  0.00           H
ATOM   1435  HB3 ALA A 102      46.594  35.051  45.767  1.00  0.00           H
ATOM   1436  C   ALA A 102      46.212  37.967  43.786  1.00  0.00           C
ATOM   1437  O   ALA A 102      46.325  37.685  42.597  1.00  0.00           O
ATOM   1438  N   PRO A 103      46.464  39.247  44.080  1.00  0.00           N
ATOM   1439  CD  PRO A 103      46.133  39.935  45.338  1.00  0.00           C
ATOM   1440  HD2 PRO A 103      45.269  39.473  45.817  1.00  0.00           H
ATOM   1441  HD3 PRO A 103      47.031  39.827  45.947  1.00  0.00           H
ATOM   1442  CG  PRO A 103      45.769  41.322  44.887  1.00  0.00           C
ATOM   1443  HG2 PRO A 103      45.811  42.099  45.650  1.00  0.00           H
ATOM   1444  HG3 PRO A 103      44.814  41.302  44.361  1.00  0.00           H
ATOM   1445  CB  PRO A 103      46.736  41.588  43.784  1.00  0.00           C
ATOM   1446  HB2 PRO A 103      47.675  41.731  44.320  1.00  0.00           H
ATOM   1447  HB3 PRO A 103      46.520  42.486  43.205  1.00  0.00           H
ATOM   1448  CA  PRO A 103      46.746  40.242  43.034  1.00  0.00           C
ATOM   1449  HA  PRO A 103      45.891  40.233  42.358  1.00  0.00           H
ATOM   1450  C   PRO A 103      48.149  40.022  42.402  1.00  0.00           C
ATOM   1451  O   PRO A 103      48.371  40.484  41.309  1.00  0.00           O
ATOM   1452  N   GLU A 104      49.126  39.373  43.077  1.00  0.00           N
ATOM   1453  H   GLU A 104      48.911  38.999  43.991  1.00  0.00           H
ATOM   1454  CA  GLU A 104      50.475  39.012  42.649  1.00  0.00           C
ATOM   1455  HA  GLU A 104      51.090  39.908  42.561  1.00  0.00           H
ATOM   1456  CB  GLU A 104      51.204  38.226  43.772  1.00  0.00           C
ATOM   1457  HB2 GLU A 104      50.763  37.241  43.925  1.00  0.00           H
ATOM   1458  HB3 GLU A 104      52.210  38.043  43.394  1.00  0.00           H
ATOM   1459  CG  GLU A 104      51.338  38.994  45.087  1.00  0.00           C
ATOM   1460  HG2 GLU A 104      52.089  38.516  45.716  1.00  0.00           H
ATOM   1461  HG3 GLU A 104      51.653  40.026  44.933  1.00  0.00           H
ATOM   1462  CD  GLU A 104      50.052  39.011  45.859  1.00  0.00           C
ATOM   1463  OE1 GLU A 104      49.127  38.258  45.627  1.00  0.00           O
ATOM   1464  OE2 GLU A 104      49.928  39.764  46.848  1.00  0.00           O
ATOM   1465  C   GLU A 104      50.514  38.261  41.244  1.00  0.00           C
ATOM   1466  O   GLU A 104      51.547  38.284  40.576  1.00  0.00           O
ATOM   1467  N   GLN A 105      49.380  37.668  40.810  1.00  0.00           N
ATOM   1468  H   GLN A 105      48.569  37.735  41.408  1.00  0.00           H
ATOM   1469  CA  GLN A 105      49.302  36.811  39.664  1.00  0.00           C
ATOM   1470  HA  GLN A 105      50.282  36.414  39.397  1.00  0.00           H
ATOM   1471  CB  GLN A 105      48.388  35.601  39.984  1.00  0.00           C
ATOM   1472  HB2 GLN A 105      47.318  35.805  39.987  1.00  0.00           H
ATOM   1473  HB3 GLN A 105      48.607  34.777  39.305  1.00  0.00           H
ATOM   1474  CG  GLN A 105      48.715  35.010  41.411  1.00  0.00           C
ATOM   1475  HG2 GLN A 105      48.410  35.720  42.179  1.00  0.00           H
ATOM   1476  HG3 GLN A 105      48.137  34.112  41.629  1.00  0.00           H
ATOM   1477  CD  GLN A 105      50.118  34.655  41.792  1.00  0.00           C
ATOM   1478  OE1 GLN A 105      51.076  34.805  41.076  1.00  0.00           O
ATOM   1479  NE2 GLN A 105      50.282  34.207  42.982  1.00  0.00           N
ATOM   1480 HE21 GLN A 105      49.460  34.116  43.563  1.00  0.00           H
ATOM   1481 HE22 GLN A 105      51.200  34.125  43.394  1.00  0.00           H
ATOM   1482  C   GLN A 105      48.754  37.622  38.425  1.00  0.00           C
ATOM   1483  O   GLN A 105      48.538  36.975  37.418  1.00  0.00           O
ATOM   1484  N   LEU A 106      48.361  38.893  38.557  1.00  0.00           N
ATOM   1485  H   LEU A 106      48.468  39.261  39.491  1.00  0.00           H
ATOM   1486  CA  LEU A 106      47.722  39.601  37.444  1.00  0.00           C
ATOM   1487  HA  LEU A 106      46.772  39.119  37.215  1.00  0.00           H
ATOM   1488  CB  LEU A 106      47.353  41.039  37.897  1.00  0.00           C
ATOM   1489  HB2 LEU A 106      48.182  41.554  38.383  1.00  0.00           H
ATOM   1490  HB3 LEU A 106      47.101  41.616  37.007  1.00  0.00           H
ATOM   1491  CG  LEU A 106      46.143  41.232  38.842  1.00  0.00           C
ATOM   1492  HG  LEU A 106      46.263  40.517  39.656  1.00  0.00           H
ATOM   1493  CD1 LEU A 106      46.168  42.688  39.396  1.00  0.00           C
ATOM   1494 HD11 LEU A 106      45.388  42.934  40.116  1.00  0.00           H
ATOM   1495 HD12 LEU A 106      47.105  42.909  39.909  1.00  0.00           H
ATOM   1496 HD13 LEU A 106      46.051  43.285  38.492  1.00  0.00           H
ATOM   1497  CD2 LEU A 106      44.799  41.017  38.099  1.00  0.00           C
ATOM   1498 HD21 LEU A 106      43.972  41.432  38.674  1.00  0.00           H
ATOM   1499 HD22 LEU A 106      44.854  41.276  37.042  1.00  0.00           H
ATOM   1500 HD23 LEU A 106      44.698  39.932  38.106  1.00  0.00           H
ATOM   1501  C   LEU A 106      48.549  39.644  36.199  1.00  0.00           C
ATOM   1502  O   LEU A 106      47.964  39.611  35.095  1.00  0.00           O
ATOM   1503  N   HIE A 107      49.909  39.630  36.309  1.00  0.00           N
ATOM   1504  H   HIE A 107      50.292  39.833  37.221  1.00  0.00           H
ATOM   1505  CA  HIE A 107      50.861  39.657  35.177  1.00  0.00           C
ATOM   1506  HA  HIE A 107      50.455  40.514  34.639  1.00  0.00           H
ATOM   1507  CB  HIE A 107      52.257  40.077  35.707  1.00  0.00           C
ATOM   1508  HB2 HIE A 107      52.874  40.184  34.815  1.00  0.00           H
ATOM   1509  HB3 HIE A 107      52.670  39.243  36.275  1.00  0.00           H
ATOM   1510  CG  HIE A 107      52.267  41.337  36.540  1.00  0.00           C
ATOM   1511  ND1 HIE A 107      52.003  42.593  35.988  1.00  0.00           N
ATOM   1512  CE1 HIE A 107      52.068  43.492  36.956  1.00  0.00           C
ATOM   1513  HE1 HIE A 107      51.803  44.537  36.888  1.00  0.00           H
ATOM   1514  NE2 HIE A 107      52.360  42.784  38.126  1.00  0.00           N
ATOM   1515  HE2 HIE A 107      52.664  43.292  38.944  1.00  0.00           H
ATOM   1516  CD2 HIE A 107      52.530  41.449  37.900  1.00  0.00           C
ATOM   1517  HD2 HIE A 107      52.767  40.650  38.587  1.00  0.00           H
ATOM   1518  C   HIE A 107      50.903  38.359  34.407  1.00  0.00           C
ATOM   1519  O   HIE A 107      51.352  38.327  33.267  1.00  0.00           O
ATOM   1520  N   LEU A 108      50.420  37.261  35.035  1.00  0.00           N
ATOM   1521  H   LEU A 108      50.043  37.375  35.965  1.00  0.00           H
ATOM   1522  CA  LEU A 108      50.352  35.888  34.433  1.00  0.00           C
ATOM   1523  HA  LEU A 108      51.317  35.689  33.966  1.00  0.00           H
ATOM   1524  CB  LEU A 108      50.156  34.834  35.524  1.00  0.00           C
ATOM   1525  HB2 LEU A 108      49.837  33.915  35.031  1.00  0.00           H
ATOM   1526  HB3 LEU A 108      49.341  35.130  36.185  1.00  0.00           H
ATOM   1527  CG  LEU A 108      51.402  34.522  36.425  1.00  0.00           C
ATOM   1528  HG  LEU A 108      51.840  35.458  36.772  1.00  0.00           H
ATOM   1529  CD1 LEU A 108      51.037  33.592  37.642  1.00  0.00           C
ATOM   1530 HD11 LEU A 108      50.752  32.595  37.306  1.00  0.00           H
ATOM   1531 HD12 LEU A 108      50.156  33.978  38.154  1.00  0.00           H
ATOM   1532 HD13 LEU A 108      51.837  33.480  38.374  1.00  0.00           H
ATOM   1533  CD2 LEU A 108      52.600  34.017  35.665  1.00  0.00           C
ATOM   1534 HD21 LEU A 108      53.325  33.522  36.311  1.00  0.00           H
ATOM   1535 HD22 LEU A 108      52.325  33.368  34.833  1.00  0.00           H
ATOM   1536 HD23 LEU A 108      53.127  34.868  35.234  1.00  0.00           H
ATOM   1537  C   LEU A 108      49.143  35.941  33.502  1.00  0.00           C
ATOM   1538  O   LEU A 108      49.175  35.286  32.459  1.00  0.00           O
ATOM   1539  N   LEU A 109      48.132  36.781  33.823  1.00  0.00           N
ATOM   1540  H   LEU A 109      48.141  37.065  34.792  1.00  0.00           H
ATOM   1541  CA  LEU A 109      46.951  37.033  33.087  1.00  0.00           C
ATOM   1542  HA  LEU A 109      46.677  36.075  32.645  1.00  0.00           H
ATOM   1543  CB  LEU A 109      45.689  37.401  34.040  1.00  0.00           C
ATOM   1544  HB2 LEU A 109      45.722  38.456  34.315  1.00  0.00           H
ATOM   1545  HB3 LEU A 109      44.776  37.494  33.452  1.00  0.00           H
ATOM   1546  CG  LEU A 109      45.345  36.575  35.327  1.00  0.00           C
ATOM   1547  HG  LEU A 109      46.125  36.760  36.066  1.00  0.00           H
ATOM   1548  CD1 LEU A 109      44.016  37.077  35.926  1.00  0.00           C
ATOM   1549 HD11 LEU A 109      43.266  37.097  35.136  1.00  0.00           H
ATOM   1550 HD12 LEU A 109      44.127  38.115  36.237  1.00  0.00           H
ATOM   1551 HD13 LEU A 109      43.695  36.456  36.763  1.00  0.00           H
ATOM   1552  CD2 LEU A 109      45.118  35.148  35.079  1.00  0.00           C
ATOM   1553 HD21 LEU A 109      44.795  34.688  36.013  1.00  0.00           H
ATOM   1554 HD22 LEU A 109      45.980  34.684  34.600  1.00  0.00           H
ATOM   1555 HD23 LEU A 109      44.398  34.954  34.284  1.00  0.00           H
ATOM   1556  C   LEU A 109      47.137  38.088  31.950  1.00  0.00           C
ATOM   1557  O   LEU A 109      46.847  37.838  30.765  1.00  0.00           O
ATOM   1558  N   LEU A 110      47.751  39.195  32.254  1.00  0.00           N
ATOM   1559  H   LEU A 110      47.848  39.394  33.239  1.00  0.00           H
ATOM   1560  CA  LEU A 110      48.162  40.219  31.358  1.00  0.00           C
ATOM   1561  HA  LEU A 110      47.289  40.590  30.820  1.00  0.00           H
ATOM   1562  CB  LEU A 110      48.595  41.440  32.104  1.00  0.00           C
ATOM   1563  HB2 LEU A 110      49.325  41.988  31.508  1.00  0.00           H
ATOM   1564  HB3 LEU A 110      49.043  41.087  33.033  1.00  0.00           H
ATOM   1565  CG  LEU A 110      47.472  42.418  32.396  1.00  0.00           C
ATOM   1566  HG  LEU A 110      47.187  42.867  31.445  1.00  0.00           H
ATOM   1567  CD1 LEU A 110      46.151  41.875  32.984  1.00  0.00           C
ATOM   1568 HD11 LEU A 110      45.512  42.730  33.206  1.00  0.00           H
ATOM   1569 HD12 LEU A 110      45.613  41.258  32.264  1.00  0.00           H
ATOM   1570 HD13 LEU A 110      46.366  41.389  33.936  1.00  0.00           H
ATOM   1571  CD2 LEU A 110      47.997  43.514  33.332  1.00  0.00           C
ATOM   1572 HD21 LEU A 110      47.351  44.391  33.332  1.00  0.00           H
ATOM   1573 HD22 LEU A 110      48.196  43.155  34.342  1.00  0.00           H
ATOM   1574 HD23 LEU A 110      48.895  43.921  32.867  1.00  0.00           H
ATOM   1575  C   LEU A 110      49.061  39.760  30.221  1.00  0.00           C
ATOM   1576  O   LEU A 110      48.796  40.248  29.135  1.00  0.00           O
ATOM   1577  N   ASP A 111      50.020  38.881  30.509  1.00  0.00           N
ATOM   1578  H   ASP A 111      49.964  38.547  31.461  1.00  0.00           H
ATOM   1579  CA  ASP A 111      50.882  38.284  29.558  1.00  0.00           C
ATOM   1580  HA  ASP A 111      51.303  39.063  28.922  1.00  0.00           H
ATOM   1581  CB  ASP A 111      52.092  37.697  30.330  1.00  0.00           C
ATOM   1582  HB2 ASP A 111      51.790  36.933  31.046  1.00  0.00           H
ATOM   1583  HB3 ASP A 111      52.538  38.479  30.945  1.00  0.00           H
ATOM   1584  CG  ASP A 111      53.185  37.181  29.329  1.00  0.00           C
ATOM   1585  OD1 ASP A 111      53.816  38.074  28.659  1.00  0.00           O
ATOM   1586  OD2 ASP A 111      53.543  36.012  29.368  1.00  0.00           O
ATOM   1587  C   ASP A 111      50.210  37.233  28.694  1.00  0.00           C
ATOM   1588  O   ASP A 111      50.720  36.869  27.619  1.00  0.00           O
ATOM   1589  N   GLN A 112      49.004  36.743  29.048  1.00  0.00           N
ATOM   1590  H   GLN A 112      48.673  37.053  29.951  1.00  0.00           H
ATOM   1591  CA  GLN A 112      48.105  35.919  28.111  1.00  0.00           C
ATOM   1592  HA  GLN A 112      48.698  35.213  27.530  1.00  0.00           H
ATOM   1593  CB  GLN A 112      47.111  35.055  28.900  1.00  0.00           C
ATOM   1594  HB2 GLN A 112      46.282  34.789  28.244  1.00  0.00           H
ATOM   1595  HB3 GLN A 112      46.649  35.709  29.640  1.00  0.00           H
ATOM   1596  CG  GLN A 112      47.664  33.930  29.697  1.00  0.00           C
ATOM   1597  HG2 GLN A 112      48.585  34.195  30.218  1.00  0.00           H
ATOM   1598  HG3 GLN A 112      46.964  33.494  30.409  1.00  0.00           H
ATOM   1599  CD  GLN A 112      48.049  32.714  28.851  1.00  0.00           C
ATOM   1600  OE1 GLN A 112      48.263  32.813  27.656  1.00  0.00           O
ATOM   1601  NE2 GLN A 112      48.198  31.562  29.453  1.00  0.00           N
ATOM   1602 HE21 GLN A 112      48.272  31.594  30.460  1.00  0.00           H
ATOM   1603 HE22 GLN A 112      48.445  30.799  28.839  1.00  0.00           H
ATOM   1604  C   GLN A 112      47.342  36.913  27.189  1.00  0.00           C
ATOM   1605  O   GLN A 112      47.355  36.732  25.967  1.00  0.00           O
ATOM   1606  N   VAL A 113      46.704  37.979  27.769  1.00  0.00           N
ATOM   1607  H   VAL A 113      46.705  38.122  28.768  1.00  0.00           H
ATOM   1608  CA  VAL A 113      46.139  39.082  26.955  1.00  0.00           C
ATOM   1609  HA  VAL A 113      45.262  38.753  26.397  1.00  0.00           H
ATOM   1610  CB  VAL A 113      45.706  40.256  27.888  1.00  0.00           C
ATOM   1611  HB  VAL A 113      46.572  40.495  28.506  1.00  0.00           H
ATOM   1612  CG1 VAL A 113      45.431  41.567  27.181  1.00  0.00           C
ATOM   1613 HG11 VAL A 113      46.257  41.889  26.547  1.00  0.00           H
ATOM   1614 HG12 VAL A 113      44.533  41.450  26.574  1.00  0.00           H
ATOM   1615 HG13 VAL A 113      45.267  42.309  27.962  1.00  0.00           H
ATOM   1616  CG2 VAL A 113      44.558  39.754  28.789  1.00  0.00           C
ATOM   1617 HG21 VAL A 113      44.819  38.935  29.459  1.00  0.00           H
ATOM   1618 HG22 VAL A 113      44.183  40.653  29.278  1.00  0.00           H
ATOM   1619 HG23 VAL A 113      43.700  39.362  28.243  1.00  0.00           H
ATOM   1620  C   VAL A 113      47.177  39.602  25.944  1.00  0.00           C
ATOM   1621  O   VAL A 113      46.782  39.747  24.758  1.00  0.00           O
ATOM   1622  N   ASP A 114      48.477  39.641  26.327  1.00  0.00           N
ATOM   1623  H   ASP A 114      48.649  39.665  27.322  1.00  0.00           H
ATOM   1624  CA  ASP A 114      49.597  39.988  25.391  1.00  0.00           C
ATOM   1625  HA  ASP A 114      49.291  40.935  24.947  1.00  0.00           H
ATOM   1626  CB  ASP A 114      50.879  40.134  26.216  1.00  0.00           C
ATOM   1627  HB2 ASP A 114      50.632  40.666  27.135  1.00  0.00           H
ATOM   1628  HB3 ASP A 114      51.277  39.131  26.370  1.00  0.00           H
ATOM   1629  CG  ASP A 114      51.886  41.067  25.534  1.00  0.00           C
ATOM   1630  OD1 ASP A 114      52.984  41.361  26.147  1.00  0.00           O
ATOM   1631  OD2 ASP A 114      51.723  41.485  24.365  1.00  0.00           O
ATOM   1632  C   ASP A 114      49.831  38.939  24.316  1.00  0.00           C
ATOM   1633  O   ASP A 114      49.939  39.167  23.090  1.00  0.00           O
ATOM   1634  N   ALA A 115      49.889  37.651  24.770  1.00  0.00           N
ATOM   1635  H   ALA A 115      49.801  37.421  25.749  1.00  0.00           H
ATOM   1636  CA  ALA A 115      50.028  36.546  23.884  1.00  0.00           C
ATOM   1637  HA  ALA A 115      51.052  36.618  23.518  1.00  0.00           H
ATOM   1638  CB  ALA A 115      50.029  35.246  24.745  1.00  0.00           C
ATOM   1639  HB1 ALA A 115      51.002  35.218  25.236  1.00  0.00           H
ATOM   1640  HB2 ALA A 115      49.878  34.410  24.064  1.00  0.00           H
ATOM   1641  HB3 ALA A 115      49.242  35.144  25.492  1.00  0.00           H
ATOM   1642  C   ALA A 115      48.933  36.475  22.812  1.00  0.00           C
ATOM   1643  O   ALA A 115      49.202  36.093  21.665  1.00  0.00           O
ATOM   1644  N   GLY A 116      47.650  36.701  23.137  1.00  0.00           N
ATOM   1645  H   GLY A 116      47.509  36.986  24.095  1.00  0.00           H
ATOM   1646  CA  GLY A 116      46.546  36.509  22.137  1.00  0.00           C
ATOM   1647  HA2 GLY A 116      46.719  37.317  21.427  1.00  0.00           H
ATOM   1648  HA3 GLY A 116      46.636  35.540  21.646  1.00  0.00           H
ATOM   1649  C   GLY A 116      45.132  36.621  22.696  1.00  0.00           C
ATOM   1650  O   GLY A 116      44.178  36.847  21.942  1.00  0.00           O
ATOM   1651  N   ALA A 117      44.985  36.636  24.001  1.00  0.00           N
ATOM   1652  H   ALA A 117      45.757  36.367  24.593  1.00  0.00           H
ATOM   1653  CA  ALA A 117      43.737  36.446  24.674  1.00  0.00           C
ATOM   1654  HA  ALA A 117      43.138  35.758  24.077  1.00  0.00           H
ATOM   1655  CB  ALA A 117      44.062  35.871  26.069  1.00  0.00           C
ATOM   1656  HB1 ALA A 117      43.137  35.408  26.410  1.00  0.00           H
ATOM   1657  HB2 ALA A 117      44.395  36.523  26.877  1.00  0.00           H
ATOM   1658  HB3 ALA A 117      44.745  35.042  25.882  1.00  0.00           H
ATOM   1659  C   ALA A 117      42.810  37.719  24.568  1.00  0.00           C
ATOM   1660  O   ALA A 117      43.153  38.838  24.889  1.00  0.00           O
ATOM   1661  N   ASP A 118      41.570  37.439  24.294  1.00  0.00           N
ATOM   1662  H   ASP A 118      41.345  36.489  24.034  1.00  0.00           H
ATOM   1663  CA  ASP A 118      40.346  38.244  24.488  1.00  0.00           C
ATOM   1664  HA  ASP A 118      40.627  39.236  24.133  1.00  0.00           H
ATOM   1665  CB  ASP A 118      39.143  37.691  23.716  1.00  0.00           C
ATOM   1666  HB2 ASP A 118      38.877  36.701  24.085  1.00  0.00           H
ATOM   1667  HB3 ASP A 118      38.340  38.382  23.972  1.00  0.00           H
ATOM   1668  CG  ASP A 118      39.546  37.639  22.246  1.00  0.00           C
ATOM   1669  OD1 ASP A 118      40.021  38.633  21.641  1.00  0.00           O
ATOM   1670  OD2 ASP A 118      39.258  36.671  21.541  1.00  0.00           O
ATOM   1671  C   ASP A 118      40.153  38.234  25.996  1.00  0.00           C
ATOM   1672  O   ASP A 118      39.929  39.288  26.570  1.00  0.00           O
ATOM   1673  N   LEU A 119      40.125  37.072  26.678  1.00  0.00           N
ATOM   1674  H   LEU A 119      40.376  36.241  26.162  1.00  0.00           H
ATOM   1675  CA  LEU A 119      39.679  37.003  28.032  1.00  0.00           C
ATOM   1676  HA  LEU A 119      39.905  37.919  28.577  1.00  0.00           H
ATOM   1677  CB  LEU A 119      38.150  36.815  27.867  1.00  0.00           C
ATOM   1678  HB2 LEU A 119      37.690  37.779  27.651  1.00  0.00           H
ATOM   1679  HB3 LEU A 119      37.832  36.262  26.983  1.00  0.00           H
ATOM   1680  CG  LEU A 119      37.515  36.229  29.116  1.00  0.00           C
ATOM   1681  HG  LEU A 119      38.095  35.354  29.411  1.00  0.00           H
ATOM   1682  CD1 LEU A 119      37.426  37.322  30.218  1.00  0.00           C
ATOM   1683 HD11 LEU A 119      37.031  38.223  29.749  1.00  0.00           H
ATOM   1684 HD12 LEU A 119      38.374  37.545  30.707  1.00  0.00           H
ATOM   1685 HD13 LEU A 119      36.760  37.034  31.032  1.00  0.00           H
ATOM   1686  CD2 LEU A 119      36.115  35.813  28.825  1.00  0.00           C
ATOM   1687 HD21 LEU A 119      35.589  35.498  29.726  1.00  0.00           H
ATOM   1688 HD22 LEU A 119      35.473  36.581  28.392  1.00  0.00           H
ATOM   1689 HD23 LEU A 119      36.156  34.928  28.191  1.00  0.00           H
ATOM   1690  C   LEU A 119      40.456  35.800  28.743  1.00  0.00           C
ATOM   1691  O   LEU A 119      40.780  34.810  28.077  1.00  0.00           O
ATOM   1692  N   VAL A 120      40.802  35.997  30.041  1.00  0.00           N
ATOM   1693  H   VAL A 120      40.487  36.821  30.533  1.00  0.00           H
ATOM   1694  CA  VAL A 120      41.663  35.078  30.764  1.00  0.00           C
ATOM   1695  HA  VAL A 120      41.686  34.107  30.270  1.00  0.00           H
ATOM   1696  CB  VAL A 120      43.065  35.587  30.938  1.00  0.00           C
ATOM   1697  HB  VAL A 120      43.160  36.316  31.743  1.00  0.00           H
ATOM   1698  CG1 VAL A 120      43.986  34.363  31.186  1.00  0.00           C
ATOM   1699 HG11 VAL A 120      43.794  33.975  32.187  1.00  0.00           H
ATOM   1700 HG12 VAL A 120      45.016  34.721  31.174  1.00  0.00           H
ATOM   1701 HG13 VAL A 120      43.912  33.476  30.558  1.00  0.00           H
ATOM   1702  CG2 VAL A 120      43.573  36.294  29.652  1.00  0.00           C
ATOM   1703 HG21 VAL A 120      44.631  36.531  29.759  1.00  0.00           H
ATOM   1704 HG22 VAL A 120      43.406  35.653  28.786  1.00  0.00           H
ATOM   1705 HG23 VAL A 120      43.002  37.206  29.475  1.00  0.00           H
ATOM   1706  C   VAL A 120      41.086  34.846  32.140  1.00  0.00           C
ATOM   1707  O   VAL A 120      40.668  35.803  32.800  1.00  0.00           O
ATOM   1708  N   ILE A 121      40.921  33.580  32.629  1.00  0.00           N
ATOM   1709  H   ILE A 121      41.172  32.781  32.064  1.00  0.00           H
ATOM   1710  CA  ILE A 121      40.452  33.167  33.958  1.00  0.00           C
ATOM   1711  HA  ILE A 121      40.129  34.097  34.426  1.00  0.00           H
ATOM   1712  CB  ILE A 121      39.200  32.306  33.974  1.00  0.00           C
ATOM   1713  HB  ILE A 121      39.433  31.259  33.779  1.00  0.00           H
ATOM   1714  CG2 ILE A 121      38.544  32.387  35.402  1.00  0.00           C
ATOM   1715 HG21 ILE A 121      39.129  31.837  36.140  1.00  0.00           H
ATOM   1716 HG22 ILE A 121      38.367  33.399  35.766  1.00  0.00           H
ATOM   1717 HG23 ILE A 121      37.596  31.871  35.249  1.00  0.00           H
ATOM   1718  CG1 ILE A 121      38.083  32.828  32.979  1.00  0.00           C
ATOM   1719 HG12 ILE A 121      38.127  33.912  33.085  1.00  0.00           H
ATOM   1720 HG13 ILE A 121      37.130  32.402  33.293  1.00  0.00           H
ATOM   1721  CD1 ILE A 121      38.146  32.595  31.484  1.00  0.00           C
ATOM   1722 HD11 ILE A 121      37.315  33.039  30.937  1.00  0.00           H
ATOM   1723 HD12 ILE A 121      39.117  32.877  31.077  1.00  0.00           H
ATOM   1724 HD13 ILE A 121      38.000  31.520  31.373  1.00  0.00           H
ATOM   1725  C   ILE A 121      41.494  32.562  34.834  1.00  0.00           C
ATOM   1726  O   ILE A 121      42.243  31.710  34.315  1.00  0.00           O
ATOM   1727  N   GLY A 122      41.593  32.937  36.115  1.00  0.00           N
ATOM   1728  H   GLY A 122      40.959  33.674  36.389  1.00  0.00           H
ATOM   1729  CA  GLY A 122      42.281  32.201  37.189  1.00  0.00           C
ATOM   1730  HA2 GLY A 122      43.291  31.922  36.889  1.00  0.00           H
ATOM   1731  HA3 GLY A 122      42.454  32.901  38.006  1.00  0.00           H
ATOM   1732  C   GLY A 122      41.516  31.016  37.705  1.00  0.00           C
ATOM   1733  O   GLY A 122      40.486  31.179  38.311  1.00  0.00           O
ATOM   1734  N   SER A 123      41.979  29.795  37.479  1.00  0.00           N
ATOM   1735  H   SER A 123      42.915  29.667  37.123  1.00  0.00           H
ATOM   1736  CA  SER A 123      41.263  28.602  37.724  1.00  0.00           C
ATOM   1737  HA  SER A 123      40.216  28.883  37.830  1.00  0.00           H
ATOM   1738  CB  SER A 123      41.334  27.588  36.583  1.00  0.00           C
ATOM   1739  HB2 SER A 123      40.942  27.998  35.652  1.00  0.00           H
ATOM   1740  HB3 SER A 123      42.395  27.383  36.439  1.00  0.00           H
ATOM   1741  OG  SER A 123      40.696  26.325  36.905  1.00  0.00           O
ATOM   1742  HG  SER A 123      40.051  26.078  36.239  1.00  0.00           H
ATOM   1743  C   SER A 123      41.766  27.909  39.028  1.00  0.00           C
ATOM   1744  O   SER A 123      42.972  27.693  39.264  1.00  0.00           O
ATOM   1745  N   ARG A 124      40.725  27.342  39.738  1.00  0.00           N
ATOM   1746  H   ARG A 124      39.827  27.493  39.300  1.00  0.00           H
ATOM   1747  CA  ARG A 124      40.862  26.446  40.884  1.00  0.00           C
ATOM   1748  HA  ARG A 124      41.747  26.794  41.416  1.00  0.00           H
ATOM   1749  CB  ARG A 124      39.630  26.646  41.721  1.00  0.00           C
ATOM   1750  HB2 ARG A 124      38.699  26.465  41.185  1.00  0.00           H
ATOM   1751  HB3 ARG A 124      39.649  26.042  42.628  1.00  0.00           H
ATOM   1752  CG  ARG A 124      39.599  28.075  42.263  1.00  0.00           C
ATOM   1753  HG2 ARG A 124      39.675  28.817  41.467  1.00  0.00           H
ATOM   1754  HG3 ARG A 124      40.482  28.255  42.876  1.00  0.00           H
ATOM   1755  CD  ARG A 124      38.400  28.351  43.126  1.00  0.00           C
ATOM   1756  HD2 ARG A 124      38.506  29.351  43.546  1.00  0.00           H
ATOM   1757  HD3 ARG A 124      38.470  27.682  43.984  1.00  0.00           H
ATOM   1758  NE  ARG A 124      36.999  28.297  42.532  1.00  0.00           N
ATOM   1759  HE  ARG A 124      36.795  28.007  41.586  1.00  0.00           H
ATOM   1760  CZ  ARG A 124      35.901  28.718  43.156  1.00  0.00           C
ATOM   1761  NH1 ARG A 124      35.925  29.387  44.289  1.00  0.00           N
ATOM   1762 HH11 ARG A 124      35.058  29.727  44.680  1.00  0.00           H
ATOM   1763 HH12 ARG A 124      36.752  29.636  44.813  1.00  0.00           H
ATOM   1764  NH2 ARG A 124      34.803  28.668  42.579  1.00  0.00           N
ATOM   1765 HH21 ARG A 124      34.696  28.267  41.658  1.00  0.00           H
ATOM   1766 HH22 ARG A 124      33.988  28.787  43.162  1.00  0.00           H
ATOM   1767  C   ARG A 124      41.191  24.965  40.562  1.00  0.00           C
ATOM   1768  O   ARG A 124      41.299  24.169  41.468  1.00  0.00           O
ATOM   1769  N   TYR A 125      41.328  24.572  39.325  1.00  0.00           N
ATOM   1770  H   TYR A 125      41.387  25.336  38.667  1.00  0.00           H
ATOM   1771  CA  TYR A 125      41.106  23.225  38.864  1.00  0.00           C
ATOM   1772  HA  TYR A 125      41.257  22.552  39.708  1.00  0.00           H
ATOM   1773  CB  TYR A 125      39.714  22.982  38.250  1.00  0.00           C
ATOM   1774  HB2 TYR A 125      39.538  21.915  38.113  1.00  0.00           H
ATOM   1775  HB3 TYR A 125      39.577  23.444  37.272  1.00  0.00           H
ATOM   1776  CG  TYR A 125      38.497  23.431  39.043  1.00  0.00           C
ATOM   1777  CD1 TYR A 125      38.089  22.973  40.313  1.00  0.00           C
ATOM   1778  HD1 TYR A 125      38.698  22.170  40.698  1.00  0.00           H
ATOM   1779  CE1 TYR A 125      36.962  23.436  41.019  1.00  0.00           C
ATOM   1780  HE1 TYR A 125      36.611  23.018  41.951  1.00  0.00           H
ATOM   1781  CZ  TYR A 125      36.369  24.598  40.454  1.00  0.00           C
ATOM   1782  OH  TYR A 125      35.320  25.159  41.071  1.00  0.00           O
ATOM   1783  HH  TYR A 125      35.052  24.822  41.929  1.00  0.00           H
ATOM   1784  CE2 TYR A 125      36.851  25.187  39.267  1.00  0.00           C
ATOM   1785  HE2 TYR A 125      36.310  26.064  38.942  1.00  0.00           H
ATOM   1786  CD2 TYR A 125      37.863  24.597  38.506  1.00  0.00           C
ATOM   1787  HD2 TYR A 125      38.243  25.052  37.603  1.00  0.00           H
ATOM   1788  C   TYR A 125      42.140  22.948  37.751  1.00  0.00           C
ATOM   1789  O   TYR A 125      42.555  21.790  37.662  1.00  0.00           O
ATOM   1790  N   VAL A 126      42.644  23.893  36.890  1.00  0.00           N
ATOM   1791  H   VAL A 126      42.342  24.854  36.964  1.00  0.00           H
ATOM   1792  CA  VAL A 126      43.735  23.551  35.920  1.00  0.00           C
ATOM   1793  HA  VAL A 126      43.355  22.828  35.198  1.00  0.00           H
ATOM   1794  CB  VAL A 126      44.159  24.783  35.071  1.00  0.00           C
ATOM   1795  HB  VAL A 126      44.396  25.566  35.792  1.00  0.00           H
ATOM   1796  CG1 VAL A 126      45.306  24.492  34.165  1.00  0.00           C
ATOM   1797 HG11 VAL A 126      45.129  23.686  33.453  1.00  0.00           H
ATOM   1798 HG12 VAL A 126      45.580  25.382  33.597  1.00  0.00           H
ATOM   1799 HG13 VAL A 126      46.181  24.244  34.766  1.00  0.00           H
ATOM   1800  CG2 VAL A 126      43.038  25.253  34.122  1.00  0.00           C
ATOM   1801 HG21 VAL A 126      42.085  25.505  34.586  1.00  0.00           H
ATOM   1802 HG22 VAL A 126      43.344  26.175  33.628  1.00  0.00           H
ATOM   1803 HG23 VAL A 126      42.911  24.561  33.289  1.00  0.00           H
ATOM   1804  C   VAL A 126      45.035  22.978  36.643  1.00  0.00           C
ATOM   1805  O   VAL A 126      45.294  23.348  37.803  1.00  0.00           O
ATOM   1806  N   PRO A 127      45.767  22.017  36.073  1.00  0.00           N
ATOM   1807  CD  PRO A 127      45.418  21.172  34.950  1.00  0.00           C
ATOM   1808  HD2 PRO A 127      45.667  21.634  33.995  1.00  0.00           H
ATOM   1809  HD3 PRO A 127      44.341  21.006  34.958  1.00  0.00           H
ATOM   1810  CG  PRO A 127      46.127  19.773  35.174  1.00  0.00           C
ATOM   1811  HG2 PRO A 127      46.320  19.260  34.232  1.00  0.00           H
ATOM   1812  HG3 PRO A 127      45.584  19.229  35.946  1.00  0.00           H
ATOM   1813  CB  PRO A 127      47.436  20.316  35.809  1.00  0.00           C
ATOM   1814  HB2 PRO A 127      47.983  19.488  36.260  1.00  0.00           H
ATOM   1815  HB3 PRO A 127      48.110  20.703  35.045  1.00  0.00           H
ATOM   1816  CA  PRO A 127      46.940  21.353  36.736  1.00  0.00           C
ATOM   1817  HA  PRO A 127      46.517  20.765  37.551  1.00  0.00           H
ATOM   1818  C   PRO A 127      48.012  22.257  37.266  1.00  0.00           C
ATOM   1819  O   PRO A 127      48.556  23.064  36.579  1.00  0.00           O
ATOM   1820  N   GLY A 128      48.183  22.127  38.617  1.00  0.00           N
ATOM   1821  H   GLY A 128      47.510  21.543  39.092  1.00  0.00           H
ATOM   1822  CA  GLY A 128      48.925  23.089  39.494  1.00  0.00           C
ATOM   1823  HA2 GLY A 128      49.430  22.656  40.358  1.00  0.00           H
ATOM   1824  HA3 GLY A 128      49.636  23.639  38.878  1.00  0.00           H
ATOM   1825  C   GLY A 128      48.240  24.260  40.155  1.00  0.00           C
ATOM   1826  O   GLY A 128      48.950  24.929  40.832  1.00  0.00           O
ATOM   1827  N   GLY A 129      46.910  24.440  39.880  1.00  0.00           N
ATOM   1828  H   GLY A 129      46.398  23.760  39.336  1.00  0.00           H
ATOM   1829  CA  GLY A 129      46.128  25.353  40.673  1.00  0.00           C
ATOM   1830  HA2 GLY A 129      45.174  25.606  40.210  1.00  0.00           H
ATOM   1831  HA3 GLY A 129      46.724  26.237  40.898  1.00  0.00           H
ATOM   1832  C   GLY A 129      45.731  24.680  42.003  1.00  0.00           C
ATOM   1833  O   GLY A 129      45.899  23.448  42.205  1.00  0.00           O
ATOM   1834  N   LYS A 130      45.042  25.400  42.877  1.00  0.00           N
ATOM   1835  H   LYS A 130      44.808  26.351  42.632  1.00  0.00           H
ATOM   1836  CA  LYS A 130      44.724  24.924  44.233  1.00  0.00           C
ATOM   1837  HA  LYS A 130      44.327  23.909  44.214  1.00  0.00           H
ATOM   1838  CB  LYS A 130      45.958  25.129  45.112  1.00  0.00           C
ATOM   1839  HB2 LYS A 130      46.901  24.906  44.612  1.00  0.00           H
ATOM   1840  HB3 LYS A 130      45.944  26.159  45.469  1.00  0.00           H
ATOM   1841  CG  LYS A 130      45.952  24.331  46.400  1.00  0.00           C
ATOM   1842  HG2 LYS A 130      45.169  24.832  46.970  1.00  0.00           H
ATOM   1843  HG3 LYS A 130      45.662  23.315  46.132  1.00  0.00           H
ATOM   1844  CD  LYS A 130      47.175  24.453  47.282  1.00  0.00           C
ATOM   1845  HD2 LYS A 130      46.951  24.015  48.254  1.00  0.00           H
ATOM   1846  HD3 LYS A 130      47.469  25.486  47.469  1.00  0.00           H
ATOM   1847  CE  LYS A 130      48.401  23.708  46.777  1.00  0.00           C
ATOM   1848  HE2 LYS A 130      48.198  22.638  46.743  1.00  0.00           H
ATOM   1849  HE3 LYS A 130      48.562  23.967  45.730  1.00  0.00           H
ATOM   1850  NZ  LYS A 130      49.616  24.017  47.508  1.00  0.00           N
ATOM   1851  HZ1 LYS A 130      50.359  23.374  47.279  1.00  0.00           H
ATOM   1852  HZ2 LYS A 130      49.378  23.834  48.472  1.00  0.00           H
ATOM   1853  HZ3 LYS A 130      49.845  24.994  47.390  1.00  0.00           H
ATOM   1854  C   LYS A 130      43.565  25.773  44.761  1.00  0.00           C
ATOM   1855  O   LYS A 130      43.388  26.977  44.423  1.00  0.00           O
ATOM   1856  N   VAL A 131      42.761  25.242  45.696  1.00  0.00           N
ATOM   1857  H   VAL A 131      42.899  24.276  45.957  1.00  0.00           H
ATOM   1858  CA  VAL A 131      41.832  26.026  46.577  1.00  0.00           C
ATOM   1859  HA  VAL A 131      42.139  27.067  46.682  1.00  0.00           H
ATOM   1860  CB  VAL A 131      40.421  26.057  46.007  1.00  0.00           C
ATOM   1861  HB  VAL A 131      40.435  26.713  45.136  1.00  0.00           H
ATOM   1862  CG1 VAL A 131      40.042  24.692  45.412  1.00  0.00           C
ATOM   1863 HG11 VAL A 131      39.022  24.664  45.028  1.00  0.00           H
ATOM   1864 HG12 VAL A 131      39.901  23.968  46.214  1.00  0.00           H
ATOM   1865 HG13 VAL A 131      40.702  24.277  44.651  1.00  0.00           H
ATOM   1866  CG2 VAL A 131      39.433  26.604  47.082  1.00  0.00           C
ATOM   1867 HG21 VAL A 131      39.882  27.236  47.848  1.00  0.00           H
ATOM   1868 HG22 VAL A 131      38.629  27.139  46.577  1.00  0.00           H
ATOM   1869 HG23 VAL A 131      39.118  25.696  47.595  1.00  0.00           H
ATOM   1870  C   VAL A 131      41.971  25.539  48.010  1.00  0.00           C
ATOM   1871  O   VAL A 131      41.550  24.390  48.307  1.00  0.00           O
ATOM   1872  N   VAL A 132      42.573  26.397  48.893  1.00  0.00           N
ATOM   1873  H   VAL A 132      42.884  27.299  48.562  1.00  0.00           H
ATOM   1874  CA  VAL A 132      42.953  26.159  50.363  1.00  0.00           C
ATOM   1875  HA  VAL A 132      43.346  25.147  50.454  1.00  0.00           H
ATOM   1876  CB  VAL A 132      44.050  27.175  50.733  1.00  0.00           C
ATOM   1877  HB  VAL A 132      43.677  28.165  50.472  1.00  0.00           H
ATOM   1878  CG1 VAL A 132      44.484  27.237  52.205  1.00  0.00           C
ATOM   1879 HG11 VAL A 132      43.675  27.634  52.819  1.00  0.00           H
ATOM   1880 HG12 VAL A 132      44.971  26.390  52.688  1.00  0.00           H
ATOM   1881 HG13 VAL A 132      45.283  27.978  52.205  1.00  0.00           H
ATOM   1882  CG2 VAL A 132      45.359  26.893  49.871  1.00  0.00           C
ATOM   1883 HG21 VAL A 132      46.153  27.623  50.024  1.00  0.00           H
ATOM   1884 HG22 VAL A 132      45.114  26.955  48.810  1.00  0.00           H
ATOM   1885 HG23 VAL A 132      45.715  25.888  50.096  1.00  0.00           H
ATOM   1886  C   VAL A 132      41.860  26.164  51.433  1.00  0.00           C
ATOM   1887  O   VAL A 132      40.815  26.820  51.271  1.00  0.00           O
ATOM   1888  N   ASN A 133      42.033  25.468  52.540  1.00  0.00           N
ATOM   1889  H   ASN A 133      42.739  24.746  52.546  1.00  0.00           H
ATOM   1890  CA  ASN A 133      41.211  25.400  53.785  1.00  0.00           C
ATOM   1891  HA  ASN A 133      41.609  24.705  54.526  1.00  0.00           H
ATOM   1892  CB  ASN A 133      41.288  26.739  54.521  1.00  0.00           C
ATOM   1893  HB2 ASN A 133      42.343  26.979  54.649  1.00  0.00           H
ATOM   1894  HB3 ASN A 133      40.901  27.558  53.914  1.00  0.00           H
ATOM   1895  CG  ASN A 133      40.651  26.708  55.908  1.00  0.00           C
ATOM   1896  OD1 ASN A 133      41.188  26.048  56.807  1.00  0.00           O
ATOM   1897  ND2 ASN A 133      39.571  27.376  56.132  1.00  0.00           N
ATOM   1898 HD21 ASN A 133      39.230  27.204  57.067  1.00  0.00           H
ATOM   1899 HD22 ASN A 133      39.066  27.925  55.450  1.00  0.00           H
ATOM   1900  C   ASN A 133      39.744  24.717  53.541  1.00  0.00           C
ATOM   1901  O   ASN A 133      39.044  24.353  54.462  1.00  0.00           O
ATOM   1902  N   TRP A 134      39.328  24.552  52.270  1.00  0.00           N
ATOM   1903  H   TRP A 134      39.905  24.861  51.501  1.00  0.00           H
ATOM   1904  CA  TRP A 134      38.171  23.677  51.996  1.00  0.00           C
ATOM   1905  HA  TRP A 134      37.314  23.939  52.617  1.00  0.00           H
ATOM   1906  CB  TRP A 134      37.853  23.894  50.433  1.00  0.00           C
ATOM   1907  HB2 TRP A 134      38.661  23.818  49.707  1.00  0.00           H
ATOM   1908  HB3 TRP A 134      37.139  23.115  50.165  1.00  0.00           H
ATOM   1909  CG  TRP A 134      37.016  25.130  50.141  1.00  0.00           C
ATOM   1910  CD1 TRP A 134      36.880  26.223  50.950  1.00  0.00           C
ATOM   1911  HD1 TRP A 134      37.276  26.387  51.941  1.00  0.00           H
ATOM   1912  NE1 TRP A 134      36.086  27.223  50.303  1.00  0.00           N
ATOM   1913  HE1 TRP A 134      36.044  28.125  50.755  1.00  0.00           H
ATOM   1914  CE2 TRP A 134      35.713  26.862  49.044  1.00  0.00           C
ATOM   1915  CZ2 TRP A 134      34.958  27.475  48.021  1.00  0.00           C
ATOM   1916  HZ2 TRP A 134      34.602  28.494  48.044  1.00  0.00           H
ATOM   1917  CH2 TRP A 134      34.734  26.795  46.792  1.00  0.00           C
ATOM   1918  HH2 TRP A 134      34.018  27.279  46.145  1.00  0.00           H
ATOM   1919  CZ3 TRP A 134      35.483  25.558  46.559  1.00  0.00           C
ATOM   1920  HZ3 TRP A 134      35.337  25.038  45.624  1.00  0.00           H
ATOM   1921  CE3 TRP A 134      36.292  24.970  47.570  1.00  0.00           C
ATOM   1922  HE3 TRP A 134      36.649  23.957  47.456  1.00  0.00           H
ATOM   1923  CD2 TRP A 134      36.348  25.528  48.880  1.00  0.00           C
ATOM   1924  C   TRP A 134      38.473  22.153  52.204  1.00  0.00           C
ATOM   1925  O   TRP A 134      39.413  21.646  51.550  1.00  0.00           O
ATOM   1926  N   PRO A 135      37.691  21.457  53.069  1.00  0.00           N
ATOM   1927  CD  PRO A 135      36.737  21.885  54.111  1.00  0.00           C
ATOM   1928  HD2 PRO A 135      35.997  22.564  53.688  1.00  0.00           H
ATOM   1929  HD3 PRO A 135      37.271  22.182  55.014  1.00  0.00           H
ATOM   1930  CG  PRO A 135      35.901  20.696  54.526  1.00  0.00           C
ATOM   1931  HG2 PRO A 135      35.621  20.640  55.578  1.00  0.00           H
ATOM   1932  HG3 PRO A 135      35.014  20.549  53.909  1.00  0.00           H
ATOM   1933  CB  PRO A 135      36.860  19.548  54.276  1.00  0.00           C
ATOM   1934  HB2 PRO A 135      36.358  18.621  54.002  1.00  0.00           H
ATOM   1935  HB3 PRO A 135      37.388  19.421  55.221  1.00  0.00           H
ATOM   1936  CA  PRO A 135      37.817  19.985  53.142  1.00  0.00           C
ATOM   1937  HA  PRO A 135      38.851  19.815  53.443  1.00  0.00           H
ATOM   1938  C   PRO A 135      37.593  19.163  51.844  1.00  0.00           C
ATOM   1939  O   PRO A 135      37.071  19.781  50.901  1.00  0.00           O
ATOM   1940  N   LYS A 136      38.004  17.891  51.858  1.00  0.00           N
ATOM   1941  H   LYS A 136      38.166  17.412  52.732  1.00  0.00           H
ATOM   1942  CA  LYS A 136      38.044  17.081  50.596  1.00  0.00           C
ATOM   1943  HA  LYS A 136      38.563  17.725  49.886  1.00  0.00           H
ATOM   1944  CB  LYS A 136      38.936  15.847  50.864  1.00  0.00           C
ATOM   1945  HB2 LYS A 136      38.485  15.293  51.687  1.00  0.00           H
ATOM   1946  HB3 LYS A 136      38.942  15.245  49.956  1.00  0.00           H
ATOM   1947  CG  LYS A 136      40.402  16.080  51.233  1.00  0.00           C
ATOM   1948  HG2 LYS A 136      40.944  15.139  51.325  1.00  0.00           H
ATOM   1949  HG3 LYS A 136      40.478  16.475  52.246  1.00  0.00           H
ATOM   1950  CD  LYS A 136      41.111  17.018  50.232  1.00  0.00           C
ATOM   1951  HD2 LYS A 136      41.143  16.593  49.229  1.00  0.00           H
ATOM   1952  HD3 LYS A 136      40.636  17.999  50.234  1.00  0.00           H
ATOM   1953  CE  LYS A 136      42.548  17.134  50.643  1.00  0.00           C
ATOM   1954  HE2 LYS A 136      43.042  16.181  50.453  1.00  0.00           H
ATOM   1955  HE3 LYS A 136      42.743  17.263  51.707  1.00  0.00           H
ATOM   1956  NZ  LYS A 136      43.294  18.215  49.856  1.00  0.00           N
ATOM   1957  HZ1 LYS A 136      44.274  18.341  50.069  1.00  0.00           H
ATOM   1958  HZ2 LYS A 136      42.702  19.030  49.918  1.00  0.00           H
ATOM   1959  HZ3 LYS A 136      43.247  18.033  48.864  1.00  0.00           H
ATOM   1960  C   LYS A 136      36.597  16.781  50.060  1.00  0.00           C
ATOM   1961  O   LYS A 136      36.292  17.023  48.860  1.00  0.00           O
ATOM   1962  N   ASN A 137      35.642  16.440  50.897  1.00  0.00           N
ATOM   1963  H   ASN A 137      36.026  16.129  51.778  1.00  0.00           H
ATOM   1964  CA  ASN A 137      34.253  16.404  50.552  1.00  0.00           C
ATOM   1965  HA  ASN A 137      34.228  15.815  49.635  1.00  0.00           H
ATOM   1966  CB  ASN A 137      33.455  15.602  51.614  1.00  0.00           C
ATOM   1967  HB2 ASN A 137      33.682  15.952  52.621  1.00  0.00           H
ATOM   1968  HB3 ASN A 137      32.402  15.855  51.493  1.00  0.00           H
ATOM   1969  CG  ASN A 137      33.554  14.082  51.351  1.00  0.00           C
ATOM   1970  OD1 ASN A 137      34.661  13.624  51.137  1.00  0.00           O
ATOM   1971  ND2 ASN A 137      32.530  13.376  51.433  1.00  0.00           N
ATOM   1972 HD21 ASN A 137      31.706  13.808  51.827  1.00  0.00           H
ATOM   1973 HD22 ASN A 137      32.630  12.373  51.374  1.00  0.00           H
ATOM   1974  C   ASN A 137      33.565  17.738  50.136  1.00  0.00           C
ATOM   1975  O   ASN A 137      32.424  17.688  49.709  1.00  0.00           O
ATOM   1976  N   ARG A 138      34.194  18.905  50.277  1.00  0.00           N
ATOM   1977  H   ARG A 138      35.097  18.966  50.724  1.00  0.00           H
ATOM   1978  CA  ARG A 138      33.661  20.260  49.860  1.00  0.00           C
ATOM   1979  HA  ARG A 138      32.625  20.055  49.588  1.00  0.00           H
ATOM   1980  CB  ARG A 138      33.659  21.216  51.096  1.00  0.00           C
ATOM   1981  HB2 ARG A 138      33.627  20.497  51.915  1.00  0.00           H
ATOM   1982  HB3 ARG A 138      34.535  21.850  51.230  1.00  0.00           H
ATOM   1983  CG  ARG A 138      32.351  22.043  51.021  1.00  0.00           C
ATOM   1984  HG2 ARG A 138      32.405  22.742  50.186  1.00  0.00           H
ATOM   1985  HG3 ARG A 138      31.537  21.367  50.760  1.00  0.00           H
ATOM   1986  CD  ARG A 138      32.045  22.815  52.300  1.00  0.00           C
ATOM   1987  HD2 ARG A 138      31.964  22.206  53.200  1.00  0.00           H
ATOM   1988  HD3 ARG A 138      32.912  23.464  52.419  1.00  0.00           H
ATOM   1989  NE  ARG A 138      30.728  23.450  52.277  1.00  0.00           N
ATOM   1990  HE  ARG A 138      29.989  22.823  51.993  1.00  0.00           H
ATOM   1991  CZ  ARG A 138      30.366  24.790  52.532  1.00  0.00           C
ATOM   1992  NH1 ARG A 138      31.265  25.685  52.810  1.00  0.00           N
ATOM   1993 HH11 ARG A 138      32.250  25.489  52.922  1.00  0.00           H
ATOM   1994 HH12 ARG A 138      30.939  26.573  53.162  1.00  0.00           H
ATOM   1995  NH2 ARG A 138      29.136  25.193  52.520  1.00  0.00           N
ATOM   1996 HH21 ARG A 138      28.920  26.166  52.685  1.00  0.00           H
ATOM   1997 HH22 ARG A 138      28.383  24.536  52.370  1.00  0.00           H
ATOM   1998  C   ARG A 138      34.357  20.726  48.615  1.00  0.00           C
ATOM   1999  O   ARG A 138      33.730  21.159  47.658  1.00  0.00           O
ATOM   2000  N   TRP A 139      35.577  20.334  48.441  1.00  0.00           N
ATOM   2001  H   TRP A 139      36.091  20.021  49.252  1.00  0.00           H
ATOM   2002  CA  TRP A 139      36.118  20.185  47.040  1.00  0.00           C
ATOM   2003  HA  TRP A 139      36.086  21.179  46.594  1.00  0.00           H
ATOM   2004  CB  TRP A 139      37.571  19.748  47.089  1.00  0.00           C
ATOM   2005  HB2 TRP A 139      37.520  18.781  47.589  1.00  0.00           H
ATOM   2006  HB3 TRP A 139      38.115  20.426  47.747  1.00  0.00           H
ATOM   2007  CG  TRP A 139      38.319  19.697  45.814  1.00  0.00           C
ATOM   2008  CD1 TRP A 139      38.771  20.726  45.054  1.00  0.00           C
ATOM   2009  HD1 TRP A 139      38.763  21.778  45.296  1.00  0.00           H
ATOM   2010  NE1 TRP A 139      39.442  20.203  43.981  1.00  0.00           N
ATOM   2011  HE1 TRP A 139      39.750  20.839  43.259  1.00  0.00           H
ATOM   2012  CE2 TRP A 139      39.629  18.831  44.107  1.00  0.00           C
ATOM   2013  CZ2 TRP A 139      40.283  17.911  43.288  1.00  0.00           C
ATOM   2014  HZ2 TRP A 139      40.772  18.272  42.396  1.00  0.00           H
ATOM   2015  CH2 TRP A 139      40.202  16.554  43.695  1.00  0.00           C
ATOM   2016  HH2 TRP A 139      40.624  15.773  43.080  1.00  0.00           H
ATOM   2017  CZ3 TRP A 139      39.615  16.184  44.918  1.00  0.00           C
ATOM   2018  HZ3 TRP A 139      39.611  15.126  45.138  1.00  0.00           H
ATOM   2019  CE3 TRP A 139      38.961  17.129  45.724  1.00  0.00           C
ATOM   2020  HE3 TRP A 139      38.380  16.858  46.594  1.00  0.00           H
ATOM   2021  CD2 TRP A 139      38.920  18.504  45.291  1.00  0.00           C
ATOM   2022  C   TRP A 139      35.330  19.268  46.103  1.00  0.00           C
ATOM   2023  O   TRP A 139      34.954  19.674  44.979  1.00  0.00           O
ATOM   2024  N   VAL A 140      34.897  18.172  46.607  1.00  0.00           N
ATOM   2025  H   VAL A 140      35.248  17.815  47.484  1.00  0.00           H
ATOM   2026  CA  VAL A 140      33.807  17.373  45.918  1.00  0.00           C
ATOM   2027  HA  VAL A 140      34.193  17.207  44.913  1.00  0.00           H
ATOM   2028  CB  VAL A 140      33.615  15.994  46.607  1.00  0.00           C
ATOM   2029  HB  VAL A 140      33.356  16.075  47.663  1.00  0.00           H
ATOM   2030  CG1 VAL A 140      32.643  15.080  45.854  1.00  0.00           C
ATOM   2031 HG11 VAL A 140      31.615  15.444  45.872  1.00  0.00           H
ATOM   2032 HG12 VAL A 140      32.919  14.901  44.814  1.00  0.00           H
ATOM   2033 HG13 VAL A 140      32.571  14.118  46.360  1.00  0.00           H
ATOM   2034  CG2 VAL A 140      34.905  15.198  46.377  1.00  0.00           C
ATOM   2035 HG21 VAL A 140      35.802  15.762  46.631  1.00  0.00           H
ATOM   2036 HG22 VAL A 140      35.067  14.890  45.344  1.00  0.00           H
ATOM   2037 HG23 VAL A 140      34.946  14.314  47.013  1.00  0.00           H
ATOM   2038  C   VAL A 140      32.552  18.133  45.596  1.00  0.00           C
ATOM   2039  O   VAL A 140      32.029  17.937  44.536  1.00  0.00           O
ATOM   2040  N   LEU A 141      32.078  18.983  46.505  1.00  0.00           N
ATOM   2041  H   LEU A 141      32.635  19.061  47.344  1.00  0.00           H
ATOM   2042  CA  LEU A 141      30.860  19.804  46.287  1.00  0.00           C
ATOM   2043  HA  LEU A 141      30.070  19.146  45.925  1.00  0.00           H
ATOM   2044  CB  LEU A 141      30.339  20.363  47.612  1.00  0.00           C
ATOM   2045  HB2 LEU A 141      31.046  21.120  47.950  1.00  0.00           H
ATOM   2046  HB3 LEU A 141      30.268  19.516  48.294  1.00  0.00           H
ATOM   2047  CG  LEU A 141      28.929  20.916  47.704  1.00  0.00           C
ATOM   2048  HG  LEU A 141      29.026  21.774  47.039  1.00  0.00           H
ATOM   2049  CD1 LEU A 141      27.857  20.008  47.213  1.00  0.00           C
ATOM   2050 HD11 LEU A 141      26.915  20.550  47.290  1.00  0.00           H
ATOM   2051 HD12 LEU A 141      27.771  19.204  47.943  1.00  0.00           H
ATOM   2052 HD13 LEU A 141      28.080  19.728  46.183  1.00  0.00           H
ATOM   2053  CD2 LEU A 141      28.617  21.387  49.122  1.00  0.00           C
ATOM   2054 HD21 LEU A 141      27.625  21.838  49.088  1.00  0.00           H
ATOM   2055 HD22 LEU A 141      28.550  20.524  49.785  1.00  0.00           H
ATOM   2056 HD23 LEU A 141      29.269  22.168  49.514  1.00  0.00           H
ATOM   2057  C   LEU A 141      31.137  20.856  45.234  1.00  0.00           C
ATOM   2058  O   LEU A 141      30.228  21.282  44.508  1.00  0.00           O
ATOM   2059  N   SER A 142      32.361  21.369  45.062  1.00  0.00           N
ATOM   2060  H   SER A 142      33.130  21.043  45.629  1.00  0.00           H
ATOM   2061  CA  SER A 142      32.626  22.334  43.960  1.00  0.00           C
ATOM   2062  HA  SER A 142      31.679  22.862  43.850  1.00  0.00           H
ATOM   2063  CB  SER A 142      33.827  23.266  44.275  1.00  0.00           C
ATOM   2064  HB2 SER A 142      33.465  23.740  45.187  1.00  0.00           H
ATOM   2065  HB3 SER A 142      34.659  22.624  44.568  1.00  0.00           H
ATOM   2066  OG  SER A 142      34.043  24.209  43.242  1.00  0.00           O
ATOM   2067  HG  SER A 142      33.213  24.684  43.160  1.00  0.00           H
ATOM   2068  C   SER A 142      32.808  21.571  42.610  1.00  0.00           C
ATOM   2069  O   SER A 142      32.314  22.059  41.581  1.00  0.00           O
ATOM   2070  N   LYS A 143      33.350  20.361  42.566  1.00  0.00           N
ATOM   2071  H   LYS A 143      33.569  19.911  43.443  1.00  0.00           H
ATOM   2072  CA  LYS A 143      33.418  19.471  41.394  1.00  0.00           C
ATOM   2073  HA  LYS A 143      33.823  20.017  40.541  1.00  0.00           H
ATOM   2074  CB  LYS A 143      34.158  18.242  41.649  1.00  0.00           C
ATOM   2075  HB2 LYS A 143      34.098  17.565  40.797  1.00  0.00           H
ATOM   2076  HB3 LYS A 143      33.729  17.737  42.514  1.00  0.00           H
ATOM   2077  CG  LYS A 143      35.658  18.479  41.999  1.00  0.00           C
ATOM   2078  HG2 LYS A 143      35.852  19.232  42.763  1.00  0.00           H
ATOM   2079  HG3 LYS A 143      35.971  19.123  41.177  1.00  0.00           H
ATOM   2080  CD  LYS A 143      36.551  17.290  42.145  1.00  0.00           C
ATOM   2081  HD2 LYS A 143      36.234  16.723  43.020  1.00  0.00           H
ATOM   2082  HD3 LYS A 143      37.502  17.813  42.251  1.00  0.00           H
ATOM   2083  CE  LYS A 143      36.560  16.502  40.927  1.00  0.00           C
ATOM   2084  HE2 LYS A 143      35.861  15.695  41.148  1.00  0.00           H
ATOM   2085  HE3 LYS A 143      36.187  17.085  40.084  1.00  0.00           H
ATOM   2086  NZ  LYS A 143      37.827  15.938  40.671  1.00  0.00           N
ATOM   2087  HZ1 LYS A 143      37.759  15.464  39.782  1.00  0.00           H
ATOM   2088  HZ2 LYS A 143      38.175  15.280  41.354  1.00  0.00           H
ATOM   2089  HZ3 LYS A 143      38.484  16.660  40.411  1.00  0.00           H
ATOM   2090  C   LYS A 143      31.889  19.075  41.032  1.00  0.00           C
ATOM   2091  O   LYS A 143      31.619  19.091  39.838  1.00  0.00           O
ATOM   2092  N   GLY A 144      31.053  18.871  42.003  1.00  0.00           N
ATOM   2093  H   GLY A 144      31.542  18.700  42.871  1.00  0.00           H
ATOM   2094  CA  GLY A 144      29.651  18.509  41.890  1.00  0.00           C
ATOM   2095  HA2 GLY A 144      29.443  17.623  41.290  1.00  0.00           H
ATOM   2096  HA3 GLY A 144      29.219  18.185  42.837  1.00  0.00           H
ATOM   2097  C   GLY A 144      28.751  19.653  41.394  1.00  0.00           C
ATOM   2098  O   GLY A 144      27.947  19.523  40.417  1.00  0.00           O
ATOM   2099  N   GLY A 145      29.057  20.845  41.832  1.00  0.00           N
ATOM   2100  H   GLY A 145      29.626  20.863  42.666  1.00  0.00           H
ATOM   2101  CA  GLY A 145      28.524  22.112  41.357  1.00  0.00           C
ATOM   2102  HA2 GLY A 145      27.446  22.123  41.516  1.00  0.00           H
ATOM   2103  HA3 GLY A 145      29.095  22.932  41.794  1.00  0.00           H
ATOM   2104  C   GLY A 145      28.878  22.372  39.873  1.00  0.00           C
ATOM   2105  O   GLY A 145      27.911  22.624  39.179  1.00  0.00           O
ATOM   2106  N   ASN A 146      30.149  22.174  39.420  1.00  0.00           N
ATOM   2107  H   ASN A 146      30.802  21.905  40.143  1.00  0.00           H
ATOM   2108  CA  ASN A 146      30.537  22.153  38.052  1.00  0.00           C
ATOM   2109  HA  ASN A 146      30.306  23.071  37.512  1.00  0.00           H
ATOM   2110  CB  ASN A 146      32.102  22.135  38.025  1.00  0.00           C
ATOM   2111  HB2 ASN A 146      32.459  22.067  36.997  1.00  0.00           H
ATOM   2112  HB3 ASN A 146      32.468  21.237  38.522  1.00  0.00           H
ATOM   2113  CG  ASN A 146      32.716  23.318  38.655  1.00  0.00           C
ATOM   2114  OD1 ASN A 146      32.169  24.451  38.567  1.00  0.00           O
ATOM   2115  ND2 ASN A 146      33.876  23.205  39.345  1.00  0.00           N
ATOM   2116 HD21 ASN A 146      34.294  22.290  39.444  1.00  0.00           H
ATOM   2117 HD22 ASN A 146      34.030  24.071  39.840  1.00  0.00           H
ATOM   2118  C   ASN A 146      29.921  21.065  37.226  1.00  0.00           C
ATOM   2119  O   ASN A 146      29.525  21.361  36.107  1.00  0.00           O
ATOM   2120  N   ILE A 147      29.608  19.859  37.715  1.00  0.00           N
ATOM   2121  H   ILE A 147      30.006  19.527  38.581  1.00  0.00           H
ATOM   2122  CA  ILE A 147      28.737  18.868  36.984  1.00  0.00           C
ATOM   2123  HA  ILE A 147      29.227  18.683  36.029  1.00  0.00           H
ATOM   2124  CB  ILE A 147      28.955  17.474  37.685  1.00  0.00           C
ATOM   2125  HB  ILE A 147      28.778  17.716  38.733  1.00  0.00           H
ATOM   2126  CG2 ILE A 147      27.901  16.419  37.157  1.00  0.00           C
ATOM   2127 HG21 ILE A 147      28.133  15.411  37.499  1.00  0.00           H
ATOM   2128 HG22 ILE A 147      26.857  16.647  37.376  1.00  0.00           H
ATOM   2129 HG23 ILE A 147      27.844  16.391  36.069  1.00  0.00           H
ATOM   2130  CG1 ILE A 147      30.343  16.907  37.600  1.00  0.00           C
ATOM   2131 HG12 ILE A 147      30.944  17.813  37.672  1.00  0.00           H
ATOM   2132 HG13 ILE A 147      30.415  16.498  36.592  1.00  0.00           H
ATOM   2133  CD1 ILE A 147      30.681  15.831  38.733  1.00  0.00           C
ATOM   2134 HD11 ILE A 147      30.316  14.823  38.537  1.00  0.00           H
ATOM   2135 HD12 ILE A 147      30.162  16.176  39.628  1.00  0.00           H
ATOM   2136 HD13 ILE A 147      31.760  15.828  38.890  1.00  0.00           H
ATOM   2137  C   ILE A 147      27.292  19.259  36.781  1.00  0.00           C
ATOM   2138  O   ILE A 147      26.817  19.404  35.633  1.00  0.00           O
ATOM   2139  N   TYR A 148      26.674  19.726  37.840  1.00  0.00           N
ATOM   2140  H   TYR A 148      27.169  19.785  38.718  1.00  0.00           H
ATOM   2141  CA  TYR A 148      25.306  20.234  37.846  1.00  0.00           C
ATOM   2142  HA  TYR A 148      24.693  19.422  37.455  1.00  0.00           H
ATOM   2143  CB  TYR A 148      24.853  20.438  39.248  1.00  0.00           C
ATOM   2144  HB2 TYR A 148      25.244  21.386  39.619  1.00  0.00           H
ATOM   2145  HB3 TYR A 148      25.359  19.729  39.904  1.00  0.00           H
ATOM   2146  CG  TYR A 148      23.310  20.423  39.431  1.00  0.00           C
ATOM   2147  CD1 TYR A 148      22.705  21.620  39.728  1.00  0.00           C
ATOM   2148  HD1 TYR A 148      23.294  22.524  39.682  1.00  0.00           H
ATOM   2149  CE1 TYR A 148      21.321  21.777  39.953  1.00  0.00           C
ATOM   2150  HE1 TYR A 148      20.852  22.730  40.146  1.00  0.00           H
ATOM   2151  CZ  TYR A 148      20.589  20.566  39.963  1.00  0.00           C
ATOM   2152  OH  TYR A 148      19.279  20.605  40.250  1.00  0.00           O
ATOM   2153  HH  TYR A 148      18.817  21.361  39.880  1.00  0.00           H
ATOM   2154  CE2 TYR A 148      21.242  19.356  39.725  1.00  0.00           C
ATOM   2155  HE2 TYR A 148      20.652  18.457  39.825  1.00  0.00           H
ATOM   2156  CD2 TYR A 148      22.601  19.248  39.491  1.00  0.00           C
ATOM   2157  HD2 TYR A 148      23.023  18.263  39.363  1.00  0.00           H
ATOM   2158  C   TYR A 148      25.054  21.377  36.942  1.00  0.00           C
ATOM   2159  O   TYR A 148      24.087  21.447  36.244  1.00  0.00           O
ATOM   2160  N   ILE A 149      26.022  22.389  37.005  1.00  0.00           N
ATOM   2161  H   ILE A 149      26.861  22.347  37.565  1.00  0.00           H
ATOM   2162  CA  ILE A 149      26.051  23.563  36.056  1.00  0.00           C
ATOM   2163  HA  ILE A 149      25.158  24.163  36.229  1.00  0.00           H
ATOM   2164  CB  ILE A 149      27.267  24.517  36.501  1.00  0.00           C
ATOM   2165  HB  ILE A 149      28.183  23.934  36.594  1.00  0.00           H
ATOM   2166  CG2 ILE A 149      27.496  25.516  35.452  1.00  0.00           C
ATOM   2167 HG21 ILE A 149      28.437  25.998  35.715  1.00  0.00           H
ATOM   2168 HG22 ILE A 149      27.592  25.090  34.453  1.00  0.00           H
ATOM   2169 HG23 ILE A 149      26.715  26.270  35.349  1.00  0.00           H
ATOM   2170  CG1 ILE A 149      26.895  25.195  37.837  1.00  0.00           C
ATOM   2171 HG12 ILE A 149      25.949  25.725  37.724  1.00  0.00           H
ATOM   2172 HG13 ILE A 149      26.518  24.483  38.572  1.00  0.00           H
ATOM   2173  CD1 ILE A 149      28.029  26.029  38.450  1.00  0.00           C
ATOM   2174 HD11 ILE A 149      28.262  26.832  37.750  1.00  0.00           H
ATOM   2175 HD12 ILE A 149      27.597  26.448  39.359  1.00  0.00           H
ATOM   2176 HD13 ILE A 149      28.874  25.365  38.630  1.00  0.00           H
ATOM   2177  C   ILE A 149      26.048  23.066  34.628  1.00  0.00           C
ATOM   2178  O   ILE A 149      25.131  23.354  33.810  1.00  0.00           O
ATOM   2179  N   SER A 150      27.086  22.365  34.354  1.00  0.00           N
ATOM   2180  H   SER A 150      27.747  22.193  35.097  1.00  0.00           H
ATOM   2181  CA  SER A 150      27.325  21.909  32.976  1.00  0.00           C
ATOM   2182  HA  SER A 150      27.233  22.848  32.430  1.00  0.00           H
ATOM   2183  CB  SER A 150      28.772  21.418  32.804  1.00  0.00           C
ATOM   2184  HB2 SER A 150      28.839  21.093  31.766  1.00  0.00           H
ATOM   2185  HB3 SER A 150      29.480  22.236  32.938  1.00  0.00           H
ATOM   2186  OG  SER A 150      29.041  20.322  33.684  1.00  0.00           O
ATOM   2187  HG  SER A 150      29.201  20.618  34.583  1.00  0.00           H
ATOM   2188  C   SER A 150      26.299  20.889  32.460  1.00  0.00           C
ATOM   2189  O   SER A 150      26.201  20.806  31.252  1.00  0.00           O
ATOM   2190  N   VAL A 151      25.460  20.284  33.316  1.00  0.00           N
ATOM   2191  H   VAL A 151      25.672  20.391  34.298  1.00  0.00           H
ATOM   2192  CA  VAL A 151      24.304  19.459  32.957  1.00  0.00           C
ATOM   2193  HA  VAL A 151      24.575  18.983  32.014  1.00  0.00           H
ATOM   2194  CB  VAL A 151      24.151  18.394  34.047  1.00  0.00           C
ATOM   2195  HB  VAL A 151      24.272  18.926  34.991  1.00  0.00           H
ATOM   2196  CG1 VAL A 151      22.763  17.639  33.957  1.00  0.00           C
ATOM   2197 HG11 VAL A 151      22.478  17.372  32.939  1.00  0.00           H
ATOM   2198 HG12 VAL A 151      22.699  16.827  34.682  1.00  0.00           H
ATOM   2199 HG13 VAL A 151      21.970  18.293  34.320  1.00  0.00           H
ATOM   2200  CG2 VAL A 151      25.147  17.326  33.918  1.00  0.00           C
ATOM   2201 HG21 VAL A 151      24.696  16.584  33.258  1.00  0.00           H
ATOM   2202 HG22 VAL A 151      26.033  17.698  33.404  1.00  0.00           H
ATOM   2203 HG23 VAL A 151      25.534  16.938  34.860  1.00  0.00           H
ATOM   2204  C   VAL A 151      22.938  20.305  32.730  1.00  0.00           C
ATOM   2205  O   VAL A 151      22.114  20.011  31.816  1.00  0.00           O
ATOM   2206  N   ALA A 152      22.851  21.468  33.479  1.00  0.00           N
ATOM   2207  H   ALA A 152      23.464  21.672  34.256  1.00  0.00           H
ATOM   2208  CA  ALA A 152      21.747  22.425  33.286  1.00  0.00           C
ATOM   2209  HA  ALA A 152      20.868  21.807  33.105  1.00  0.00           H
ATOM   2210  CB  ALA A 152      21.532  23.371  34.488  1.00  0.00           C
ATOM   2211  HB1 ALA A 152      20.620  23.897  34.205  1.00  0.00           H
ATOM   2212  HB2 ALA A 152      21.277  22.939  35.456  1.00  0.00           H
ATOM   2213  HB3 ALA A 152      22.290  24.154  34.512  1.00  0.00           H
ATOM   2214  C   ALA A 152      22.002  23.379  32.038  1.00  0.00           C
ATOM   2215  O   ALA A 152      21.080  23.543  31.208  1.00  0.00           O
ATOM   2216  N   LEU A 153      23.207  23.919  31.857  1.00  0.00           N
ATOM   2217  H   LEU A 153      23.825  23.779  32.643  1.00  0.00           H
ATOM   2218  CA  LEU A 153      23.508  24.879  30.785  1.00  0.00           C
ATOM   2219  HA  LEU A 153      22.666  25.530  30.551  1.00  0.00           H
ATOM   2220  CB  LEU A 153      24.687  25.769  31.145  1.00  0.00           C
ATOM   2221  HB2 LEU A 153      24.725  26.600  30.441  1.00  0.00           H
ATOM   2222  HB3 LEU A 153      25.584  25.151  31.106  1.00  0.00           H
ATOM   2223  CG  LEU A 153      24.755  26.542  32.509  1.00  0.00           C
ATOM   2224  HG  LEU A 153      24.868  25.893  33.378  1.00  0.00           H
ATOM   2225  CD1 LEU A 153      25.896  27.606  32.459  1.00  0.00           C
ATOM   2226 HD11 LEU A 153      25.867  28.314  31.630  1.00  0.00           H
ATOM   2227 HD12 LEU A 153      26.843  27.068  32.427  1.00  0.00           H
ATOM   2228 HD13 LEU A 153      25.815  28.014  33.466  1.00  0.00           H
ATOM   2229  CD2 LEU A 153      23.478  27.283  32.856  1.00  0.00           C
ATOM   2230 HD21 LEU A 153      23.474  27.708  33.860  1.00  0.00           H
ATOM   2231 HD22 LEU A 153      23.330  28.051  32.097  1.00  0.00           H
ATOM   2232 HD23 LEU A 153      22.650  26.578  32.776  1.00  0.00           H
ATOM   2233  C   LEU A 153      23.720  24.207  29.422  1.00  0.00           C
ATOM   2234  O   LEU A 153      24.560  23.311  29.273  1.00  0.00           O
ATOM   2235  N   GLY A 154      23.026  24.783  28.444  1.00  0.00           N
ATOM   2236  H   GLY A 154      22.430  25.578  28.624  1.00  0.00           H
ATOM   2237  CA  GLY A 154      23.015  24.246  27.063  1.00  0.00           C
ATOM   2238  HA2 GLY A 154      23.045  23.158  27.013  1.00  0.00           H
ATOM   2239  HA3 GLY A 154      22.057  24.519  26.620  1.00  0.00           H
ATOM   2240  C   GLY A 154      24.215  24.677  26.240  1.00  0.00           C
ATOM   2241  O   GLY A 154      24.399  24.205  25.124  1.00  0.00           O
ATOM   2242  N   ALA A 155      24.994  25.649  26.753  1.00  0.00           N
ATOM   2243  H   ALA A 155      24.809  25.994  27.684  1.00  0.00           H
ATOM   2244  CA  ALA A 155      26.191  26.290  26.103  1.00  0.00           C
ATOM   2245  HA  ALA A 155      26.611  25.492  25.490  1.00  0.00           H
ATOM   2246  CB  ALA A 155      25.614  27.362  25.102  1.00  0.00           C
ATOM   2247  HB1 ALA A 155      24.962  28.108  25.555  1.00  0.00           H
ATOM   2248  HB2 ALA A 155      26.417  27.777  24.494  1.00  0.00           H
ATOM   2249  HB3 ALA A 155      25.016  26.820  24.369  1.00  0.00           H
ATOM   2250  C   ALA A 155      27.236  26.937  27.044  1.00  0.00           C
ATOM   2251  O   ALA A 155      26.990  27.163  28.224  1.00  0.00           O
ATOM   2252  N   GLY A 156      28.334  27.420  26.570  1.00  0.00           N
ATOM   2253  H   GLY A 156      28.420  27.211  25.586  1.00  0.00           H
ATOM   2254  CA  GLY A 156      29.405  28.129  27.249  1.00  0.00           C
ATOM   2255  HA2 GLY A 156      28.974  28.905  27.882  1.00  0.00           H
ATOM   2256  HA3 GLY A 156      30.184  28.472  26.569  1.00  0.00           H
ATOM   2257  C   GLY A 156      30.239  27.158  28.044  1.00  0.00           C
ATOM   2258  O   GLY A 156      30.026  25.917  28.242  1.00  0.00           O
ATOM   2259  N   LEU A 157      31.397  27.723  28.477  1.00  0.00           N
ATOM   2260  H   LEU A 157      31.541  28.706  28.293  1.00  0.00           H
ATOM   2261  CA  LEU A 157      32.561  27.094  29.099  1.00  0.00           C
ATOM   2262  HA  LEU A 157      32.541  26.144  28.566  1.00  0.00           H
ATOM   2263  CB  LEU A 157      33.832  27.878  28.775  1.00  0.00           C
ATOM   2264  HB2 LEU A 157      33.678  28.773  29.379  1.00  0.00           H
ATOM   2265  HB3 LEU A 157      34.664  27.226  29.041  1.00  0.00           H
ATOM   2266  CG  LEU A 157      33.975  28.245  27.282  1.00  0.00           C
ATOM   2267  HG  LEU A 157      33.192  28.941  26.983  1.00  0.00           H
ATOM   2268  CD1 LEU A 157      35.308  28.825  26.859  1.00  0.00           C
ATOM   2269 HD11 LEU A 157      35.581  28.668  25.816  1.00  0.00           H
ATOM   2270 HD12 LEU A 157      35.340  29.906  26.992  1.00  0.00           H
ATOM   2271 HD13 LEU A 157      36.040  28.385  27.536  1.00  0.00           H
ATOM   2272  CD2 LEU A 157      33.850  26.974  26.450  1.00  0.00           C
ATOM   2273 HD21 LEU A 157      32.893  26.464  26.564  1.00  0.00           H
ATOM   2274 HD22 LEU A 157      34.063  27.188  25.403  1.00  0.00           H
ATOM   2275 HD23 LEU A 157      34.638  26.279  26.742  1.00  0.00           H
ATOM   2276  C   LEU A 157      32.365  26.710  30.555  1.00  0.00           C
ATOM   2277  O   LEU A 157      33.087  27.075  31.410  1.00  0.00           O
ATOM   2278  N   SER A 158      31.245  26.034  30.800  1.00  0.00           N
ATOM   2279  H   SER A 158      30.833  25.719  29.933  1.00  0.00           H
ATOM   2280  CA  SER A 158      30.406  25.781  32.018  1.00  0.00           C
ATOM   2281  HA  SER A 158      30.078  26.676  32.546  1.00  0.00           H
ATOM   2282  CB  SER A 158      29.000  25.181  31.634  1.00  0.00           C
ATOM   2283  HB2 SER A 158      28.599  25.714  30.772  1.00  0.00           H
ATOM   2284  HB3 SER A 158      28.340  25.148  32.501  1.00  0.00           H
ATOM   2285  OG  SER A 158      29.183  23.879  31.102  1.00  0.00           O
ATOM   2286  HG  SER A 158      28.457  23.635  30.523  1.00  0.00           H
ATOM   2287  C   SER A 158      31.119  25.007  33.128  1.00  0.00           C
ATOM   2288  O   SER A 158      30.707  24.997  34.303  1.00  0.00           O
ATOM   2289  N   ASP A 159      32.310  24.483  32.759  1.00  0.00           N
ATOM   2290  H   ASP A 159      32.531  24.506  31.774  1.00  0.00           H
ATOM   2291  CA  ASP A 159      33.165  23.647  33.613  1.00  0.00           C
ATOM   2292  HA  ASP A 159      32.476  22.921  34.045  1.00  0.00           H
ATOM   2293  CB  ASP A 159      34.245  23.006  32.683  1.00  0.00           C
ATOM   2294  HB2 ASP A 159      35.081  23.700  32.595  1.00  0.00           H
ATOM   2295  HB3 ASP A 159      33.774  22.778  31.727  1.00  0.00           H
ATOM   2296  CG  ASP A 159      34.815  21.685  33.198  1.00  0.00           C
ATOM   2297  OD1 ASP A 159      35.801  21.116  32.671  1.00  0.00           O
ATOM   2298  OD2 ASP A 159      34.269  21.151  34.233  1.00  0.00           O
ATOM   2299  C   ASP A 159      33.890  24.415  34.784  1.00  0.00           C
ATOM   2300  O   ASP A 159      34.688  23.887  35.557  1.00  0.00           O
ATOM   2301  N   MET A 160      33.664  25.739  35.016  1.00  0.00           N
ATOM   2302  H   MET A 160      32.859  26.108  34.531  1.00  0.00           H
ATOM   2303  CA  MET A 160      34.364  26.610  36.050  1.00  0.00           C
ATOM   2304  HA  MET A 160      34.677  25.888  36.804  1.00  0.00           H
ATOM   2305  CB  MET A 160      35.505  27.325  35.289  1.00  0.00           C
ATOM   2306  HB2 MET A 160      36.057  26.461  34.920  1.00  0.00           H
ATOM   2307  HB3 MET A 160      35.269  27.961  34.435  1.00  0.00           H
ATOM   2308  CG  MET A 160      36.243  28.258  36.263  1.00  0.00           C
ATOM   2309  HG2 MET A 160      36.172  27.867  37.278  1.00  0.00           H
ATOM   2310  HG3 MET A 160      35.898  29.290  36.200  1.00  0.00           H
ATOM   2311  SD  MET A 160      37.961  28.389  35.961  1.00  0.00           S
ATOM   2312  CE  MET A 160      38.191  28.704  34.226  1.00  0.00           C
ATOM   2313  HE1 MET A 160      37.741  29.666  33.982  1.00  0.00           H
ATOM   2314  HE2 MET A 160      37.874  27.890  33.574  1.00  0.00           H
ATOM   2315  HE3 MET A 160      39.279  28.765  34.186  1.00  0.00           H
ATOM   2316  C   MET A 160      33.488  27.717  36.702  1.00  0.00           C
ATOM   2317  O   MET A 160      33.052  28.596  35.972  1.00  0.00           O
ATOM   2318  N   THR A 161      33.423  27.734  38.068  1.00  0.00           N
ATOM   2319  H   THR A 161      33.728  26.957  38.637  1.00  0.00           H
ATOM   2320  CA  THR A 161      33.423  29.053  38.682  1.00  0.00           C
ATOM   2321  HA  THR A 161      33.290  29.827  37.926  1.00  0.00           H
ATOM   2322  CB  THR A 161      32.248  29.271  39.631  1.00  0.00           C
ATOM   2323  HB  THR A 161      32.238  30.260  40.090  1.00  0.00           H
ATOM   2324  CG2 THR A 161      30.935  29.135  38.857  1.00  0.00           C
ATOM   2325 HG21 THR A 161      30.102  29.511  39.451  1.00  0.00           H
ATOM   2326 HG22 THR A 161      30.989  29.723  37.941  1.00  0.00           H
ATOM   2327 HG23 THR A 161      30.688  28.100  38.621  1.00  0.00           H
ATOM   2328  OG1 THR A 161      32.292  28.295  40.700  1.00  0.00           O
ATOM   2329  HG1 THR A 161      31.899  28.751  41.448  1.00  0.00           H
ATOM   2330  C   THR A 161      34.774  29.325  39.391  1.00  0.00           C
ATOM   2331  O   THR A 161      35.325  28.404  39.968  1.00  0.00           O
ATOM   2332  N   ALA A 162      35.274  30.571  39.415  1.00  0.00           N
ATOM   2333  H   ALA A 162      34.721  31.312  39.010  1.00  0.00           H
ATOM   2334  CA  ALA A 162      36.376  31.104  40.265  1.00  0.00           C
ATOM   2335  HA  ALA A 162      36.181  30.727  41.269  1.00  0.00           H
ATOM   2336  CB  ALA A 162      37.722  30.594  39.730  1.00  0.00           C
ATOM   2337  HB1 ALA A 162      37.834  29.532  39.512  1.00  0.00           H
ATOM   2338  HB2 ALA A 162      38.004  31.168  38.848  1.00  0.00           H
ATOM   2339  HB3 ALA A 162      38.521  30.800  40.442  1.00  0.00           H
ATOM   2340  C   ALA A 162      36.481  32.618  40.463  1.00  0.00           C
ATOM   2341  O   ALA A 162      37.066  33.034  41.400  1.00  0.00           O
ATOM   2342  N   GLY A 163      35.728  33.397  39.674  1.00  0.00           N
ATOM   2343  H   GLY A 163      35.364  33.025  38.808  1.00  0.00           H
ATOM   2344  CA  GLY A 163      35.455  34.814  39.932  1.00  0.00           C
ATOM   2345  HA2 GLY A 163      34.475  35.052  39.517  1.00  0.00           H
ATOM   2346  HA3 GLY A 163      35.470  34.915  41.017  1.00  0.00           H
ATOM   2347  C   GLY A 163      36.594  35.870  39.471  1.00  0.00           C
ATOM   2348  O   GLY A 163      36.211  36.926  38.922  1.00  0.00           O
ATOM   2349  N   TYR A 164      37.867  35.575  39.647  1.00  0.00           N
ATOM   2350  H   TYR A 164      37.984  34.703  40.144  1.00  0.00           H
ATOM   2351  CA  TYR A 164      39.118  36.199  39.216  1.00  0.00           C
ATOM   2352  HA  TYR A 164      39.156  37.204  39.638  1.00  0.00           H
ATOM   2353  CB  TYR A 164      40.359  35.477  39.843  1.00  0.00           C
ATOM   2354  HB2 TYR A 164      40.142  35.475  40.911  1.00  0.00           H
ATOM   2355  HB3 TYR A 164      40.464  34.460  39.467  1.00  0.00           H
ATOM   2356  CG  TYR A 164      41.690  36.221  39.798  1.00  0.00           C
ATOM   2357  CD1 TYR A 164      41.716  37.607  39.600  1.00  0.00           C
ATOM   2358  HD1 TYR A 164      40.766  38.065  39.367  1.00  0.00           H
ATOM   2359  CE1 TYR A 164      42.857  38.320  39.703  1.00  0.00           C
ATOM   2360  HE1 TYR A 164      42.929  39.391  39.583  1.00  0.00           H
ATOM   2361  CZ  TYR A 164      44.016  37.567  40.010  1.00  0.00           C
ATOM   2362  OH  TYR A 164      45.163  38.275  40.283  1.00  0.00           O
ATOM   2363  HH  TYR A 164      45.651  38.039  41.076  1.00  0.00           H
ATOM   2364  CE2 TYR A 164      44.018  36.221  40.355  1.00  0.00           C
ATOM   2365  HE2 TYR A 164      44.957  35.728  40.555  1.00  0.00           H
ATOM   2366  CD2 TYR A 164      42.806  35.484  40.249  1.00  0.00           C
ATOM   2367  HD2 TYR A 164      42.830  34.450  40.557  1.00  0.00           H
ATOM   2368  C   TYR A 164      39.236  36.268  37.725  1.00  0.00           C
ATOM   2369  O   TYR A 164      39.539  35.252  37.074  1.00  0.00           O
ATOM   2370  N   ARG A 165      39.009  37.385  37.120  1.00  0.00           N
ATOM   2371  H   ARG A 165      38.624  38.084  37.739  1.00  0.00           H
ATOM   2372  CA  ARG A 165      39.106  37.556  35.606  1.00  0.00           C
ATOM   2373  HA  ARG A 165      39.646  36.700  35.201  1.00  0.00           H
ATOM   2374  CB  ARG A 165      37.759  37.674  34.901  1.00  0.00           C
ATOM   2375  HB2 ARG A 165      37.364  38.676  35.071  1.00  0.00           H
ATOM   2376  HB3 ARG A 165      37.915  37.552  33.830  1.00  0.00           H
ATOM   2377  CG  ARG A 165      36.718  36.547  35.359  1.00  0.00           C
ATOM   2378  HG2 ARG A 165      37.096  35.589  35.004  1.00  0.00           H
ATOM   2379  HG3 ARG A 165      36.645  36.433  36.440  1.00  0.00           H
ATOM   2380  CD  ARG A 165      35.329  36.740  34.692  1.00  0.00           C
ATOM   2381  HD2 ARG A 165      35.622  36.867  33.650  1.00  0.00           H
ATOM   2382  HD3 ARG A 165      34.777  35.816  34.869  1.00  0.00           H
ATOM   2383  NE  ARG A 165      34.650  37.913  35.298  1.00  0.00           N
ATOM   2384  HE  ARG A 165      34.874  38.816  34.905  1.00  0.00           H
ATOM   2385  CZ  ARG A 165      34.031  37.955  36.468  1.00  0.00           C
ATOM   2386  NH1 ARG A 165      33.705  39.080  36.995  1.00  0.00           N
ATOM   2387 HH11 ARG A 165      33.388  39.161  37.950  1.00  0.00           H
ATOM   2388 HH12 ARG A 165      33.870  39.941  36.494  1.00  0.00           H
ATOM   2389  NH2 ARG A 165      33.830  36.871  37.142  1.00  0.00           N
ATOM   2390 HH21 ARG A 165      33.917  36.974  38.143  1.00  0.00           H
ATOM   2391 HH22 ARG A 165      34.055  36.022  36.644  1.00  0.00           H
ATOM   2392  C   ARG A 165      39.885  38.817  35.153  1.00  0.00           C
ATOM   2393  O   ARG A 165      39.948  39.796  35.838  1.00  0.00           O
ATOM   2394  N   ALA A 166      40.417  38.760  33.983  1.00  0.00           N
ATOM   2395  H   ALA A 166      40.459  37.900  33.455  1.00  0.00           H
ATOM   2396  CA  ALA A 166      41.019  39.857  33.253  1.00  0.00           C
ATOM   2397  HA  ALA A 166      40.559  40.810  33.513  1.00  0.00           H
ATOM   2398  CB  ALA A 166      42.556  39.892  33.517  1.00  0.00           C
ATOM   2399  HB1 ALA A 166      43.062  40.752  33.080  1.00  0.00           H
ATOM   2400  HB2 ALA A 166      42.556  40.191  34.565  1.00  0.00           H
ATOM   2401  HB3 ALA A 166      43.073  38.946  33.354  1.00  0.00           H
ATOM   2402  C   ALA A 166      40.954  39.681  31.690  1.00  0.00           C
ATOM   2403  O   ALA A 166      40.909  38.555  31.135  1.00  0.00           O
ATOM   2404  N   PHE A 167      40.885  40.824  30.955  1.00  0.00           N
ATOM   2405  H   PHE A 167      40.812  41.748  31.357  1.00  0.00           H
ATOM   2406  CA  PHE A 167      40.400  40.869  29.534  1.00  0.00           C
ATOM   2407  HA  PHE A 167      40.857  40.087  28.927  1.00  0.00           H
ATOM   2408  CB  PHE A 167      38.923  40.470  29.470  1.00  0.00           C
ATOM   2409  HB2 PHE A 167      38.597  40.334  28.439  1.00  0.00           H
ATOM   2410  HB3 PHE A 167      38.942  39.505  29.976  1.00  0.00           H
ATOM   2411  CG  PHE A 167      38.082  41.466  30.206  1.00  0.00           C
ATOM   2412  CD1 PHE A 167      37.825  41.358  31.632  1.00  0.00           C
ATOM   2413  HD1 PHE A 167      38.321  40.573  32.184  1.00  0.00           H
ATOM   2414  CE1 PHE A 167      36.948  42.220  32.272  1.00  0.00           C
ATOM   2415  HE1 PHE A 167      36.809  42.131  33.339  1.00  0.00           H
ATOM   2416  CZ  PHE A 167      36.206  43.116  31.535  1.00  0.00           C
ATOM   2417  HZ  PHE A 167      35.505  43.723  32.089  1.00  0.00           H
ATOM   2418  CE2 PHE A 167      36.355  43.173  30.121  1.00  0.00           C
ATOM   2419  HE2 PHE A 167      35.731  43.824  29.526  1.00  0.00           H
ATOM   2420  CD2 PHE A 167      37.309  42.350  29.483  1.00  0.00           C
ATOM   2421  HD2 PHE A 167      37.366  42.431  28.408  1.00  0.00           H
ATOM   2422  C   PHE A 167      40.495  42.246  28.808  1.00  0.00           C
ATOM   2423  O   PHE A 167      40.612  43.350  29.369  1.00  0.00           O
ATOM   2424  N   LYS A 168      40.398  42.227  27.489  1.00  0.00           N
ATOM   2425  H   LYS A 168      40.225  41.318  27.085  1.00  0.00           H
ATOM   2426  CA  LYS A 168      40.346  43.403  26.522  1.00  0.00           C
ATOM   2427  HA  LYS A 168      41.045  44.195  26.791  1.00  0.00           H
ATOM   2428  CB  LYS A 168      40.722  42.926  25.184  1.00  0.00           C
ATOM   2429  HB2 LYS A 168      40.868  43.793  24.540  1.00  0.00           H
ATOM   2430  HB3 LYS A 168      40.095  42.143  24.757  1.00  0.00           H
ATOM   2431  CG  LYS A 168      42.152  42.459  25.139  1.00  0.00           C
ATOM   2432  HG2 LYS A 168      42.736  43.262  25.588  1.00  0.00           H
ATOM   2433  HG3 LYS A 168      42.289  41.614  25.814  1.00  0.00           H
ATOM   2434  CD  LYS A 168      42.512  42.035  23.725  1.00  0.00           C
ATOM   2435  HD2 LYS A 168      41.867  41.204  23.441  1.00  0.00           H
ATOM   2436  HD3 LYS A 168      42.285  42.755  22.938  1.00  0.00           H
ATOM   2437  CE  LYS A 168      44.025  41.698  23.566  1.00  0.00           C
ATOM   2438  HE2 LYS A 168      44.246  40.702  23.950  1.00  0.00           H
ATOM   2439  HE3 LYS A 168      44.557  42.482  24.105  1.00  0.00           H
ATOM   2440  NZ  LYS A 168      44.351  41.859  22.175  1.00  0.00           N
ATOM   2441  HZ1 LYS A 168      43.963  41.116  21.611  1.00  0.00           H
ATOM   2442  HZ2 LYS A 168      44.157  42.768  21.778  1.00  0.00           H
ATOM   2443  HZ3 LYS A 168      45.360  41.851  22.121  1.00  0.00           H
ATOM   2444  C   LYS A 168      38.932  43.981  26.449  1.00  0.00           C
ATOM   2445  O   LYS A 168      37.978  43.261  26.240  1.00  0.00           O
ATOM   2446  N   ARG A 169      38.853  45.265  26.793  1.00  0.00           N
ATOM   2447  H   ARG A 169      39.749  45.629  27.084  1.00  0.00           H
ATOM   2448  CA  ARG A 169      37.547  45.847  27.364  1.00  0.00           C
ATOM   2449  HA  ARG A 169      37.276  45.160  28.166  1.00  0.00           H
ATOM   2450  CB  ARG A 169      37.798  47.088  28.134  1.00  0.00           C
ATOM   2451  HB2 ARG A 169      38.740  46.929  28.660  1.00  0.00           H
ATOM   2452  HB3 ARG A 169      37.049  47.168  28.922  1.00  0.00           H
ATOM   2453  CG  ARG A 169      37.804  48.421  27.462  1.00  0.00           C
ATOM   2454  HG2 ARG A 169      38.188  49.163  28.162  1.00  0.00           H
ATOM   2455  HG3 ARG A 169      36.773  48.705  27.250  1.00  0.00           H
ATOM   2456  CD  ARG A 169      38.580  48.485  26.160  1.00  0.00           C
ATOM   2457  HD2 ARG A 169      39.361  47.725  26.183  1.00  0.00           H
ATOM   2458  HD3 ARG A 169      37.902  48.301  25.327  1.00  0.00           H
ATOM   2459  NE  ARG A 169      39.057  49.882  25.968  1.00  0.00           N
ATOM   2460  HE  ARG A 169      39.089  50.496  26.769  1.00  0.00           H
ATOM   2461  CZ  ARG A 169      39.560  50.447  24.893  1.00  0.00           C
ATOM   2462  NH1 ARG A 169      39.781  51.750  24.805  1.00  0.00           N
ATOM   2463 HH11 ARG A 169      39.672  52.432  25.542  1.00  0.00           H
ATOM   2464 HH12 ARG A 169      40.175  52.196  23.989  1.00  0.00           H
ATOM   2465  NH2 ARG A 169      39.841  49.736  23.827  1.00  0.00           N
ATOM   2466 HH21 ARG A 169      40.123  50.245  23.001  1.00  0.00           H
ATOM   2467 HH22 ARG A 169      39.637  48.749  23.889  1.00  0.00           H
ATOM   2468  C   ARG A 169      36.421  45.943  26.373  1.00  0.00           C
ATOM   2469  O   ARG A 169      35.269  45.996  26.733  1.00  0.00           O
ATOM   2470  N   GLU A 170      36.783  45.949  25.093  1.00  0.00           N
ATOM   2471  H   GLU A 170      37.780  46.008  24.941  1.00  0.00           H
ATOM   2472  CA  GLU A 170      35.846  45.792  23.941  1.00  0.00           C
ATOM   2473  HA  GLU A 170      35.115  46.600  23.941  1.00  0.00           H
ATOM   2474  CB  GLU A 170      36.634  45.774  22.620  1.00  0.00           C
ATOM   2475  HB2 GLU A 170      35.961  45.564  21.789  1.00  0.00           H
ATOM   2476  HB3 GLU A 170      37.393  44.992  22.651  1.00  0.00           H
ATOM   2477  CG  GLU A 170      37.349  47.064  22.236  1.00  0.00           C
ATOM   2478  HG2 GLU A 170      36.952  47.381  21.272  1.00  0.00           H
ATOM   2479  HG3 GLU A 170      36.999  47.892  22.852  1.00  0.00           H
ATOM   2480  CD  GLU A 170      38.871  47.040  22.432  1.00  0.00           C
ATOM   2481  OE1 GLU A 170      39.668  46.993  21.442  1.00  0.00           O
ATOM   2482  OE2 GLU A 170      39.283  46.973  23.590  1.00  0.00           O
ATOM   2483  C   GLU A 170      35.017  44.407  24.036  1.00  0.00           C
ATOM   2484  O   GLU A 170      33.944  44.315  23.494  1.00  0.00           O
ATOM   2485  N   VAL A 171      35.524  43.360  24.776  1.00  0.00           N
ATOM   2486  H   VAL A 171      36.422  43.403  25.236  1.00  0.00           H
ATOM   2487  CA  VAL A 171      34.752  42.061  25.035  1.00  0.00           C
ATOM   2488  HA  VAL A 171      34.548  41.610  24.064  1.00  0.00           H
ATOM   2489  CB  VAL A 171      35.680  41.073  25.825  1.00  0.00           C
ATOM   2490  HB  VAL A 171      35.962  41.549  26.764  1.00  0.00           H
ATOM   2491  CG1 VAL A 171      35.111  39.760  26.379  1.00  0.00           C
ATOM   2492 HG11 VAL A 171      34.810  39.058  25.602  1.00  0.00           H
ATOM   2493 HG12 VAL A 171      35.870  39.262  26.983  1.00  0.00           H
ATOM   2494 HG13 VAL A 171      34.146  39.927  26.858  1.00  0.00           H
ATOM   2495  CG2 VAL A 171      36.836  40.544  25.064  1.00  0.00           C
ATOM   2496 HG21 VAL A 171      37.560  40.110  25.754  1.00  0.00           H
ATOM   2497 HG22 VAL A 171      37.339  41.359  24.544  1.00  0.00           H
ATOM   2498 HG23 VAL A 171      36.541  39.802  24.321  1.00  0.00           H
ATOM   2499  C   VAL A 171      33.373  42.226  25.684  1.00  0.00           C
ATOM   2500  O   VAL A 171      32.461  41.532  25.324  1.00  0.00           O
ATOM   2501  N   LEU A 172      33.298  43.110  26.714  1.00  0.00           N
ATOM   2502  H   LEU A 172      34.119  43.650  26.947  1.00  0.00           H
ATOM   2503  CA  LEU A 172      32.022  43.292  27.501  1.00  0.00           C
ATOM   2504  HA  LEU A 172      31.287  42.565  27.156  1.00  0.00           H
ATOM   2505  CB  LEU A 172      32.220  43.183  29.011  1.00  0.00           C
ATOM   2506  HB2 LEU A 172      31.274  43.297  29.541  1.00  0.00           H
ATOM   2507  HB3 LEU A 172      32.913  43.930  29.399  1.00  0.00           H
ATOM   2508  CG  LEU A 172      32.659  41.858  29.466  1.00  0.00           C
ATOM   2509  HG  LEU A 172      33.687  41.704  29.138  1.00  0.00           H
ATOM   2510  CD1 LEU A 172      32.671  41.634  30.963  1.00  0.00           C
ATOM   2511 HD11 LEU A 172      32.926  42.582  31.435  1.00  0.00           H
ATOM   2512 HD12 LEU A 172      33.503  40.968  31.192  1.00  0.00           H
ATOM   2513 HD13 LEU A 172      31.720  41.297  31.375  1.00  0.00           H
ATOM   2514  CD2 LEU A 172      31.934  40.646  28.927  1.00  0.00           C
ATOM   2515 HD21 LEU A 172      32.446  39.734  29.234  1.00  0.00           H
ATOM   2516 HD22 LEU A 172      31.929  40.616  27.837  1.00  0.00           H
ATOM   2517 HD23 LEU A 172      30.905  40.677  29.285  1.00  0.00           H
ATOM   2518  C   LEU A 172      31.332  44.674  27.263  1.00  0.00           C
ATOM   2519  O   LEU A 172      30.165  44.919  27.702  1.00  0.00           O
ATOM   2520  N   GLU A 173      31.975  45.622  26.559  1.00  0.00           N
ATOM   2521  H   GLU A 173      32.939  45.471  26.301  1.00  0.00           H
ATOM   2522  CA  GLU A 173      31.427  46.894  26.166  1.00  0.00           C
ATOM   2523  HA  GLU A 173      31.369  47.511  27.063  1.00  0.00           H
ATOM   2524  CB  GLU A 173      32.455  47.650  25.341  1.00  0.00           C
ATOM   2525  HB2 GLU A 173      33.377  47.615  25.922  1.00  0.00           H
ATOM   2526  HB3 GLU A 173      32.536  47.176  24.363  1.00  0.00           H
ATOM   2527  CG  GLU A 173      32.259  49.198  24.985  1.00  0.00           C
ATOM   2528  HG2 GLU A 173      31.269  49.386  24.571  1.00  0.00           H
ATOM   2529  HG3 GLU A 173      32.286  49.753  25.923  1.00  0.00           H
ATOM   2530  CD  GLU A 173      33.358  49.681  24.085  1.00  0.00           C
ATOM   2531  OE1 GLU A 173      34.330  48.931  23.721  1.00  0.00           O
ATOM   2532  OE2 GLU A 173      33.314  50.839  23.637  1.00  0.00           O
ATOM   2533  C   GLU A 173      30.197  46.692  25.370  1.00  0.00           C
ATOM   2534  O   GLU A 173      30.071  45.894  24.390  1.00  0.00           O
ATOM   2535  N   ALA A 174      29.140  47.422  25.795  1.00  0.00           N
ATOM   2536  H   ALA A 174      29.273  48.049  26.575  1.00  0.00           H
ATOM   2537  CA  ALA A 174      27.873  47.580  25.032  1.00  0.00           C
ATOM   2538  HA  ALA A 174      27.384  48.398  25.560  1.00  0.00           H
ATOM   2539  CB  ALA A 174      28.126  48.267  23.679  1.00  0.00           C
ATOM   2540  HB1 ALA A 174      27.242  48.780  23.300  1.00  0.00           H
ATOM   2541  HB2 ALA A 174      28.994  48.925  23.715  1.00  0.00           H
ATOM   2542  HB3 ALA A 174      28.422  47.495  22.969  1.00  0.00           H
ATOM   2543  C   ALA A 174      26.955  46.352  25.040  1.00  0.00           C
ATOM   2544  O   ALA A 174      25.791  46.474  24.650  1.00  0.00           O
ATOM   2545  N   ILE A 175      27.393  45.198  25.578  1.00  0.00           N
ATOM   2546  H   ILE A 175      28.394  45.061  25.609  1.00  0.00           H
ATOM   2547  CA  ILE A 175      26.541  44.120  26.044  1.00  0.00           C
ATOM   2548  HA  ILE A 175      25.977  43.837  25.156  1.00  0.00           H
ATOM   2549  CB  ILE A 175      27.308  42.824  26.425  1.00  0.00           C
ATOM   2550  HB  ILE A 175      27.813  42.884  27.389  1.00  0.00           H
ATOM   2551  CG2 ILE A 175      26.294  41.670  26.584  1.00  0.00           C
ATOM   2552 HG21 ILE A 175      25.461  42.007  27.200  1.00  0.00           H
ATOM   2553 HG22 ILE A 175      26.668  40.778  27.087  1.00  0.00           H
ATOM   2554 HG23 ILE A 175      25.892  41.442  25.597  1.00  0.00           H
ATOM   2555  CG1 ILE A 175      28.470  42.397  25.446  1.00  0.00           C
ATOM   2556 HG12 ILE A 175      28.277  42.629  24.399  1.00  0.00           H
ATOM   2557 HG13 ILE A 175      29.399  42.941  25.614  1.00  0.00           H
ATOM   2558  CD1 ILE A 175      28.980  41.005  25.676  1.00  0.00           C
ATOM   2559 HD11 ILE A 175      28.275  40.328  25.191  1.00  0.00           H
ATOM   2560 HD12 ILE A 175      29.101  40.885  26.752  1.00  0.00           H
ATOM   2561 HD13 ILE A 175      29.874  40.910  25.059  1.00  0.00           H
ATOM   2562  C   ILE A 175      25.526  44.503  27.059  1.00  0.00           C
ATOM   2563  O   ILE A 175      25.881  45.015  28.131  1.00  0.00           O
ATOM   2564  N   ASP A 176      24.270  44.182  26.774  1.00  0.00           N
ATOM   2565  H   ASP A 176      24.055  43.726  25.899  1.00  0.00           H
ATOM   2566  CA  ASP A 176      23.246  44.289  27.787  1.00  0.00           C
ATOM   2567  HA  ASP A 176      23.351  45.303  28.173  1.00  0.00           H
ATOM   2568  CB  ASP A 176      21.909  44.281  27.092  1.00  0.00           C
ATOM   2569  HB2 ASP A 176      21.882  45.008  26.281  1.00  0.00           H
ATOM   2570  HB3 ASP A 176      21.692  43.294  26.683  1.00  0.00           H
ATOM   2571  CG  ASP A 176      20.866  44.706  28.117  1.00  0.00           C
ATOM   2572  OD1 ASP A 176      21.180  45.212  29.188  1.00  0.00           O
ATOM   2573  OD2 ASP A 176      19.657  44.666  27.746  1.00  0.00           O
ATOM   2574  C   ASP A 176      23.360  43.253  28.947  1.00  0.00           C
ATOM   2575  O   ASP A 176      22.624  42.281  28.985  1.00  0.00           O
ATOM   2576  N   LEU A 177      24.385  43.309  29.762  1.00  0.00           N
ATOM   2577  H   LEU A 177      25.033  44.071  29.623  1.00  0.00           H
ATOM   2578  CA  LEU A 177      24.546  42.505  30.958  1.00  0.00           C
ATOM   2579  HA  LEU A 177      24.507  41.461  30.647  1.00  0.00           H
ATOM   2580  CB  LEU A 177      25.914  42.736  31.615  1.00  0.00           C
ATOM   2581  HB2 LEU A 177      25.903  43.800  31.852  1.00  0.00           H
ATOM   2582  HB3 LEU A 177      26.022  42.093  32.488  1.00  0.00           H
ATOM   2583  CG  LEU A 177      27.059  42.587  30.545  1.00  0.00           C
ATOM   2584  HG  LEU A 177      26.885  43.252  29.699  1.00  0.00           H
ATOM   2585  CD1 LEU A 177      28.445  43.003  31.125  1.00  0.00           C
ATOM   2586 HD11 LEU A 177      29.174  43.172  30.333  1.00  0.00           H
ATOM   2587 HD12 LEU A 177      28.337  43.944  31.665  1.00  0.00           H
ATOM   2588 HD13 LEU A 177      28.717  42.183  31.790  1.00  0.00           H
ATOM   2589  CD2 LEU A 177      27.210  41.135  29.939  1.00  0.00           C
ATOM   2590 HD21 LEU A 177      27.905  41.218  29.103  1.00  0.00           H
ATOM   2591 HD22 LEU A 177      27.467  40.366  30.668  1.00  0.00           H
ATOM   2592 HD23 LEU A 177      26.270  40.868  29.457  1.00  0.00           H
ATOM   2593  C   LEU A 177      23.368  42.703  31.921  1.00  0.00           C
ATOM   2594  O   LEU A 177      23.070  43.828  32.354  1.00  0.00           O
ATOM   2595  N   ASP A 178      22.752  41.613  32.311  1.00  0.00           N
ATOM   2596  H   ASP A 178      22.944  40.844  31.685  1.00  0.00           H
ATOM   2597  CA  ASP A 178      21.679  41.396  33.167  1.00  0.00           C
ATOM   2598  HA  ASP A 178      20.938  42.146  32.891  1.00  0.00           H
ATOM   2599  CB  ASP A 178      21.000  40.032  32.860  1.00  0.00           C
ATOM   2600  HB2 ASP A 178      20.879  40.019  31.777  1.00  0.00           H
ATOM   2601  HB3 ASP A 178      21.713  39.210  32.915  1.00  0.00           H
ATOM   2602  CG  ASP A 178      19.718  39.656  33.645  1.00  0.00           C
ATOM   2603  OD1 ASP A 178      19.035  40.561  34.217  1.00  0.00           O
ATOM   2604  OD2 ASP A 178      19.260  38.509  33.494  1.00  0.00           O
ATOM   2605  C   ASP A 178      22.130  41.347  34.612  1.00  0.00           C
ATOM   2606  O   ASP A 178      23.302  41.108  34.816  1.00  0.00           O
ATOM   2607  N   GLU A 179      21.296  41.540  35.638  1.00  0.00           N
ATOM   2608  H   GLU A 179      20.302  41.397  35.527  1.00  0.00           H
ATOM   2609  CA  GLU A 179      21.632  41.791  37.070  1.00  0.00           C
ATOM   2610  HA  GLU A 179      22.637  41.449  37.317  1.00  0.00           H
ATOM   2611  CB  GLU A 179      21.698  43.344  37.309  1.00  0.00           C
ATOM   2612  HB2 GLU A 179      21.792  43.379  38.394  1.00  0.00           H
ATOM   2613  HB3 GLU A 179      20.790  43.856  36.993  1.00  0.00           H
ATOM   2614  CG  GLU A 179      22.942  44.142  36.815  1.00  0.00           C
ATOM   2615  HG2 GLU A 179      23.843  43.729  37.268  1.00  0.00           H
ATOM   2616  HG3 GLU A 179      22.853  44.066  35.732  1.00  0.00           H
ATOM   2617  CD  GLU A 179      22.895  45.686  37.119  1.00  0.00           C
ATOM   2618  OE1 GLU A 179      22.896  46.053  38.361  1.00  0.00           O
ATOM   2619  OE2 GLU A 179      22.581  46.470  36.235  1.00  0.00           O
ATOM   2620  C   GLU A 179      20.642  41.156  38.083  1.00  0.00           C
ATOM   2621  O   GLU A 179      21.114  40.827  39.178  1.00  0.00           O
ATOM   2622  N   LEU A 180      19.339  40.998  37.687  1.00  0.00           N
ATOM   2623  H   LEU A 180      19.122  41.016  36.701  1.00  0.00           H
ATOM   2624  CA  LEU A 180      18.328  40.315  38.544  1.00  0.00           C
ATOM   2625  HA  LEU A 180      18.753  39.984  39.492  1.00  0.00           H
ATOM   2626  CB  LEU A 180      17.087  41.227  38.902  1.00  0.00           C
ATOM   2627  HB2 LEU A 180      16.232  40.597  39.149  1.00  0.00           H
ATOM   2628  HB3 LEU A 180      16.818  41.755  37.988  1.00  0.00           H
ATOM   2629  CG  LEU A 180      17.356  42.238  40.034  1.00  0.00           C
ATOM   2630  HG  LEU A 180      17.971  41.805  40.822  1.00  0.00           H
ATOM   2631  CD1 LEU A 180      18.110  43.510  39.651  1.00  0.00           C
ATOM   2632 HD11 LEU A 180      17.601  44.065  38.864  1.00  0.00           H
ATOM   2633 HD12 LEU A 180      18.233  44.144  40.529  1.00  0.00           H
ATOM   2634 HD13 LEU A 180      19.096  43.169  39.334  1.00  0.00           H
ATOM   2635  CD2 LEU A 180      16.062  42.704  40.717  1.00  0.00           C
ATOM   2636 HD21 LEU A 180      15.369  43.147  40.002  1.00  0.00           H
ATOM   2637 HD22 LEU A 180      16.175  43.416  41.535  1.00  0.00           H
ATOM   2638 HD23 LEU A 180      15.544  41.820  41.089  1.00  0.00           H
ATOM   2639  C   LEU A 180      17.861  38.972  37.957  1.00  0.00           C
ATOM   2640  O   LEU A 180      17.861  38.802  36.755  1.00  0.00           O
ATOM   2641  N   SER A 181      17.545  38.053  38.838  1.00  0.00           N
ATOM   2642  H   SER A 181      17.389  38.377  39.781  1.00  0.00           H
ATOM   2643  CA  SER A 181      16.848  36.785  38.477  1.00  0.00           C
ATOM   2644  HA  SER A 181      16.187  36.968  37.629  1.00  0.00           H
ATOM   2645  CB  SER A 181      17.810  35.616  38.336  1.00  0.00           C
ATOM   2646  HB2 SER A 181      18.521  35.815  37.534  1.00  0.00           H
ATOM   2647  HB3 SER A 181      18.322  35.457  39.285  1.00  0.00           H
ATOM   2648  OG  SER A 181      17.144  34.378  37.920  1.00  0.00           O
ATOM   2649  HG  SER A 181      17.822  33.834  37.512  1.00  0.00           H
ATOM   2650  C   SER A 181      15.857  36.443  39.614  1.00  0.00           C
ATOM   2651  O   SER A 181      16.175  36.756  40.790  1.00  0.00           O
ATOM   2652  N   ASN A 182      14.690  35.840  39.366  1.00  0.00           N
ATOM   2653  H   ASN A 182      14.486  35.605  38.405  1.00  0.00           H
ATOM   2654  CA  ASN A 182      13.674  35.528  40.424  1.00  0.00           C
ATOM   2655  HA  ASN A 182      12.856  35.200  39.782  1.00  0.00           H
ATOM   2656  CB  ASN A 182      14.172  34.282  41.155  1.00  0.00           C
ATOM   2657  HB2 ASN A 182      15.027  34.564  41.770  1.00  0.00           H
ATOM   2658  HB3 ASN A 182      13.429  34.035  41.914  1.00  0.00           H
ATOM   2659  CG  ASN A 182      14.528  33.044  40.348  1.00  0.00           C
ATOM   2660  OD1 ASN A 182      13.726  32.494  39.605  1.00  0.00           O
ATOM   2661  ND2 ASN A 182      15.738  32.584  40.449  1.00  0.00           N
ATOM   2662 HD21 ASN A 182      16.060  31.818  39.876  1.00  0.00           H
ATOM   2663 HD22 ASN A 182      16.389  32.958  41.125  1.00  0.00           H
ATOM   2664  C   ASN A 182      13.174  36.719  41.268  1.00  0.00           C
ATOM   2665  O   ASN A 182      12.817  36.523  42.442  1.00  0.00           O
ATOM   2666  N   ALA A 183      13.269  37.858  40.706  1.00  0.00           N
ATOM   2667  H   ALA A 183      13.418  37.881  39.707  1.00  0.00           H
ATOM   2668  CA  ALA A 183      13.130  39.160  41.421  1.00  0.00           C
ATOM   2669  HA  ALA A 183      13.529  39.897  40.724  1.00  0.00           H
ATOM   2670  CB  ALA A 183      11.619  39.429  41.713  1.00  0.00           C
ATOM   2671  HB1 ALA A 183      11.576  40.351  42.292  1.00  0.00           H
ATOM   2672  HB2 ALA A 183      11.351  38.621  42.394  1.00  0.00           H
ATOM   2673  HB3 ALA A 183      10.987  39.419  40.825  1.00  0.00           H
ATOM   2674  C   ALA A 183      14.066  39.547  42.568  1.00  0.00           C
ATOM   2675  O   ALA A 183      13.756  40.283  43.555  1.00  0.00           O
ATOM   2676  N   GLY A 184      15.306  39.141  42.426  1.00  0.00           N
ATOM   2677  H   GLY A 184      15.428  38.590  41.589  1.00  0.00           H
ATOM   2678  CA  GLY A 184      16.459  39.771  43.175  1.00  0.00           C
ATOM   2679  HA2 GLY A 184      16.503  39.333  44.172  1.00  0.00           H
ATOM   2680  HA3 GLY A 184      16.362  40.856  43.220  1.00  0.00           H
ATOM   2681  C   GLY A 184      17.779  39.566  42.470  1.00  0.00           C
ATOM   2682  O   GLY A 184      17.920  38.954  41.464  1.00  0.00           O
ATOM   2683  N   TYR A 185      18.756  40.212  43.095  1.00  0.00           N
ATOM   2684  H   TYR A 185      18.698  40.374  44.091  1.00  0.00           H
ATOM   2685  CA  TYR A 185      20.136  40.294  42.522  1.00  0.00           C
ATOM   2686  HA  TYR A 185      20.128  40.678  41.502  1.00  0.00           H
ATOM   2687  CB  TYR A 185      20.989  41.175  43.455  1.00  0.00           C
ATOM   2688  HB2 TYR A 185      21.164  40.561  44.339  1.00  0.00           H
ATOM   2689  HB3 TYR A 185      21.984  41.231  43.012  1.00  0.00           H
ATOM   2690  CG  TYR A 185      20.492  42.502  43.840  1.00  0.00           C
ATOM   2691  CD1 TYR A 185      20.380  43.483  42.845  1.00  0.00           C
ATOM   2692  HD1 TYR A 185      20.803  43.353  41.859  1.00  0.00           H
ATOM   2693  CE1 TYR A 185      19.876  44.745  43.149  1.00  0.00           C
ATOM   2694  HE1 TYR A 185      19.783  45.597  42.491  1.00  0.00           H
ATOM   2695  CZ  TYR A 185      19.463  45.015  44.485  1.00  0.00           C
ATOM   2696  OH  TYR A 185      18.994  46.262  44.749  1.00  0.00           O
ATOM   2697  HH  TYR A 185      18.460  46.333  45.543  1.00  0.00           H
ATOM   2698  CE2 TYR A 185      19.423  43.938  45.446  1.00  0.00           C
ATOM   2699  HE2 TYR A 185      19.013  44.182  46.415  1.00  0.00           H
ATOM   2700  CD2 TYR A 185      19.982  42.674  45.109  1.00  0.00           C
ATOM   2701  HD2 TYR A 185      19.881  41.858  45.809  1.00  0.00           H
ATOM   2702  C   TYR A 185      20.722  38.878  42.237  1.00  0.00           C
ATOM   2703  O   TYR A 185      20.686  37.947  43.080  1.00  0.00           O
ATOM   2704  N   ILE A 186      21.376  38.753  41.092  1.00  0.00           N
ATOM   2705  H   ILE A 186      21.411  39.537  40.457  1.00  0.00           H
ATOM   2706  CA  ILE A 186      22.137  37.556  40.634  1.00  0.00           C
ATOM   2707  HA  ILE A 186      21.611  36.602  40.677  1.00  0.00           H
ATOM   2708  CB  ILE A 186      22.705  37.816  39.261  1.00  0.00           C
ATOM   2709  HB  ILE A 186      22.851  38.894  39.196  1.00  0.00           H
ATOM   2710  CG2 ILE A 186      24.061  37.080  38.864  1.00  0.00           C
ATOM   2711 HG21 ILE A 186      24.032  36.031  39.156  1.00  0.00           H
ATOM   2712 HG22 ILE A 186      24.365  37.080  37.817  1.00  0.00           H
ATOM   2713 HG23 ILE A 186      24.827  37.707  39.322  1.00  0.00           H
ATOM   2714  CG1 ILE A 186      21.631  37.472  38.340  1.00  0.00           C
ATOM   2715 HG12 ILE A 186      21.634  36.386  38.247  1.00  0.00           H
ATOM   2716 HG13 ILE A 186      20.707  37.808  38.811  1.00  0.00           H
ATOM   2717  CD1 ILE A 186      21.719  38.012  36.929  1.00  0.00           C
ATOM   2718 HD11 ILE A 186      20.913  37.548  36.360  1.00  0.00           H
ATOM   2719 HD12 ILE A 186      22.580  37.596  36.406  1.00  0.00           H
ATOM   2720 HD13 ILE A 186      21.815  39.097  36.893  1.00  0.00           H
ATOM   2721  C   ILE A 186      23.324  37.482  41.622  1.00  0.00           C
ATOM   2722  O   ILE A 186      23.916  38.470  41.997  1.00  0.00           O
ATOM   2723  N   PHE A 187      23.760  36.260  41.954  1.00  0.00           N
ATOM   2724  H   PHE A 187      23.152  35.507  41.667  1.00  0.00           H
ATOM   2725  CA  PHE A 187      24.956  35.939  42.729  1.00  0.00           C
ATOM   2726  HA  PHE A 187      25.526  36.864  42.824  1.00  0.00           H
ATOM   2727  CB  PHE A 187      24.722  35.492  44.125  1.00  0.00           C
ATOM   2728  HB2 PHE A 187      24.400  34.452  44.063  1.00  0.00           H
ATOM   2729  HB3 PHE A 187      25.719  35.398  44.555  1.00  0.00           H
ATOM   2730  CG  PHE A 187      23.828  36.295  45.012  1.00  0.00           C
ATOM   2731  CD1 PHE A 187      24.317  37.429  45.709  1.00  0.00           C
ATOM   2732  HD1 PHE A 187      25.255  37.910  45.478  1.00  0.00           H
ATOM   2733  CE1 PHE A 187      23.485  38.100  46.624  1.00  0.00           C
ATOM   2734  HE1 PHE A 187      23.837  38.939  47.206  1.00  0.00           H
ATOM   2735  CZ  PHE A 187      22.138  37.669  46.925  1.00  0.00           C
ATOM   2736  HZ  PHE A 187      21.457  38.107  47.640  1.00  0.00           H
ATOM   2737  CE2 PHE A 187      21.678  36.501  46.203  1.00  0.00           C
ATOM   2738  HE2 PHE A 187      20.631  36.257  46.310  1.00  0.00           H
ATOM   2739  CD2 PHE A 187      22.529  35.800  45.349  1.00  0.00           C
ATOM   2740  HD2 PHE A 187      22.285  34.870  44.857  1.00  0.00           H
ATOM   2741  C   PHE A 187      25.911  35.032  41.934  1.00  0.00           C
ATOM   2742  O   PHE A 187      27.103  35.241  41.813  1.00  0.00           O
ATOM   2743  N   GLN A 188      25.386  34.060  41.193  1.00  0.00           N
ATOM   2744  H   GLN A 188      24.386  33.943  41.109  1.00  0.00           H
ATOM   2745  CA  GLN A 188      26.166  33.220  40.248  1.00  0.00           C
ATOM   2746  HA  GLN A 188      27.191  33.100  40.598  1.00  0.00           H
ATOM   2747  CB  GLN A 188      25.491  31.861  40.130  1.00  0.00           C
ATOM   2748  HB2 GLN A 188      24.455  31.935  39.802  1.00  0.00           H
ATOM   2749  HB3 GLN A 188      25.883  31.244  39.322  1.00  0.00           H
ATOM   2750  CG  GLN A 188      25.435  31.025  41.448  1.00  0.00           C
ATOM   2751  HG2 GLN A 188      25.059  31.560  42.320  1.00  0.00           H
ATOM   2752  HG3 GLN A 188      24.700  30.226  41.344  1.00  0.00           H
ATOM   2753  CD  GLN A 188      26.781  30.436  41.764  1.00  0.00           C
ATOM   2754  OE1 GLN A 188      27.707  30.351  41.007  1.00  0.00           O
ATOM   2755  NE2 GLN A 188      26.879  29.951  42.960  1.00  0.00           N
ATOM   2756 HE21 GLN A 188      26.115  30.065  43.611  1.00  0.00           H
ATOM   2757 HE22 GLN A 188      27.696  29.410  43.203  1.00  0.00           H
ATOM   2758  C   GLN A 188      26.407  33.951  38.879  1.00  0.00           C
ATOM   2759  O   GLN A 188      26.007  33.500  37.818  1.00  0.00           O
ATOM   2760  N   VAL A 189      26.980  35.155  39.001  1.00  0.00           N
ATOM   2761  H   VAL A 189      27.211  35.553  39.900  1.00  0.00           H
ATOM   2762  CA  VAL A 189      27.456  35.986  37.808  1.00  0.00           C
ATOM   2763  HA  VAL A 189      26.567  36.114  37.189  1.00  0.00           H
ATOM   2764  CB  VAL A 189      27.915  37.407  38.288  1.00  0.00           C
ATOM   2765  HB  VAL A 189      27.137  37.853  38.907  1.00  0.00           H
ATOM   2766  CG1 VAL A 189      29.202  37.558  39.107  1.00  0.00           C
ATOM   2767 HG11 VAL A 189      30.095  37.235  38.572  1.00  0.00           H
ATOM   2768 HG12 VAL A 189      29.294  38.569  39.504  1.00  0.00           H
ATOM   2769 HG13 VAL A 189      29.114  36.853  39.933  1.00  0.00           H
ATOM   2770  CG2 VAL A 189      28.102  38.372  37.067  1.00  0.00           C
ATOM   2771 HG21 VAL A 189      27.121  38.751  36.780  1.00  0.00           H
ATOM   2772 HG22 VAL A 189      28.676  37.941  36.247  1.00  0.00           H
ATOM   2773 HG23 VAL A 189      28.706  39.174  37.489  1.00  0.00           H
ATOM   2774  C   VAL A 189      28.550  35.173  37.089  1.00  0.00           C
ATOM   2775  O   VAL A 189      28.599  35.151  35.838  1.00  0.00           O
ATOM   2776  N   ASP A 190      29.527  34.619  37.815  1.00  0.00           N
ATOM   2777  H   ASP A 190      29.498  34.799  38.808  1.00  0.00           H
ATOM   2778  CA  ASP A 190      30.753  33.972  37.210  1.00  0.00           C
ATOM   2779  HA  ASP A 190      31.015  34.735  36.477  1.00  0.00           H
ATOM   2780  CB  ASP A 190      31.933  33.819  38.208  1.00  0.00           C
ATOM   2781  HB2 ASP A 190      31.611  33.169  39.022  1.00  0.00           H
ATOM   2782  HB3 ASP A 190      32.132  34.781  38.681  1.00  0.00           H
ATOM   2783  CG  ASP A 190      33.203  33.348  37.570  1.00  0.00           C
ATOM   2784  OD1 ASP A 190      33.800  34.181  36.792  1.00  0.00           O
ATOM   2785  OD2 ASP A 190      33.690  32.229  37.843  1.00  0.00           O
ATOM   2786  C   ASP A 190      30.422  32.734  36.370  1.00  0.00           C
ATOM   2787  O   ASP A 190      31.056  32.457  35.354  1.00  0.00           O
ATOM   2788  N   MET A 191      29.357  31.985  36.780  1.00  0.00           N
ATOM   2789  H   MET A 191      28.863  32.385  37.564  1.00  0.00           H
ATOM   2790  CA  MET A 191      28.787  30.862  36.128  1.00  0.00           C
ATOM   2791  HA  MET A 191      29.562  30.225  35.702  1.00  0.00           H
ATOM   2792  CB  MET A 191      27.832  29.986  37.086  1.00  0.00           C
ATOM   2793  HB2 MET A 191      27.273  30.665  37.730  1.00  0.00           H
ATOM   2794  HB3 MET A 191      28.401  29.357  37.771  1.00  0.00           H
ATOM   2795  CG  MET A 191      26.837  29.018  36.438  1.00  0.00           C
ATOM   2796  HG2 MET A 191      27.396  28.509  35.652  1.00  0.00           H
ATOM   2797  HG3 MET A 191      26.558  28.208  37.112  1.00  0.00           H
ATOM   2798  SD  MET A 191      25.248  29.702  35.626  1.00  0.00           S
ATOM   2799  CE  MET A 191      24.238  30.250  37.021  1.00  0.00           C
ATOM   2800  HE1 MET A 191      24.675  30.045  37.998  1.00  0.00           H
ATOM   2801  HE2 MET A 191      23.277  29.759  36.866  1.00  0.00           H
ATOM   2802  HE3 MET A 191      24.129  31.333  36.956  1.00  0.00           H
ATOM   2803  C   MET A 191      28.017  31.332  34.859  1.00  0.00           C
ATOM   2804  O   MET A 191      28.257  30.842  33.757  1.00  0.00           O
ATOM   2805  N   ALA A 192      27.119  32.339  35.008  1.00  0.00           N
ATOM   2806  H   ALA A 192      26.888  32.669  35.935  1.00  0.00           H
ATOM   2807  CA  ALA A 192      26.404  32.915  33.892  1.00  0.00           C
ATOM   2808  HA  ALA A 192      25.819  32.142  33.392  1.00  0.00           H
ATOM   2809  CB  ALA A 192      25.480  34.063  34.301  1.00  0.00           C
ATOM   2810  HB1 ALA A 192      25.943  34.771  34.988  1.00  0.00           H
ATOM   2811  HB2 ALA A 192      25.000  34.564  33.461  1.00  0.00           H
ATOM   2812  HB3 ALA A 192      24.679  33.679  34.933  1.00  0.00           H
ATOM   2813  C   ALA A 192      27.416  33.411  32.837  1.00  0.00           C
ATOM   2814  O   ALA A 192      27.237  33.267  31.639  1.00  0.00           O
ATOM   2815  N   TRP A 193      28.562  34.049  33.260  1.00  0.00           N
ATOM   2816  H   TRP A 193      28.646  34.080  34.266  1.00  0.00           H
ATOM   2817  CA  TRP A 193      29.551  34.603  32.356  1.00  0.00           C
ATOM   2818  HA  TRP A 193      28.928  35.051  31.583  1.00  0.00           H
ATOM   2819  CB  TRP A 193      30.255  35.784  33.014  1.00  0.00           C
ATOM   2820  HB2 TRP A 193      30.621  35.474  33.993  1.00  0.00           H
ATOM   2821  HB3 TRP A 193      31.118  36.051  32.404  1.00  0.00           H
ATOM   2822  CG  TRP A 193      29.495  37.079  33.143  1.00  0.00           C
ATOM   2823  CD1 TRP A 193      28.292  37.389  32.664  1.00  0.00           C
ATOM   2824  HD1 TRP A 193      27.643  36.763  32.070  1.00  0.00           H
ATOM   2825  NE1 TRP A 193      27.901  38.554  33.163  1.00  0.00           N
ATOM   2826  HE1 TRP A 193      27.050  39.009  32.865  1.00  0.00           H
ATOM   2827  CE2 TRP A 193      28.966  39.238  33.728  1.00  0.00           C
ATOM   2828  CZ2 TRP A 193      29.214  40.568  34.157  1.00  0.00           C
ATOM   2829  HZ2 TRP A 193      28.352  41.206  34.028  1.00  0.00           H
ATOM   2830  CH2 TRP A 193      30.459  40.947  34.763  1.00  0.00           C
ATOM   2831  HH2 TRP A 193      30.644  41.974  35.040  1.00  0.00           H
ATOM   2832  CZ3 TRP A 193      31.462  39.974  34.751  1.00  0.00           C
ATOM   2833  HZ3 TRP A 193      32.405  40.151  35.246  1.00  0.00           H
ATOM   2834  CE3 TRP A 193      31.267  38.722  34.158  1.00  0.00           C
ATOM   2835  HE3 TRP A 193      32.095  38.067  33.928  1.00  0.00           H
ATOM   2836  CD2 TRP A 193      30.021  38.288  33.751  1.00  0.00           C
ATOM   2837  C   TRP A 193      30.402  33.589  31.688  1.00  0.00           C
ATOM   2838  O   TRP A 193      31.028  33.960  30.693  1.00  0.00           O
ATOM   2839  N   ARG A 194      30.376  32.286  32.007  1.00  0.00           N
ATOM   2840  H   ARG A 194      29.875  32.071  32.857  1.00  0.00           H
ATOM   2841  CA  ARG A 194      30.839  31.148  31.196  1.00  0.00           C
ATOM   2842  HA  ARG A 194      31.895  31.245  30.947  1.00  0.00           H
ATOM   2843  CB  ARG A 194      30.751  29.749  31.968  1.00  0.00           C
ATOM   2844  HB2 ARG A 194      29.710  29.591  32.251  1.00  0.00           H
ATOM   2845  HB3 ARG A 194      31.004  28.976  31.242  1.00  0.00           H
ATOM   2846  CG  ARG A 194      31.737  29.533  33.095  1.00  0.00           C
ATOM   2847  HG2 ARG A 194      31.447  30.242  33.871  1.00  0.00           H
ATOM   2848  HG3 ARG A 194      31.593  28.542  33.526  1.00  0.00           H
ATOM   2849  CD  ARG A 194      33.299  29.629  32.877  1.00  0.00           C
ATOM   2850  HD2 ARG A 194      33.516  29.258  31.875  1.00  0.00           H
ATOM   2851  HD3 ARG A 194      33.689  28.948  33.633  1.00  0.00           H
ATOM   2852  NE  ARG A 194      33.814  31.020  33.049  1.00  0.00           N
ATOM   2853  HE  ARG A 194      33.903  31.560  32.201  1.00  0.00           H
ATOM   2854  CZ  ARG A 194      33.947  31.701  34.212  1.00  0.00           C
ATOM   2855  NH1 ARG A 194      34.181  32.970  34.293  1.00  0.00           N
ATOM   2856 HH11 ARG A 194      34.050  33.472  33.427  1.00  0.00           H
ATOM   2857 HH12 ARG A 194      34.320  33.454  35.168  1.00  0.00           H
ATOM   2858  NH2 ARG A 194      33.892  31.114  35.335  1.00  0.00           N
ATOM   2859 HH21 ARG A 194      33.720  30.119  35.334  1.00  0.00           H
ATOM   2860 HH22 ARG A 194      33.829  31.601  36.217  1.00  0.00           H
ATOM   2861  C   ARG A 194      30.043  31.132  29.944  1.00  0.00           C
ATOM   2862  O   ARG A 194      30.535  30.607  28.989  1.00  0.00           O
ATOM   2863  N   VAL A 195      28.822  31.708  29.866  1.00  0.00           N
ATOM   2864  H   VAL A 195      28.391  32.202  30.634  1.00  0.00           H
ATOM   2865  CA  VAL A 195      27.894  31.619  28.678  1.00  0.00           C
ATOM   2866  HA  VAL A 195      28.318  30.796  28.102  1.00  0.00           H
ATOM   2867  CB  VAL A 195      26.445  31.310  29.109  1.00  0.00           C
ATOM   2868  HB  VAL A 195      26.030  32.203  29.576  1.00  0.00           H
ATOM   2869  CG1 VAL A 195      25.594  30.860  27.893  1.00  0.00           C
ATOM   2870 HG11 VAL A 195      25.542  31.673  27.168  1.00  0.00           H
ATOM   2871 HG12 VAL A 195      24.586  30.583  28.199  1.00  0.00           H
ATOM   2872 HG13 VAL A 195      26.032  29.939  27.509  1.00  0.00           H
ATOM   2873  CG2 VAL A 195      26.402  30.103  30.075  1.00  0.00           C
ATOM   2874 HG21 VAL A 195      26.821  29.279  29.497  1.00  0.00           H
ATOM   2875 HG22 VAL A 195      26.956  30.209  31.008  1.00  0.00           H
ATOM   2876 HG23 VAL A 195      25.370  29.889  30.353  1.00  0.00           H
ATOM   2877  C   VAL A 195      27.952  32.891  27.851  1.00  0.00           C
ATOM   2878  O   VAL A 195      27.990  32.851  26.623  1.00  0.00           O
ATOM   2879  N   VAL A 196      27.928  33.992  28.574  1.00  0.00           N
ATOM   2880  H   VAL A 196      27.794  33.841  29.564  1.00  0.00           H
ATOM   2881  CA  VAL A 196      27.762  35.391  28.040  1.00  0.00           C
ATOM   2882  HA  VAL A 196      26.992  35.381  27.269  1.00  0.00           H
ATOM   2883  CB  VAL A 196      27.101  36.264  29.185  1.00  0.00           C
ATOM   2884  HB  VAL A 196      27.736  36.112  30.058  1.00  0.00           H
ATOM   2885  CG1 VAL A 196      27.026  37.765  28.852  1.00  0.00           C
ATOM   2886 HG11 VAL A 196      26.245  38.247  29.440  1.00  0.00           H
ATOM   2887 HG12 VAL A 196      27.940  38.306  29.097  1.00  0.00           H
ATOM   2888 HG13 VAL A 196      26.771  37.912  27.802  1.00  0.00           H
ATOM   2889  CG2 VAL A 196      25.719  35.756  29.536  1.00  0.00           C
ATOM   2890 HG21 VAL A 196      25.152  35.990  28.635  1.00  0.00           H
ATOM   2891 HG22 VAL A 196      25.745  34.708  29.833  1.00  0.00           H
ATOM   2892 HG23 VAL A 196      25.317  36.446  30.279  1.00  0.00           H
ATOM   2893  C   VAL A 196      28.969  36.078  27.370  1.00  0.00           C
ATOM   2894  O   VAL A 196      28.878  36.920  26.452  1.00  0.00           O
ATOM   2895  N   GLN A 197      30.134  35.589  27.774  1.00  0.00           N
ATOM   2896  H   GLN A 197      30.026  34.831  28.432  1.00  0.00           H
ATOM   2897  CA  GLN A 197      31.480  36.076  27.336  1.00  0.00           C
ATOM   2898  HA  GLN A 197      31.624  37.064  27.774  1.00  0.00           H
ATOM   2899  CB  GLN A 197      32.607  35.218  27.977  1.00  0.00           C
ATOM   2900  HB2 GLN A 197      32.481  35.255  29.059  1.00  0.00           H
ATOM   2901  HB3 GLN A 197      33.520  35.794  27.824  1.00  0.00           H
ATOM   2902  CG  GLN A 197      32.667  33.792  27.536  1.00  0.00           C
ATOM   2903  HG2 GLN A 197      31.646  33.441  27.387  1.00  0.00           H
ATOM   2904  HG3 GLN A 197      33.227  33.742  26.602  1.00  0.00           H
ATOM   2905  CD  GLN A 197      33.336  32.924  28.551  1.00  0.00           C
ATOM   2906  OE1 GLN A 197      33.744  33.295  29.622  1.00  0.00           O
ATOM   2907  NE2 GLN A 197      33.398  31.644  28.242  1.00  0.00           N
ATOM   2908 HE21 GLN A 197      33.017  31.280  27.381  1.00  0.00           H
ATOM   2909 HE22 GLN A 197      33.799  31.026  28.933  1.00  0.00           H
ATOM   2910  C   GLN A 197      31.618  36.221  25.805  1.00  0.00           C
ATOM   2911  O   GLN A 197      31.473  35.292  24.982  1.00  0.00           O
ATOM   2912  N   ALA A 198      31.894  37.425  25.331  1.00  0.00           N
ATOM   2913  H   ALA A 198      31.831  38.245  25.916  1.00  0.00           H
ATOM   2914  CA  ALA A 198      32.396  37.615  23.920  1.00  0.00           C
ATOM   2915  HA  ALA A 198      31.741  37.127  23.199  1.00  0.00           H
ATOM   2916  CB  ALA A 198      32.410  39.073  23.554  1.00  0.00           C
ATOM   2917  HB1 ALA A 198      32.418  39.172  22.468  1.00  0.00           H
ATOM   2918  HB2 ALA A 198      33.387  39.510  23.756  1.00  0.00           H
ATOM   2919  HB3 ALA A 198      31.604  39.651  24.008  1.00  0.00           H
ATOM   2920  C   ALA A 198      33.834  37.020  23.756  1.00  0.00           C
ATOM   2921  O   ALA A 198      34.346  36.325  24.648  1.00  0.00           O
ATOM   2922  N   GLY A 199      34.531  37.407  22.635  1.00  0.00           N
ATOM   2923  H   GLY A 199      34.018  37.853  21.888  1.00  0.00           H
ATOM   2924  CA  GLY A 199      35.871  36.900  22.386  1.00  0.00           C
ATOM   2925  HA2 GLY A 199      36.405  37.636  21.786  1.00  0.00           H
ATOM   2926  HA3 GLY A 199      36.353  36.957  23.362  1.00  0.00           H
ATOM   2927  C   GLY A 199      35.915  35.486  21.852  1.00  0.00           C
ATOM   2928  O   GLY A 199      34.928  34.721  22.070  1.00  0.00           O
ATOM   2929  N   PHE A 200      37.023  35.071  21.208  1.00  0.00           N
ATOM   2930  H   PHE A 200      37.686  35.773  20.913  1.00  0.00           H
ATOM   2931  CA  PHE A 200      37.262  33.658  20.782  1.00  0.00           C
ATOM   2932  HA  PHE A 200      36.486  33.015  21.197  1.00  0.00           H
ATOM   2933  CB  PHE A 200      37.337  33.635  19.270  1.00  0.00           C
ATOM   2934  HB2 PHE A 200      38.207  34.174  18.893  1.00  0.00           H
ATOM   2935  HB3 PHE A 200      37.431  32.597  18.952  1.00  0.00           H
ATOM   2936  CG  PHE A 200      36.044  34.085  18.551  1.00  0.00           C
ATOM   2937  CD1 PHE A 200      34.950  33.263  18.630  1.00  0.00           C
ATOM   2938  HD1 PHE A 200      34.949  32.294  19.106  1.00  0.00           H
ATOM   2939  CE1 PHE A 200      33.810  33.736  17.947  1.00  0.00           C
ATOM   2940  HE1 PHE A 200      32.861  33.221  17.973  1.00  0.00           H
ATOM   2941  CZ  PHE A 200      33.729  34.976  17.303  1.00  0.00           C
ATOM   2942  HZ  PHE A 200      32.789  35.334  16.910  1.00  0.00           H
ATOM   2943  CE2 PHE A 200      34.858  35.793  17.243  1.00  0.00           C
ATOM   2944  HE2 PHE A 200      34.921  36.704  16.667  1.00  0.00           H
ATOM   2945  CD2 PHE A 200      35.991  35.367  17.985  1.00  0.00           C
ATOM   2946  HD2 PHE A 200      36.820  36.059  18.005  1.00  0.00           H
ATOM   2947  C   PHE A 200      38.567  32.991  21.297  1.00  0.00           C
ATOM   2948  O   PHE A 200      38.533  31.744  21.569  1.00  0.00           O
ATOM   2949  N   ASP A 201      39.562  33.775  21.702  1.00  0.00           N
ATOM   2950  H   ASP A 201      39.545  34.771  21.535  1.00  0.00           H
ATOM   2951  CA  ASP A 201      40.719  33.223  22.556  1.00  0.00           C
ATOM   2952  HA  ASP A 201      40.704  32.150  22.363  1.00  0.00           H
ATOM   2953  CB  ASP A 201      42.064  33.780  22.047  1.00  0.00           C
ATOM   2954  HB2 ASP A 201      42.215  34.791  22.425  1.00  0.00           H
ATOM   2955  HB3 ASP A 201      41.982  33.733  20.961  1.00  0.00           H
ATOM   2956  CG  ASP A 201      43.263  32.934  22.473  1.00  0.00           C
ATOM   2957  OD1 ASP A 201      43.173  31.943  23.177  1.00  0.00           O
ATOM   2958  OD2 ASP A 201      44.374  33.466  22.352  1.00  0.00           O
ATOM   2959  C   ASP A 201      40.531  33.441  24.020  1.00  0.00           C
ATOM   2960  O   ASP A 201      41.119  34.283  24.615  1.00  0.00           O
ATOM   2961  N   VAL A 202      39.697  32.668  24.625  1.00  0.00           N
ATOM   2962  H   VAL A 202      39.278  31.949  24.052  1.00  0.00           H
ATOM   2963  CA  VAL A 202      39.301  32.555  26.064  1.00  0.00           C
ATOM   2964  HA  VAL A 202      39.533  33.519  26.515  1.00  0.00           H
ATOM   2965  CB  VAL A 202      37.855  32.185  26.280  1.00  0.00           C
ATOM   2966  HB  VAL A 202      37.633  31.159  25.988  1.00  0.00           H
ATOM   2967  CG1 VAL A 202      37.617  32.189  27.793  1.00  0.00           C
ATOM   2968 HG11 VAL A 202      36.554  32.165  28.034  1.00  0.00           H
ATOM   2969 HG12 VAL A 202      38.036  33.125  28.161  1.00  0.00           H
ATOM   2970 HG13 VAL A 202      38.071  31.296  28.223  1.00  0.00           H
ATOM   2971  CG2 VAL A 202      36.953  33.248  25.564  1.00  0.00           C
ATOM   2972 HG21 VAL A 202      37.243  34.282  25.753  1.00  0.00           H
ATOM   2973 HG22 VAL A 202      36.936  33.189  24.475  1.00  0.00           H
ATOM   2974 HG23 VAL A 202      35.965  33.102  25.998  1.00  0.00           H
ATOM   2975  C   VAL A 202      40.258  31.578  26.775  1.00  0.00           C
ATOM   2976  O   VAL A 202      40.143  30.413  26.402  1.00  0.00           O
ATOM   2977  N   ARG A 203      41.098  32.051  27.700  1.00  0.00           N
ATOM   2978  H   ARG A 203      41.049  33.051  27.837  1.00  0.00           H
ATOM   2979  CA  ARG A 203      42.288  31.331  28.253  1.00  0.00           C
ATOM   2980  HA  ARG A 203      42.350  30.366  27.748  1.00  0.00           H
ATOM   2981  CB  ARG A 203      43.593  32.167  27.962  1.00  0.00           C
ATOM   2982  HB2 ARG A 203      43.487  33.247  28.066  1.00  0.00           H
ATOM   2983  HB3 ARG A 203      44.289  31.770  28.701  1.00  0.00           H
ATOM   2984  CG  ARG A 203      44.082  31.939  26.553  1.00  0.00           C
ATOM   2985  HG2 ARG A 203      44.049  30.872  26.333  1.00  0.00           H
ATOM   2986  HG3 ARG A 203      43.294  32.374  25.939  1.00  0.00           H
ATOM   2987  CD  ARG A 203      45.472  32.462  26.200  1.00  0.00           C
ATOM   2988  HD2 ARG A 203      45.520  33.415  26.726  1.00  0.00           H
ATOM   2989  HD3 ARG A 203      46.122  31.724  26.669  1.00  0.00           H
ATOM   2990  NE  ARG A 203      45.695  32.608  24.748  1.00  0.00           N
ATOM   2991  HE  ARG A 203      44.986  32.724  24.038  1.00  0.00           H
ATOM   2992  CZ  ARG A 203      46.917  32.784  24.170  1.00  0.00           C
ATOM   2993  NH1 ARG A 203      46.934  32.956  22.876  1.00  0.00           N
ATOM   2994 HH11 ARG A 203      47.839  32.983  22.428  1.00  0.00           H
ATOM   2995 HH12 ARG A 203      46.035  32.983  22.415  1.00  0.00           H
ATOM   2996  NH2 ARG A 203      48.029  32.696  24.842  1.00  0.00           N
ATOM   2997 HH21 ARG A 203      48.822  32.447  24.268  1.00  0.00           H
ATOM   2998 HH22 ARG A 203      48.035  32.708  25.852  1.00  0.00           H
ATOM   2999  C   ARG A 203      42.077  30.957  29.701  1.00  0.00           C
ATOM   3000  O   ARG A 203      41.393  31.661  30.384  1.00  0.00           O
ATOM   3001  N   GLU A 204      42.673  29.922  30.293  1.00  0.00           N
ATOM   3002  H   GLU A 204      43.306  29.391  29.713  1.00  0.00           H
ATOM   3003  CA  GLU A 204      42.589  29.555  31.732  1.00  0.00           C
ATOM   3004  HA  GLU A 204      42.164  30.388  32.293  1.00  0.00           H
ATOM   3005  CB  GLU A 204      41.665  28.385  31.918  1.00  0.00           C
ATOM   3006  HB2 GLU A 204      41.520  28.161  32.975  1.00  0.00           H
ATOM   3007  HB3 GLU A 204      42.139  27.558  31.389  1.00  0.00           H
ATOM   3008  CG  GLU A 204      40.286  28.551  31.181  1.00  0.00           C
ATOM   3009  HG2 GLU A 204      40.447  28.545  30.103  1.00  0.00           H
ATOM   3010  HG3 GLU A 204      39.696  29.415  31.488  1.00  0.00           H
ATOM   3011  CD  GLU A 204      39.359  27.336  31.351  1.00  0.00           C
ATOM   3012  OE1 GLU A 204      38.201  27.384  30.797  1.00  0.00           O
ATOM   3013  OE2 GLU A 204      39.714  26.287  31.916  1.00  0.00           O
ATOM   3014  C   GLU A 204      43.999  29.295  32.368  1.00  0.00           C
ATOM   3015  O   GLU A 204      44.864  28.568  31.813  1.00  0.00           O
ATOM   3016  N   VAL A 205      44.216  29.864  33.559  1.00  0.00           N
ATOM   3017  H   VAL A 205      43.474  30.357  34.033  1.00  0.00           H
ATOM   3018  CA  VAL A 205      45.583  29.854  34.113  1.00  0.00           C
ATOM   3019  HA  VAL A 205      46.312  29.353  33.477  1.00  0.00           H
ATOM   3020  CB  VAL A 205      46.041  31.364  34.112  1.00  0.00           C
ATOM   3021  HB  VAL A 205      45.322  31.964  34.670  1.00  0.00           H
ATOM   3022  CG1 VAL A 205      47.447  31.488  34.704  1.00  0.00           C
ATOM   3023 HG11 VAL A 205      48.171  31.103  33.985  1.00  0.00           H
ATOM   3024 HG12 VAL A 205      47.705  32.544  34.778  1.00  0.00           H
ATOM   3025 HG13 VAL A 205      47.581  30.970  35.654  1.00  0.00           H
ATOM   3026  CG2 VAL A 205      46.113  31.874  32.661  1.00  0.00           C
ATOM   3027 HG21 VAL A 205      46.579  32.851  32.783  1.00  0.00           H
ATOM   3028 HG22 VAL A 205      46.720  31.210  32.045  1.00  0.00           H
ATOM   3029 HG23 VAL A 205      45.106  32.199  32.403  1.00  0.00           H
ATOM   3030  C   VAL A 205      45.596  29.279  35.501  1.00  0.00           C
ATOM   3031  O   VAL A 205      44.767  29.671  36.332  1.00  0.00           O
ATOM   3032  N   PRO A 206      46.474  28.294  35.817  1.00  0.00           N
ATOM   3033  CD  PRO A 206      47.490  27.576  34.980  1.00  0.00           C
ATOM   3034  HD2 PRO A 206      48.218  28.260  34.543  1.00  0.00           H
ATOM   3035  HD3 PRO A 206      46.969  27.024  34.198  1.00  0.00           H
ATOM   3036  CG  PRO A 206      48.261  26.762  35.986  1.00  0.00           C
ATOM   3037  HG2 PRO A 206      49.094  27.244  36.497  1.00  0.00           H
ATOM   3038  HG3 PRO A 206      48.804  25.925  35.548  1.00  0.00           H
ATOM   3039  CB  PRO A 206      47.214  26.355  37.035  1.00  0.00           C
ATOM   3040  HB2 PRO A 206      46.586  25.538  36.680  1.00  0.00           H
ATOM   3041  HB3 PRO A 206      47.682  26.079  37.980  1.00  0.00           H
ATOM   3042  CA  PRO A 206      46.351  27.586  37.137  1.00  0.00           C
ATOM   3043  HA  PRO A 206      45.316  27.275  37.275  1.00  0.00           H
ATOM   3044  C   PRO A 206      46.833  28.576  38.233  1.00  0.00           C
ATOM   3045  O   PRO A 206      47.938  29.068  38.164  1.00  0.00           O
ATOM   3046  N   ILE A 207      45.907  28.841  39.216  1.00  0.00           N
ATOM   3047  H   ILE A 207      45.018  28.368  39.138  1.00  0.00           H
ATOM   3048  CA  ILE A 207      46.161  29.705  40.329  1.00  0.00           C
ATOM   3049  HA  ILE A 207      47.175  30.105  40.348  1.00  0.00           H
ATOM   3050  CB  ILE A 207      45.264  30.942  40.265  1.00  0.00           C
ATOM   3051  HB  ILE A 207      44.252  30.594  40.060  1.00  0.00           H
ATOM   3052  CG2 ILE A 207      45.275  31.835  41.537  1.00  0.00           C
ATOM   3053 HG21 ILE A 207      46.237  32.243  41.846  1.00  0.00           H
ATOM   3054 HG22 ILE A 207      44.869  31.227  42.345  1.00  0.00           H
ATOM   3055 HG23 ILE A 207      44.481  32.575  41.435  1.00  0.00           H
ATOM   3056  CG1 ILE A 207      45.788  31.797  39.112  1.00  0.00           C
ATOM   3057 HG12 ILE A 207      46.861  31.917  39.259  1.00  0.00           H
ATOM   3058 HG13 ILE A 207      45.747  31.199  38.202  1.00  0.00           H
ATOM   3059  CD1 ILE A 207      45.229  33.144  38.965  1.00  0.00           C
ATOM   3060 HD11 ILE A 207      45.597  33.761  39.785  1.00  0.00           H
ATOM   3061 HD12 ILE A 207      44.145  33.125  39.073  1.00  0.00           H
ATOM   3062 HD13 ILE A 207      45.516  33.557  37.998  1.00  0.00           H
ATOM   3063  C   ILE A 207      45.900  28.920  41.597  1.00  0.00           C
ATOM   3064  O   ILE A 207      44.947  28.105  41.636  1.00  0.00           O
ATOM   3065  N   THR A 208      46.697  29.231  42.647  1.00  0.00           N
ATOM   3066  H   THR A 208      47.469  29.828  42.391  1.00  0.00           H
ATOM   3067  CA  THR A 208      46.370  28.872  44.020  1.00  0.00           C
ATOM   3068  HA  THR A 208      45.817  27.935  44.070  1.00  0.00           H
ATOM   3069  CB  THR A 208      47.612  28.717  44.914  1.00  0.00           C
ATOM   3070  HB  THR A 208      48.269  29.562  44.708  1.00  0.00           H
ATOM   3071  CG2 THR A 208      47.443  28.663  46.460  1.00  0.00           C
ATOM   3072 HG21 THR A 208      46.556  28.079  46.703  1.00  0.00           H
ATOM   3073 HG22 THR A 208      47.278  29.687  46.793  1.00  0.00           H
ATOM   3074 HG23 THR A 208      48.339  28.366  47.005  1.00  0.00           H
ATOM   3075  OG1 THR A 208      48.326  27.566  44.460  1.00  0.00           O
ATOM   3076  HG1 THR A 208      48.799  27.897  43.693  1.00  0.00           H
ATOM   3077  C   THR A 208      45.459  29.892  44.684  1.00  0.00           C
ATOM   3078  O   THR A 208      46.005  31.000  44.977  1.00  0.00           O
ATOM   3079  N   PHE A 209      44.210  29.650  45.000  1.00  0.00           N
ATOM   3080  H   PHE A 209      43.750  28.789  44.739  1.00  0.00           H
ATOM   3081  CA  PHE A 209      43.373  30.595  45.852  1.00  0.00           C
ATOM   3082  HA  PHE A 209      43.723  31.625  45.792  1.00  0.00           H
ATOM   3083  CB  PHE A 209      41.946  30.352  45.404  1.00  0.00           C
ATOM   3084  HB2 PHE A 209      41.273  30.837  46.111  1.00  0.00           H
ATOM   3085  HB3 PHE A 209      41.719  29.287  45.347  1.00  0.00           H
ATOM   3086  CG  PHE A 209      41.655  31.013  44.061  1.00  0.00           C
ATOM   3087  CD1 PHE A 209      42.041  30.334  42.870  1.00  0.00           C
ATOM   3088  HD1 PHE A 209      42.656  29.445  42.884  1.00  0.00           H
ATOM   3089  CE1 PHE A 209      41.698  30.926  41.653  1.00  0.00           C
ATOM   3090  HE1 PHE A 209      41.915  30.452  40.707  1.00  0.00           H
ATOM   3091  CZ  PHE A 209      40.985  32.134  41.572  1.00  0.00           C
ATOM   3092  HZ  PHE A 209      40.684  32.448  40.584  1.00  0.00           H
ATOM   3093  CE2 PHE A 209      40.580  32.795  42.735  1.00  0.00           C
ATOM   3094  HE2 PHE A 209      39.957  33.675  42.681  1.00  0.00           H
ATOM   3095  CD2 PHE A 209      40.866  32.271  43.996  1.00  0.00           C
ATOM   3096  HD2 PHE A 209      40.410  32.757  44.846  1.00  0.00           H
ATOM   3097  C   PHE A 209      43.500  30.200  47.282  1.00  0.00           C
ATOM   3098  O   PHE A 209      43.113  29.082  47.569  1.00  0.00           O
ATOM   3099  N   THR A 210      43.905  31.087  48.230  1.00  0.00           N
ATOM   3100  H   THR A 210      43.983  32.065  47.989  1.00  0.00           H
ATOM   3101  CA  THR A 210      44.111  30.788  49.649  1.00  0.00           C
ATOM   3102  HA  THR A 210      44.585  29.811  49.742  1.00  0.00           H
ATOM   3103  CB  THR A 210      45.197  31.736  50.152  1.00  0.00           C
ATOM   3104  HB  THR A 210      45.547  31.444  51.142  1.00  0.00           H
ATOM   3105  CG2 THR A 210      46.448  31.665  49.257  1.00  0.00           C
ATOM   3106 HG21 THR A 210      47.225  32.377  49.537  1.00  0.00           H
ATOM   3107 HG22 THR A 210      46.241  31.808  48.197  1.00  0.00           H
ATOM   3108 HG23 THR A 210      46.842  30.648  49.267  1.00  0.00           H
ATOM   3109  OG1 THR A 210      44.651  33.012  50.168  1.00  0.00           O
ATOM   3110  HG1 THR A 210      44.301  33.116  51.055  1.00  0.00           H
ATOM   3111  C   THR A 210      42.750  30.972  50.361  1.00  0.00           C
ATOM   3112  O   THR A 210      41.712  31.229  49.711  1.00  0.00           O
ATOM   3113  N   GLU A 211      42.632  30.798  51.659  1.00  0.00           N
ATOM   3114  H   GLU A 211      43.367  30.463  52.266  1.00  0.00           H
ATOM   3115  CA  GLU A 211      41.394  31.247  52.364  1.00  0.00           C
ATOM   3116  HA  GLU A 211      40.492  30.843  51.904  1.00  0.00           H
ATOM   3117  CB  GLU A 211      41.506  30.583  53.742  1.00  0.00           C
ATOM   3118  HB2 GLU A 211      42.314  31.066  54.292  1.00  0.00           H
ATOM   3119  HB3 GLU A 211      41.650  29.520  53.548  1.00  0.00           H
ATOM   3120  CG  GLU A 211      40.225  30.681  54.611  1.00  0.00           C
ATOM   3121  HG2 GLU A 211      40.384  30.097  55.517  1.00  0.00           H
ATOM   3122  HG3 GLU A 211      40.236  31.731  54.904  1.00  0.00           H
ATOM   3123  CD  GLU A 211      38.932  30.282  53.942  1.00  0.00           C
ATOM   3124  OE1 GLU A 211      38.386  29.189  54.227  1.00  0.00           O
ATOM   3125  OE2 GLU A 211      38.391  31.096  53.194  1.00  0.00           O
ATOM   3126  C   GLU A 211      41.271  32.814  52.437  1.00  0.00           C
ATOM   3127  O   GLU A 211      42.336  33.480  52.257  1.00  0.00           O
ATOM   3128  N   ARG A 212      40.077  33.367  52.775  1.00  0.00           N
ATOM   3129  H   ARG A 212      39.279  32.748  52.758  1.00  0.00           H
ATOM   3130  CA  ARG A 212      39.889  34.770  53.208  1.00  0.00           C
ATOM   3131  HA  ARG A 212      40.001  35.430  52.348  1.00  0.00           H
ATOM   3132  CB  ARG A 212      38.514  34.985  53.816  1.00  0.00           C
ATOM   3133  HB2 ARG A 212      38.549  36.024  54.144  1.00  0.00           H
ATOM   3134  HB3 ARG A 212      38.291  34.449  54.738  1.00  0.00           H
ATOM   3135  CG  ARG A 212      37.314  34.603  52.921  1.00  0.00           C
ATOM   3136  HG2 ARG A 212      37.380  35.167  51.990  1.00  0.00           H
ATOM   3137  HG3 ARG A 212      37.239  33.539  52.699  1.00  0.00           H
ATOM   3138  CD  ARG A 212      35.978  34.865  53.596  1.00  0.00           C
ATOM   3139  HD2 ARG A 212      35.178  34.857  52.855  1.00  0.00           H
ATOM   3140  HD3 ARG A 212      35.848  34.186  54.438  1.00  0.00           H
ATOM   3141  NE  ARG A 212      35.905  36.176  54.221  1.00  0.00           N
ATOM   3142  HE  ARG A 212      35.892  36.180  55.231  1.00  0.00           H
ATOM   3143  CZ  ARG A 212      35.480  37.302  53.645  1.00  0.00           C
ATOM   3144  NH1 ARG A 212      34.843  37.341  52.513  1.00  0.00           N
ATOM   3145 HH11 ARG A 212      34.397  38.206  52.241  1.00  0.00           H
ATOM   3146 HH12 ARG A 212      34.629  36.606  51.854  1.00  0.00           H
ATOM   3147  NH2 ARG A 212      35.776  38.415  54.219  1.00  0.00           N
ATOM   3148 HH21 ARG A 212      36.644  38.414  54.734  1.00  0.00           H
ATOM   3149 HH22 ARG A 212      35.407  39.316  53.950  1.00  0.00           H
ATOM   3150  C   ARG A 212      40.909  35.324  54.211  1.00  0.00           C
ATOM   3151  O   ARG A 212      41.184  34.669  55.219  1.00  0.00           O
ATOM   3152  N   GLU A 213      41.411  36.536  54.078  1.00  0.00           N
ATOM   3153  H   GLU A 213      41.244  36.973  53.183  1.00  0.00           H
ATOM   3154  CA  GLU A 213      42.474  37.115  54.952  1.00  0.00           C
ATOM   3155  HA  GLU A 213      43.250  36.389  55.193  1.00  0.00           H
ATOM   3156  CB  GLU A 213      43.150  38.174  54.106  1.00  0.00           C
ATOM   3157  HB2 GLU A 213      42.316  38.778  53.746  1.00  0.00           H
ATOM   3158  HB3 GLU A 213      43.859  38.733  54.716  1.00  0.00           H
ATOM   3159  CG  GLU A 213      43.937  37.464  52.930  1.00  0.00           C
ATOM   3160  HG2 GLU A 213      43.509  36.686  52.296  1.00  0.00           H
ATOM   3161  HG3 GLU A 213      44.305  38.255  52.277  1.00  0.00           H
ATOM   3162  CD  GLU A 213      45.235  37.018  53.585  1.00  0.00           C
ATOM   3163  OE1 GLU A 213      46.317  37.720  53.525  1.00  0.00           O
ATOM   3164  OE2 GLU A 213      45.321  35.857  54.095  1.00  0.00           O
ATOM   3165  C   GLU A 213      41.889  37.637  56.273  1.00  0.00           C
ATOM   3166  O   GLU A 213      42.571  37.491  57.308  1.00  0.00           O
ATOM   3167  N   ILE A 214      40.665  38.230  56.235  1.00  0.00           N
ATOM   3168  H   ILE A 214      40.251  38.276  55.315  1.00  0.00           H
ATOM   3169  CA  ILE A 214      39.937  38.644  57.352  1.00  0.00           C
ATOM   3170  HA  ILE A 214      40.162  38.001  58.204  1.00  0.00           H
ATOM   3171  CB  ILE A 214      40.102  40.102  57.755  1.00  0.00           C
ATOM   3172  HB  ILE A 214      39.798  40.622  56.846  1.00  0.00           H
ATOM   3173  CG2 ILE A 214      39.047  40.615  58.728  1.00  0.00           C
ATOM   3174 HG21 ILE A 214      39.181  41.627  59.110  1.00  0.00           H
ATOM   3175 HG22 ILE A 214      38.923  39.963  59.593  1.00  0.00           H
ATOM   3176 HG23 ILE A 214      38.129  40.661  58.141  1.00  0.00           H
ATOM   3177  CG1 ILE A 214      41.484  40.594  58.216  1.00  0.00           C
ATOM   3178 HG12 ILE A 214      41.280  41.440  58.873  1.00  0.00           H
ATOM   3179 HG13 ILE A 214      41.932  39.808  58.823  1.00  0.00           H
ATOM   3180  CD1 ILE A 214      42.393  41.158  57.117  1.00  0.00           C
ATOM   3181 HD11 ILE A 214      42.381  40.466  56.276  1.00  0.00           H
ATOM   3182 HD12 ILE A 214      41.914  42.095  56.832  1.00  0.00           H
ATOM   3183 HD13 ILE A 214      43.409  41.283  57.492  1.00  0.00           H
ATOM   3184  C   ILE A 214      38.413  38.322  56.931  1.00  0.00           C
ATOM   3185  O   ILE A 214      38.029  38.300  55.769  1.00  0.00           O
ATOM   3186  N   GLY A 215      37.537  38.143  57.856  1.00  0.00           N
ATOM   3187  H   GLY A 215      37.906  38.028  58.789  1.00  0.00           H
ATOM   3188  CA  GLY A 215      36.051  38.288  57.845  1.00  0.00           C
ATOM   3189  HA2 GLY A 215      35.661  38.765  58.744  1.00  0.00           H
ATOM   3190  HA3 GLY A 215      35.815  39.104  57.163  1.00  0.00           H
ATOM   3191  C   GLY A 215      35.159  37.151  57.555  1.00  0.00           C
ATOM   3192  O   GLY A 215      35.577  36.135  57.071  1.00  0.00           O
ATOM   3193  N   GLU A 216      33.876  37.348  57.709  1.00  0.00           N
ATOM   3194  H   GLU A 216      33.667  38.170  58.258  1.00  0.00           H
ATOM   3195  CA  GLU A 216      32.804  36.392  57.434  1.00  0.00           C
ATOM   3196  HA  GLU A 216      33.205  35.424  57.735  1.00  0.00           H
ATOM   3197  CB  GLU A 216      31.604  36.683  58.347  1.00  0.00           C
ATOM   3198  HB2 GLU A 216      31.854  36.535  59.398  1.00  0.00           H
ATOM   3199  HB3 GLU A 216      30.784  35.982  58.193  1.00  0.00           H
ATOM   3200  CG  GLU A 216      30.940  38.015  58.244  1.00  0.00           C
ATOM   3201  HG2 GLU A 216      30.468  38.052  57.262  1.00  0.00           H
ATOM   3202  HG3 GLU A 216      30.239  38.092  59.076  1.00  0.00           H
ATOM   3203  CD  GLU A 216      31.789  39.227  58.251  1.00  0.00           C
ATOM   3204  OE1 GLU A 216      31.575  40.136  57.392  1.00  0.00           O
ATOM   3205  OE2 GLU A 216      32.725  39.380  59.017  1.00  0.00           O
ATOM   3206  C   GLU A 216      32.584  36.348  55.901  1.00  0.00           C
ATOM   3207  O   GLU A 216      32.854  37.361  55.290  1.00  0.00           O
ATOM   3208  N   SER A 217      32.010  35.267  55.323  1.00  0.00           N
ATOM   3209  H   SER A 217      31.859  34.436  55.877  1.00  0.00           H
ATOM   3210  CA  SER A 217      31.381  35.274  54.001  1.00  0.00           C
ATOM   3211  HA  SER A 217      32.124  35.732  53.347  1.00  0.00           H
ATOM   3212  CB  SER A 217      31.192  33.831  53.503  1.00  0.00           C
ATOM   3213  HB2 SER A 217      30.693  33.129  54.172  1.00  0.00           H
ATOM   3214  HB3 SER A 217      32.183  33.465  53.235  1.00  0.00           H
ATOM   3215  OG  SER A 217      30.456  33.798  52.317  1.00  0.00           O
ATOM   3216  HG  SER A 217      31.048  34.224  51.693  1.00  0.00           H
ATOM   3217  C   SER A 217      30.021  35.940  53.995  1.00  0.00           C
ATOM   3218  O   SER A 217      29.124  35.687  54.802  1.00  0.00           O
ATOM   3219  N   LYS A 218      29.874  36.785  53.000  1.00  0.00           N
ATOM   3220  H   LYS A 218      30.647  36.894  52.359  1.00  0.00           H
ATOM   3221  CA  LYS A 218      28.609  37.482  52.766  1.00  0.00           C
ATOM   3222  HA  LYS A 218      27.998  37.611  53.659  1.00  0.00           H
ATOM   3223  CB  LYS A 218      28.918  38.881  52.263  1.00  0.00           C
ATOM   3224  HB2 LYS A 218      29.846  38.969  51.698  1.00  0.00           H
ATOM   3225  HB3 LYS A 218      28.166  39.033  51.489  1.00  0.00           H
ATOM   3226  CG  LYS A 218      28.795  39.995  53.339  1.00  0.00           C
ATOM   3227  HG2 LYS A 218      28.822  40.957  52.828  1.00  0.00           H
ATOM   3228  HG3 LYS A 218      27.777  39.999  53.729  1.00  0.00           H
ATOM   3229  CD  LYS A 218      29.909  39.875  54.324  1.00  0.00           C
ATOM   3230  HD2 LYS A 218      29.713  40.642  55.072  1.00  0.00           H
ATOM   3231  HD3 LYS A 218      29.908  38.880  54.770  1.00  0.00           H
ATOM   3232  CE  LYS A 218      31.320  40.070  53.778  1.00  0.00           C
ATOM   3233  HE2 LYS A 218      31.275  41.013  53.235  1.00  0.00           H
ATOM   3234  HE3 LYS A 218      31.432  39.271  53.045  1.00  0.00           H
ATOM   3235  NZ  LYS A 218      32.364  39.956  54.771  1.00  0.00           N
ATOM   3236  HZ1 LYS A 218      32.344  40.606  55.544  1.00  0.00           H
ATOM   3237  HZ2 LYS A 218      32.513  39.015  55.108  1.00  0.00           H
ATOM   3238  HZ3 LYS A 218      33.200  40.237  54.280  1.00  0.00           H
ATOM   3239  C   LYS A 218      27.573  36.636  51.950  1.00  0.00           C
ATOM   3240  O   LYS A 218      26.490  37.113  51.628  1.00  0.00           O
ATOM   3241  N   LEU A 219      27.859  35.350  51.650  1.00  0.00           N
ATOM   3242  H   LEU A 219      28.794  34.988  51.768  1.00  0.00           H
ATOM   3243  CA  LEU A 219      27.104  34.380  50.767  1.00  0.00           C
ATOM   3244  HA  LEU A 219      26.125  34.839  50.636  1.00  0.00           H
ATOM   3245  CB  LEU A 219      27.791  34.323  49.387  1.00  0.00           C
ATOM   3246  HB2 LEU A 219      27.399  33.513  48.772  1.00  0.00           H
ATOM   3247  HB3 LEU A 219      28.820  34.014  49.570  1.00  0.00           H
ATOM   3248  CG  LEU A 219      27.854  35.705  48.675  1.00  0.00           C
ATOM   3249  HG  LEU A 219      28.426  36.384  49.308  1.00  0.00           H
ATOM   3250  CD1 LEU A 219      28.497  35.352  47.283  1.00  0.00           C
ATOM   3251 HD11 LEU A 219      28.644  36.268  46.709  1.00  0.00           H
ATOM   3252 HD12 LEU A 219      29.406  34.773  47.447  1.00  0.00           H
ATOM   3253 HD13 LEU A 219      27.800  34.746  46.705  1.00  0.00           H
ATOM   3254  CD2 LEU A 219      26.408  36.223  48.391  1.00  0.00           C
ATOM   3255 HD21 LEU A 219      25.869  35.470  47.817  1.00  0.00           H
ATOM   3256 HD22 LEU A 219      25.775  36.488  49.238  1.00  0.00           H
ATOM   3257 HD23 LEU A 219      26.588  37.139  47.827  1.00  0.00           H
ATOM   3258  C   LEU A 219      26.956  32.945  51.398  1.00  0.00           C
ATOM   3259  O   LEU A 219      25.802  32.409  51.356  1.00  0.00           O
ATOM   3260  N   ASP A 220      28.025  32.320  51.928  1.00  0.00           N
ATOM   3261  H   ASP A 220      28.899  32.814  52.040  1.00  0.00           H
ATOM   3262  CA  ASP A 220      28.020  30.947  52.401  1.00  0.00           C
ATOM   3263  HA  ASP A 220      27.395  30.260  51.831  1.00  0.00           H
ATOM   3264  CB  ASP A 220      29.404  30.242  52.436  1.00  0.00           C
ATOM   3265  HB2 ASP A 220      29.862  30.471  51.474  1.00  0.00           H
ATOM   3266  HB3 ASP A 220      29.948  30.660  53.283  1.00  0.00           H
ATOM   3267  CG  ASP A 220      29.268  28.697  52.648  1.00  0.00           C
ATOM   3268  OD1 ASP A 220      28.699  27.988  51.756  1.00  0.00           O
ATOM   3269  OD2 ASP A 220      29.925  28.235  53.572  1.00  0.00           O
ATOM   3270  C   ASP A 220      27.498  30.934  53.817  1.00  0.00           C
ATOM   3271  O   ASP A 220      27.930  31.760  54.584  1.00  0.00           O
ATOM   3272  N   GLY A 221      26.532  30.037  54.220  1.00  0.00           N
ATOM   3273  H   GLY A 221      26.235  30.163  55.177  1.00  0.00           H
ATOM   3274  CA  GLY A 221      25.758  29.074  53.449  1.00  0.00           C
ATOM   3275  HA2 GLY A 221      25.495  28.127  53.920  1.00  0.00           H
ATOM   3276  HA3 GLY A 221      26.349  28.663  52.630  1.00  0.00           H
ATOM   3277  C   GLY A 221      24.432  29.598  52.949  1.00  0.00           C
ATOM   3278  O   GLY A 221      23.657  28.829  52.356  1.00  0.00           O
ATOM   3279  N   SER A 222      24.131  30.890  53.172  1.00  0.00           N
ATOM   3280  H   SER A 222      24.659  31.490  53.790  1.00  0.00           H
ATOM   3281  CA  SER A 222      22.797  31.469  52.968  1.00  0.00           C
ATOM   3282  HA  SER A 222      22.114  30.873  53.573  1.00  0.00           H
ATOM   3283  CB  SER A 222      22.678  32.951  53.371  1.00  0.00           C
ATOM   3284  HB2 SER A 222      21.700  33.299  53.037  1.00  0.00           H
ATOM   3285  HB3 SER A 222      22.800  33.098  54.444  1.00  0.00           H
ATOM   3286  OG  SER A 222      23.605  33.772  52.660  1.00  0.00           O
ATOM   3287  HG  SER A 222      24.418  33.689  53.163  1.00  0.00           H
ATOM   3288  C   SER A 222      22.200  31.413  51.572  1.00  0.00           C
ATOM   3289  O   SER A 222      21.036  31.118  51.368  1.00  0.00           O
ATOM   3290  N   PHE A 223      23.071  31.680  50.554  1.00  0.00           N
ATOM   3291  H   PHE A 223      23.978  32.024  50.838  1.00  0.00           H
ATOM   3292  CA  PHE A 223      22.766  31.853  49.143  1.00  0.00           C
ATOM   3293  HA  PHE A 223      21.815  32.370  49.014  1.00  0.00           H
ATOM   3294  CB  PHE A 223      23.923  32.761  48.661  1.00  0.00           C
ATOM   3295  HB2 PHE A 223      23.451  33.320  47.853  1.00  0.00           H
ATOM   3296  HB3 PHE A 223      24.208  33.511  49.399  1.00  0.00           H
ATOM   3297  CG  PHE A 223      25.148  32.031  48.041  1.00  0.00           C
ATOM   3298  CD1 PHE A 223      25.750  30.922  48.696  1.00  0.00           C
ATOM   3299  HD1 PHE A 223      25.386  30.623  49.668  1.00  0.00           H
ATOM   3300  CE1 PHE A 223      26.845  30.217  48.124  1.00  0.00           C
ATOM   3301  HE1 PHE A 223      27.318  29.393  48.637  1.00  0.00           H
ATOM   3302  CZ  PHE A 223      27.308  30.591  46.870  1.00  0.00           C
ATOM   3303  HZ  PHE A 223      28.101  30.027  46.403  1.00  0.00           H
ATOM   3304  CE2 PHE A 223      26.713  31.674  46.222  1.00  0.00           C
ATOM   3305  HE2 PHE A 223      27.115  31.951  45.259  1.00  0.00           H
ATOM   3306  CD2 PHE A 223      25.655  32.430  46.777  1.00  0.00           C
ATOM   3307  HD2 PHE A 223      25.232  33.162  46.106  1.00  0.00           H
ATOM   3308  C   PHE A 223      22.603  30.498  48.370  1.00  0.00           C
ATOM   3309  O   PHE A 223      22.534  30.557  47.102  1.00  0.00           O
ATOM   3310  N   VAL A 224      22.567  29.372  49.049  1.00  0.00           N
ATOM   3311  H   VAL A 224      22.640  29.493  50.049  1.00  0.00           H
ATOM   3312  CA  VAL A 224      22.658  28.028  48.565  1.00  0.00           C
ATOM   3313  HA  VAL A 224      23.524  27.971  47.906  1.00  0.00           H
ATOM   3314  CB  VAL A 224      22.873  27.015  49.716  1.00  0.00           C
ATOM   3315  HB  VAL A 224      22.371  27.450  50.581  1.00  0.00           H
ATOM   3316  CG1 VAL A 224      22.326  25.659  49.361  1.00  0.00           C
ATOM   3317 HG11 VAL A 224      22.614  25.425  48.336  1.00  0.00           H
ATOM   3318 HG12 VAL A 224      22.669  24.925  50.091  1.00  0.00           H
ATOM   3319 HG13 VAL A 224      21.237  25.621  49.355  1.00  0.00           H
ATOM   3320  CG2 VAL A 224      24.408  26.872  49.914  1.00  0.00           C
ATOM   3321 HG21 VAL A 224      24.637  26.169  50.715  1.00  0.00           H
ATOM   3322 HG22 VAL A 224      24.927  26.440  49.059  1.00  0.00           H
ATOM   3323 HG23 VAL A 224      24.793  27.877  50.085  1.00  0.00           H
ATOM   3324  C   VAL A 224      21.370  27.756  47.650  1.00  0.00           C
ATOM   3325  O   VAL A 224      21.579  27.362  46.488  1.00  0.00           O
ATOM   3326  N   LYS A 225      20.126  28.039  48.100  1.00  0.00           N
ATOM   3327  H   LYS A 225      19.944  28.454  49.003  1.00  0.00           H
ATOM   3328  CA  LYS A 225      18.888  27.985  47.322  1.00  0.00           C
ATOM   3329  HA  LYS A 225      18.848  27.026  46.805  1.00  0.00           H
ATOM   3330  CB  LYS A 225      17.701  28.017  48.307  1.00  0.00           C
ATOM   3331  HB2 LYS A 225      17.781  27.106  48.900  1.00  0.00           H
ATOM   3332  HB3 LYS A 225      17.861  28.830  49.015  1.00  0.00           H
ATOM   3333  CG  LYS A 225      16.310  28.057  47.658  1.00  0.00           C
ATOM   3334  HG2 LYS A 225      16.087  28.993  47.146  1.00  0.00           H
ATOM   3335  HG3 LYS A 225      16.279  27.266  46.909  1.00  0.00           H
ATOM   3336  CD  LYS A 225      15.164  27.780  48.653  1.00  0.00           C
ATOM   3337  HD2 LYS A 225      15.099  28.698  49.238  1.00  0.00           H
ATOM   3338  HD3 LYS A 225      15.319  26.945  49.337  1.00  0.00           H
ATOM   3339  CE  LYS A 225      13.804  27.567  47.977  1.00  0.00           C
ATOM   3340  HE2 LYS A 225      13.546  28.459  47.405  1.00  0.00           H
ATOM   3341  HE3 LYS A 225      13.792  26.553  47.578  1.00  0.00           H
ATOM   3342  NZ  LYS A 225      12.755  27.569  48.947  1.00  0.00           N
ATOM   3343  HZ1 LYS A 225      12.532  28.488  49.301  1.00  0.00           H
ATOM   3344  HZ2 LYS A 225      12.951  26.864  49.644  1.00  0.00           H
ATOM   3345  HZ3 LYS A 225      11.905  27.302  48.471  1.00  0.00           H
ATOM   3346  C   LYS A 225      18.911  29.038  46.269  1.00  0.00           C
ATOM   3347  O   LYS A 225      18.387  28.772  45.206  1.00  0.00           O
ATOM   3348  N   ASP A 226      19.532  30.206  46.504  1.00  0.00           N
ATOM   3349  H   ASP A 226      19.698  30.449  47.470  1.00  0.00           H
ATOM   3350  CA  ASP A 226      19.567  31.297  45.498  1.00  0.00           C
ATOM   3351  HA  ASP A 226      18.503  31.372  45.274  1.00  0.00           H
ATOM   3352  CB  ASP A 226      20.066  32.587  46.104  1.00  0.00           C
ATOM   3353  HB2 ASP A 226      21.117  32.550  46.391  1.00  0.00           H
ATOM   3354  HB3 ASP A 226      20.155  33.345  45.326  1.00  0.00           H
ATOM   3355  CG  ASP A 226      19.158  33.194  47.226  1.00  0.00           C
ATOM   3356  OD1 ASP A 226      17.989  33.427  46.960  1.00  0.00           O
ATOM   3357  OD2 ASP A 226      19.570  33.387  48.399  1.00  0.00           O
ATOM   3358  C   ASP A 226      20.277  30.787  44.219  1.00  0.00           C
ATOM   3359  O   ASP A 226      19.734  30.876  43.132  1.00  0.00           O
ATOM   3360  N   SER A 227      21.488  30.159  44.387  1.00  0.00           N
ATOM   3361  H   SER A 227      21.788  30.020  45.341  1.00  0.00           H
ATOM   3362  CA  SER A 227      22.318  29.602  43.326  1.00  0.00           C
ATOM   3363  HA  SER A 227      22.490  30.413  42.620  1.00  0.00           H
ATOM   3364  CB  SER A 227      23.626  29.074  43.907  1.00  0.00           C
ATOM   3365  HB2 SER A 227      23.521  28.126  44.434  1.00  0.00           H
ATOM   3366  HB3 SER A 227      24.364  28.912  43.122  1.00  0.00           H
ATOM   3367  OG  SER A 227      24.194  29.976  44.817  1.00  0.00           O
ATOM   3368  HG  SER A 227      23.640  30.205  45.567  1.00  0.00           H
ATOM   3369  C   SER A 227      21.677  28.444  42.560  1.00  0.00           C
ATOM   3370  O   SER A 227      21.586  28.528  41.358  1.00  0.00           O
ATOM   3371  N   LEU A 228      21.037  27.538  43.241  1.00  0.00           N
ATOM   3372  H   LEU A 228      21.220  27.432  44.229  1.00  0.00           H
ATOM   3373  CA  LEU A 228      20.110  26.544  42.685  1.00  0.00           C
ATOM   3374  HA  LEU A 228      20.669  25.852  42.055  1.00  0.00           H
ATOM   3375  CB  LEU A 228      19.526  25.690  43.833  1.00  0.00           C
ATOM   3376  HB2 LEU A 228      19.019  26.275  44.601  1.00  0.00           H
ATOM   3377  HB3 LEU A 228      20.378  25.242  44.344  1.00  0.00           H
ATOM   3378  CG  LEU A 228      18.622  24.620  43.338  1.00  0.00           C
ATOM   3379  HG  LEU A 228      17.744  24.986  42.807  1.00  0.00           H
ATOM   3380  CD1 LEU A 228      19.341  23.587  42.464  1.00  0.00           C
ATOM   3381 HD11 LEU A 228      19.134  23.782  41.412  1.00  0.00           H
ATOM   3382 HD12 LEU A 228      20.423  23.704  42.419  1.00  0.00           H
ATOM   3383 HD13 LEU A 228      19.075  22.549  42.659  1.00  0.00           H
ATOM   3384  CD2 LEU A 228      18.004  24.034  44.649  1.00  0.00           C
ATOM   3385 HD21 LEU A 228      17.240  24.713  45.029  1.00  0.00           H
ATOM   3386 HD22 LEU A 228      17.629  23.033  44.435  1.00  0.00           H
ATOM   3387 HD23 LEU A 228      18.717  23.751  45.424  1.00  0.00           H
ATOM   3388  C   LEU A 228      19.042  27.123  41.773  1.00  0.00           C
ATOM   3389  O   LEU A 228      18.763  26.523  40.725  1.00  0.00           O
ATOM   3390  N   LEU A 229      18.424  28.222  42.145  1.00  0.00           N
ATOM   3391  H   LEU A 229      18.689  28.695  42.997  1.00  0.00           H
ATOM   3392  CA  LEU A 229      17.379  28.849  41.372  1.00  0.00           C
ATOM   3393  HA  LEU A 229      16.843  28.070  40.831  1.00  0.00           H
ATOM   3394  CB  LEU A 229      16.345  29.613  42.237  1.00  0.00           C
ATOM   3395  HB2 LEU A 229      15.578  30.022  41.579  1.00  0.00           H
ATOM   3396  HB3 LEU A 229      16.883  30.416  42.740  1.00  0.00           H
ATOM   3397  CG  LEU A 229      15.641  28.762  43.238  1.00  0.00           C
ATOM   3398  HG  LEU A 229      16.270  28.242  43.960  1.00  0.00           H
ATOM   3399  CD1 LEU A 229      14.854  29.762  44.086  1.00  0.00           C
ATOM   3400 HD11 LEU A 229      14.032  29.259  44.595  1.00  0.00           H
ATOM   3401 HD12 LEU A 229      14.353  30.568  43.551  1.00  0.00           H
ATOM   3402 HD13 LEU A 229      15.454  30.121  44.922  1.00  0.00           H
ATOM   3403  CD2 LEU A 229      14.597  27.794  42.641  1.00  0.00           C
ATOM   3404 HD21 LEU A 229      13.877  28.349  42.039  1.00  0.00           H
ATOM   3405 HD22 LEU A 229      15.220  27.161  42.010  1.00  0.00           H
ATOM   3406 HD23 LEU A 229      14.183  27.137  43.406  1.00  0.00           H
ATOM   3407  C   LEU A 229      17.979  29.714  40.252  1.00  0.00           C
ATOM   3408  O   LEU A 229      17.221  30.104  39.397  1.00  0.00           O
ATOM   3409  N   GLU A 230      19.287  30.049  40.230  1.00  0.00           N
ATOM   3410  H   GLU A 230      19.868  29.802  41.018  1.00  0.00           H
ATOM   3411  CA  GLU A 230      19.995  30.709  39.112  1.00  0.00           C
ATOM   3412  HA  GLU A 230      19.317  31.410  38.626  1.00  0.00           H
ATOM   3413  CB  GLU A 230      21.162  31.553  39.605  1.00  0.00           C
ATOM   3414  HB2 GLU A 230      21.822  31.718  38.754  1.00  0.00           H
ATOM   3415  HB3 GLU A 230      21.741  31.130  40.426  1.00  0.00           H
ATOM   3416  CG  GLU A 230      20.593  32.919  40.121  1.00  0.00           C
ATOM   3417  HG2 GLU A 230      19.808  32.770  40.863  1.00  0.00           H
ATOM   3418  HG3 GLU A 230      20.100  33.491  39.335  1.00  0.00           H
ATOM   3419  CD  GLU A 230      21.655  33.787  40.793  1.00  0.00           C
ATOM   3420  OE1 GLU A 230      21.548  34.205  41.938  1.00  0.00           O
ATOM   3421  OE2 GLU A 230      22.716  34.030  40.193  1.00  0.00           O
ATOM   3422  C   GLU A 230      20.375  29.639  38.016  1.00  0.00           C
ATOM   3423  O   GLU A 230      20.243  29.894  36.843  1.00  0.00           O
ATOM   3424  N   VAL A 231      20.826  28.437  38.486  1.00  0.00           N
ATOM   3425  H   VAL A 231      21.035  28.425  39.475  1.00  0.00           H
ATOM   3426  CA  VAL A 231      21.340  27.299  37.595  1.00  0.00           C
ATOM   3427  HA  VAL A 231      21.965  27.771  36.837  1.00  0.00           H
ATOM   3428  CB  VAL A 231      22.147  26.300  38.400  1.00  0.00           C
ATOM   3429  HB  VAL A 231      21.589  26.009  39.290  1.00  0.00           H
ATOM   3430  CG1 VAL A 231      22.621  25.095  37.577  1.00  0.00           C
ATOM   3431 HG11 VAL A 231      23.258  24.436  38.168  1.00  0.00           H
ATOM   3432 HG12 VAL A 231      23.176  25.262  36.653  1.00  0.00           H
ATOM   3433 HG13 VAL A 231      21.791  24.545  37.133  1.00  0.00           H
ATOM   3434  CG2 VAL A 231      23.480  26.894  38.800  1.00  0.00           C
ATOM   3435 HG21 VAL A 231      24.076  27.139  37.921  1.00  0.00           H
ATOM   3436 HG22 VAL A 231      23.371  27.803  39.392  1.00  0.00           H
ATOM   3437 HG23 VAL A 231      23.980  26.154  39.425  1.00  0.00           H
ATOM   3438  C   VAL A 231      20.131  26.488  36.972  1.00  0.00           C
ATOM   3439  O   VAL A 231      20.231  26.086  35.852  1.00  0.00           O
ATOM   3440  N   THR A 232      18.993  26.404  37.687  1.00  0.00           N
ATOM   3441  H   THR A 232      18.946  26.870  38.582  1.00  0.00           H
ATOM   3442  CA  THR A 232      17.721  25.955  37.111  1.00  0.00           C
ATOM   3443  HA  THR A 232      18.055  24.949  36.860  1.00  0.00           H
ATOM   3444  CB  THR A 232      16.716  25.947  38.163  1.00  0.00           C
ATOM   3445  HB  THR A 232      16.724  26.911  38.672  1.00  0.00           H
ATOM   3446  CG2 THR A 232      15.224  25.614  37.709  1.00  0.00           C
ATOM   3447 HG21 THR A 232      14.626  25.374  38.589  1.00  0.00           H
ATOM   3448 HG22 THR A 232      14.770  26.520  37.309  1.00  0.00           H
ATOM   3449 HG23 THR A 232      15.159  24.732  37.072  1.00  0.00           H
ATOM   3450  OG1 THR A 232      17.079  24.991  39.108  1.00  0.00           O
ATOM   3451  HG1 THR A 232      17.691  25.365  39.745  1.00  0.00           H
ATOM   3452  C   THR A 232      17.215  26.772  35.881  1.00  0.00           C
ATOM   3453  O   THR A 232      17.090  28.016  35.871  1.00  0.00           O
ATOM   3454  N   LYS A 233      16.867  26.098  34.766  1.00  0.00           N
ATOM   3455  H   LYS A 233      16.985  25.095  34.782  1.00  0.00           H
ATOM   3456  CA  LYS A 233      16.224  26.699  33.610  1.00  0.00           C
ATOM   3457  HA  LYS A 233      15.554  27.459  34.012  1.00  0.00           H
ATOM   3458  CB  LYS A 233      17.376  27.334  32.771  1.00  0.00           C
ATOM   3459  HB2 LYS A 233      18.090  27.847  33.415  1.00  0.00           H
ATOM   3460  HB3 LYS A 233      17.888  26.535  32.235  1.00  0.00           H
ATOM   3461  CG  LYS A 233      16.872  28.397  31.854  1.00  0.00           C
ATOM   3462  HG2 LYS A 233      16.148  27.936  31.182  1.00  0.00           H
ATOM   3463  HG3 LYS A 233      17.759  28.537  31.235  1.00  0.00           H
ATOM   3464  CD  LYS A 233      16.289  29.685  32.470  1.00  0.00           C
ATOM   3465  HD2 LYS A 233      16.259  30.445  31.689  1.00  0.00           H
ATOM   3466  HD3 LYS A 233      15.283  29.550  32.868  1.00  0.00           H
ATOM   3467  CE  LYS A 233      17.268  30.288  33.547  1.00  0.00           C
ATOM   3468  HE2 LYS A 233      18.271  30.231  33.122  1.00  0.00           H
ATOM   3469  HE3 LYS A 233      17.271  29.694  34.461  1.00  0.00           H
ATOM   3470  NZ  LYS A 233      16.756  31.566  34.091  1.00  0.00           N
ATOM   3471  HZ1 LYS A 233      15.761  31.498  34.252  1.00  0.00           H
ATOM   3472  HZ2 LYS A 233      17.189  32.000  34.894  1.00  0.00           H
ATOM   3473  HZ3 LYS A 233      16.700  32.249  33.350  1.00  0.00           H
ATOM   3474  C   LYS A 233      15.322  25.748  32.806  1.00  0.00           C
ATOM   3475  O   LYS A 233      15.563  24.559  32.823  1.00  0.00           O
ATOM   3476  OXT LYS A 233      14.235  26.193  32.329  1.00  0.00           O
TER    3477      LYS A 233
HETATM 3478  C5' GDD   229      32.269  38.572  49.998  1.00  0.00           C
HETATM 3479  C4' GDD   229      32.989  38.969  48.694  1.00  0.00           C
HETATM 3480  C3' GDD   229      33.430  40.441  48.801  1.00  0.00           C
HETATM 3481  C2' GDD   229      32.165  41.154  48.247  1.00  0.00           C
HETATM 3482  C1' GDD   229      31.571  40.131  47.220  1.00  0.00           C
HETATM 3483  O4' GDD   229      32.217  38.890  47.499  1.00  0.00           O
HETATM 3484  O3' GDD   229      34.681  40.754  48.174  1.00  0.00           O
HETATM 3485 H5'1 GDD   229      35.202  39.933  48.157  1.00  0.00           H
HETATM 3486  O2' GDD   229      32.739  42.416  47.768  1.00  0.00           O
HETATM 3487  H3' GDD   229      33.637  42.132  47.526  1.00  0.00           H
HETATM 3488  N9  GDD   229      30.124  40.023  47.162  1.00  0.00           N
HETATM 3489  C8  GDD   229      29.420  38.965  47.644  1.00  0.00           C
HETATM 3490  N7  GDD   229      28.118  39.251  47.898  1.00  0.00           N
HETATM 3491  C5  GDD   229      28.031  40.550  47.358  1.00  0.00           C
HETATM 3492  C6  GDD   229      26.821  41.403  47.290  1.00  0.00           C
HETATM 3493  C4  GDD   229      29.272  41.058  47.107  1.00  0.00           C
HETATM 3494  N1  GDD   229      27.107  42.646  46.853  1.00  0.00           N
HETATM 3495  O6  GDD   229      25.708  41.133  47.671  1.00  0.00           O
HETATM 3496  C2  GDD   229      28.386  42.962  46.440  1.00  0.00           C
HETATM 3497  H1  GDD   229      26.403  43.300  46.531  1.00  0.00           H
HETATM 3498  N2  GDD   229      28.577  44.242  46.146  1.00  0.00           N
HETATM 3499  N3  GDD   229      29.497  42.343  46.652  1.00  0.00           N
HETATM 3500 H2N2 GDD   229      29.377  44.351  45.535  1.00  0.00           H
HETATM 3501 H2N1 GDD   229      27.853  44.943  46.234  1.00  0.00           H
HETATM 3502  O5' GDD   229      31.836  37.139  50.125  1.00  0.00           O
HETATM 3503  PA  GDD   229      32.653  35.829  49.891  1.00  0.00           P
HETATM 3504  O1A GDD   229      32.335  35.003  51.083  1.00  0.00           O
HETATM 3505  O2A GDD   229      34.102  36.090  49.771  1.00  0.00           O
HETATM 3506  O3A GDD   229      31.989  35.441  48.592  1.00  0.00           O
HETATM 3507  PB  GDD   229      32.704  34.311  47.863  1.00  0.00           P
HETATM 3508  O2B GDD   229      34.156  34.520  47.762  1.00  0.00           O
HETATM 3509  O3B GDD   229      32.700  33.077  48.685  1.00  0.00           O
HETATM 3510  O1B GDD   229      32.004  34.116  46.482  1.00  0.00           O
HETATM 3511  C11 GDD   229      32.760  34.334  45.288  1.00  0.00           C
HETATM 3512  C21 GDD   229      32.736  35.882  45.000  1.00  0.00           C
HETATM 3513  C31 GDD   229      32.177  36.194  43.530  1.00  0.00           C
HETATM 3514  C41 GDD   229      32.780  35.194  42.566  1.00  0.00           C
HETATM 3515  C51 GDD   229      32.467  33.687  42.959  1.00  0.00           C
HETATM 3516  O51 GDD   229      32.042  33.520  44.341  1.00  0.00           O
HETATM 3517  O21 GDD   229      34.133  36.340  45.043  1.00  0.00           O
HETATM 3518  HC  GDD   229      34.466  36.356  45.957  1.00  0.00           H
HETATM 3519  O31 GDD   229      32.292  37.558  43.195  1.00  0.00           O
HETATM 3520  HD  GDD   229      32.901  37.925  43.859  1.00  0.00           H
HETATM 3521  O41 GDD   229      32.254  35.409  41.202  1.00  0.00           O
HETATM 3522  HE  GDD   229      31.305  35.198  41.259  1.00  0.00           H
HETATM 3523  C61 GDD   229      33.783  32.815  42.722  1.00  0.00           C
HETATM 3524  O6A GDD   229      33.610  31.417  42.809  1.00  0.00           O
HETATM 3525  H6A GDD   229      32.646  31.348  42.924  1.00  0.00           H
HETATM 3526 HO2A GDD   229      31.426  39.249  50.184  1.00  0.00           H
HETATM 3527 HO2B GDD   229      32.937  38.587  50.868  1.00  0.00           H
HETATM 3528 H5'2 GDD   229      33.912  38.426  48.455  1.00  0.00           H
HETATM 3529  H4' GDD   229      33.533  40.696  49.863  1.00  0.00           H
HETATM 3530  H2' GDD   229      31.457  41.377  49.055  1.00  0.00           H
HETATM 3531  H1' GDD   229      31.824  40.460  46.205  1.00  0.00           H
HETATM 3532  H8  GDD   229      29.879  38.037  47.959  1.00  0.00           H
HETATM 3533  H11 GDD   229      33.770  33.956  45.487  1.00  0.00           H
HETATM 3534  H21 GDD   229      32.218  36.420  45.803  1.00  0.00           H
HETATM 3535  H31 GDD   229      31.106  35.958  43.534  1.00  0.00           H
HETATM 3536  H41 GDD   229      33.858  35.397  42.572  1.00  0.00           H
HETATM 3537  H51 GDD   229      31.652  33.301  42.334  1.00  0.00           H
HETATM 3538 H612 GDD   229      34.546  33.034  43.479  1.00  0.00           H
HETATM 3539 H611 GDD   229      34.102  33.092  41.710  1.00  0.00           H
HETATM 3540 MG   MG    230      35.531  35.416  48.693  1.00  0.00          Mg
CONECT  822  815  823  824
CONECT  824  825  826  822
CONECT  825  824
CONECT  826  824  827  828  839
CONECT  827  826
CONECT  828  826  829  830  831
CONECT  829  828
CONECT  830  828
CONECT  831  828  832  837
CONECT  832  831  833
CONECT  833  832  834  835
CONECT  834  833
CONECT  835  833  836  837
CONECT  836  835
CONECT  837  831  835  838
CONECT  838  837
CONECT  839  826  840  841
CONECT  840  839
CONECT  841  842  843  839
CONECT  916  900  917  918
CONECT  918  919  920  916
CONECT  919  918
CONECT  920  918  921  922  933
CONECT  921  920
CONECT  922  920  923  924  925
CONECT  923  922
CONECT  924  922
CONECT  925  922  926  931
CONECT  926  925  927
CONECT  927  926  928  929
CONECT  928  927
CONECT  929  927  930  931
CONECT  930  929
CONECT  931  925  929  932
CONECT  932  931
CONECT  933  920  934  935
CONECT  934  933
CONECT  935  936  937  933
CONECT 1409 1402 1410 1411
CONECT 1411 1412 1413 1409
CONECT 1412 1411
CONECT 1413 1411 1414 1415 1426
CONECT 1414 1413
CONECT 1415 1413 1416 1417 1418
CONECT 1416 1415
CONECT 1417 1415
CONECT 1418 1415 1419 1424
CONECT 1419 1418 1420
CONECT 1420 1419 1421 1422
CONECT 1421 1420
CONECT 1422 1420 1423 1424
CONECT 1423 1422
CONECT 1424 1418 1422 1425
CONECT 1425 1424
CONECT 1426 1413 1427 1428
CONECT 1427 1426
CONECT 1428 1429 1430 1426
CONECT 1501 1486 1502 1503
CONECT 1503 1504 1505 1501
CONECT 1504 1503
CONECT 1505 1503 1506 1507 1518
CONECT 1506 1505
CONECT 1507 1505 1508 1509 1510
CONECT 1508 1507
CONECT 1509 1507
CONECT 1510 1507 1511 1516
CONECT 1511 1510 1512
CONECT 1512 1511 1513 1514
CONECT 1513 1512
CONECT 1514 1512 1515 1516
CONECT 1515 1514
CONECT 1516 1510 1514 1517
CONECT 1517 1516
CONECT 1518 1505 1519 1520
CONECT 1519 1518
CONECT 1520 1521 1522 1518
CONECT 3478 3479 3527 3526 3502
CONECT 3479 3480 3483 3478 3528
CONECT 3480 3481 3484 3479 3529
CONECT 3481 3482 3480 3530 3486
CONECT 3482 3483 3531 3481 3488
CONECT 3483 3482 3479
CONECT 3484 3480 3485
CONECT 3485 3484
CONECT 3486 3481 3487
CONECT 3487 3486
CONECT 3488 3482 3493 3489
CONECT 3489 3490 3488 3532
CONECT 3490 3491 3489
CONECT 3491 3493 3490 3492
CONECT 3492 3491 3494 3495
CONECT 3493 3499 3491 3488
CONECT 3494 3496 3492 3497
CONECT 3495 3492
CONECT 3496 3494 3498 3499
CONECT 3497 3494
CONECT 3498 3496 3501 3500
CONECT 3499 3496 3493
CONECT 3500 3498
CONECT 3501 3498
CONECT 3502 3478 3503
CONECT 3503 3504 3505 3506 3502
CONECT 3504 3503
CONECT 3505 3503
CONECT 3506 3503 3507
CONECT 3507 3510 3508 3506 3509
CONECT 3508 3507
CONECT 3509 3507
CONECT 3510 3511 3507
CONECT 3511 3516 3512 3533 3510
CONECT 3512 3511 3513 3517 3534
CONECT 3513 3512 3535 3514 3519
CONECT 3514 3513 3515 3536 3521
CONECT 3515 3514 3516 3537 3523
CONECT 3516 3511 3515
CONECT 3517 3512 3518
CONECT 3518 3517
CONECT 3519 3513 3520
CONECT 3520 3519
CONECT 3521 3514 3522
CONECT 3522 3521
CONECT 3523 3515 3524 3538 3539
CONECT 3524 3523 3525
CONECT 3525 3524
CONECT 3526 3478
CONECT 3527 3478
CONECT 3528 3479
CONECT 3529 3480
CONECT 3530 3481
CONECT 3531 3482
CONECT 3532 3489
CONECT 3533 3511
CONECT 3534 3512
CONECT 3535 3513
CONECT 3536 3514
CONECT 3537 3515
CONECT 3538 3523
CONECT 3539 3523
END
