# Supplementary material for: Real-time monitoring of glycocarrier formation unravels cryptic details in glycosyl transfer
Source: RSC Chem Biol. 2026 Jun 1;7(7):1382–8. doi: 10.1039/d6cb00069j (PMC13224292; doi:10.1039/d6cb00069j)
Supplement: CB-007-D6CB00069J-s008 [file CB-007-D6CB00069J-s008.zip › D42A_CU_PPMS.pdb]

SEQRES   1 A  228  ASP LYS THR LEU VAL ILE ILE PRO THR TYR ASN GLU LEU
SEQRES   2 A  228  GLU ASN LEU PRO LEU ILE THR GLY ARG VAL ARG GLU ALA
SEQRES   3 A  228  ALA PRO ASP VAL ASP ILE LEU ILE VAL ASP ALA ASN SER
SEQRES   4 A  228  PRO ASP GLY THR GLY LYS ALA ALA ASP ALA LEU ALA GLU
SEQRES   5 A  228  LYS ASP SER HIE ILE LYS VAL PHE HIE ARG GLU GLY LYS
SEQRES   6 A  228  GLY GLY LEU CYS GLY ALA TYR VAL ALA GLY PHE ARG TRP
SEQRES   7 A  228  GLY LEU GLU ARG ASP TYR THR VAL LEU CYS GLU MET ASP
SEQRES   8 A  228  ALA ASP GLY SER HIE ALA PRO GLU GLN LEU HIE LEU LEU
SEQRES   9 A  228  LEU ASP GLN VAL ASP ALA GLY ALA ASP LEU VAL ILE GLY
SEQRES  10 A  228  SER ARG TYR VAL PRO GLY GLY LYS VAL VAL ASN TRP PRO
SEQRES  11 A  228  LYS ASN ARG TRP VAL LEU SER LYS GLY GLY ASN ILE TYR
SEQRES  12 A  228  ILE SER VAL ALA LEU GLY ALA GLY LEU SER ASP MET THR
SEQRES  13 A  228  ALA GLY TYR ARG ALA PHE LYS ARG GLU VAL LEU GLU ALA
SEQRES  14 A  228  ILE ASP LEU ASP GLU LEU SER ASN ALA GLY TYR ILE PHE
SEQRES  15 A  228  GLN VAL ASP MET ALA TRP ARG VAL VAL GLN ALA GLY PHE
SEQRES  16 A  228  ASP VAL ARG GLU VAL PRO ILE THR PHE THR GLU ARG GLU
SEQRES  17 A  228  ILE GLY GLU SER LYS LEU ASP GLY SER PHE VAL LYS ASP
SEQRES  18 A  228  SER LEU LEU GLU VAL THR LYS
HELIX    1   1 ASN A   20  ALA A   31  1                                  12
HELIX    2   2 LYS A   50  GLU A   57  1                                   8
HELIX    3   3 CYS A   74  ARG A   82  1                                   9
HELIX    4   4 LEU A   85  ARG A   87  1                                   3
HELIX    5   5 LEU A  106  ALA A  115  1                                  10
HELIX    6   6 ARG A  138  VAL A  151  1                                  14
HELIX    7   7 GLY A  156  SER A  158  1                                   3
HELIX    8   8 ARG A  169  LEU A  172  1                                   4
HELIX    9   9 VAL A  189  ARG A  194  1                                   6
HELIX   10  10 SER A  222  THR A  232  1                                  11
SHEET    1   1 1 THR A   8  PRO A  13  0
SHEET    2   2 1 ASP A  36  VAL A  40  0
SHEET    3   3 1 ILE A  62  PHE A  65  0
SHEET    4   4 1 VAL A  91  GLU A  94  0
SHEET    5   5 1 LEU A 119  SER A 123  0
SHEET    6   6 1 TYR A 164  LYS A 168  0
SHEET    7   7 1 VAL A 202  PRO A 206  0
ATOM      1  N   ASP A   6      49.075  49.749  22.920  1.00  0.00           N
ATOM      2  H1  ASP A   6      49.849  49.779  23.569  1.00  0.00           H
ATOM      3  H2  ASP A   6      49.365  49.257  22.087  1.00  0.00           H
ATOM      4  H3  ASP A   6      48.880  50.722  22.734  1.00  0.00           H
ATOM      5  CA  ASP A   6      47.850  49.256  23.560  1.00  0.00           C
ATOM      6  HA  ASP A   6      47.052  49.565  22.885  1.00  0.00           H
ATOM      7  CB  ASP A   6      47.982  47.713  23.723  1.00  0.00           C
ATOM      8  HB2 ASP A   6      47.067  47.311  24.158  1.00  0.00           H
ATOM      9  HB3 ASP A   6      48.766  47.447  24.432  1.00  0.00           H
ATOM     10  CG  ASP A   6      48.213  47.124  22.357  1.00  0.00           C
ATOM     11  OD1 ASP A   6      48.765  46.009  22.289  1.00  0.00           O
ATOM     12  OD2 ASP A   6      47.985  47.855  21.328  1.00  0.00           O
ATOM     13  C   ASP A   6      47.590  49.849  24.969  1.00  0.00           C
ATOM     14  O   ASP A   6      47.985  49.211  25.948  1.00  0.00           O
ATOM     15  N   LYS A   7      47.019  51.000  25.081  1.00  0.00           N
ATOM     16  H   LYS A   7      46.736  51.409  24.202  1.00  0.00           H
ATOM     17  CA  LYS A   7      46.479  51.653  26.322  1.00  0.00           C
ATOM     18  HA  LYS A   7      47.328  51.739  27.001  1.00  0.00           H
ATOM     19  CB  LYS A   7      45.752  53.017  26.037  1.00  0.00           C
ATOM     20  HB2 LYS A   7      45.000  52.938  25.252  1.00  0.00           H
ATOM     21  HB3 LYS A   7      46.547  53.616  25.592  1.00  0.00           H
ATOM     22  CG  LYS A   7      45.191  53.617  27.294  1.00  0.00           C
ATOM     23  HG2 LYS A   7      44.573  54.483  27.053  1.00  0.00           H
ATOM     24  HG3 LYS A   7      44.487  52.915  27.740  1.00  0.00           H
ATOM     25  CD  LYS A   7      46.240  53.911  28.388  1.00  0.00           C
ATOM     26  HD2 LYS A   7      46.643  53.010  28.852  1.00  0.00           H
ATOM     27  HD3 LYS A   7      47.107  54.466  28.029  1.00  0.00           H
ATOM     28  CE  LYS A   7      45.624  54.784  29.542  1.00  0.00           C
ATOM     29  HE2 LYS A   7      44.582  54.492  29.670  1.00  0.00           H
ATOM     30  HE3 LYS A   7      45.763  55.800  29.172  1.00  0.00           H
ATOM     31  NZ  LYS A   7      46.425  54.813  30.760  1.00  0.00           N
ATOM     32  HZ1 LYS A   7      46.024  55.475  31.409  1.00  0.00           H
ATOM     33  HZ2 LYS A   7      47.395  54.990  30.544  1.00  0.00           H
ATOM     34  HZ3 LYS A   7      46.254  53.918  31.196  1.00  0.00           H
ATOM     35  C   LYS A   7      45.471  50.612  26.934  1.00  0.00           C
ATOM     36  O   LYS A   7      44.422  50.421  26.333  1.00  0.00           O
ATOM     37  N   THR A   8      45.803  49.972  28.026  1.00  0.00           N
ATOM     38  H   THR A   8      46.687  50.208  28.453  1.00  0.00           H
ATOM     39  CA  THR A   8      45.204  48.765  28.519  1.00  0.00           C
ATOM     40  HA  THR A   8      44.421  48.543  27.794  1.00  0.00           H
ATOM     41  CB  THR A   8      46.113  47.575  28.585  1.00  0.00           C
ATOM     42  HB  THR A   8      46.968  47.720  29.246  1.00  0.00           H
ATOM     43  CG2 THR A   8      45.348  46.294  29.023  1.00  0.00           C
ATOM     44 HG21 THR A   8      45.078  46.380  30.075  1.00  0.00           H
ATOM     45 HG22 THR A   8      44.442  46.266  28.419  1.00  0.00           H
ATOM     46 HG23 THR A   8      45.956  45.421  28.784  1.00  0.00           H
ATOM     47  OG1 THR A   8      46.614  47.313  27.308  1.00  0.00           O
ATOM     48  HG1 THR A   8      46.994  48.160  27.065  1.00  0.00           H
ATOM     49  C   THR A   8      44.391  48.990  29.786  1.00  0.00           C
ATOM     50  O   THR A   8      44.959  49.362  30.769  1.00  0.00           O
ATOM     51  N   LEU A   9      43.076  48.758  29.772  1.00  0.00           N
ATOM     52  H   LEU A   9      42.644  48.517  28.891  1.00  0.00           H
ATOM     53  CA  LEU A   9      42.162  48.667  30.982  1.00  0.00           C
ATOM     54  HA  LEU A   9      42.528  49.282  31.805  1.00  0.00           H
ATOM     55  CB  LEU A   9      40.868  49.331  30.584  1.00  0.00           C
ATOM     56  HB2 LEU A   9      41.098  50.394  30.506  1.00  0.00           H
ATOM     57  HB3 LEU A   9      40.642  48.822  29.647  1.00  0.00           H
ATOM     58  CG  LEU A   9      39.699  49.385  31.590  1.00  0.00           C
ATOM     59  HG  LEU A   9      39.572  48.361  31.940  1.00  0.00           H
ATOM     60  CD1 LEU A   9      40.129  50.188  32.864  1.00  0.00           C
ATOM     61 HD11 LEU A   9      40.233  51.241  32.603  1.00  0.00           H
ATOM     62 HD12 LEU A   9      39.380  50.035  33.642  1.00  0.00           H
ATOM     63 HD13 LEU A   9      41.124  49.913  33.214  1.00  0.00           H
ATOM     64  CD2 LEU A   9      38.458  49.908  31.006  1.00  0.00           C
ATOM     65 HD21 LEU A   9      37.578  49.692  31.612  1.00  0.00           H
ATOM     66 HD22 LEU A   9      38.118  49.322  30.152  1.00  0.00           H
ATOM     67 HD23 LEU A   9      38.561  50.952  30.711  1.00  0.00           H
ATOM     68  C   LEU A   9      42.002  47.258  31.592  1.00  0.00           C
ATOM     69  O   LEU A   9      42.118  46.211  30.886  1.00  0.00           O
ATOM     70  N   VAL A  10      41.839  47.140  32.905  1.00  0.00           N
ATOM     71  H   VAL A  10      42.009  47.962  33.467  1.00  0.00           H
ATOM     72  CA  VAL A  10      41.191  46.059  33.644  1.00  0.00           C
ATOM     73  HA  VAL A  10      40.809  45.304  32.957  1.00  0.00           H
ATOM     74  CB  VAL A  10      42.109  45.373  34.661  1.00  0.00           C
ATOM     75  HB  VAL A  10      42.169  45.955  35.580  1.00  0.00           H
ATOM     76  CG1 VAL A  10      41.537  44.035  35.208  1.00  0.00           C
ATOM     77 HG11 VAL A  10      42.214  43.505  35.877  1.00  0.00           H
ATOM     78 HG12 VAL A  10      40.680  44.309  35.824  1.00  0.00           H
ATOM     79 HG13 VAL A  10      41.065  43.405  34.453  1.00  0.00           H
ATOM     80  CG2 VAL A  10      43.544  45.065  34.179  1.00  0.00           C
ATOM     81 HG21 VAL A  10      44.002  46.016  33.908  1.00  0.00           H
ATOM     82 HG22 VAL A  10      43.594  44.489  33.255  1.00  0.00           H
ATOM     83 HG23 VAL A  10      44.154  44.637  34.975  1.00  0.00           H
ATOM     84  C   VAL A  10      39.905  46.397  34.368  1.00  0.00           C
ATOM     85  O   VAL A  10      39.892  47.371  35.123  1.00  0.00           O
ATOM     86  N   ILE A  11      38.783  45.766  34.068  1.00  0.00           N
ATOM     87  H   ILE A  11      38.906  45.008  33.412  1.00  0.00           H
ATOM     88  CA  ILE A  11      37.421  46.035  34.644  1.00  0.00           C
ATOM     89  HA  ILE A  11      37.361  47.009  35.130  1.00  0.00           H
ATOM     90  CB  ILE A  11      36.323  46.128  33.546  1.00  0.00           C
ATOM     91  HB  ILE A  11      36.413  45.229  32.937  1.00  0.00           H
ATOM     92  CG2 ILE A  11      34.940  46.229  34.234  1.00  0.00           C
ATOM     93 HG21 ILE A  11      34.056  46.509  33.662  1.00  0.00           H
ATOM     94 HG22 ILE A  11      34.936  46.971  35.033  1.00  0.00           H
ATOM     95 HG23 ILE A  11      34.629  45.314  34.738  1.00  0.00           H
ATOM     96  CG1 ILE A  11      36.500  47.277  32.539  1.00  0.00           C
ATOM     97 HG12 ILE A  11      37.483  47.259  32.067  1.00  0.00           H
ATOM     98 HG13 ILE A  11      36.376  48.187  33.126  1.00  0.00           H
ATOM     99  CD1 ILE A  11      35.478  47.150  31.350  1.00  0.00           C
ATOM    100 HD11 ILE A  11      34.465  47.508  31.531  1.00  0.00           H
ATOM    101 HD12 ILE A  11      35.416  46.091  31.100  1.00  0.00           H
ATOM    102 HD13 ILE A  11      35.849  47.784  30.545  1.00  0.00           H
ATOM    103  C   ILE A  11      37.193  44.970  35.658  1.00  0.00           C
ATOM    104  O   ILE A  11      37.432  43.788  35.475  1.00  0.00           O
ATOM    105  N   ILE A  12      36.761  45.366  36.873  1.00  0.00           N
ATOM    106  H   ILE A  12      36.848  46.351  37.081  1.00  0.00           H
ATOM    107  CA  ILE A  12      36.488  44.550  38.078  1.00  0.00           C
ATOM    108  HA  ILE A  12      36.507  43.493  37.812  1.00  0.00           H
ATOM    109  CB  ILE A  12      37.644  44.664  39.056  1.00  0.00           C
ATOM    110  HB  ILE A  12      37.655  45.719  39.331  1.00  0.00           H
ATOM    111  CG2 ILE A  12      37.486  43.856  40.338  1.00  0.00           C
ATOM    112 HG21 ILE A  12      37.400  42.771  40.275  1.00  0.00           H
ATOM    113 HG22 ILE A  12      36.572  44.226  40.802  1.00  0.00           H
ATOM    114 HG23 ILE A  12      38.356  44.111  40.943  1.00  0.00           H
ATOM    115  CG1 ILE A  12      39.018  44.371  38.334  1.00  0.00           C
ATOM    116 HG12 ILE A  12      39.288  45.187  37.663  1.00  0.00           H
ATOM    117 HG13 ILE A  12      38.921  43.447  37.765  1.00  0.00           H
ATOM    118  CD1 ILE A  12      40.259  44.175  39.238  1.00  0.00           C
ATOM    119 HD11 ILE A  12      41.181  44.144  38.657  1.00  0.00           H
ATOM    120 HD12 ILE A  12      40.217  45.067  39.863  1.00  0.00           H
ATOM    121 HD13 ILE A  12      40.237  43.349  39.949  1.00  0.00           H
ATOM    122  C   ILE A  12      35.123  44.964  38.716  1.00  0.00           C
ATOM    123  O   ILE A  12      34.953  45.965  39.414  1.00  0.00           O
ATOM    124  N   PRO A  13      34.037  44.149  38.442  1.00  0.00           N
ATOM    125  CD  PRO A  13      34.142  42.993  37.628  1.00  0.00           C
ATOM    126  HD2 PRO A  13      34.804  42.245  38.065  1.00  0.00           H
ATOM    127  HD3 PRO A  13      34.554  43.278  36.660  1.00  0.00           H
ATOM    128  CG  PRO A  13      32.801  42.380  37.645  1.00  0.00           C
ATOM    129  HG2 PRO A  13      32.727  41.454  38.215  1.00  0.00           H
ATOM    130  HG3 PRO A  13      32.413  42.126  36.659  1.00  0.00           H
ATOM    131  CB  PRO A  13      31.860  43.469  38.245  1.00  0.00           C
ATOM    132  HB2 PRO A  13      31.703  44.046  37.333  1.00  0.00           H
ATOM    133  HB3 PRO A  13      30.937  43.130  38.715  1.00  0.00           H
ATOM    134  CA  PRO A  13      32.753  44.363  39.087  1.00  0.00           C
ATOM    135  HA  PRO A  13      32.490  45.390  38.837  1.00  0.00           H
ATOM    136  C   PRO A  13      32.718  43.939  40.544  1.00  0.00           C
ATOM    137  O   PRO A  13      33.375  42.933  40.886  1.00  0.00           O
ATOM    138  N   THR A  14      32.003  44.690  41.351  1.00  0.00           N
ATOM    139  H   THR A  14      31.633  45.549  40.971  1.00  0.00           H
ATOM    140  CA  THR A  14      31.921  44.653  42.880  1.00  0.00           C
ATOM    141  HA  THR A  14      32.423  43.728  43.162  1.00  0.00           H
ATOM    142  CB  THR A  14      32.733  45.790  43.579  1.00  0.00           C
ATOM    143  HB  THR A  14      32.725  45.605  44.653  1.00  0.00           H
ATOM    144  CG2 THR A  14      34.208  45.700  43.269  1.00  0.00           C
ATOM    145 HG21 THR A  14      34.390  45.758  42.196  1.00  0.00           H
ATOM    146 HG22 THR A  14      34.784  46.502  43.732  1.00  0.00           H
ATOM    147 HG23 THR A  14      34.636  44.754  43.601  1.00  0.00           H
ATOM    148  OG1 THR A  14      32.542  47.140  43.176  1.00  0.00           O
ATOM    149  HG1 THR A  14      31.861  47.146  42.499  1.00  0.00           H
ATOM    150  C   THR A  14      30.495  44.755  43.510  1.00  0.00           C
ATOM    151  O   THR A  14      29.720  45.668  43.280  1.00  0.00           O
ATOM    152  N   TYR A  15      30.309  43.828  44.442  1.00  0.00           N
ATOM    153  H   TYR A  15      30.809  42.950  44.420  1.00  0.00           H
ATOM    154  CA  TYR A  15      29.127  43.876  45.320  1.00  0.00           C
ATOM    155  HA  TYR A  15      28.787  44.905  45.435  1.00  0.00           H
ATOM    156  CB  TYR A  15      28.000  43.054  44.659  1.00  0.00           C
ATOM    157  HB2 TYR A  15      27.574  43.605  43.821  1.00  0.00           H
ATOM    158  HB3 TYR A  15      28.369  42.081  44.334  1.00  0.00           H
ATOM    159  CG  TYR A  15      26.834  42.893  45.681  1.00  0.00           C
ATOM    160  CD1 TYR A  15      26.634  41.762  46.537  1.00  0.00           C
ATOM    161  HD1 TYR A  15      27.259  40.881  46.526  1.00  0.00           H
ATOM    162  CE1 TYR A  15      25.601  41.819  47.459  1.00  0.00           C
ATOM    163  HE1 TYR A  15      25.373  40.968  48.084  1.00  0.00           H
ATOM    164  CZ  TYR A  15      24.858  42.992  47.667  1.00  0.00           C
ATOM    165  OH  TYR A  15      23.849  43.132  48.606  1.00  0.00           O
ATOM    166  HH  TYR A  15      23.804  42.360  49.176  1.00  0.00           H
ATOM    167  CE2 TYR A  15      25.122  44.168  46.972  1.00  0.00           C
ATOM    168  HE2 TYR A  15      24.507  45.043  47.124  1.00  0.00           H
ATOM    169  CD2 TYR A  15      26.110  44.072  45.982  1.00  0.00           C
ATOM    170  HD2 TYR A  15      26.192  44.938  45.342  1.00  0.00           H
ATOM    171  C   TYR A  15      29.569  43.252  46.638  1.00  0.00           C
ATOM    172  O   TYR A  15      29.882  42.059  46.639  1.00  0.00           O
ATOM    173  N   ASN A  16      29.682  44.005  47.699  1.00  0.00           N
ATOM    174  H   ASN A  16      29.379  44.951  47.517  1.00  0.00           H
ATOM    175  CA  ASN A  16      30.277  43.721  48.971  1.00  0.00           C
ATOM    176  HA  ASN A  16      29.974  44.649  49.456  1.00  0.00           H
ATOM    177  CB  ASN A  16      29.656  42.578  49.737  1.00  0.00           C
ATOM    178  HB2 ASN A  16      29.631  41.780  48.996  1.00  0.00           H
ATOM    179  HB3 ASN A  16      30.258  42.233  50.577  1.00  0.00           H
ATOM    180  CG  ASN A  16      28.262  42.738  50.326  1.00  0.00           C
ATOM    181  OD1 ASN A  16      27.776  43.777  50.781  1.00  0.00           O
ATOM    182  ND2 ASN A  16      27.598  41.662  50.445  1.00  0.00           N
ATOM    183 HD21 ASN A  16      28.137  40.808  50.416  1.00  0.00           H
ATOM    184 HD22 ASN A  16      26.807  41.561  51.066  1.00  0.00           H
ATOM    185  C   ASN A  16      31.773  43.689  48.991  1.00  0.00           C
ATOM    186  O   ASN A  16      32.313  43.771  50.044  1.00  0.00           O
ATOM    187  N   GLU A  17      32.515  43.577  47.896  1.00  0.00           N
ATOM    188  H   GLU A  17      32.008  43.578  47.023  1.00  0.00           H
ATOM    189  CA  GLU A  17      34.018  43.506  47.835  1.00  0.00           C
ATOM    190  HA  GLU A  17      34.357  42.639  48.401  1.00  0.00           H
ATOM    191  CB  GLU A  17      34.543  43.425  46.385  1.00  0.00           C
ATOM    192  HB2 GLU A  17      34.581  44.373  45.848  1.00  0.00           H
ATOM    193  HB3 GLU A  17      35.594  43.145  46.464  1.00  0.00           H
ATOM    194  CG  GLU A  17      33.827  42.385  45.501  1.00  0.00           C
ATOM    195  HG2 GLU A  17      34.180  42.496  44.476  1.00  0.00           H
ATOM    196  HG3 GLU A  17      32.740  42.473  45.498  1.00  0.00           H
ATOM    197  CD  GLU A  17      33.914  40.912  46.000  1.00  0.00           C
ATOM    198  OE1 GLU A  17      34.832  40.513  46.747  1.00  0.00           O
ATOM    199  OE2 GLU A  17      32.941  40.176  45.732  1.00  0.00           O
ATOM    200  C   GLU A  17      34.591  44.782  48.438  1.00  0.00           C
ATOM    201  O   GLU A  17      34.252  45.841  47.952  1.00  0.00           O
ATOM    202  N   LEU A  18      35.504  44.682  49.376  1.00  0.00           N
ATOM    203  H   LEU A  18      35.773  43.753  49.668  1.00  0.00           H
ATOM    204  CA  LEU A  18      36.180  45.787  50.006  1.00  0.00           C
ATOM    205  HA  LEU A  18      36.131  46.652  49.345  1.00  0.00           H
ATOM    206  CB  LEU A  18      35.320  46.241  51.224  1.00  0.00           C
ATOM    207  HB2 LEU A  18      35.411  45.520  52.037  1.00  0.00           H
ATOM    208  HB3 LEU A  18      34.274  46.453  50.999  1.00  0.00           H
ATOM    209  CG  LEU A  18      35.717  47.585  51.868  1.00  0.00           C
ATOM    210  HG  LEU A  18      36.764  47.537  52.168  1.00  0.00           H
ATOM    211  CD1 LEU A  18      35.375  48.812  50.990  1.00  0.00           C
ATOM    212 HD11 LEU A  18      35.357  49.688  51.639  1.00  0.00           H
ATOM    213 HD12 LEU A  18      36.063  48.922  50.152  1.00  0.00           H
ATOM    214 HD13 LEU A  18      34.328  48.740  50.696  1.00  0.00           H
ATOM    215  CD2 LEU A  18      34.954  47.793  53.162  1.00  0.00           C
ATOM    216 HD21 LEU A  18      35.184  48.782  53.558  1.00  0.00           H
ATOM    217 HD22 LEU A  18      33.883  47.761  52.959  1.00  0.00           H
ATOM    218 HD23 LEU A  18      35.256  47.115  53.961  1.00  0.00           H
ATOM    219  C   LEU A  18      37.661  45.490  50.261  1.00  0.00           C
ATOM    220  O   LEU A  18      38.490  45.860  49.465  1.00  0.00           O
ATOM    221  N   GLU A  19      37.969  44.751  51.399  1.00  0.00           N
ATOM    222  H   GLU A  19      37.278  44.403  52.049  1.00  0.00           H
ATOM    223  CA  GLU A  19      39.329  44.452  51.804  1.00  0.00           C
ATOM    224  HA  GLU A  19      40.007  45.303  51.859  1.00  0.00           H
ATOM    225  CB  GLU A  19      39.364  43.854  53.217  1.00  0.00           C
ATOM    226  HB2 GLU A  19      40.354  43.476  53.470  1.00  0.00           H
ATOM    227  HB3 GLU A  19      38.788  42.929  53.183  1.00  0.00           H
ATOM    228  CG  GLU A  19      38.932  44.783  54.377  1.00  0.00           C
ATOM    229  HG2 GLU A  19      38.063  45.332  54.014  1.00  0.00           H
ATOM    230  HG3 GLU A  19      38.645  44.181  55.239  1.00  0.00           H
ATOM    231  CD  GLU A  19      39.868  45.840  54.860  1.00  0.00           C
ATOM    232  OE1 GLU A  19      40.842  46.117  54.148  1.00  0.00           O
ATOM    233  OE2 GLU A  19      39.669  46.398  55.981  1.00  0.00           O
ATOM    234  C   GLU A  19      40.044  43.574  50.792  1.00  0.00           C
ATOM    235  O   GLU A  19      41.288  43.568  50.785  1.00  0.00           O
ATOM    236  N   ASN A  20      39.269  42.912  49.828  1.00  0.00           N
ATOM    237  H   ASN A  20      38.271  42.940  49.981  1.00  0.00           H
ATOM    238  CA  ASN A  20      39.885  42.233  48.662  1.00  0.00           C
ATOM    239  HA  ASN A  20      40.505  41.423  49.046  1.00  0.00           H
ATOM    240  CB  ASN A  20      38.878  41.480  47.778  1.00  0.00           C
ATOM    241  HB2 ASN A  20      39.554  41.134  46.996  1.00  0.00           H
ATOM    242  HB3 ASN A  20      38.124  42.057  47.243  1.00  0.00           H
ATOM    243  CG  ASN A  20      38.268  40.111  48.322  1.00  0.00           C
ATOM    244  OD1 ASN A  20      38.972  39.300  48.848  1.00  0.00           O
ATOM    245  ND2 ASN A  20      37.041  39.824  48.203  1.00  0.00           N
ATOM    246 HD21 ASN A  20      36.338  40.397  47.760  1.00  0.00           H
ATOM    247 HD22 ASN A  20      36.636  38.993  48.610  1.00  0.00           H
ATOM    248  C   ASN A  20      40.635  43.256  47.795  1.00  0.00           C
ATOM    249  O   ASN A  20      41.605  42.837  47.130  1.00  0.00           O
ATOM    250  N   LEU A  21      40.166  44.493  47.778  1.00  0.00           N
ATOM    251  H   LEU A  21      39.534  44.850  48.481  1.00  0.00           H
ATOM    252  CA  LEU A  21      40.554  45.435  46.767  1.00  0.00           C
ATOM    253  HA  LEU A  21      40.382  44.917  45.823  1.00  0.00           H
ATOM    254  CB  LEU A  21      39.559  46.669  46.647  1.00  0.00           C
ATOM    255  HB2 LEU A  21      39.429  47.263  47.552  1.00  0.00           H
ATOM    256  HB3 LEU A  21      39.888  47.305  45.826  1.00  0.00           H
ATOM    257  CG  LEU A  21      38.107  46.180  46.357  1.00  0.00           C
ATOM    258  HG  LEU A  21      37.716  45.652  47.226  1.00  0.00           H
ATOM    259  CD1 LEU A  21      37.335  47.400  46.142  1.00  0.00           C
ATOM    260 HD11 LEU A  21      37.572  47.887  45.196  1.00  0.00           H
ATOM    261 HD12 LEU A  21      37.367  48.090  46.984  1.00  0.00           H
ATOM    262 HD13 LEU A  21      36.307  47.052  46.034  1.00  0.00           H
ATOM    263  CD2 LEU A  21      37.976  45.369  45.088  1.00  0.00           C
ATOM    264 HD21 LEU A  21      38.317  45.921  44.212  1.00  0.00           H
ATOM    265 HD22 LEU A  21      38.539  44.441  45.190  1.00  0.00           H
ATOM    266 HD23 LEU A  21      36.914  45.186  44.922  1.00  0.00           H
ATOM    267  C   LEU A  21      42.092  45.796  46.899  1.00  0.00           C
ATOM    268  O   LEU A  21      42.786  45.655  45.920  1.00  0.00           O
ATOM    269  N   PRO A  22      42.578  46.195  48.110  1.00  0.00           N
ATOM    270  CD  PRO A  22      41.859  46.708  49.216  1.00  0.00           C
ATOM    271  HD2 PRO A  22      41.643  45.951  49.969  1.00  0.00           H
ATOM    272  HD3 PRO A  22      40.914  47.203  48.989  1.00  0.00           H
ATOM    273  CG  PRO A  22      42.814  47.784  49.782  1.00  0.00           C
ATOM    274  HG2 PRO A  22      42.635  47.857  50.855  1.00  0.00           H
ATOM    275  HG3 PRO A  22      42.721  48.754  49.293  1.00  0.00           H
ATOM    276  CB  PRO A  22      44.151  47.142  49.576  1.00  0.00           C
ATOM    277  HB2 PRO A  22      44.915  47.903  49.415  1.00  0.00           H
ATOM    278  HB3 PRO A  22      44.367  46.468  50.405  1.00  0.00           H
ATOM    279  CA  PRO A  22      43.988  46.420  48.275  1.00  0.00           C
ATOM    280  HA  PRO A  22      44.469  46.968  47.465  1.00  0.00           H
ATOM    281  C   PRO A  22      44.828  45.079  48.243  1.00  0.00           C
ATOM    282  O   PRO A  22      46.015  45.195  48.064  1.00  0.00           O
ATOM    283  N   LEU A  23      44.300  43.833  48.481  1.00  0.00           N
ATOM    284  H   LEU A  23      43.348  43.833  48.818  1.00  0.00           H
ATOM    285  CA  LEU A  23      45.002  42.612  48.154  1.00  0.00           C
ATOM    286  HA  LEU A  23      45.982  42.656  48.629  1.00  0.00           H
ATOM    287  CB  LEU A  23      44.251  41.377  48.696  1.00  0.00           C
ATOM    288  HB2 LEU A  23      44.658  40.467  48.256  1.00  0.00           H
ATOM    289  HB3 LEU A  23      43.262  41.492  48.253  1.00  0.00           H
ATOM    290  CG  LEU A  23      44.117  41.131  50.223  1.00  0.00           C
ATOM    291  HG  LEU A  23      43.547  41.846  50.817  1.00  0.00           H
ATOM    292  CD1 LEU A  23      43.489  39.682  50.379  1.00  0.00           C
ATOM    293 HD11 LEU A  23      43.399  39.400  51.428  1.00  0.00           H
ATOM    294 HD12 LEU A  23      42.526  39.672  49.869  1.00  0.00           H
ATOM    295 HD13 LEU A  23      44.087  38.970  49.810  1.00  0.00           H
ATOM    296  CD2 LEU A  23      45.547  41.006  50.698  1.00  0.00           C
ATOM    297 HD21 LEU A  23      46.203  40.312  50.173  1.00  0.00           H
ATOM    298 HD22 LEU A  23      45.469  40.620  51.714  1.00  0.00           H
ATOM    299 HD23 LEU A  23      45.819  42.061  50.672  1.00  0.00           H
ATOM    300  C   LEU A  23      45.258  42.466  46.682  1.00  0.00           C
ATOM    301  O   LEU A  23      46.405  42.347  46.234  1.00  0.00           O
ATOM    302  N   ILE A  24      44.196  42.347  45.838  1.00  0.00           N
ATOM    303  H   ILE A  24      43.292  42.682  46.141  1.00  0.00           H
ATOM    304  CA  ILE A  24      44.250  42.099  44.458  1.00  0.00           C
ATOM    305  HA  ILE A  24      45.061  41.409  44.223  1.00  0.00           H
ATOM    306  CB  ILE A  24      42.898  41.631  43.933  1.00  0.00           C
ATOM    307  HB  ILE A  24      42.057  42.184  44.351  1.00  0.00           H
ATOM    308  CG2 ILE A  24      42.671  41.600  42.447  1.00  0.00           C
ATOM    309 HG21 ILE A  24      41.612  41.405  42.278  1.00  0.00           H
ATOM    310 HG22 ILE A  24      43.348  40.837  42.063  1.00  0.00           H
ATOM    311 HG23 ILE A  24      42.937  42.613  42.146  1.00  0.00           H
ATOM    312  CG1 ILE A  24      42.749  40.108  44.303  1.00  0.00           C
ATOM    313 HG12 ILE A  24      43.557  39.584  43.792  1.00  0.00           H
ATOM    314 HG13 ILE A  24      41.761  39.750  44.014  1.00  0.00           H
ATOM    315  CD1 ILE A  24      42.827  39.787  45.859  1.00  0.00           C
ATOM    316 HD11 ILE A  24      42.097  40.414  46.370  1.00  0.00           H
ATOM    317 HD12 ILE A  24      43.858  39.892  46.196  1.00  0.00           H
ATOM    318 HD13 ILE A  24      42.775  38.705  45.986  1.00  0.00           H
ATOM    319  C   ILE A  24      44.705  43.326  43.606  1.00  0.00           C
ATOM    320  O   ILE A  24      45.567  43.129  42.753  1.00  0.00           O
ATOM    321  N   THR A  25      44.257  44.548  43.806  1.00  0.00           N
ATOM    322  H   THR A  25      43.610  44.666  44.572  1.00  0.00           H
ATOM    323  CA  THR A  25      44.799  45.702  43.008  1.00  0.00           C
ATOM    324  HA  THR A  25      44.652  45.396  41.972  1.00  0.00           H
ATOM    325  CB  THR A  25      44.099  47.063  43.214  1.00  0.00           C
ATOM    326  HB  THR A  25      44.703  47.804  42.690  1.00  0.00           H
ATOM    327  CG2 THR A  25      42.608  47.099  42.747  1.00  0.00           C
ATOM    328 HG21 THR A  25      42.016  46.262  43.117  1.00  0.00           H
ATOM    329 HG22 THR A  25      42.148  47.936  43.272  1.00  0.00           H
ATOM    330 HG23 THR A  25      42.505  47.244  41.671  1.00  0.00           H
ATOM    331  OG1 THR A  25      44.259  47.375  44.549  1.00  0.00           O
ATOM    332  HG1 THR A  25      43.862  46.664  45.058  1.00  0.00           H
ATOM    333  C   THR A  25      46.295  45.881  43.321  1.00  0.00           C
ATOM    334  O   THR A  25      47.067  46.122  42.392  1.00  0.00           O
ATOM    335  N   GLY A  26      46.635  45.587  44.610  1.00  0.00           N
ATOM    336  H   GLY A  26      45.880  45.481  45.272  1.00  0.00           H
ATOM    337  CA  GLY A  26      47.979  45.663  45.112  1.00  0.00           C
ATOM    338  HA2 GLY A  26      47.950  45.464  46.183  1.00  0.00           H
ATOM    339  HA3 GLY A  26      48.372  46.670  44.965  1.00  0.00           H
ATOM    340  C   GLY A  26      48.903  44.681  44.457  1.00  0.00           C
ATOM    341  O   GLY A  26      50.081  45.008  44.312  1.00  0.00           O
ATOM    342  N   ARG A  27      48.437  43.600  43.890  1.00  0.00           N
ATOM    343  H   ARG A  27      47.432  43.501  43.873  1.00  0.00           H
ATOM    344  CA  ARG A  27      49.076  42.673  42.999  1.00  0.00           C
ATOM    345  HA  ARG A  27      50.087  42.603  43.400  1.00  0.00           H
ATOM    346  CB  ARG A  27      48.463  41.322  43.125  1.00  0.00           C
ATOM    347  HB2 ARG A  27      48.786  40.708  42.283  1.00  0.00           H
ATOM    348  HB3 ARG A  27      47.374  41.334  43.089  1.00  0.00           H
ATOM    349  CG  ARG A  27      48.865  40.649  44.456  1.00  0.00           C
ATOM    350  HG2 ARG A  27      49.880  40.250  44.443  1.00  0.00           H
ATOM    351  HG3 ARG A  27      48.767  41.294  45.329  1.00  0.00           H
ATOM    352  CD  ARG A  27      47.974  39.453  44.742  1.00  0.00           C
ATOM    353  HD2 ARG A  27      48.278  39.053  45.709  1.00  0.00           H
ATOM    354  HD3 ARG A  27      46.974  39.854  44.909  1.00  0.00           H
ATOM    355  NE  ARG A  27      47.867  38.383  43.738  1.00  0.00           N
ATOM    356  HE  ARG A  27      48.432  38.391  42.901  1.00  0.00           H
ATOM    357  CZ  ARG A  27      46.981  37.421  43.734  1.00  0.00           C
ATOM    358  NH1 ARG A  27      46.007  37.277  44.598  1.00  0.00           N
ATOM    359 HH11 ARG A  27      46.135  37.680  45.515  1.00  0.00           H
ATOM    360 HH12 ARG A  27      45.346  36.516  44.536  1.00  0.00           H
ATOM    361  NH2 ARG A  27      47.042  36.415  42.918  1.00  0.00           N
ATOM    362 HH21 ARG A  27      47.715  36.526  42.173  1.00  0.00           H
ATOM    363 HH22 ARG A  27      46.285  35.750  42.988  1.00  0.00           H
ATOM    364  C   ARG A  27      49.029  43.016  41.536  1.00  0.00           C
ATOM    365  O   ARG A  27      50.109  42.868  40.911  1.00  0.00           O
ATOM    366  N   VAL A  28      47.924  43.590  41.001  1.00  0.00           N
ATOM    367  H   VAL A  28      47.148  43.746  41.629  1.00  0.00           H
ATOM    368  CA  VAL A  28      47.830  44.126  39.556  1.00  0.00           C
ATOM    369  HA  VAL A  28      48.103  43.319  38.876  1.00  0.00           H
ATOM    370  CB  VAL A  28      46.354  44.640  39.154  1.00  0.00           C
ATOM    371  HB  VAL A  28      46.021  45.426  39.832  1.00  0.00           H
ATOM    372  CG1 VAL A  28      46.280  45.254  37.765  1.00  0.00           C
ATOM    373 HG11 VAL A  28      46.854  44.536  37.180  1.00  0.00           H
ATOM    374 HG12 VAL A  28      45.241  45.355  37.451  1.00  0.00           H
ATOM    375 HG13 VAL A  28      46.802  46.211  37.755  1.00  0.00           H
ATOM    376  CG2 VAL A  28      45.229  43.584  39.275  1.00  0.00           C
ATOM    377 HG21 VAL A  28      45.425  42.756  38.593  1.00  0.00           H
ATOM    378 HG22 VAL A  28      44.217  43.922  39.054  1.00  0.00           H
ATOM    379 HG23 VAL A  28      45.309  43.251  40.310  1.00  0.00           H
ATOM    380  C   VAL A  28      48.846  45.271  39.301  1.00  0.00           C
ATOM    381  O   VAL A  28      49.540  45.258  38.339  1.00  0.00           O
ATOM    382  N   ARG A  29      49.099  46.096  40.314  1.00  0.00           N
ATOM    383  H   ARG A  29      48.571  46.094  41.175  1.00  0.00           H
ATOM    384  CA  ARG A  29      50.014  47.188  40.113  1.00  0.00           C
ATOM    385  HA  ARG A  29      49.796  47.595  39.126  1.00  0.00           H
ATOM    386  CB  ARG A  29      49.732  48.311  41.138  1.00  0.00           C
ATOM    387  HB2 ARG A  29      50.425  49.137  40.977  1.00  0.00           H
ATOM    388  HB3 ARG A  29      48.706  48.677  41.101  1.00  0.00           H
ATOM    389  CG  ARG A  29      50.018  47.811  42.555  1.00  0.00           C
ATOM    390  HG2 ARG A  29      49.243  47.115  42.878  1.00  0.00           H
ATOM    391  HG3 ARG A  29      50.938  47.237  42.444  1.00  0.00           H
ATOM    392  CD  ARG A  29      50.117  48.963  43.534  1.00  0.00           C
ATOM    393  HD2 ARG A  29      50.793  49.709  43.116  1.00  0.00           H
ATOM    394  HD3 ARG A  29      49.178  49.502  43.660  1.00  0.00           H
ATOM    395  NE  ARG A  29      50.643  48.569  44.876  1.00  0.00           N
ATOM    396  HE  ARG A  29      51.651  48.514  44.862  1.00  0.00           H
ATOM    397  CZ  ARG A  29      50.020  48.462  46.036  1.00  0.00           C
ATOM    398  NH1 ARG A  29      50.578  47.938  47.100  1.00  0.00           N
ATOM    399 HH11 ARG A  29      51.523  47.583  47.082  1.00  0.00           H
ATOM    400 HH12 ARG A  29      50.013  47.834  47.931  1.00  0.00           H
ATOM    401  NH2 ARG A  29      48.752  48.783  46.144  1.00  0.00           N
ATOM    402 HH21 ARG A  29      48.206  49.058  45.340  1.00  0.00           H
ATOM    403 HH22 ARG A  29      48.310  48.904  47.044  1.00  0.00           H
ATOM    404  C   ARG A  29      51.479  46.815  39.969  1.00  0.00           C
ATOM    405  O   ARG A  29      52.224  47.709  39.519  1.00  0.00           O
ATOM    406  N   GLU A  30      51.916  45.619  40.356  1.00  0.00           N
ATOM    407  H   GLU A  30      51.236  45.001  40.776  1.00  0.00           H
ATOM    408  CA  GLU A  30      53.190  45.055  40.120  1.00  0.00           C
ATOM    409  HA  GLU A  30      53.835  45.867  39.786  1.00  0.00           H
ATOM    410  CB  GLU A  30      53.813  44.615  41.512  1.00  0.00           C
ATOM    411  HB2 GLU A  30      53.304  43.726  41.882  1.00  0.00           H
ATOM    412  HB3 GLU A  30      54.877  44.463  41.332  1.00  0.00           H
ATOM    413  CG  GLU A  30      53.559  45.501  42.764  1.00  0.00           C
ATOM    414  HG2 GLU A  30      52.479  45.424  42.888  1.00  0.00           H
ATOM    415  HG3 GLU A  30      53.969  44.980  43.630  1.00  0.00           H
ATOM    416  CD  GLU A  30      54.093  46.958  42.663  1.00  0.00           C
ATOM    417  OE1 GLU A  30      55.163  47.305  42.092  1.00  0.00           O
ATOM    418  OE2 GLU A  30      53.486  47.818  43.369  1.00  0.00           O
ATOM    419  C   GLU A  30      53.234  43.967  38.996  1.00  0.00           C
ATOM    420  O   GLU A  30      54.278  43.760  38.370  1.00  0.00           O
ATOM    421  N   ALA A  31      52.142  43.154  38.831  1.00  0.00           N
ATOM    422  H   ALA A  31      51.325  43.226  39.421  1.00  0.00           H
ATOM    423  CA  ALA A  31      52.078  42.240  37.652  1.00  0.00           C
ATOM    424  HA  ALA A  31      53.040  41.737  37.559  1.00  0.00           H
ATOM    425  CB  ALA A  31      51.024  41.142  37.997  1.00  0.00           C
ATOM    426  HB1 ALA A  31      51.003  40.259  37.359  1.00  0.00           H
ATOM    427  HB2 ALA A  31      50.007  41.526  37.910  1.00  0.00           H
ATOM    428  HB3 ALA A  31      51.195  40.641  38.950  1.00  0.00           H
ATOM    429  C   ALA A  31      51.847  42.932  36.259  1.00  0.00           C
ATOM    430  O   ALA A  31      52.004  42.181  35.289  1.00  0.00           O
ATOM    431  N   ALA A  32      51.528  44.252  36.307  1.00  0.00           N
ATOM    432  H   ALA A  32      51.355  44.657  37.216  1.00  0.00           H
ATOM    433  CA  ALA A  32      51.287  45.063  35.118  1.00  0.00           C
ATOM    434  HA  ALA A  32      52.139  44.979  34.443  1.00  0.00           H
ATOM    435  CB  ALA A  32      50.067  44.570  34.348  1.00  0.00           C
ATOM    436  HB1 ALA A  32      49.223  44.497  35.035  1.00  0.00           H
ATOM    437  HB2 ALA A  32      50.317  43.651  33.819  1.00  0.00           H
ATOM    438  HB3 ALA A  32      49.764  45.364  33.665  1.00  0.00           H
ATOM    439  C   ALA A  32      51.242  46.617  35.538  1.00  0.00           C
ATOM    440  O   ALA A  32      50.148  47.228  35.519  1.00  0.00           O
ATOM    441  N   PRO A  33      52.339  47.237  35.932  1.00  0.00           N
ATOM    442  CD  PRO A  33      53.637  46.531  36.035  1.00  0.00           C
ATOM    443  HD2 PRO A  33      54.046  46.172  35.091  1.00  0.00           H
ATOM    444  HD3 PRO A  33      53.539  45.675  36.703  1.00  0.00           H
ATOM    445  CG  PRO A  33      54.586  47.539  36.667  1.00  0.00           C
ATOM    446  HG2 PRO A  33      54.742  47.353  37.729  1.00  0.00           H
ATOM    447  HG3 PRO A  33      55.550  47.641  36.167  1.00  0.00           H
ATOM    448  CB  PRO A  33      53.902  48.888  36.601  1.00  0.00           C
ATOM    449  HB2 PRO A  33      54.038  49.409  37.549  1.00  0.00           H
ATOM    450  HB3 PRO A  33      54.448  49.367  35.788  1.00  0.00           H
ATOM    451  CA  PRO A  33      52.469  48.641  36.342  1.00  0.00           C
ATOM    452  HA  PRO A  33      52.055  48.808  37.337  1.00  0.00           H
ATOM    453  C   PRO A  33      51.851  49.746  35.383  1.00  0.00           C
ATOM    454  O   PRO A  33      51.597  50.796  35.922  1.00  0.00           O
ATOM    455  N   ASP A  34      51.535  49.349  34.114  1.00  0.00           N
ATOM    456  H   ASP A  34      51.690  48.372  33.907  1.00  0.00           H
ATOM    457  CA  ASP A  34      50.901  50.183  33.045  1.00  0.00           C
ATOM    458  HA  ASP A  34      50.941  51.215  33.395  1.00  0.00           H
ATOM    459  CB  ASP A  34      51.752  49.988  31.811  1.00  0.00           C
ATOM    460  HB2 ASP A  34      51.747  49.000  31.350  1.00  0.00           H
ATOM    461  HB3 ASP A  34      51.420  50.742  31.098  1.00  0.00           H
ATOM    462  CG  ASP A  34      53.254  50.413  31.953  1.00  0.00           C
ATOM    463  OD1 ASP A  34      54.140  49.580  32.273  1.00  0.00           O
ATOM    464  OD2 ASP A  34      53.486  51.652  31.780  1.00  0.00           O
ATOM    465  C   ASP A  34      49.407  49.937  32.772  1.00  0.00           C
ATOM    466  O   ASP A  34      48.963  50.644  31.793  1.00  0.00           O
ATOM    467  N   VAL A  35      48.703  48.986  33.344  1.00  0.00           N
ATOM    468  H   VAL A  35      49.166  48.430  34.048  1.00  0.00           H
ATOM    469  CA  VAL A  35      47.241  48.918  33.159  1.00  0.00           C
ATOM    470  HA  VAL A  35      47.003  49.294  32.164  1.00  0.00           H
ATOM    471  CB  VAL A  35      46.725  47.486  33.274  1.00  0.00           C
ATOM    472  HB  VAL A  35      45.672  47.614  33.025  1.00  0.00           H
ATOM    473  CG1 VAL A  35      47.309  46.654  32.162  1.00  0.00           C
ATOM    474 HG11 VAL A  35      48.386  46.710  32.326  1.00  0.00           H
ATOM    475 HG12 VAL A  35      47.228  47.125  31.183  1.00  0.00           H
ATOM    476 HG13 VAL A  35      46.982  45.615  32.127  1.00  0.00           H
ATOM    477  CG2 VAL A  35      46.828  46.893  34.619  1.00  0.00           C
ATOM    478 HG21 VAL A  35      46.213  47.463  35.316  1.00  0.00           H
ATOM    479 HG22 VAL A  35      46.472  45.863  34.622  1.00  0.00           H
ATOM    480 HG23 VAL A  35      47.830  47.033  35.024  1.00  0.00           H
ATOM    481  C   VAL A  35      46.491  49.889  34.085  1.00  0.00           C
ATOM    482  O   VAL A  35      46.737  50.058  35.260  1.00  0.00           O
ATOM    483  N   ASP A  36      45.435  50.448  33.586  1.00  0.00           N
ATOM    484  H   ASP A  36      45.178  50.357  32.614  1.00  0.00           H
ATOM    485  CA  ASP A  36      44.458  51.052  34.447  1.00  0.00           C
ATOM    486  HA  ASP A  36      44.855  51.585  35.311  1.00  0.00           H
ATOM    487  CB  ASP A  36      43.695  52.229  33.727  1.00  0.00           C
ATOM    488  HB2 ASP A  36      43.127  52.806  34.457  1.00  0.00           H
ATOM    489  HB3 ASP A  36      43.139  51.868  32.861  1.00  0.00           H
ATOM    490  CG  ASP A  36      44.634  53.276  33.118  1.00  0.00           C
ATOM    491  OD1 ASP A  36      45.828  53.468  33.494  1.00  0.00           O
ATOM    492  OD2 ASP A  36      44.054  54.001  32.304  1.00  0.00           O
ATOM    493  C   ASP A  36      43.507  50.052  35.012  1.00  0.00           C
ATOM    494  O   ASP A  36      43.421  48.949  34.485  1.00  0.00           O
ATOM    495  N   ILE A  37      42.779  50.437  36.063  1.00  0.00           N
ATOM    496  H   ILE A  37      42.869  51.421  36.273  1.00  0.00           H
ATOM    497  CA  ILE A  37      41.762  49.627  36.734  1.00  0.00           C
ATOM    498  HA  ILE A  37      41.606  48.763  36.088  1.00  0.00           H
ATOM    499  CB  ILE A  37      42.278  48.993  38.166  1.00  0.00           C
ATOM    500  HB  ILE A  37      42.363  49.762  38.934  1.00  0.00           H
ATOM    501  CG2 ILE A  37      41.191  48.012  38.781  1.00  0.00           C
ATOM    502 HG21 ILE A  37      40.960  47.173  38.125  1.00  0.00           H
ATOM    503 HG22 ILE A  37      41.533  47.679  39.760  1.00  0.00           H
ATOM    504 HG23 ILE A  37      40.279  48.597  38.902  1.00  0.00           H
ATOM    505  CG1 ILE A  37      43.645  48.273  37.954  1.00  0.00           C
ATOM    506 HG12 ILE A  37      43.486  47.521  37.181  1.00  0.00           H
ATOM    507 HG13 ILE A  37      44.353  48.899  37.410  1.00  0.00           H
ATOM    508  CD1 ILE A  37      44.295  47.611  39.152  1.00  0.00           C
ATOM    509 HD11 ILE A  37      44.047  48.244  40.004  1.00  0.00           H
ATOM    510 HD12 ILE A  37      45.341  47.483  38.871  1.00  0.00           H
ATOM    511 HD13 ILE A  37      43.923  46.592  39.261  1.00  0.00           H
ATOM    512  C   ILE A  37      40.465  50.366  36.803  1.00  0.00           C
ATOM    513  O   ILE A  37      40.504  51.458  37.304  1.00  0.00           O
ATOM    514  N   LEU A  38      39.331  49.741  36.564  1.00  0.00           N
ATOM    515  H   LEU A  38      39.439  48.786  36.254  1.00  0.00           H
ATOM    516  CA  LEU A  38      38.021  50.242  36.922  1.00  0.00           C
ATOM    517  HA  LEU A  38      38.076  51.126  37.557  1.00  0.00           H
ATOM    518  CB  LEU A  38      37.187  50.583  35.687  1.00  0.00           C
ATOM    519  HB2 LEU A  38      37.697  51.370  35.131  1.00  0.00           H
ATOM    520  HB3 LEU A  38      37.236  49.772  34.960  1.00  0.00           H
ATOM    521  CG  LEU A  38      35.771  51.134  35.926  1.00  0.00           C
ATOM    522  HG  LEU A  38      35.270  50.495  36.653  1.00  0.00           H
ATOM    523  CD1 LEU A  38      35.768  52.530  36.442  1.00  0.00           C
ATOM    524 HD11 LEU A  38      34.775  52.869  36.741  1.00  0.00           H
ATOM    525 HD12 LEU A  38      36.182  53.134  35.635  1.00  0.00           H
ATOM    526 HD13 LEU A  38      36.371  52.464  37.348  1.00  0.00           H
ATOM    527  CD2 LEU A  38      34.896  51.041  34.624  1.00  0.00           C
ATOM    528 HD21 LEU A  38      34.877  50.030  34.217  1.00  0.00           H
ATOM    529 HD22 LEU A  38      35.425  51.663  33.903  1.00  0.00           H
ATOM    530 HD23 LEU A  38      33.891  51.423  34.804  1.00  0.00           H
ATOM    531  C   LEU A  38      37.238  49.213  37.793  1.00  0.00           C
ATOM    532  O   LEU A  38      36.721  48.166  37.333  1.00  0.00           O
ATOM    533  N   ILE A  39      36.983  49.569  39.041  1.00  0.00           N
ATOM    534  H   ILE A  39      37.414  50.421  39.372  1.00  0.00           H
ATOM    535  CA  ILE A  39      36.004  49.003  39.919  1.00  0.00           C
ATOM    536  HA  ILE A  39      36.046  47.931  39.731  1.00  0.00           H
ATOM    537  CB  ILE A  39      36.563  49.364  41.314  1.00  0.00           C
ATOM    538  HB  ILE A  39      36.483  50.431  41.518  1.00  0.00           H
ATOM    539  CG2 ILE A  39      35.654  48.712  42.313  1.00  0.00           C
ATOM    540 HG21 ILE A  39      34.672  49.181  42.249  1.00  0.00           H
ATOM    541 HG22 ILE A  39      36.031  48.775  43.333  1.00  0.00           H
ATOM    542 HG23 ILE A  39      35.552  47.640  42.148  1.00  0.00           H
ATOM    543  CG1 ILE A  39      38.053  49.033  41.639  1.00  0.00           C
ATOM    544 HG12 ILE A  39      38.657  49.659  40.983  1.00  0.00           H
ATOM    545 HG13 ILE A  39      38.350  49.330  42.645  1.00  0.00           H
ATOM    546  CD1 ILE A  39      38.518  47.607  41.452  1.00  0.00           C
ATOM    547 HD11 ILE A  39      39.602  47.562  41.558  1.00  0.00           H
ATOM    548 HD12 ILE A  39      38.027  47.012  42.222  1.00  0.00           H
ATOM    549 HD13 ILE A  39      38.248  47.273  40.450  1.00  0.00           H
ATOM    550  C   ILE A  39      34.507  49.531  39.658  1.00  0.00           C
ATOM    551  O   ILE A  39      34.286  50.714  39.480  1.00  0.00           O
ATOM    552  N   VAL A  40      33.495  48.665  39.830  1.00  0.00           N
ATOM    553  H   VAL A  40      33.650  47.719  40.147  1.00  0.00           H
ATOM    554  CA  VAL A  40      32.100  49.052  39.581  1.00  0.00           C
ATOM    555  HA  VAL A  40      31.992  50.137  39.596  1.00  0.00           H
ATOM    556  CB  VAL A  40      31.740  48.697  38.208  1.00  0.00           C
ATOM    557  HB  VAL A  40      31.612  47.620  38.101  1.00  0.00           H
ATOM    558  CG1 VAL A  40      30.502  49.382  37.687  1.00  0.00           C
ATOM    559 HG11 VAL A  40      30.748  50.443  37.642  1.00  0.00           H
ATOM    560 HG12 VAL A  40      29.685  49.192  38.383  1.00  0.00           H
ATOM    561 HG13 VAL A  40      30.222  48.911  36.745  1.00  0.00           H
ATOM    562  CG2 VAL A  40      32.754  48.978  37.092  1.00  0.00           C
ATOM    563 HG21 VAL A  40      32.817  50.057  36.950  1.00  0.00           H
ATOM    564 HG22 VAL A  40      32.394  48.746  36.090  1.00  0.00           H
ATOM    565 HG23 VAL A  40      33.782  48.644  37.229  1.00  0.00           H
ATOM    566  C   VAL A  40      31.166  48.610  40.706  1.00  0.00           C
ATOM    567  O   VAL A  40      31.053  47.404  40.991  1.00  0.00           O
ATOM    568  N   ASP A  41      30.437  49.537  41.385  1.00  0.00           N
ATOM    569  H   ASP A  41      30.616  50.517  41.224  1.00  0.00           H
ATOM    570  CA  ASP A  41      29.576  49.230  42.542  1.00  0.00           C
ATOM    571  HA  ASP A  41      29.991  48.396  43.109  1.00  0.00           H
ATOM    572  CB  ASP A  41      29.576  50.351  43.612  1.00  0.00           C
ATOM    573  HB2 ASP A  41      30.626  50.519  43.847  1.00  0.00           H
ATOM    574  HB3 ASP A  41      29.200  51.269  43.159  1.00  0.00           H
ATOM    575  CG  ASP A  41      28.774  50.111  44.851  1.00  0.00           C
ATOM    576  OD1 ASP A  41      28.116  51.045  45.371  1.00  0.00           O
ATOM    577  OD2 ASP A  41      28.628  48.924  45.250  1.00  0.00           O
ATOM    578  C   ASP A  41      28.164  48.795  41.983  1.00  0.00           C
ATOM    579  O   ASP A  41      27.776  49.043  40.869  1.00  0.00           O
ATOM    580  N   ALA A  42      27.270  48.402  42.884  1.00  0.00           N
ATOM    581  H   ALA A  42      27.683  48.354  43.804  1.00  0.00           H
ATOM    582  CA  ALA A  42      25.836  48.354  42.697  1.00  0.00           C
ATOM    583  HA  ALA A  42      25.482  49.154  42.048  1.00  0.00           H
ATOM    584  CB  ALA A  42      25.443  46.980  42.064  1.00  0.00           C
ATOM    585  HB1 ALA A  42      25.725  46.138  42.695  1.00  0.00           H
ATOM    586  HB2 ALA A  42      24.361  46.849  42.027  1.00  0.00           H
ATOM    587  HB3 ALA A  42      25.944  46.950  41.097  1.00  0.00           H
ATOM    588  C   ALA A  42      25.182  48.558  44.037  1.00  0.00           C
ATOM    589  O   ALA A  42      24.366  47.783  44.547  1.00  0.00           O
ATOM    590  N   ASN A  43      25.564  49.745  44.600  1.00  0.00           N
ATOM    591  H   ASN A  43      26.159  50.430  44.158  1.00  0.00           H
ATOM    592  CA  ASN A  43      24.914  50.172  45.868  1.00  0.00           C
ATOM    593  HA  ASN A  43      25.537  50.982  46.247  1.00  0.00           H
ATOM    594  CB  ASN A  43      23.477  50.682  45.621  1.00  0.00           C
ATOM    595  HB2 ASN A  43      22.809  49.898  45.263  1.00  0.00           H
ATOM    596  HB3 ASN A  43      23.438  51.405  44.806  1.00  0.00           H
ATOM    597  CG  ASN A  43      22.685  51.348  46.807  1.00  0.00           C
ATOM    598  OD1 ASN A  43      21.637  50.889  47.235  1.00  0.00           O
ATOM    599  ND2 ASN A  43      23.287  52.332  47.422  1.00  0.00           N
ATOM    600 HD21 ASN A  43      22.655  52.800  48.056  1.00  0.00           H
ATOM    601 HD22 ASN A  43      24.139  52.791  47.133  1.00  0.00           H
ATOM    602  C   ASN A  43      25.054  49.180  47.077  1.00  0.00           C
ATOM    603  O   ASN A  43      24.116  49.019  47.831  1.00  0.00           O
ATOM    604  N   SER A  44      26.237  48.550  47.250  1.00  0.00           N
ATOM    605  H   SER A  44      26.984  48.660  46.579  1.00  0.00           H
ATOM    606  CA  SER A  44      26.524  47.521  48.238  1.00  0.00           C
ATOM    607  HA  SER A  44      25.944  46.682  47.853  1.00  0.00           H
ATOM    608  CB  SER A  44      28.030  47.198  48.264  1.00  0.00           C
ATOM    609  HB2 SER A  44      28.476  48.113  48.654  1.00  0.00           H
ATOM    610  HB3 SER A  44      28.334  46.418  48.962  1.00  0.00           H
ATOM    611  OG  SER A  44      28.551  46.899  46.951  1.00  0.00           O
ATOM    612  HG  SER A  44      28.499  47.630  46.331  1.00  0.00           H
ATOM    613  C   SER A  44      26.240  47.952  49.720  1.00  0.00           C
ATOM    614  O   SER A  44      26.386  49.174  49.966  1.00  0.00           O
ATOM    615  N   PRO A  45      25.645  47.079  50.592  1.00  0.00           N
ATOM    616  CD  PRO A  45      24.892  45.965  50.178  1.00  0.00           C
ATOM    617  HD2 PRO A  45      24.090  46.410  49.590  1.00  0.00           H
ATOM    618  HD3 PRO A  45      25.425  45.334  49.466  1.00  0.00           H
ATOM    619  CG  PRO A  45      24.415  45.251  51.492  1.00  0.00           C
ATOM    620  HG2 PRO A  45      25.014  44.361  51.684  1.00  0.00           H
ATOM    621  HG3 PRO A  45      23.332  45.124  51.490  1.00  0.00           H
ATOM    622  CB  PRO A  45      24.527  46.268  52.569  1.00  0.00           C
ATOM    623  HB2 PRO A  45      24.859  45.935  53.552  1.00  0.00           H
ATOM    624  HB3 PRO A  45      23.542  46.719  52.695  1.00  0.00           H
ATOM    625  CA  PRO A  45      25.508  47.346  52.068  1.00  0.00           C
ATOM    626  HA  PRO A  45      25.052  48.335  52.107  1.00  0.00           H
ATOM    627  C   PRO A  45      26.860  47.305  52.833  1.00  0.00           C
ATOM    628  O   PRO A  45      27.055  47.897  53.910  1.00  0.00           O
ATOM    629  N   ASP A  46      27.913  46.561  52.301  1.00  0.00           N
ATOM    630  H   ASP A  46      27.811  46.010  51.462  1.00  0.00           H
ATOM    631  CA  ASP A  46      29.330  46.712  52.686  1.00  0.00           C
ATOM    632  HA  ASP A  46      29.366  47.036  53.726  1.00  0.00           H
ATOM    633  CB  ASP A  46      30.215  45.440  52.580  1.00  0.00           C
ATOM    634  HB2 ASP A  46      29.999  45.044  51.588  1.00  0.00           H
ATOM    635  HB3 ASP A  46      31.284  45.647  52.523  1.00  0.00           H
ATOM    636  CG  ASP A  46      30.020  44.337  53.597  1.00  0.00           C
ATOM    637  OD1 ASP A  46      29.207  44.514  54.554  1.00  0.00           O
ATOM    638  OD2 ASP A  46      30.672  43.254  53.518  1.00  0.00           O
ATOM    639  C   ASP A  46      29.957  47.822  51.836  1.00  0.00           C
ATOM    640  O   ASP A  46      29.652  47.967  50.657  1.00  0.00           O
ATOM    641  N   GLY A  47      30.751  48.686  52.453  1.00  0.00           N
ATOM    642  H   GLY A  47      30.859  48.569  53.451  1.00  0.00           H
ATOM    643  CA  GLY A  47      31.282  50.081  52.054  1.00  0.00           C
ATOM    644  HA2 GLY A  47      30.500  50.840  52.019  1.00  0.00           H
ATOM    645  HA3 GLY A  47      32.039  50.381  52.779  1.00  0.00           H
ATOM    646  C   GLY A  47      31.985  50.154  50.691  1.00  0.00           C
ATOM    647  O   GLY A  47      32.565  51.220  50.470  1.00  0.00           O
ATOM    648  N   THR A  48      31.851  49.174  49.807  1.00  0.00           N
ATOM    649  H   THR A  48      31.147  48.504  50.084  1.00  0.00           H
ATOM    650  CA  THR A  48      32.272  49.090  48.443  1.00  0.00           C
ATOM    651  HA  THR A  48      33.343  48.914  48.340  1.00  0.00           H
ATOM    652  CB  THR A  48      31.557  48.026  47.748  1.00  0.00           C
ATOM    653  HB  THR A  48      30.488  48.211  47.843  1.00  0.00           H
ATOM    654  CG2 THR A  48      31.874  47.812  46.257  1.00  0.00           C
ATOM    655 HG21 THR A  48      31.817  48.735  45.679  1.00  0.00           H
ATOM    656 HG22 THR A  48      32.772  47.206  46.130  1.00  0.00           H
ATOM    657 HG23 THR A  48      31.108  47.110  45.927  1.00  0.00           H
ATOM    658  OG1 THR A  48      31.887  46.786  48.379  1.00  0.00           O
ATOM    659  HG1 THR A  48      32.711  46.426  48.043  1.00  0.00           H
ATOM    660  C   THR A  48      32.025  50.419  47.580  1.00  0.00           C
ATOM    661  O   THR A  48      30.928  50.991  47.822  1.00  0.00           O
ATOM    662  N   GLY A  49      32.900  50.941  46.654  1.00  0.00           N
ATOM    663  H   GLY A  49      32.606  51.844  46.311  1.00  0.00           H
ATOM    664  CA  GLY A  49      34.283  50.501  46.246  1.00  0.00           C
ATOM    665  HA2 GLY A  49      34.334  50.781  45.194  1.00  0.00           H
ATOM    666  HA3 GLY A  49      34.458  49.427  46.292  1.00  0.00           H
ATOM    667  C   GLY A  49      35.429  51.240  46.926  1.00  0.00           C
ATOM    668  O   GLY A  49      36.481  51.522  46.380  1.00  0.00           O
ATOM    669  N   LYS A  50      35.202  51.628  48.197  1.00  0.00           N
ATOM    670  H   LYS A  50      34.272  51.451  48.550  1.00  0.00           H
ATOM    671  CA  LYS A  50      36.074  52.746  48.699  1.00  0.00           C
ATOM    672  HA  LYS A  50      36.177  53.462  47.883  1.00  0.00           H
ATOM    673  CB  LYS A  50      35.301  53.441  49.771  1.00  0.00           C
ATOM    674  HB2 LYS A  50      35.200  52.743  50.602  1.00  0.00           H
ATOM    675  HB3 LYS A  50      34.276  53.622  49.449  1.00  0.00           H
ATOM    676  CG  LYS A  50      35.872  54.795  50.141  1.00  0.00           C
ATOM    677  HG2 LYS A  50      36.920  54.761  50.439  1.00  0.00           H
ATOM    678  HG3 LYS A  50      35.819  55.574  49.381  1.00  0.00           H
ATOM    679  CD  LYS A  50      35.080  55.461  51.271  1.00  0.00           C
ATOM    680  HD2 LYS A  50      35.520  56.451  51.395  1.00  0.00           H
ATOM    681  HD3 LYS A  50      34.036  55.529  50.966  1.00  0.00           H
ATOM    682  CE  LYS A  50      35.198  54.800  52.671  1.00  0.00           C
ATOM    683  HE2 LYS A  50      36.145  54.280  52.530  1.00  0.00           H
ATOM    684  HE3 LYS A  50      34.510  53.975  52.851  1.00  0.00           H
ATOM    685  NZ  LYS A  50      35.200  55.725  53.875  1.00  0.00           N
ATOM    686  HZ1 LYS A  50      35.440  55.264  54.741  1.00  0.00           H
ATOM    687  HZ2 LYS A  50      34.299  56.167  53.989  1.00  0.00           H
ATOM    688  HZ3 LYS A  50      35.899  56.447  53.771  1.00  0.00           H
ATOM    689  C   LYS A  50      37.485  52.258  49.066  1.00  0.00           C
ATOM    690  O   LYS A  50      38.458  53.082  48.817  1.00  0.00           O
ATOM    691  N   ALA A  51      37.697  51.012  49.534  1.00  0.00           N
ATOM    692  H   ALA A  51      36.867  50.493  49.785  1.00  0.00           H
ATOM    693  CA  ALA A  51      39.051  50.461  49.770  1.00  0.00           C
ATOM    694  HA  ALA A  51      39.413  51.055  50.608  1.00  0.00           H
ATOM    695  CB  ALA A  51      38.992  48.979  50.286  1.00  0.00           C
ATOM    696  HB1 ALA A  51      38.484  48.991  51.250  1.00  0.00           H
ATOM    697  HB2 ALA A  51      38.590  48.408  49.449  1.00  0.00           H
ATOM    698  HB3 ALA A  51      39.961  48.547  50.536  1.00  0.00           H
ATOM    699  C   ALA A  51      39.950  50.556  48.470  1.00  0.00           C
ATOM    700  O   ALA A  51      41.191  50.452  48.492  1.00  0.00           O
ATOM    701  N   ALA A  52      39.372  50.752  47.300  1.00  0.00           N
ATOM    702  H   ALA A  52      38.372  50.628  47.224  1.00  0.00           H
ATOM    703  CA  ALA A  52      40.106  51.045  46.039  1.00  0.00           C
ATOM    704  HA  ALA A  52      41.129  50.676  45.978  1.00  0.00           H
ATOM    705  CB  ALA A  52      39.328  50.289  45.010  1.00  0.00           C
ATOM    706  HB1 ALA A  52      39.796  49.317  44.853  1.00  0.00           H
ATOM    707  HB2 ALA A  52      39.515  50.792  44.061  1.00  0.00           H
ATOM    708  HB3 ALA A  52      38.241  50.252  45.084  1.00  0.00           H
ATOM    709  C   ALA A  52      40.136  52.520  45.678  1.00  0.00           C
ATOM    710  O   ALA A  52      41.117  53.007  45.156  1.00  0.00           O
ATOM    711  N   ASP A  53      39.126  53.308  45.968  1.00  0.00           N
ATOM    712  H   ASP A  53      38.346  52.808  46.370  1.00  0.00           H
ATOM    713  CA  ASP A  53      39.076  54.766  45.737  1.00  0.00           C
ATOM    714  HA  ASP A  53      39.161  54.866  44.655  1.00  0.00           H
ATOM    715  CB  ASP A  53      37.655  55.305  46.200  1.00  0.00           C
ATOM    716  HB2 ASP A  53      37.710  55.265  47.288  1.00  0.00           H
ATOM    717  HB3 ASP A  53      36.922  54.576  45.853  1.00  0.00           H
ATOM    718  CG  ASP A  53      37.392  56.734  45.775  1.00  0.00           C
ATOM    719  OD1 ASP A  53      36.510  57.437  46.423  1.00  0.00           O
ATOM    720  OD2 ASP A  53      37.917  57.232  44.762  1.00  0.00           O
ATOM    721  C   ASP A  53      40.157  55.588  46.485  1.00  0.00           C
ATOM    722  O   ASP A  53      40.784  56.502  45.903  1.00  0.00           O
ATOM    723  N   ALA A  54      40.531  55.113  47.594  1.00  0.00           N
ATOM    724  H   ALA A  54      39.993  54.326  47.928  1.00  0.00           H
ATOM    725  CA  ALA A  54      41.632  55.640  48.382  1.00  0.00           C
ATOM    726  HA  ALA A  54      41.444  56.696  48.577  1.00  0.00           H
ATOM    727  CB  ALA A  54      41.634  55.001  49.795  1.00  0.00           C
ATOM    728  HB1 ALA A  54      41.979  53.972  49.899  1.00  0.00           H
ATOM    729  HB2 ALA A  54      40.802  55.251  50.454  1.00  0.00           H
ATOM    730  HB3 ALA A  54      42.375  55.577  50.350  1.00  0.00           H
ATOM    731  C   ALA A  54      43.029  55.536  47.730  1.00  0.00           C
ATOM    732  O   ALA A  54      43.642  56.611  47.647  1.00  0.00           O
ATOM    733  N   LEU A  55      43.449  54.326  47.168  1.00  0.00           N
ATOM    734  H   LEU A  55      42.731  53.629  47.304  1.00  0.00           H
ATOM    735  CA  LEU A  55      44.592  54.054  46.343  1.00  0.00           C
ATOM    736  HA  LEU A  55      45.494  54.349  46.879  1.00  0.00           H
ATOM    737  CB  LEU A  55      44.676  52.550  46.006  1.00  0.00           C
ATOM    738  HB2 LEU A  55      43.741  52.298  45.506  1.00  0.00           H
ATOM    739  HB3 LEU A  55      45.481  52.331  45.305  1.00  0.00           H
ATOM    740  CG  LEU A  55      44.709  51.558  47.212  1.00  0.00           C
ATOM    741  HG  LEU A  55      43.826  51.793  47.805  1.00  0.00           H
ATOM    742  CD1 LEU A  55      44.645  50.073  46.772  1.00  0.00           C
ATOM    743 HD11 LEU A  55      44.470  49.423  47.630  1.00  0.00           H
ATOM    744 HD12 LEU A  55      45.582  49.751  46.318  1.00  0.00           H
ATOM    745 HD13 LEU A  55      43.963  49.853  45.951  1.00  0.00           H
ATOM    746  CD2 LEU A  55      45.942  51.625  48.123  1.00  0.00           C
ATOM    747 HD21 LEU A  55      46.192  52.656  48.370  1.00  0.00           H
ATOM    748 HD22 LEU A  55      46.818  51.227  47.611  1.00  0.00           H
ATOM    749 HD23 LEU A  55      45.769  51.108  49.068  1.00  0.00           H
ATOM    750  C   LEU A  55      44.595  54.869  45.075  1.00  0.00           C
ATOM    751  O   LEU A  55      45.665  55.054  44.453  1.00  0.00           O
ATOM    752  N   ALA A  56      43.456  55.394  44.595  1.00  0.00           N
ATOM    753  H   ALA A  56      42.660  55.396  45.217  1.00  0.00           H
ATOM    754  CA  ALA A  56      43.380  56.183  43.343  1.00  0.00           C
ATOM    755  HA  ALA A  56      43.895  55.603  42.577  1.00  0.00           H
ATOM    756  CB  ALA A  56      41.902  56.265  42.909  1.00  0.00           C
ATOM    757  HB1 ALA A  56      41.265  55.428  43.197  1.00  0.00           H
ATOM    758  HB2 ALA A  56      41.425  57.108  43.409  1.00  0.00           H
ATOM    759  HB3 ALA A  56      41.974  56.394  41.829  1.00  0.00           H
ATOM    760  C   ALA A  56      44.010  57.594  43.484  1.00  0.00           C
ATOM    761  O   ALA A  56      44.316  58.187  42.479  1.00  0.00           O
ATOM    762  N   GLU A  57      44.204  58.081  44.725  1.00  0.00           N
ATOM    763  H   GLU A  57      44.134  57.411  45.478  1.00  0.00           H
ATOM    764  CA  GLU A  57      44.668  59.462  44.939  1.00  0.00           C
ATOM    765  HA  GLU A  57      44.189  60.143  44.236  1.00  0.00           H
ATOM    766  CB  GLU A  57      44.212  59.986  46.330  1.00  0.00           C
ATOM    767  HB2 GLU A  57      43.164  59.727  46.475  1.00  0.00           H
ATOM    768  HB3 GLU A  57      44.786  59.423  47.066  1.00  0.00           H
ATOM    769  CG  GLU A  57      44.383  61.493  46.613  1.00  0.00           C
ATOM    770  HG2 GLU A  57      44.291  61.766  47.664  1.00  0.00           H
ATOM    771  HG3 GLU A  57      45.387  61.794  46.314  1.00  0.00           H
ATOM    772  CD  GLU A  57      43.456  62.280  45.707  1.00  0.00           C
ATOM    773  OE1 GLU A  57      44.009  62.954  44.823  1.00  0.00           O
ATOM    774  OE2 GLU A  57      42.189  62.269  45.959  1.00  0.00           O
ATOM    775  C   GLU A  57      46.175  59.684  44.757  1.00  0.00           C
ATOM    776  O   GLU A  57      46.670  60.769  44.613  1.00  0.00           O
ATOM    777  N   LYS A  58      46.935  58.574  44.823  1.00  0.00           N
ATOM    778  H   LYS A  58      46.520  57.654  44.857  1.00  0.00           H
ATOM    779  CA  LYS A  58      48.428  58.669  44.759  1.00  0.00           C
ATOM    780  HA  LYS A  58      48.760  59.313  43.945  1.00  0.00           H
ATOM    781  CB  LYS A  58      48.950  59.248  46.098  1.00  0.00           C
ATOM    782  HB2 LYS A  58      48.800  60.328  46.110  1.00  0.00           H
ATOM    783  HB3 LYS A  58      48.386  58.807  46.920  1.00  0.00           H
ATOM    784  CG  LYS A  58      50.498  59.169  46.295  1.00  0.00           C
ATOM    785  HG2 LYS A  58      50.978  59.792  45.540  1.00  0.00           H
ATOM    786  HG3 LYS A  58      50.853  58.151  46.132  1.00  0.00           H
ATOM    787  CD  LYS A  58      50.806  59.737  47.690  1.00  0.00           C
ATOM    788  HD2 LYS A  58      50.107  60.562  47.822  1.00  0.00           H
ATOM    789  HD3 LYS A  58      50.637  58.960  48.435  1.00  0.00           H
ATOM    790  CE  LYS A  58      52.233  60.248  47.745  1.00  0.00           C
ATOM    791  HE2 LYS A  58      52.397  60.897  46.885  1.00  0.00           H
ATOM    792  HE3 LYS A  58      52.893  59.396  47.579  1.00  0.00           H
ATOM    793  NZ  LYS A  58      52.372  60.940  49.048  1.00  0.00           N
ATOM    794  HZ1 LYS A  58      51.837  61.797  49.043  1.00  0.00           H
ATOM    795  HZ2 LYS A  58      51.988  60.434  49.834  1.00  0.00           H
ATOM    796  HZ3 LYS A  58      53.349  61.108  49.240  1.00  0.00           H
ATOM    797  C   LYS A  58      49.042  57.244  44.443  1.00  0.00           C
ATOM    798  O   LYS A  58      49.883  57.169  43.604  1.00  0.00           O
ATOM    799  N   ASP A  59      48.539  56.122  45.008  1.00  0.00           N
ATOM    800  H   ASP A  59      47.635  56.159  45.457  1.00  0.00           H
ATOM    801  CA  ASP A  59      49.192  54.805  44.824  1.00  0.00           C
ATOM    802  HA  ASP A  59      50.254  55.038  44.751  1.00  0.00           H
ATOM    803  CB  ASP A  59      48.898  53.956  46.064  1.00  0.00           C
ATOM    804  HB2 ASP A  59      47.820  53.801  46.096  1.00  0.00           H
ATOM    805  HB3 ASP A  59      49.379  52.988  45.926  1.00  0.00           H
ATOM    806  CG  ASP A  59      49.271  54.651  47.348  1.00  0.00           C
ATOM    807  OD1 ASP A  59      50.491  54.885  47.487  1.00  0.00           O
ATOM    808  OD2 ASP A  59      48.417  55.054  48.150  1.00  0.00           O
ATOM    809  C   ASP A  59      48.902  53.971  43.568  1.00  0.00           C
ATOM    810  O   ASP A  59      49.812  53.209  43.215  1.00  0.00           O
ATOM    811  N   SER A  60      47.783  54.055  42.873  1.00  0.00           N
ATOM    812  H   SER A  60      46.976  54.414  43.362  1.00  0.00           H
ATOM    813  CA  SER A  60      47.395  53.076  41.848  1.00  0.00           C
ATOM    814  HA  SER A  60      48.297  52.792  41.306  1.00  0.00           H
ATOM    815  CB  SER A  60      46.807  51.815  42.487  1.00  0.00           C
ATOM    816  HB2 SER A  60      45.898  52.083  43.025  1.00  0.00           H
ATOM    817  HB3 SER A  60      47.533  51.458  43.218  1.00  0.00           H
ATOM    818  OG  SER A  60      46.530  50.714  41.588  1.00  0.00           O
ATOM    819  HG  SER A  60      47.142  50.808  40.854  1.00  0.00           H
ATOM    820  C   SER A  60      46.467  53.686  40.730  1.00  0.00           C
ATOM    821  O   SER A  60      45.728  54.660  41.000  1.00  0.00           O
ATOM    822  N   HIE A  61      46.436  53.107  39.535  1.00  0.00           N
ATOM    823  H   HIE A  61      47.020  52.294  39.401  1.00  0.00           H
ATOM    824  CA  HIE A  61      45.741  53.659  38.317  1.00  0.00           C
ATOM    825  HA  HIE A  61      45.785  54.748  38.327  1.00  0.00           H
ATOM    826  CB  HIE A  61      46.462  53.168  37.090  1.00  0.00           C
ATOM    827  HB2 HIE A  61      45.931  53.621  36.253  1.00  0.00           H
ATOM    828  HB3 HIE A  61      46.327  52.091  36.998  1.00  0.00           H
ATOM    829  CG  HIE A  61      47.942  53.589  36.969  1.00  0.00           C
ATOM    830  ND1 HIE A  61      48.519  54.903  36.967  1.00  0.00           N
ATOM    831  CE1 HIE A  61      49.799  54.809  37.164  1.00  0.00           C
ATOM    832  HE1 HIE A  61      50.485  55.643  37.180  1.00  0.00           H
ATOM    833  NE2 HIE A  61      50.153  53.511  37.066  1.00  0.00           N
ATOM    834  HE2 HIE A  61      51.119  53.220  37.100  1.00  0.00           H
ATOM    835  CD2 HIE A  61      49.047  52.705  36.862  1.00  0.00           C
ATOM    836  HD2 HIE A  61      49.057  51.627  36.801  1.00  0.00           H
ATOM    837  C   HIE A  61      44.316  53.305  38.371  1.00  0.00           C
ATOM    838  O   HIE A  61      43.780  52.926  37.388  1.00  0.00           O
ATOM    839  N   ILE A  62      43.601  53.527  39.503  1.00  0.00           N
ATOM    840  H   ILE A  62      44.116  53.996  40.235  1.00  0.00           H
ATOM    841  CA  ILE A  62      42.205  53.078  39.718  1.00  0.00           C
ATOM    842  HA  ILE A  62      42.020  52.169  39.146  1.00  0.00           H
ATOM    843  CB  ILE A  62      42.039  52.733  41.221  1.00  0.00           C
ATOM    844  HB  ILE A  62      42.609  53.523  41.710  1.00  0.00           H
ATOM    845  CG2 ILE A  62      40.612  52.659  41.706  1.00  0.00           C
ATOM    846 HG21 ILE A  62      40.029  53.535  41.420  1.00  0.00           H
ATOM    847 HG22 ILE A  62      40.129  51.756  41.331  1.00  0.00           H
ATOM    848 HG23 ILE A  62      40.753  52.573  42.783  1.00  0.00           H
ATOM    849  CG1 ILE A  62      42.779  51.408  41.578  1.00  0.00           C
ATOM    850 HG12 ILE A  62      43.571  51.238  40.849  1.00  0.00           H
ATOM    851 HG13 ILE A  62      42.041  50.623  41.417  1.00  0.00           H
ATOM    852  CD1 ILE A  62      43.297  51.244  43.023  1.00  0.00           C
ATOM    853 HD11 ILE A  62      42.467  51.031  43.697  1.00  0.00           H
ATOM    854 HD12 ILE A  62      43.975  50.392  43.061  1.00  0.00           H
ATOM    855 HD13 ILE A  62      43.739  52.189  43.341  1.00  0.00           H
ATOM    856  C   ILE A  62      41.181  54.141  39.258  1.00  0.00           C
ATOM    857  O   ILE A  62      41.421  55.330  39.384  1.00  0.00           O
ATOM    858  N   LYS A  63      40.037  53.745  38.703  1.00  0.00           N
ATOM    859  H   LYS A  63      40.002  52.810  38.323  1.00  0.00           H
ATOM    860  CA  LYS A  63      38.688  54.461  38.691  1.00  0.00           C
ATOM    861  HA  LYS A  63      38.847  55.360  39.286  1.00  0.00           H
ATOM    862  CB  LYS A  63      38.161  54.780  37.277  1.00  0.00           C
ATOM    863  HB2 LYS A  63      38.176  53.803  36.794  1.00  0.00           H
ATOM    864  HB3 LYS A  63      37.144  55.174  37.288  1.00  0.00           H
ATOM    865  CG  LYS A  63      38.951  55.927  36.649  1.00  0.00           C
ATOM    866  HG2 LYS A  63      38.917  56.792  37.311  1.00  0.00           H
ATOM    867  HG3 LYS A  63      39.973  55.587  36.482  1.00  0.00           H
ATOM    868  CD  LYS A  63      38.301  56.405  35.327  1.00  0.00           C
ATOM    869  HD2 LYS A  63      38.150  55.506  34.730  1.00  0.00           H
ATOM    870  HD3 LYS A  63      38.998  57.003  34.739  1.00  0.00           H
ATOM    871  CE  LYS A  63      36.984  57.181  35.427  1.00  0.00           C
ATOM    872  HE2 LYS A  63      36.509  56.983  36.388  1.00  0.00           H
ATOM    873  HE3 LYS A  63      37.295  58.225  35.396  1.00  0.00           H
ATOM    874  NZ  LYS A  63      36.041  56.848  34.278  1.00  0.00           N
ATOM    875  HZ1 LYS A  63      35.292  57.520  34.191  1.00  0.00           H
ATOM    876  HZ2 LYS A  63      35.717  55.895  34.193  1.00  0.00           H
ATOM    877  HZ3 LYS A  63      36.489  57.140  33.421  1.00  0.00           H
ATOM    878  C   LYS A  63      37.625  53.611  39.452  1.00  0.00           C
ATOM    879  O   LYS A  63      37.834  52.411  39.610  1.00  0.00           O
ATOM    880  N   VAL A  64      36.606  54.279  39.932  1.00  0.00           N
ATOM    881  H   VAL A  64      36.623  55.277  39.777  1.00  0.00           H
ATOM    882  CA  VAL A  64      35.426  53.722  40.652  1.00  0.00           C
ATOM    883  HA  VAL A  64      35.283  52.647  40.543  1.00  0.00           H
ATOM    884  CB  VAL A  64      35.517  54.030  42.147  1.00  0.00           C
ATOM    885  HB  VAL A  64      35.596  55.107  42.300  1.00  0.00           H
ATOM    886  CG1 VAL A  64      34.446  53.421  42.978  1.00  0.00           C
ATOM    887 HG11 VAL A  64      34.361  52.340  43.088  1.00  0.00           H
ATOM    888 HG12 VAL A  64      34.527  53.908  43.950  1.00  0.00           H
ATOM    889 HG13 VAL A  64      33.443  53.634  42.606  1.00  0.00           H
ATOM    890  CG2 VAL A  64      36.802  53.400  42.772  1.00  0.00           C
ATOM    891 HG21 VAL A  64      37.626  53.866  42.230  1.00  0.00           H
ATOM    892 HG22 VAL A  64      36.951  53.613  43.831  1.00  0.00           H
ATOM    893 HG23 VAL A  64      36.808  52.321  42.618  1.00  0.00           H
ATOM    894  C   VAL A  64      34.154  54.411  40.140  1.00  0.00           C
ATOM    895  O   VAL A  64      33.933  55.576  40.356  1.00  0.00           O
ATOM    896  N   PHE A  65      33.317  53.653  39.451  1.00  0.00           N
ATOM    897  H   PHE A  65      33.518  52.669  39.344  1.00  0.00           H
ATOM    898  CA  PHE A  65      32.051  54.105  38.949  1.00  0.00           C
ATOM    899  HA  PHE A  65      31.986  55.187  39.064  1.00  0.00           H
ATOM    900  CB  PHE A  65      32.085  54.026  37.354  1.00  0.00           C
ATOM    901  HB2 PHE A  65      33.039  54.415  36.996  1.00  0.00           H
ATOM    902  HB3 PHE A  65      31.992  52.962  37.137  1.00  0.00           H
ATOM    903  CG  PHE A  65      30.951  54.741  36.598  1.00  0.00           C
ATOM    904  CD1 PHE A  65      29.649  54.085  36.419  1.00  0.00           C
ATOM    905  HD1 PHE A  65      29.507  53.088  36.808  1.00  0.00           H
ATOM    906  CE1 PHE A  65      28.691  54.679  35.607  1.00  0.00           C
ATOM    907  HE1 PHE A  65      27.700  54.264  35.494  1.00  0.00           H
ATOM    908  CZ  PHE A  65      28.910  55.993  35.053  1.00  0.00           C
ATOM    909  HZ  PHE A  65      28.033  56.519  34.707  1.00  0.00           H
ATOM    910  CE2 PHE A  65      30.177  56.688  35.256  1.00  0.00           C
ATOM    911  HE2 PHE A  65      30.310  57.689  34.871  1.00  0.00           H
ATOM    912  CD2 PHE A  65      31.178  55.973  35.945  1.00  0.00           C
ATOM    913  HD2 PHE A  65      32.165  56.401  36.029  1.00  0.00           H
ATOM    914  C   PHE A  65      30.884  53.365  39.653  1.00  0.00           C
ATOM    915  O   PHE A  65      31.012  52.192  39.969  1.00  0.00           O
ATOM    916  N   HIE A  66      29.857  54.101  39.962  1.00  0.00           N
ATOM    917  H   HIE A  66      29.926  55.004  39.516  1.00  0.00           H
ATOM    918  CA  HIE A  66      28.690  53.661  40.776  1.00  0.00           C
ATOM    919  HA  HIE A  66      28.828  52.651  41.162  1.00  0.00           H
ATOM    920  CB  HIE A  66      28.638  54.664  41.984  1.00  0.00           C
ATOM    921  HB2 HIE A  66      28.505  55.637  41.511  1.00  0.00           H
ATOM    922  HB3 HIE A  66      27.709  54.400  42.490  1.00  0.00           H
ATOM    923  CG  HIE A  66      29.768  54.704  42.972  1.00  0.00           C
ATOM    924  ND1 HIE A  66      30.888  55.522  42.817  1.00  0.00           N
ATOM    925  CE1 HIE A  66      31.738  55.222  43.785  1.00  0.00           C
ATOM    926  HE1 HIE A  66      32.782  55.496  43.812  1.00  0.00           H
ATOM    927  NE2 HIE A  66      31.201  54.344  44.620  1.00  0.00           N
ATOM    928  HE2 HIE A  66      31.596  53.988  45.478  1.00  0.00           H
ATOM    929  CD2 HIE A  66      29.973  53.939  44.117  1.00  0.00           C
ATOM    930  HD2 HIE A  66      29.466  53.138  44.635  1.00  0.00           H
ATOM    931  C   HIE A  66      27.385  53.689  39.976  1.00  0.00           C
ATOM    932  O   HIE A  66      27.455  54.106  38.814  1.00  0.00           O
ATOM    933  N   ARG A  67      26.238  53.255  40.562  1.00  0.00           N
ATOM    934  H   ARG A  67      26.303  53.069  41.553  1.00  0.00           H
ATOM    935  CA  ARG A  67      24.841  53.172  40.023  1.00  0.00           C
ATOM    936  HA  ARG A  67      24.550  54.101  39.533  1.00  0.00           H
ATOM    937  CB  ARG A  67      24.761  51.993  39.022  1.00  0.00           C
ATOM    938  HB2 ARG A  67      25.154  52.340  38.066  1.00  0.00           H
ATOM    939  HB3 ARG A  67      23.698  51.782  38.908  1.00  0.00           H
ATOM    940  CG  ARG A  67      25.451  50.761  39.357  1.00  0.00           C
ATOM    941  HG2 ARG A  67      26.514  50.972  39.475  1.00  0.00           H
ATOM    942  HG3 ARG A  67      25.021  50.434  40.304  1.00  0.00           H
ATOM    943  CD  ARG A  67      25.161  49.730  38.254  1.00  0.00           C
ATOM    944  HD2 ARG A  67      25.514  50.146  37.310  1.00  0.00           H
ATOM    945  HD3 ARG A  67      24.104  49.524  38.090  1.00  0.00           H
ATOM    946  NE  ARG A  67      25.951  48.491  38.611  1.00  0.00           N
ATOM    947  HE  ARG A  67      26.874  48.577  39.013  1.00  0.00           H
ATOM    948  CZ  ARG A  67      25.628  47.216  38.352  1.00  0.00           C
ATOM    949  NH1 ARG A  67      24.449  47.003  37.832  1.00  0.00           N
ATOM    950 HH11 ARG A  67      23.961  47.798  37.445  1.00  0.00           H
ATOM    951 HH12 ARG A  67      24.097  46.063  37.719  1.00  0.00           H
ATOM    952  NH2 ARG A  67      26.408  46.207  38.772  1.00  0.00           N
ATOM    953 HH21 ARG A  67      27.149  46.328  39.448  1.00  0.00           H
ATOM    954 HH22 ARG A  67      25.917  45.328  38.697  1.00  0.00           H
ATOM    955  C   ARG A  67      23.895  52.964  41.254  1.00  0.00           C
ATOM    956  O   ARG A  67      23.888  51.911  41.835  1.00  0.00           O
ATOM    957  N   GLU A  68      23.143  53.989  41.601  1.00  0.00           N
ATOM    958  H   GLU A  68      23.238  54.846  41.075  1.00  0.00           H
ATOM    959  CA  GLU A  68      22.359  54.061  42.852  1.00  0.00           C
ATOM    960  HA  GLU A  68      22.905  53.609  43.681  1.00  0.00           H
ATOM    961  CB  GLU A  68      22.026  55.507  43.202  1.00  0.00           C
ATOM    962  HB2 GLU A  68      21.339  55.963  42.489  1.00  0.00           H
ATOM    963  HB3 GLU A  68      22.909  56.140  43.110  1.00  0.00           H
ATOM    964  CG  GLU A  68      21.440  55.783  44.630  1.00  0.00           C
ATOM    965  HG2 GLU A  68      22.017  55.315  45.429  1.00  0.00           H
ATOM    966  HG3 GLU A  68      20.479  55.271  44.670  1.00  0.00           H
ATOM    967  CD  GLU A  68      21.193  57.262  44.948  1.00  0.00           C
ATOM    968  OE1 GLU A  68      20.839  57.644  46.120  1.00  0.00           O
ATOM    969  OE2 GLU A  68      21.521  58.103  44.097  1.00  0.00           O
ATOM    970  C   GLU A  68      21.046  53.183  42.829  1.00  0.00           C
ATOM    971  O   GLU A  68      20.532  52.777  43.870  1.00  0.00           O
ATOM    972  N   GLY A  69      20.466  52.862  41.658  1.00  0.00           N
ATOM    973  H   GLY A  69      20.949  53.263  40.867  1.00  0.00           H
ATOM    974  CA  GLY A  69      19.251  52.155  41.395  1.00  0.00           C
ATOM    975  HA2 GLY A  69      18.778  52.614  40.527  1.00  0.00           H
ATOM    976  HA3 GLY A  69      18.617  52.240  42.277  1.00  0.00           H
ATOM    977  C   GLY A  69      19.488  50.678  41.066  1.00  0.00           C
ATOM    978  O   GLY A  69      19.182  49.832  41.932  1.00  0.00           O
ATOM    979  N   LYS A  70      19.908  50.354  39.818  1.00  0.00           N
ATOM    980  H   LYS A  70      19.937  51.140  39.184  1.00  0.00           H
ATOM    981  CA  LYS A  70      20.086  49.034  39.247  1.00  0.00           C
ATOM    982  HA  LYS A  70      19.160  48.504  39.473  1.00  0.00           H
ATOM    983  CB  LYS A  70      20.299  49.194  37.763  1.00  0.00           C
ATOM    984  HB2 LYS A  70      20.620  48.199  37.455  1.00  0.00           H
ATOM    985  HB3 LYS A  70      21.021  49.990  37.581  1.00  0.00           H
ATOM    986  CG  LYS A  70      18.974  49.462  36.969  1.00  0.00           C
ATOM    987  HG2 LYS A  70      18.216  48.712  37.193  1.00  0.00           H
ATOM    988  HG3 LYS A  70      18.642  50.428  37.351  1.00  0.00           H
ATOM    989  CD  LYS A  70      19.264  49.500  35.473  1.00  0.00           C
ATOM    990  HD2 LYS A  70      18.402  49.855  34.908  1.00  0.00           H
ATOM    991  HD3 LYS A  70      19.535  48.454  35.328  1.00  0.00           H
ATOM    992  CE  LYS A  70      20.425  50.373  35.133  1.00  0.00           C
ATOM    993  HE2 LYS A  70      20.390  51.304  35.699  1.00  0.00           H
ATOM    994  HE3 LYS A  70      21.351  49.874  35.419  1.00  0.00           H
ATOM    995  NZ  LYS A  70      20.508  50.651  33.645  1.00  0.00           N
ATOM    996  HZ1 LYS A  70      21.333  51.199  33.447  1.00  0.00           H
ATOM    997  HZ2 LYS A  70      19.682  51.146  33.340  1.00  0.00           H
ATOM    998  HZ3 LYS A  70      20.594  49.816  33.083  1.00  0.00           H
ATOM    999  C   LYS A  70      21.165  48.183  39.851  1.00  0.00           C
ATOM   1000  O   LYS A  70      22.258  48.611  40.057  1.00  0.00           O
ATOM   1001  N   GLY A  71      20.818  46.898  40.003  1.00  0.00           N
ATOM   1002  H   GLY A  71      19.841  46.677  39.875  1.00  0.00           H
ATOM   1003  CA  GLY A  71      21.675  45.812  40.577  1.00  0.00           C
ATOM   1004  HA2 GLY A  71      21.009  45.192  41.176  1.00  0.00           H
ATOM   1005  HA3 GLY A  71      22.500  46.244  41.145  1.00  0.00           H
ATOM   1006  C   GLY A  71      22.139  44.858  39.436  1.00  0.00           C
ATOM   1007  O   GLY A  71      22.288  45.167  38.259  1.00  0.00           O
ATOM   1008  N   GLY A  72      22.373  43.629  39.886  1.00  0.00           N
ATOM   1009  H   GLY A  72      22.462  43.500  40.884  1.00  0.00           H
ATOM   1010  CA  GLY A  72      22.854  42.602  39.009  1.00  0.00           C
ATOM   1011  HA2 GLY A  72      22.698  41.679  39.566  1.00  0.00           H
ATOM   1012  HA3 GLY A  72      22.303  42.609  38.069  1.00  0.00           H
ATOM   1013  C   GLY A  72      24.254  42.753  38.499  1.00  0.00           C
ATOM   1014  O   GLY A  72      24.932  43.776  38.741  1.00  0.00           O
ATOM   1015  N   LEU A  73      24.763  41.795  37.712  1.00  0.00           N
ATOM   1016  H   LEU A  73      24.148  41.068  37.376  1.00  0.00           H
ATOM   1017  CA  LEU A  73      26.184  41.860  37.309  1.00  0.00           C
ATOM   1018  HA  LEU A  73      26.845  42.336  38.033  1.00  0.00           H
ATOM   1019  CB  LEU A  73      26.804  40.471  37.217  1.00  0.00           C
ATOM   1020  HB2 LEU A  73      26.861  40.075  38.231  1.00  0.00           H
ATOM   1021  HB3 LEU A  73      26.261  39.796  36.556  1.00  0.00           H
ATOM   1022  CG  LEU A  73      28.195  40.520  36.615  1.00  0.00           C
ATOM   1023  HG  LEU A  73      28.209  40.946  35.612  1.00  0.00           H
ATOM   1024  CD1 LEU A  73      29.331  41.365  37.273  1.00  0.00           C
ATOM   1025 HD11 LEU A  73      29.518  41.039  38.296  1.00  0.00           H
ATOM   1026 HD12 LEU A  73      30.258  41.330  36.700  1.00  0.00           H
ATOM   1027 HD13 LEU A  73      29.016  42.405  37.183  1.00  0.00           H
ATOM   1028  CD2 LEU A  73      28.564  39.031  36.554  1.00  0.00           C
ATOM   1029 HD21 LEU A  73      29.628  38.955  36.329  1.00  0.00           H
ATOM   1030 HD22 LEU A  73      28.101  38.547  35.694  1.00  0.00           H
ATOM   1031 HD23 LEU A  73      28.349  38.543  37.505  1.00  0.00           H
ATOM   1032  C   LEU A  73      26.314  42.660  35.964  1.00  0.00           C
ATOM   1033  O   LEU A  73      27.135  43.583  35.834  1.00  0.00           O
ATOM   1034  N   CYS A  74      25.595  42.294  34.928  1.00  0.00           N
ATOM   1035  H   CYS A  74      24.790  41.729  35.159  1.00  0.00           H
ATOM   1036  CA  CYS A  74      25.895  42.730  33.525  1.00  0.00           C
ATOM   1037  HA  CYS A  74      26.809  42.259  33.163  1.00  0.00           H
ATOM   1038  CB  CYS A  74      24.789  42.039  32.734  1.00  0.00           C
ATOM   1039  HB2 CYS A  74      23.806  42.366  33.073  1.00  0.00           H
ATOM   1040  HB3 CYS A  74      24.929  40.959  32.771  1.00  0.00           H
ATOM   1041  SG  CYS A  74      24.908  42.568  31.003  1.00  0.00           S
ATOM   1042  HG  CYS A  74      24.255  41.636  30.303  1.00  0.00           H
ATOM   1043  C   CYS A  74      25.943  44.264  33.333  1.00  0.00           C
ATOM   1044  O   CYS A  74      26.888  44.766  32.754  1.00  0.00           O
ATOM   1045  N   GLY A  75      25.058  45.023  34.023  1.00  0.00           N
ATOM   1046  H   GLY A  75      24.274  44.589  34.491  1.00  0.00           H
ATOM   1047  CA  GLY A  75      25.067  46.491  34.117  1.00  0.00           C
ATOM   1048  HA2 GLY A  75      24.358  46.783  34.892  1.00  0.00           H
ATOM   1049  HA3 GLY A  75      24.771  46.868  33.138  1.00  0.00           H
ATOM   1050  C   GLY A  75      26.448  47.120  34.475  1.00  0.00           C
ATOM   1051  O   GLY A  75      26.727  48.240  34.087  1.00  0.00           O
ATOM   1052  N   ALA A  76      27.423  46.409  35.016  1.00  0.00           N
ATOM   1053  H   ALA A  76      27.154  45.552  35.478  1.00  0.00           H
ATOM   1054  CA  ALA A  76      28.698  46.980  35.444  1.00  0.00           C
ATOM   1055  HA  ALA A  76      28.515  48.004  35.770  1.00  0.00           H
ATOM   1056  CB  ALA A  76      29.332  46.106  36.610  1.00  0.00           C
ATOM   1057  HB1 ALA A  76      29.562  45.084  36.310  1.00  0.00           H
ATOM   1058  HB2 ALA A  76      28.847  46.159  37.585  1.00  0.00           H
ATOM   1059  HB3 ALA A  76      30.348  46.490  36.698  1.00  0.00           H
ATOM   1060  C   ALA A  76      29.715  47.010  34.269  1.00  0.00           C
ATOM   1061  O   ALA A  76      30.511  47.913  33.946  1.00  0.00           O
ATOM   1062  N   TYR A  77      29.617  45.870  33.499  1.00  0.00           N
ATOM   1063  H   TYR A  77      28.953  45.160  33.774  1.00  0.00           H
ATOM   1064  CA  TYR A  77      30.453  45.770  32.318  1.00  0.00           C
ATOM   1065  HA  TYR A  77      31.448  46.017  32.689  1.00  0.00           H
ATOM   1066  CB  TYR A  77      30.321  44.335  31.741  1.00  0.00           C
ATOM   1067  HB2 TYR A  77      29.291  44.107  31.470  1.00  0.00           H
ATOM   1068  HB3 TYR A  77      30.882  44.282  30.808  1.00  0.00           H
ATOM   1069  CG  TYR A  77      30.857  43.225  32.650  1.00  0.00           C
ATOM   1070  CD1 TYR A  77      32.185  43.227  32.967  1.00  0.00           C
ATOM   1071  HD1 TYR A  77      32.919  43.856  32.485  1.00  0.00           H
ATOM   1072  CE1 TYR A  77      32.657  42.208  33.797  1.00  0.00           C
ATOM   1073  HE1 TYR A  77      33.712  42.102  34.004  1.00  0.00           H
ATOM   1074  CZ  TYR A  77      31.845  41.218  34.242  1.00  0.00           C
ATOM   1075  OH  TYR A  77      32.298  40.219  35.075  1.00  0.00           O
ATOM   1076  HH  TYR A  77      33.224  40.324  35.309  1.00  0.00           H
ATOM   1077  CE2 TYR A  77      30.529  41.220  33.944  1.00  0.00           C
ATOM   1078  HE2 TYR A  77      29.974  40.383  34.342  1.00  0.00           H
ATOM   1079  CD2 TYR A  77      29.980  42.304  33.224  1.00  0.00           C
ATOM   1080  HD2 TYR A  77      28.924  42.319  32.998  1.00  0.00           H
ATOM   1081  C   TYR A  77      29.930  46.785  31.303  1.00  0.00           C
ATOM   1082  O   TYR A  77      30.765  47.418  30.674  1.00  0.00           O
ATOM   1083  N   VAL A  78      28.619  46.930  30.995  1.00  0.00           N
ATOM   1084  H   VAL A  78      27.978  46.272  31.416  1.00  0.00           H
ATOM   1085  CA  VAL A  78      28.011  47.939  30.151  1.00  0.00           C
ATOM   1086  HA  VAL A  78      28.384  47.880  29.129  1.00  0.00           H
ATOM   1087  CB  VAL A  78      26.519  47.785  30.305  1.00  0.00           C
ATOM   1088  HB  VAL A  78      26.160  47.905  31.327  1.00  0.00           H
ATOM   1089  CG1 VAL A  78      25.751  48.895  29.602  1.00  0.00           C
ATOM   1090 HG11 VAL A  78      24.665  48.888  29.695  1.00  0.00           H
ATOM   1091 HG12 VAL A  78      26.074  49.844  30.031  1.00  0.00           H
ATOM   1092 HG13 VAL A  78      25.989  48.937  28.539  1.00  0.00           H
ATOM   1093  CG2 VAL A  78      25.992  46.474  29.767  1.00  0.00           C
ATOM   1094 HG21 VAL A  78      26.443  45.611  30.257  1.00  0.00           H
ATOM   1095 HG22 VAL A  78      24.932  46.429  30.020  1.00  0.00           H
ATOM   1096 HG23 VAL A  78      26.114  46.392  28.687  1.00  0.00           H
ATOM   1097  C   VAL A  78      28.410  49.375  30.642  1.00  0.00           C
ATOM   1098  O   VAL A  78      28.810  50.167  29.771  1.00  0.00           O
ATOM   1099  N   ALA A  79      28.322  49.679  31.964  1.00  0.00           N
ATOM   1100  H   ALA A  79      27.836  49.040  32.577  1.00  0.00           H
ATOM   1101  CA  ALA A  79      28.775  50.957  32.450  1.00  0.00           C
ATOM   1102  HA  ALA A  79      28.254  51.761  31.932  1.00  0.00           H
ATOM   1103  CB  ALA A  79      28.515  51.171  33.963  1.00  0.00           C
ATOM   1104  HB1 ALA A  79      27.570  51.690  34.122  1.00  0.00           H
ATOM   1105  HB2 ALA A  79      28.598  50.226  34.499  1.00  0.00           H
ATOM   1106  HB3 ALA A  79      29.309  51.805  34.358  1.00  0.00           H
ATOM   1107  C   ALA A  79      30.322  51.111  32.170  1.00  0.00           C
ATOM   1108  O   ALA A  79      30.757  52.240  31.771  1.00  0.00           O
ATOM   1109  N   GLY A  80      31.085  50.088  32.460  1.00  0.00           N
ATOM   1110  H   GLY A  80      30.640  49.237  32.773  1.00  0.00           H
ATOM   1111  CA  GLY A  80      32.551  49.980  32.265  1.00  0.00           C
ATOM   1112  HA2 GLY A  80      32.890  49.007  32.620  1.00  0.00           H
ATOM   1113  HA3 GLY A  80      32.933  50.778  32.903  1.00  0.00           H
ATOM   1114  C   GLY A  80      32.939  50.192  30.780  1.00  0.00           C
ATOM   1115  O   GLY A  80      33.872  50.902  30.508  1.00  0.00           O
ATOM   1116  N   PHE A  81      32.128  49.702  29.851  1.00  0.00           N
ATOM   1117  H   PHE A  81      31.432  49.027  30.136  1.00  0.00           H
ATOM   1118  CA  PHE A  81      32.297  49.955  28.385  1.00  0.00           C
ATOM   1119  HA  PHE A  81      33.362  49.836  28.181  1.00  0.00           H
ATOM   1120  CB  PHE A  81      31.376  48.954  27.497  1.00  0.00           C
ATOM   1121  HB2 PHE A  81      30.316  49.067  27.721  1.00  0.00           H
ATOM   1122  HB3 PHE A  81      31.531  49.101  26.428  1.00  0.00           H
ATOM   1123  CG  PHE A  81      31.633  47.432  27.716  1.00  0.00           C
ATOM   1124  CD1 PHE A  81      32.833  46.966  28.325  1.00  0.00           C
ATOM   1125  HD1 PHE A  81      33.534  47.718  28.653  1.00  0.00           H
ATOM   1126  CE1 PHE A  81      33.024  45.644  28.566  1.00  0.00           C
ATOM   1127  HE1 PHE A  81      33.927  45.345  29.079  1.00  0.00           H
ATOM   1128  CZ  PHE A  81      32.073  44.689  28.182  1.00  0.00           C
ATOM   1129  HZ  PHE A  81      32.151  43.662  28.507  1.00  0.00           H
ATOM   1130  CE2 PHE A  81      30.926  45.057  27.510  1.00  0.00           C
ATOM   1131  HE2 PHE A  81      30.255  44.295  27.144  1.00  0.00           H
ATOM   1132  CD2 PHE A  81      30.659  46.440  27.351  1.00  0.00           C
ATOM   1133  HD2 PHE A  81      29.697  46.607  26.890  1.00  0.00           H
ATOM   1134  C   PHE A  81      32.122  51.397  27.923  1.00  0.00           C
ATOM   1135  O   PHE A  81      32.587  51.781  26.806  1.00  0.00           O
ATOM   1136  N   ARG A  82      31.444  52.243  28.685  1.00  0.00           N
ATOM   1137  H   ARG A  82      31.235  51.894  29.610  1.00  0.00           H
ATOM   1138  CA  ARG A  82      31.323  53.650  28.402  1.00  0.00           C
ATOM   1139  HA  ARG A  82      31.209  53.815  27.331  1.00  0.00           H
ATOM   1140  CB  ARG A  82      29.938  54.070  28.974  1.00  0.00           C
ATOM   1141  HB2 ARG A  82      29.302  53.214  28.749  1.00  0.00           H
ATOM   1142  HB3 ARG A  82      29.999  54.301  30.038  1.00  0.00           H
ATOM   1143  CG  ARG A  82      29.254  55.349  28.568  1.00  0.00           C
ATOM   1144  HG2 ARG A  82      29.799  56.246  28.863  1.00  0.00           H
ATOM   1145  HG3 ARG A  82      28.304  55.250  29.094  1.00  0.00           H
ATOM   1146  CD  ARG A  82      28.843  55.605  27.122  1.00  0.00           C
ATOM   1147  HD2 ARG A  82      28.614  56.650  26.914  1.00  0.00           H
ATOM   1148  HD3 ARG A  82      29.649  55.309  26.450  1.00  0.00           H
ATOM   1149  NE  ARG A  82      27.628  54.832  26.701  1.00  0.00           N
ATOM   1150  HE  ARG A  82      27.833  53.951  26.252  1.00  0.00           H
ATOM   1151  CZ  ARG A  82      26.429  55.268  26.713  1.00  0.00           C
ATOM   1152  NH1 ARG A  82      25.458  54.629  26.154  1.00  0.00           N
ATOM   1153 HH11 ARG A  82      25.666  53.713  25.785  1.00  0.00           H
ATOM   1154 HH12 ARG A  82      24.610  55.106  25.883  1.00  0.00           H
ATOM   1155  NH2 ARG A  82      26.131  56.379  27.246  1.00  0.00           N
ATOM   1156 HH21 ARG A  82      26.813  56.878  27.798  1.00  0.00           H
ATOM   1157 HH22 ARG A  82      25.142  56.583  27.263  1.00  0.00           H
ATOM   1158  C   ARG A  82      32.419  54.655  28.797  1.00  0.00           C
ATOM   1159  O   ARG A  82      32.207  55.888  28.983  1.00  0.00           O
ATOM   1160  N   TRP A  83      33.698  54.227  28.836  1.00  0.00           N
ATOM   1161  H   TRP A  83      33.816  53.225  28.774  1.00  0.00           H
ATOM   1162  CA  TRP A  83      34.908  55.007  29.055  1.00  0.00           C
ATOM   1163  HA  TRP A  83      34.995  55.407  30.066  1.00  0.00           H
ATOM   1164  CB  TRP A  83      36.239  54.182  28.818  1.00  0.00           C
ATOM   1165  HB2 TRP A  83      36.122  53.296  29.441  1.00  0.00           H
ATOM   1166  HB3 TRP A  83      37.131  54.670  29.210  1.00  0.00           H
ATOM   1167  CG  TRP A  83      36.519  53.720  27.451  1.00  0.00           C
ATOM   1168  CD1 TRP A  83      37.139  54.491  26.501  1.00  0.00           C
ATOM   1169  HD1 TRP A  83      37.501  55.495  26.671  1.00  0.00           H
ATOM   1170  NE1 TRP A  83      37.273  53.791  25.300  1.00  0.00           N
ATOM   1171  HE1 TRP A  83      37.582  54.283  24.473  1.00  0.00           H
ATOM   1172  CE2 TRP A  83      36.569  52.608  25.412  1.00  0.00           C
ATOM   1173  CZ2 TRP A  83      36.256  51.576  24.519  1.00  0.00           C
ATOM   1174  HZ2 TRP A  83      36.591  51.604  23.493  1.00  0.00           H
ATOM   1175  CH2 TRP A  83      35.735  50.321  24.993  1.00  0.00           C
ATOM   1176  HH2 TRP A  83      35.539  49.565  24.247  1.00  0.00           H
ATOM   1177  CZ3 TRP A  83      35.386  50.213  26.344  1.00  0.00           C
ATOM   1178  HZ3 TRP A  83      34.924  49.306  26.704  1.00  0.00           H
ATOM   1179  CE3 TRP A  83      35.790  51.224  27.180  1.00  0.00           C
ATOM   1180  HE3 TRP A  83      35.456  51.198  28.206  1.00  0.00           H
ATOM   1181  CD2 TRP A  83      36.306  52.447  26.759  1.00  0.00           C
ATOM   1182  C   TRP A  83      34.952  56.235  28.068  1.00  0.00           C
ATOM   1183  O   TRP A  83      34.422  56.151  26.990  1.00  0.00           O
ATOM   1184  N   GLY A  84      35.529  57.302  28.546  1.00  0.00           N
ATOM   1185  H   GLY A  84      35.898  57.343  29.486  1.00  0.00           H
ATOM   1186  CA  GLY A  84      35.569  58.603  27.807  1.00  0.00           C
ATOM   1187  HA2 GLY A  84      34.716  58.826  27.166  1.00  0.00           H
ATOM   1188  HA3 GLY A  84      35.571  59.436  28.510  1.00  0.00           H
ATOM   1189  C   GLY A  84      36.851  58.755  26.963  1.00  0.00           C
ATOM   1190  O   GLY A  84      37.892  58.180  27.177  1.00  0.00           O
ATOM   1191  N   LEU A  85      36.719  59.677  26.028  1.00  0.00           N
ATOM   1192  H   LEU A  85      35.939  60.318  26.068  1.00  0.00           H
ATOM   1193  CA  LEU A  85      37.703  60.132  24.983  1.00  0.00           C
ATOM   1194  HA  LEU A  85      37.926  59.296  24.320  1.00  0.00           H
ATOM   1195  CB  LEU A  85      37.070  61.262  24.144  1.00  0.00           C
ATOM   1196  HB2 LEU A  85      36.722  62.016  24.850  1.00  0.00           H
ATOM   1197  HB3 LEU A  85      37.764  61.700  23.427  1.00  0.00           H
ATOM   1198  CG  LEU A  85      35.778  60.866  23.397  1.00  0.00           C
ATOM   1199  HG  LEU A  85      34.949  60.458  23.976  1.00  0.00           H
ATOM   1200  CD1 LEU A  85      35.172  62.082  22.696  1.00  0.00           C
ATOM   1201 HD11 LEU A  85      35.932  62.513  22.045  1.00  0.00           H
ATOM   1202 HD12 LEU A  85      34.292  61.914  22.074  1.00  0.00           H
ATOM   1203 HD13 LEU A  85      34.936  62.830  23.453  1.00  0.00           H
ATOM   1204  CD2 LEU A  85      36.000  59.908  22.166  1.00  0.00           C
ATOM   1205 HD21 LEU A  85      35.021  59.659  21.759  1.00  0.00           H
ATOM   1206 HD22 LEU A  85      36.382  58.930  22.456  1.00  0.00           H
ATOM   1207 HD23 LEU A  85      36.645  60.499  21.516  1.00  0.00           H
ATOM   1208  C   LEU A  85      39.056  60.632  25.515  1.00  0.00           C
ATOM   1209  O   LEU A  85      40.032  60.710  24.773  1.00  0.00           O
ATOM   1210  N   GLU A  86      39.140  60.922  26.804  1.00  0.00           N
ATOM   1211  H   GLU A  86      38.254  61.213  27.192  1.00  0.00           H
ATOM   1212  CA  GLU A  86      40.396  61.395  27.469  1.00  0.00           C
ATOM   1213  HA  GLU A  86      40.740  62.260  26.901  1.00  0.00           H
ATOM   1214  CB  GLU A  86      40.041  61.932  28.926  1.00  0.00           C
ATOM   1215  HB2 GLU A  86      39.461  62.847  28.800  1.00  0.00           H
ATOM   1216  HB3 GLU A  86      39.594  61.076  29.431  1.00  0.00           H
ATOM   1217  CG  GLU A  86      41.247  62.436  29.814  1.00  0.00           C
ATOM   1218  HG2 GLU A  86      40.867  62.638  30.815  1.00  0.00           H
ATOM   1219  HG3 GLU A  86      42.002  61.650  29.832  1.00  0.00           H
ATOM   1220  CD  GLU A  86      42.102  63.639  29.220  1.00  0.00           C
ATOM   1221  OE1 GLU A  86      43.210  63.972  29.787  1.00  0.00           O
ATOM   1222  OE2 GLU A  86      41.692  64.233  28.221  1.00  0.00           O
ATOM   1223  C   GLU A  86      41.472  60.350  27.588  1.00  0.00           C
ATOM   1224  O   GLU A  86      42.660  60.612  27.425  1.00  0.00           O
ATOM   1225  N   ARG A  87      41.054  59.045  27.753  1.00  0.00           N
ATOM   1226  H   ARG A  87      40.064  58.857  27.683  1.00  0.00           H
ATOM   1227  CA  ARG A  87      41.977  57.906  27.813  1.00  0.00           C
ATOM   1228  HA  ARG A  87      42.853  58.092  27.192  1.00  0.00           H
ATOM   1229  CB  ARG A  87      42.417  57.605  29.287  1.00  0.00           C
ATOM   1230  HB2 ARG A  87      42.954  56.656  29.302  1.00  0.00           H
ATOM   1231  HB3 ARG A  87      41.509  57.487  29.878  1.00  0.00           H
ATOM   1232  CG  ARG A  87      43.254  58.610  30.006  1.00  0.00           C
ATOM   1233  HG2 ARG A  87      42.867  59.624  29.909  1.00  0.00           H
ATOM   1234  HG3 ARG A  87      43.201  58.381  31.070  1.00  0.00           H
ATOM   1235  CD  ARG A  87      44.671  58.566  29.456  1.00  0.00           C
ATOM   1236  HD2 ARG A  87      45.036  57.560  29.663  1.00  0.00           H
ATOM   1237  HD3 ARG A  87      44.743  58.675  28.374  1.00  0.00           H
ATOM   1238  NE  ARG A  87      45.548  59.558  30.055  1.00  0.00           N
ATOM   1239  HE  ARG A  87      46.255  59.236  30.701  1.00  0.00           H
ATOM   1240  CZ  ARG A  87      45.779  60.845  29.749  1.00  0.00           C
ATOM   1241  NH1 ARG A  87      46.693  61.566  30.364  1.00  0.00           N
ATOM   1242 HH11 ARG A  87      46.805  62.500  29.996  1.00  0.00           H
ATOM   1243 HH12 ARG A  87      47.308  61.226  31.089  1.00  0.00           H
ATOM   1244  NH2 ARG A  87      45.087  61.388  28.755  1.00  0.00           N
ATOM   1245 HH21 ARG A  87      45.150  62.370  28.526  1.00  0.00           H
ATOM   1246 HH22 ARG A  87      44.242  60.932  28.442  1.00  0.00           H
ATOM   1247  C   ARG A  87      41.309  56.698  27.117  1.00  0.00           C
ATOM   1248  O   ARG A  87      41.006  55.680  27.684  1.00  0.00           O
ATOM   1249  N   ASP A  88      40.938  56.905  25.802  1.00  0.00           N
ATOM   1250  H   ASP A  88      41.401  57.645  25.294  1.00  0.00           H
ATOM   1251  CA  ASP A  88      40.286  55.957  24.866  1.00  0.00           C
ATOM   1252  HA  ASP A  88      39.339  55.692  25.337  1.00  0.00           H
ATOM   1253  CB  ASP A  88      39.990  56.655  23.550  1.00  0.00           C
ATOM   1254  HB2 ASP A  88      39.443  57.581  23.729  1.00  0.00           H
ATOM   1255  HB3 ASP A  88      40.961  56.931  23.140  1.00  0.00           H
ATOM   1256  CG  ASP A  88      39.183  55.687  22.634  1.00  0.00           C
ATOM   1257  OD1 ASP A  88      38.224  55.094  23.182  1.00  0.00           O
ATOM   1258  OD2 ASP A  88      39.474  55.608  21.424  1.00  0.00           O
ATOM   1259  C   ASP A  88      41.074  54.636  24.792  1.00  0.00           C
ATOM   1260  O   ASP A  88      41.996  54.474  23.977  1.00  0.00           O
ATOM   1261  N   TYR A  89      40.619  53.704  25.622  1.00  0.00           N
ATOM   1262  H   TYR A  89      39.897  53.972  26.275  1.00  0.00           H
ATOM   1263  CA  TYR A  89      41.266  52.441  25.744  1.00  0.00           C
ATOM   1264  HA  TYR A  89      42.309  52.529  26.047  1.00  0.00           H
ATOM   1265  CB  TYR A  89      40.672  51.654  26.924  1.00  0.00           C
ATOM   1266  HB2 TYR A  89      39.618  51.454  26.732  1.00  0.00           H
ATOM   1267  HB3 TYR A  89      41.183  50.699  27.053  1.00  0.00           H
ATOM   1268  CG  TYR A  89      40.914  52.309  28.321  1.00  0.00           C
ATOM   1269  CD1 TYR A  89      39.923  52.996  28.916  1.00  0.00           C
ATOM   1270  HD1 TYR A  89      38.985  53.086  28.388  1.00  0.00           H
ATOM   1271  CE1 TYR A  89      40.154  53.611  30.102  1.00  0.00           C
ATOM   1272  HE1 TYR A  89      39.419  54.253  30.565  1.00  0.00           H
ATOM   1273  CZ  TYR A  89      41.344  53.405  30.805  1.00  0.00           C
ATOM   1274  OH  TYR A  89      41.557  53.953  32.026  1.00  0.00           O
ATOM   1275  HH  TYR A  89      42.504  54.111  32.002  1.00  0.00           H
ATOM   1276  CE2 TYR A  89      42.430  52.633  30.242  1.00  0.00           C
ATOM   1277  HE2 TYR A  89      43.337  52.277  30.710  1.00  0.00           H
ATOM   1278  CD2 TYR A  89      42.165  52.137  28.917  1.00  0.00           C
ATOM   1279  HD2 TYR A  89      42.891  51.407  28.593  1.00  0.00           H
ATOM   1280  C   TYR A  89      41.265  51.617  24.508  1.00  0.00           C
ATOM   1281  O   TYR A  89      40.239  51.573  23.777  1.00  0.00           O
ATOM   1282  N   THR A  90      42.350  51.022  24.052  1.00  0.00           N
ATOM   1283  H   THR A  90      43.167  50.933  24.639  1.00  0.00           H
ATOM   1284  CA  THR A  90      42.345  50.075  22.923  1.00  0.00           C
ATOM   1285  HA  THR A  90      41.520  50.344  22.264  1.00  0.00           H
ATOM   1286  CB  THR A  90      43.613  50.206  22.100  1.00  0.00           C
ATOM   1287  HB  THR A  90      43.505  49.677  21.153  1.00  0.00           H
ATOM   1288  CG2 THR A  90      43.913  51.632  21.675  1.00  0.00           C
ATOM   1289 HG21 THR A  90      42.989  52.068  21.294  1.00  0.00           H
ATOM   1290 HG22 THR A  90      44.243  52.120  22.592  1.00  0.00           H
ATOM   1291 HG23 THR A  90      44.632  51.721  20.861  1.00  0.00           H
ATOM   1292  OG1 THR A  90      44.728  49.631  22.799  1.00  0.00           O
ATOM   1293  HG1 THR A  90      45.474  49.876  22.246  1.00  0.00           H
ATOM   1294  C   THR A  90      42.279  48.562  23.340  1.00  0.00           C
ATOM   1295  O   THR A  90      41.786  47.692  22.588  1.00  0.00           O
ATOM   1296  N   VAL A  91      42.706  48.203  24.513  1.00  0.00           N
ATOM   1297  H   VAL A  91      43.066  48.941  25.102  1.00  0.00           H
ATOM   1298  CA  VAL A  91      42.593  46.876  25.112  1.00  0.00           C
ATOM   1299  HA  VAL A  91      42.002  46.184  24.513  1.00  0.00           H
ATOM   1300  CB  VAL A  91      43.978  46.181  25.248  1.00  0.00           C
ATOM   1301  HB  VAL A  91      44.639  46.752  25.898  1.00  0.00           H
ATOM   1302  CG1 VAL A  91      43.997  44.744  25.744  1.00  0.00           C
ATOM   1303 HG11 VAL A  91      45.023  44.502  26.022  1.00  0.00           H
ATOM   1304 HG12 VAL A  91      43.575  44.116  24.960  1.00  0.00           H
ATOM   1305 HG13 VAL A  91      43.441  44.678  26.680  1.00  0.00           H
ATOM   1306  CG2 VAL A  91      44.693  45.950  23.933  1.00  0.00           C
ATOM   1307 HG21 VAL A  91      44.197  45.304  23.209  1.00  0.00           H
ATOM   1308 HG22 VAL A  91      44.682  46.935  23.466  1.00  0.00           H
ATOM   1309 HG23 VAL A  91      45.650  45.503  24.204  1.00  0.00           H
ATOM   1310  C   VAL A  91      41.884  46.987  26.525  1.00  0.00           C
ATOM   1311  O   VAL A  91      42.152  47.908  27.333  1.00  0.00           O
ATOM   1312  N   LEU A  92      41.028  45.947  26.760  1.00  0.00           N
ATOM   1313  H   LEU A  92      40.956  45.260  26.023  1.00  0.00           H
ATOM   1314  CA  LEU A  92      40.233  45.710  27.976  1.00  0.00           C
ATOM   1315  HA  LEU A  92      40.503  46.435  28.744  1.00  0.00           H
ATOM   1316  CB  LEU A  92      38.822  46.079  27.573  1.00  0.00           C
ATOM   1317  HB2 LEU A  92      38.126  45.516  28.194  1.00  0.00           H
ATOM   1318  HB3 LEU A  92      38.548  45.662  26.604  1.00  0.00           H
ATOM   1319  CG  LEU A  92      38.308  47.546  27.697  1.00  0.00           C
ATOM   1320  HG  LEU A  92      38.745  47.988  28.593  1.00  0.00           H
ATOM   1321  CD1 LEU A  92      38.531  48.425  26.457  1.00  0.00           C
ATOM   1322 HD11 LEU A  92      38.147  49.442  26.540  1.00  0.00           H
ATOM   1323 HD12 LEU A  92      38.029  47.882  25.656  1.00  0.00           H
ATOM   1324 HD13 LEU A  92      39.589  48.397  26.197  1.00  0.00           H
ATOM   1325  CD2 LEU A  92      36.761  47.535  28.070  1.00  0.00           C
ATOM   1326 HD21 LEU A  92      36.116  47.363  27.208  1.00  0.00           H
ATOM   1327 HD22 LEU A  92      36.659  46.799  28.868  1.00  0.00           H
ATOM   1328 HD23 LEU A  92      36.476  48.536  28.391  1.00  0.00           H
ATOM   1329  C   LEU A  92      40.365  44.292  28.585  1.00  0.00           C
ATOM   1330  O   LEU A  92      40.321  43.258  27.864  1.00  0.00           O
ATOM   1331  N   CYS A  93      40.382  44.187  29.900  1.00  0.00           N
ATOM   1332  H   CYS A  93      40.572  45.075  30.342  1.00  0.00           H
ATOM   1333  CA  CYS A  93      40.403  42.920  30.663  1.00  0.00           C
ATOM   1334  HA  CYS A  93      40.404  42.009  30.064  1.00  0.00           H
ATOM   1335  CB  CYS A  93      41.682  42.869  31.500  1.00  0.00           C
ATOM   1336  HB2 CYS A  93      41.854  41.934  32.033  1.00  0.00           H
ATOM   1337  HB3 CYS A  93      41.754  43.643  32.264  1.00  0.00           H
ATOM   1338  SG  CYS A  93      43.110  43.303  30.476  1.00  0.00           S
ATOM   1339  HG  CYS A  93      42.895  44.617  30.364  1.00  0.00           H
ATOM   1340  C   CYS A  93      39.191  42.829  31.560  1.00  0.00           C
ATOM   1341  O   CYS A  93      38.790  43.868  32.085  1.00  0.00           O
ATOM   1342  N   GLU A  94      38.720  41.657  31.852  1.00  0.00           N
ATOM   1343  H   GLU A  94      39.206  40.841  31.509  1.00  0.00           H
ATOM   1344  CA  GLU A  94      37.676  41.451  32.899  1.00  0.00           C
ATOM   1345  HA  GLU A  94      37.649  42.287  33.598  1.00  0.00           H
ATOM   1346  CB  GLU A  94      36.288  41.066  32.366  1.00  0.00           C
ATOM   1347  HB2 GLU A  94      36.584  40.244  31.713  1.00  0.00           H
ATOM   1348  HB3 GLU A  94      35.543  40.789  33.112  1.00  0.00           H
ATOM   1349  CG  GLU A  94      35.630  42.011  31.331  1.00  0.00           C
ATOM   1350  HG2 GLU A  94      36.480  42.474  30.829  1.00  0.00           H
ATOM   1351  HG3 GLU A  94      35.043  42.778  31.836  1.00  0.00           H
ATOM   1352  CD  GLU A  94      34.734  41.325  30.255  1.00  0.00           C
ATOM   1353  OE1 GLU A  94      34.455  40.096  30.335  1.00  0.00           O
ATOM   1354  OE2 GLU A  94      34.297  41.976  29.292  1.00  0.00           O
ATOM   1355  C   GLU A  94      38.040  40.279  33.828  1.00  0.00           C
ATOM   1356  O   GLU A  94      38.547  39.202  33.440  1.00  0.00           O
ATOM   1357  N   MET A  95      37.764  40.512  35.066  1.00  0.00           N
ATOM   1358  H   MET A  95      37.264  41.367  35.264  1.00  0.00           H
ATOM   1359  CA  MET A  95      37.970  39.552  36.191  1.00  0.00           C
ATOM   1360  HA  MET A  95      37.777  38.570  35.759  1.00  0.00           H
ATOM   1361  CB  MET A  95      39.425  39.537  36.601  1.00  0.00           C
ATOM   1362  HB2 MET A  95      39.638  38.636  37.176  1.00  0.00           H
ATOM   1363  HB3 MET A  95      40.060  39.371  35.731  1.00  0.00           H
ATOM   1364  CG  MET A  95      39.857  40.782  37.334  1.00  0.00           C
ATOM   1365  HG2 MET A  95      39.173  41.079  38.130  1.00  0.00           H
ATOM   1366  HG3 MET A  95      39.648  41.527  36.567  1.00  0.00           H
ATOM   1367  SD  MET A  95      41.627  40.964  37.789  1.00  0.00           S
ATOM   1368  CE  MET A  95      41.800  39.508  38.828  1.00  0.00           C
ATOM   1369  HE1 MET A  95      40.879  39.404  39.402  1.00  0.00           H
ATOM   1370  HE2 MET A  95      42.709  39.664  39.408  1.00  0.00           H
ATOM   1371  HE3 MET A  95      41.914  38.577  38.273  1.00  0.00           H
ATOM   1372  C   MET A  95      37.145  39.862  37.441  1.00  0.00           C
ATOM   1373  O   MET A  95      36.655  40.975  37.596  1.00  0.00           O
ATOM   1374  N   ASP A  96      37.079  38.868  38.353  1.00  0.00           N
ATOM   1375  H   ASP A  96      37.413  37.966  38.043  1.00  0.00           H
ATOM   1376  CA  ASP A  96      36.626  39.135  39.737  1.00  0.00           C
ATOM   1377  HA  ASP A  96      35.692  39.683  39.614  1.00  0.00           H
ATOM   1378  CB  ASP A  96      36.515  37.817  40.463  1.00  0.00           C
ATOM   1379  HB2 ASP A  96      36.353  38.134  41.494  1.00  0.00           H
ATOM   1380  HB3 ASP A  96      37.506  37.374  40.563  1.00  0.00           H
ATOM   1381  CG  ASP A  96      35.454  36.829  40.012  1.00  0.00           C
ATOM   1382  OD1 ASP A  96      34.814  36.986  38.958  1.00  0.00           O
ATOM   1383  OD2 ASP A  96      35.188  35.842  40.769  1.00  0.00           O
ATOM   1384  C   ASP A  96      37.607  40.034  40.535  1.00  0.00           C
ATOM   1385  O   ASP A  96      38.859  39.964  40.258  1.00  0.00           O
ATOM   1386  N   ALA A  97      37.031  40.670  41.558  1.00  0.00           N
ATOM   1387  H   ALA A  97      36.025  40.617  41.629  1.00  0.00           H
ATOM   1388  CA  ALA A  97      37.775  41.294  42.616  1.00  0.00           C
ATOM   1389  HA  ALA A  97      38.637  41.824  42.210  1.00  0.00           H
ATOM   1390  CB  ALA A  97      36.907  42.306  43.411  1.00  0.00           C
ATOM   1391  HB1 ALA A  97      36.119  41.698  43.855  1.00  0.00           H
ATOM   1392  HB2 ALA A  97      36.435  43.059  42.780  1.00  0.00           H
ATOM   1393  HB3 ALA A  97      37.483  42.760  44.217  1.00  0.00           H
ATOM   1394  C   ALA A  97      38.425  40.342  43.640  1.00  0.00           C
ATOM   1395  O   ALA A  97      39.229  40.773  44.406  1.00  0.00           O
ATOM   1396  N   ASP A  98      37.982  39.050  43.633  1.00  0.00           N
ATOM   1397  H   ASP A  98      37.296  38.895  42.908  1.00  0.00           H
ATOM   1398  CA  ASP A  98      37.915  38.112  44.760  1.00  0.00           C
ATOM   1399  HA  ASP A  98      37.878  38.713  45.669  1.00  0.00           H
ATOM   1400  CB  ASP A  98      36.608  37.314  44.696  1.00  0.00           C
ATOM   1401  HB2 ASP A  98      35.859  38.084  44.515  1.00  0.00           H
ATOM   1402  HB3 ASP A  98      36.308  36.964  45.684  1.00  0.00           H
ATOM   1403  CG  ASP A  98      36.498  36.163  43.642  1.00  0.00           C
ATOM   1404  OD1 ASP A  98      37.521  35.673  43.106  1.00  0.00           O
ATOM   1405  OD2 ASP A  98      35.402  35.682  43.342  1.00  0.00           O
ATOM   1406  C   ASP A  98      39.185  37.197  45.040  1.00  0.00           C
ATOM   1407  O   ASP A  98      39.191  36.457  46.005  1.00  0.00           O
ATOM   1408  N   GLY A  99      40.180  37.235  44.152  1.00  0.00           N
ATOM   1409  H   GLY A  99      40.179  37.909  43.399  1.00  0.00           H
ATOM   1410  CA  GLY A  99      41.376  36.449  44.316  1.00  0.00           C
ATOM   1411  HA2 GLY A  99      41.791  36.543  45.320  1.00  0.00           H
ATOM   1412  HA3 GLY A  99      42.153  36.880  43.685  1.00  0.00           H
ATOM   1413  C   GLY A  99      41.138  34.916  44.123  1.00  0.00           C
ATOM   1414  O   GLY A  99      42.115  34.214  44.265  1.00  0.00           O
ATOM   1415  N   SER A 100      40.006  34.464  43.634  1.00  0.00           N
ATOM   1416  H   SER A 100      39.261  35.139  43.536  1.00  0.00           H
ATOM   1417  CA  SER A 100      40.020  33.158  42.867  1.00  0.00           C
ATOM   1418  HA  SER A 100      40.526  32.374  43.431  1.00  0.00           H
ATOM   1419  CB  SER A 100      38.608  32.574  42.638  1.00  0.00           C
ATOM   1420  HB2 SER A 100      38.757  31.673  42.043  1.00  0.00           H
ATOM   1421  HB3 SER A 100      38.142  32.295  43.583  1.00  0.00           H
ATOM   1422  OG  SER A 100      37.641  33.441  41.978  1.00  0.00           O
ATOM   1423  HG  SER A 100      37.615  34.239  42.511  1.00  0.00           H
ATOM   1424  C   SER A 100      40.625  33.281  41.447  1.00  0.00           C
ATOM   1425  O   SER A 100      41.418  32.392  41.050  1.00  0.00           O
ATOM   1426  N   HIE A 101      40.470  34.488  40.801  1.00  0.00           N
ATOM   1427  H   HIE A 101      39.770  35.131  41.142  1.00  0.00           H
ATOM   1428  CA  HIE A 101      41.339  34.859  39.642  1.00  0.00           C
ATOM   1429  HA  HIE A 101      41.733  33.975  39.141  1.00  0.00           H
ATOM   1430  CB  HIE A 101      40.607  35.873  38.775  1.00  0.00           C
ATOM   1431  HB2 HIE A 101      40.514  36.823  39.301  1.00  0.00           H
ATOM   1432  HB3 HIE A 101      41.286  36.067  37.945  1.00  0.00           H
ATOM   1433  CG  HIE A 101      39.256  35.432  38.246  1.00  0.00           C
ATOM   1434  ND1 HIE A 101      38.380  36.297  37.575  1.00  0.00           N
ATOM   1435  CE1 HIE A 101      37.260  35.526  37.386  1.00  0.00           C
ATOM   1436  HE1 HIE A 101      36.351  35.976  37.014  1.00  0.00           H
ATOM   1437  NE2 HIE A 101      37.348  34.311  37.947  1.00  0.00           N
ATOM   1438  HE2 HIE A 101      36.497  33.830  38.201  1.00  0.00           H
ATOM   1439  CD2 HIE A 101      38.596  34.243  38.452  1.00  0.00           C
ATOM   1440  HD2 HIE A 101      38.950  33.412  39.044  1.00  0.00           H
ATOM   1441  C   HIE A 101      42.672  35.518  40.073  1.00  0.00           C
ATOM   1442  O   HIE A 101      42.724  36.202  41.046  1.00  0.00           O
ATOM   1443  N   ALA A 102      43.792  35.302  39.339  1.00  0.00           N
ATOM   1444  H   ALA A 102      43.737  34.703  38.527  1.00  0.00           H
ATOM   1445  CA  ALA A 102      45.116  35.672  39.731  1.00  0.00           C
ATOM   1446  HA  ALA A 102      45.001  36.001  40.763  1.00  0.00           H
ATOM   1447  CB  ALA A 102      46.068  34.376  39.817  1.00  0.00           C
ATOM   1448  HB1 ALA A 102      45.556  33.642  40.440  1.00  0.00           H
ATOM   1449  HB2 ALA A 102      46.113  34.142  38.754  1.00  0.00           H
ATOM   1450  HB3 ALA A 102      47.113  34.490  40.104  1.00  0.00           H
ATOM   1451  C   ALA A 102      45.694  36.785  38.787  1.00  0.00           C
ATOM   1452  O   ALA A 102      45.868  36.569  37.624  1.00  0.00           O
ATOM   1453  N   PRO A 103      46.063  38.004  39.362  1.00  0.00           N
ATOM   1454  CD  PRO A 103      45.611  38.477  40.686  1.00  0.00           C
ATOM   1455  HD2 PRO A 103      46.314  38.070  41.412  1.00  0.00           H
ATOM   1456  HD3 PRO A 103      44.592  38.202  40.960  1.00  0.00           H
ATOM   1457  CG  PRO A 103      45.815  40.026  40.693  1.00  0.00           C
ATOM   1458  HG2 PRO A 103      44.956  40.406  40.139  1.00  0.00           H
ATOM   1459  HG3 PRO A 103      45.900  40.415  41.708  1.00  0.00           H
ATOM   1460  CB  PRO A 103      47.022  40.174  39.710  1.00  0.00           C
ATOM   1461  HB2 PRO A 103      47.989  39.901  40.134  1.00  0.00           H
ATOM   1462  HB3 PRO A 103      47.065  41.140  39.208  1.00  0.00           H
ATOM   1463  CA  PRO A 103      46.675  39.109  38.601  1.00  0.00           C
ATOM   1464  HA  PRO A 103      45.872  39.415  37.932  1.00  0.00           H
ATOM   1465  C   PRO A 103      47.891  38.716  37.795  1.00  0.00           C
ATOM   1466  O   PRO A 103      48.170  39.330  36.841  1.00  0.00           O
ATOM   1467  N   GLU A 104      48.632  37.739  38.301  1.00  0.00           N
ATOM   1468  H   GLU A 104      48.344  37.237  39.129  1.00  0.00           H
ATOM   1469  CA  GLU A 104      49.819  37.235  37.681  1.00  0.00           C
ATOM   1470  HA  GLU A 104      50.304  38.141  37.318  1.00  0.00           H
ATOM   1471  CB  GLU A 104      50.705  36.555  38.742  1.00  0.00           C
ATOM   1472  HB2 GLU A 104      50.237  35.611  39.022  1.00  0.00           H
ATOM   1473  HB3 GLU A 104      51.679  36.359  38.295  1.00  0.00           H
ATOM   1474  CG  GLU A 104      51.030  37.462  40.008  1.00  0.00           C
ATOM   1475  HG2 GLU A 104      51.451  38.350  39.536  1.00  0.00           H
ATOM   1476  HG3 GLU A 104      51.833  36.999  40.582  1.00  0.00           H
ATOM   1477  CD  GLU A 104      49.873  37.829  41.002  1.00  0.00           C
ATOM   1478  OE1 GLU A 104      48.741  37.301  40.921  1.00  0.00           O
ATOM   1479  OE2 GLU A 104      50.125  38.609  41.950  1.00  0.00           O
ATOM   1480  C   GLU A 104      49.649  36.286  36.476  1.00  0.00           C
ATOM   1481  O   GLU A 104      50.548  36.111  35.698  1.00  0.00           O
ATOM   1482  N   GLN A 105      48.437  35.743  36.334  1.00  0.00           N
ATOM   1483  H   GLN A 105      47.726  36.010  37.000  1.00  0.00           H
ATOM   1484  CA  GLN A 105      47.879  34.943  35.273  1.00  0.00           C
ATOM   1485  HA  GLN A 105      48.656  34.441  34.698  1.00  0.00           H
ATOM   1486  CB  GLN A 105      47.036  33.784  35.788  1.00  0.00           C
ATOM   1487  HB2 GLN A 105      46.551  33.233  34.982  1.00  0.00           H
ATOM   1488  HB3 GLN A 105      46.261  34.285  36.369  1.00  0.00           H
ATOM   1489  CG  GLN A 105      48.064  32.819  36.425  1.00  0.00           C
ATOM   1490  HG2 GLN A 105      48.636  33.278  37.232  1.00  0.00           H
ATOM   1491  HG3 GLN A 105      48.877  32.462  35.794  1.00  0.00           H
ATOM   1492  CD  GLN A 105      47.275  31.625  36.969  1.00  0.00           C
ATOM   1493  OE1 GLN A 105      46.226  31.793  37.529  1.00  0.00           O
ATOM   1494  NE2 GLN A 105      47.789  30.452  36.871  1.00  0.00           N
ATOM   1495 HE21 GLN A 105      47.333  29.581  37.105  1.00  0.00           H
ATOM   1496 HE22 GLN A 105      48.735  30.365  36.528  1.00  0.00           H
ATOM   1497  C   GLN A 105      47.147  35.848  34.184  1.00  0.00           C
ATOM   1498  O   GLN A 105      46.974  35.451  33.064  1.00  0.00           O
ATOM   1499  N   LEU A 106      46.698  37.054  34.655  1.00  0.00           N
ATOM   1500  H   LEU A 106      46.901  37.258  35.623  1.00  0.00           H
ATOM   1501  CA  LEU A 106      46.200  38.105  33.737  1.00  0.00           C
ATOM   1502  HA  LEU A 106      45.307  37.689  33.271  1.00  0.00           H
ATOM   1503  CB  LEU A 106      45.937  39.406  34.515  1.00  0.00           C
ATOM   1504  HB2 LEU A 106      45.555  39.251  35.524  1.00  0.00           H
ATOM   1505  HB3 LEU A 106      46.880  39.909  34.726  1.00  0.00           H
ATOM   1506  CG  LEU A 106      45.033  40.382  33.769  1.00  0.00           C
ATOM   1507  HG  LEU A 106      45.376  40.399  32.734  1.00  0.00           H
ATOM   1508  CD1 LEU A 106      43.555  40.056  33.869  1.00  0.00           C
ATOM   1509 HD11 LEU A 106      43.053  40.523  33.022  1.00  0.00           H
ATOM   1510 HD12 LEU A 106      42.998  40.259  34.783  1.00  0.00           H
ATOM   1511 HD13 LEU A 106      43.511  38.969  33.806  1.00  0.00           H
ATOM   1512  CD2 LEU A 106      45.213  41.815  34.230  1.00  0.00           C
ATOM   1513 HD21 LEU A 106      46.284  42.003  34.304  1.00  0.00           H
ATOM   1514 HD22 LEU A 106      44.790  41.935  35.227  1.00  0.00           H
ATOM   1515 HD23 LEU A 106      44.727  42.541  33.579  1.00  0.00           H
ATOM   1516  C   LEU A 106      47.205  38.389  32.581  1.00  0.00           C
ATOM   1517  O   LEU A 106      46.748  38.563  31.419  1.00  0.00           O
ATOM   1518  N   HIE A 107      48.468  38.420  32.940  1.00  0.00           N
ATOM   1519  H   HIE A 107      48.690  38.169  33.893  1.00  0.00           H
ATOM   1520  CA  HIE A 107      49.535  38.588  31.937  1.00  0.00           C
ATOM   1521  HA  HIE A 107      49.496  39.550  31.426  1.00  0.00           H
ATOM   1522  CB  HIE A 107      50.853  38.509  32.745  1.00  0.00           C
ATOM   1523  HB2 HIE A 107      50.991  37.545  33.236  1.00  0.00           H
ATOM   1524  HB3 HIE A 107      50.922  39.366  33.415  1.00  0.00           H
ATOM   1525  CG  HIE A 107      52.026  38.657  31.778  1.00  0.00           C
ATOM   1526  ND1 HIE A 107      52.809  37.706  31.171  1.00  0.00           N
ATOM   1527  CE1 HIE A 107      53.809  38.353  30.529  1.00  0.00           C
ATOM   1528  HE1 HIE A 107      54.492  37.787  29.912  1.00  0.00           H
ATOM   1529  NE2 HIE A 107      53.673  39.645  30.623  1.00  0.00           N
ATOM   1530  HE2 HIE A 107      54.314  40.330  30.250  1.00  0.00           H
ATOM   1531  CD2 HIE A 107      52.539  39.889  31.476  1.00  0.00           C
ATOM   1532  HD2 HIE A 107      52.082  40.822  31.769  1.00  0.00           H
ATOM   1533  C   HIE A 107      49.515  37.598  30.767  1.00  0.00           C
ATOM   1534  O   HIE A 107      49.725  38.036  29.636  1.00  0.00           O
ATOM   1535  N   LEU A 108      49.114  36.350  30.982  1.00  0.00           N
ATOM   1536  H   LEU A 108      48.930  36.119  31.949  1.00  0.00           H
ATOM   1537  CA  LEU A 108      48.906  35.157  30.069  1.00  0.00           C
ATOM   1538  HA  LEU A 108      49.839  35.155  29.504  1.00  0.00           H
ATOM   1539  CB  LEU A 108      48.788  33.837  30.884  1.00  0.00           C
ATOM   1540  HB2 LEU A 108      47.751  33.686  31.183  1.00  0.00           H
ATOM   1541  HB3 LEU A 108      48.921  33.016  30.180  1.00  0.00           H
ATOM   1542  CG  LEU A 108      49.797  33.624  31.926  1.00  0.00           C
ATOM   1543  HG  LEU A 108      49.636  34.493  32.563  1.00  0.00           H
ATOM   1544  CD1 LEU A 108      49.279  32.472  32.689  1.00  0.00           C
ATOM   1545 HD11 LEU A 108      49.909  32.264  33.554  1.00  0.00           H
ATOM   1546 HD12 LEU A 108      48.267  32.586  33.076  1.00  0.00           H
ATOM   1547 HD13 LEU A 108      49.351  31.638  31.992  1.00  0.00           H
ATOM   1548  CD2 LEU A 108      51.208  33.604  31.574  1.00  0.00           C
ATOM   1549 HD21 LEU A 108      51.307  32.821  30.822  1.00  0.00           H
ATOM   1550 HD22 LEU A 108      51.571  34.506  31.082  1.00  0.00           H
ATOM   1551 HD23 LEU A 108      51.810  33.329  32.440  1.00  0.00           H
ATOM   1552  C   LEU A 108      47.758  35.280  29.122  1.00  0.00           C
ATOM   1553  O   LEU A 108      47.835  34.817  27.968  1.00  0.00           O
ATOM   1554  N   LEU A 109      46.756  36.067  29.473  1.00  0.00           N
ATOM   1555  H   LEU A 109      46.765  36.470  30.399  1.00  0.00           H
ATOM   1556  CA  LEU A 109      45.623  36.470  28.483  1.00  0.00           C
ATOM   1557  HA  LEU A 109      45.364  35.650  27.813  1.00  0.00           H
ATOM   1558  CB  LEU A 109      44.404  36.896  29.338  1.00  0.00           C
ATOM   1559  HB2 LEU A 109      43.514  37.187  28.780  1.00  0.00           H
ATOM   1560  HB3 LEU A 109      44.740  37.778  29.883  1.00  0.00           H
ATOM   1561  CG  LEU A 109      43.977  35.939  30.407  1.00  0.00           C
ATOM   1562  HG  LEU A 109      44.757  35.837  31.162  1.00  0.00           H
ATOM   1563  CD1 LEU A 109      42.757  36.437  31.144  1.00  0.00           C
ATOM   1564 HD11 LEU A 109      42.882  37.372  31.691  1.00  0.00           H
ATOM   1565 HD12 LEU A 109      42.028  36.621  30.356  1.00  0.00           H
ATOM   1566 HD13 LEU A 109      42.475  35.710  31.905  1.00  0.00           H
ATOM   1567  CD2 LEU A 109      43.625  34.533  29.958  1.00  0.00           C
ATOM   1568 HD21 LEU A 109      44.554  34.112  29.576  1.00  0.00           H
ATOM   1569 HD22 LEU A 109      42.849  34.571  29.193  1.00  0.00           H
ATOM   1570 HD23 LEU A 109      43.319  33.923  30.808  1.00  0.00           H
ATOM   1571  C   LEU A 109      46.222  37.636  27.589  1.00  0.00           C
ATOM   1572  O   LEU A 109      46.021  37.735  26.350  1.00  0.00           O
ATOM   1573  N   LEU A 110      46.808  38.652  28.280  1.00  0.00           N
ATOM   1574  H   LEU A 110      47.081  38.524  29.244  1.00  0.00           H
ATOM   1575  CA  LEU A 110      47.424  39.846  27.590  1.00  0.00           C
ATOM   1576  HA  LEU A 110      46.642  40.376  27.045  1.00  0.00           H
ATOM   1577  CB  LEU A 110      48.002  40.689  28.816  1.00  0.00           C
ATOM   1578  HB2 LEU A 110      48.725  41.392  28.401  1.00  0.00           H
ATOM   1579  HB3 LEU A 110      48.610  40.034  29.440  1.00  0.00           H
ATOM   1580  CG  LEU A 110      46.978  41.408  29.661  1.00  0.00           C
ATOM   1581  HG  LEU A 110      46.179  40.739  29.980  1.00  0.00           H
ATOM   1582  CD1 LEU A 110      47.622  41.977  30.991  1.00  0.00           C
ATOM   1583 HD11 LEU A 110      48.160  41.212  31.551  1.00  0.00           H
ATOM   1584 HD12 LEU A 110      46.805  42.492  31.495  1.00  0.00           H
ATOM   1585 HD13 LEU A 110      48.422  42.709  30.879  1.00  0.00           H
ATOM   1586  CD2 LEU A 110      46.335  42.516  28.848  1.00  0.00           C
ATOM   1587 HD21 LEU A 110      45.651  43.037  29.519  1.00  0.00           H
ATOM   1588 HD22 LEU A 110      45.894  42.046  27.970  1.00  0.00           H
ATOM   1589 HD23 LEU A 110      47.194  43.114  28.546  1.00  0.00           H
ATOM   1590  C   LEU A 110      48.517  39.430  26.570  1.00  0.00           C
ATOM   1591  O   LEU A 110      48.595  39.931  25.422  1.00  0.00           O
ATOM   1592  N   ASP A 111      49.345  38.446  26.944  1.00  0.00           N
ATOM   1593  H   ASP A 111      49.352  38.228  27.930  1.00  0.00           H
ATOM   1594  CA  ASP A 111      50.307  37.614  26.176  1.00  0.00           C
ATOM   1595  HA  ASP A 111      51.098  38.310  25.898  1.00  0.00           H
ATOM   1596  CB  ASP A 111      50.972  36.550  27.094  1.00  0.00           C
ATOM   1597  HB2 ASP A 111      51.384  37.009  27.993  1.00  0.00           H
ATOM   1598  HB3 ASP A 111      50.148  35.877  27.331  1.00  0.00           H
ATOM   1599  CG  ASP A 111      51.970  35.703  26.395  1.00  0.00           C
ATOM   1600  OD1 ASP A 111      52.961  36.263  25.838  1.00  0.00           O
ATOM   1601  OD2 ASP A 111      51.771  34.458  26.131  1.00  0.00           O
ATOM   1602  C   ASP A 111      49.803  37.094  24.860  1.00  0.00           C
ATOM   1603  O   ASP A 111      50.400  37.259  23.806  1.00  0.00           O
ATOM   1604  N   GLN A 112      48.683  36.424  24.860  1.00  0.00           N
ATOM   1605  H   GLN A 112      48.177  36.352  25.731  1.00  0.00           H
ATOM   1606  CA  GLN A 112      48.066  35.885  23.684  1.00  0.00           C
ATOM   1607  HA  GLN A 112      48.910  35.527  23.095  1.00  0.00           H
ATOM   1608  CB  GLN A 112      47.239  34.684  24.036  1.00  0.00           C
ATOM   1609  HB2 GLN A 112      46.752  34.829  25.000  1.00  0.00           H
ATOM   1610  HB3 GLN A 112      46.541  34.607  23.201  1.00  0.00           H
ATOM   1611  CG  GLN A 112      48.164  33.461  24.168  1.00  0.00           C
ATOM   1612  HG2 GLN A 112      47.612  32.655  24.652  1.00  0.00           H
ATOM   1613  HG3 GLN A 112      49.008  33.748  24.795  1.00  0.00           H
ATOM   1614  CD  GLN A 112      48.551  32.854  22.854  1.00  0.00           C
ATOM   1615  OE1 GLN A 112      47.745  32.270  22.111  1.00  0.00           O
ATOM   1616  NE2 GLN A 112      49.748  33.112  22.371  1.00  0.00           N
ATOM   1617 HE21 GLN A 112      50.480  33.584  22.882  1.00  0.00           H
ATOM   1618 HE22 GLN A 112      49.989  32.631  21.516  1.00  0.00           H
ATOM   1619  C   GLN A 112      47.351  36.957  22.830  1.00  0.00           C
ATOM   1620  O   GLN A 112      47.415  36.846  21.600  1.00  0.00           O
ATOM   1621  N   VAL A 113      46.716  37.942  23.435  1.00  0.00           N
ATOM   1622  H   VAL A 113      46.581  37.860  24.433  1.00  0.00           H
ATOM   1623  CA  VAL A 113      46.300  39.126  22.707  1.00  0.00           C
ATOM   1624  HA  VAL A 113      45.553  38.926  21.939  1.00  0.00           H
ATOM   1625  CB  VAL A 113      45.573  40.093  23.664  1.00  0.00           C
ATOM   1626  HB  VAL A 113      46.288  40.294  24.462  1.00  0.00           H
ATOM   1627  CG1 VAL A 113      45.224  41.387  23.038  1.00  0.00           C
ATOM   1628 HG11 VAL A 113      45.939  42.202  23.148  1.00  0.00           H
ATOM   1629 HG12 VAL A 113      45.108  41.350  21.955  1.00  0.00           H
ATOM   1630 HG13 VAL A 113      44.304  41.731  23.510  1.00  0.00           H
ATOM   1631  CG2 VAL A 113      44.300  39.574  24.353  1.00  0.00           C
ATOM   1632 HG21 VAL A 113      44.095  40.204  25.219  1.00  0.00           H
ATOM   1633 HG22 VAL A 113      43.463  39.614  23.656  1.00  0.00           H
ATOM   1634 HG23 VAL A 113      44.402  38.573  24.772  1.00  0.00           H
ATOM   1635  C   VAL A 113      47.435  39.806  21.946  1.00  0.00           C
ATOM   1636  O   VAL A 113      47.260  40.055  20.768  1.00  0.00           O
ATOM   1637  N   ASP A 114      48.663  39.923  22.515  1.00  0.00           N
ATOM   1638  H   ASP A 114      48.717  39.747  23.508  1.00  0.00           H
ATOM   1639  CA  ASP A 114      49.912  40.323  21.876  1.00  0.00           C
ATOM   1640  HA  ASP A 114      49.799  41.231  21.284  1.00  0.00           H
ATOM   1641  CB  ASP A 114      50.924  40.833  22.889  1.00  0.00           C
ATOM   1642  HB2 ASP A 114      50.998  40.140  23.726  1.00  0.00           H
ATOM   1643  HB3 ASP A 114      51.912  40.849  22.429  1.00  0.00           H
ATOM   1644  CG  ASP A 114      50.602  42.219  23.454  1.00  0.00           C
ATOM   1645  OD1 ASP A 114      49.517  42.841  23.180  1.00  0.00           O
ATOM   1646  OD2 ASP A 114      51.363  42.756  24.302  1.00  0.00           O
ATOM   1647  C   ASP A 114      50.531  39.265  20.891  1.00  0.00           C
ATOM   1648  O   ASP A 114      51.184  39.638  19.928  1.00  0.00           O
ATOM   1649  N   ALA A 115      50.310  37.985  21.082  1.00  0.00           N
ATOM   1650  H   ALA A 115      49.871  37.618  21.915  1.00  0.00           H
ATOM   1651  CA  ALA A 115      50.660  37.019  20.036  1.00  0.00           C
ATOM   1652  HA  ALA A 115      51.715  37.235  19.866  1.00  0.00           H
ATOM   1653  CB  ALA A 115      50.749  35.598  20.644  1.00  0.00           C
ATOM   1654  HB1 ALA A 115      51.378  34.925  20.060  1.00  0.00           H
ATOM   1655  HB2 ALA A 115      51.076  35.553  21.683  1.00  0.00           H
ATOM   1656  HB3 ALA A 115      49.699  35.307  20.651  1.00  0.00           H
ATOM   1657  C   ALA A 115      49.858  37.091  18.725  1.00  0.00           C
ATOM   1658  O   ALA A 115      50.265  36.566  17.674  1.00  0.00           O
ATOM   1659  N   GLY A 116      48.684  37.753  18.807  1.00  0.00           N
ATOM   1660  H   GLY A 116      48.476  38.212  19.682  1.00  0.00           H
ATOM   1661  CA  GLY A 116      47.761  37.871  17.688  1.00  0.00           C
ATOM   1662  HA2 GLY A 116      47.874  36.957  17.104  1.00  0.00           H
ATOM   1663  HA3 GLY A 116      48.030  38.706  17.041  1.00  0.00           H
ATOM   1664  C   GLY A 116      46.254  37.906  18.060  1.00  0.00           C
ATOM   1665  O   GLY A 116      45.440  38.332  17.188  1.00  0.00           O
ATOM   1666  N   ALA A 117      45.839  37.412  19.249  1.00  0.00           N
ATOM   1667  H   ALA A 117      46.568  37.352  19.946  1.00  0.00           H
ATOM   1668  CA  ALA A 117      44.431  37.233  19.524  1.00  0.00           C
ATOM   1669  HA  ALA A 117      44.025  36.643  18.702  1.00  0.00           H
ATOM   1670  CB  ALA A 117      44.227  36.355  20.767  1.00  0.00           C
ATOM   1671  HB1 ALA A 117      45.064  35.659  20.821  1.00  0.00           H
ATOM   1672  HB2 ALA A 117      43.280  35.818  20.817  1.00  0.00           H
ATOM   1673  HB3 ALA A 117      44.339  37.013  21.629  1.00  0.00           H
ATOM   1674  C   ALA A 117      43.522  38.489  19.605  1.00  0.00           C
ATOM   1675  O   ALA A 117      43.903  39.584  19.904  1.00  0.00           O
ATOM   1676  N   ASP A 118      42.278  38.354  19.276  1.00  0.00           N
ATOM   1677  H   ASP A 118      42.001  37.424  18.996  1.00  0.00           H
ATOM   1678  CA  ASP A 118      41.268  39.425  19.502  1.00  0.00           C
ATOM   1679  HA  ASP A 118      41.784  40.385  19.493  1.00  0.00           H
ATOM   1680  CB  ASP A 118      40.261  39.438  18.370  1.00  0.00           C
ATOM   1681  HB2 ASP A 118      39.725  40.386  18.424  1.00  0.00           H
ATOM   1682  HB3 ASP A 118      39.498  38.661  18.411  1.00  0.00           H
ATOM   1683  CG  ASP A 118      40.857  39.439  16.971  1.00  0.00           C
ATOM   1684  OD1 ASP A 118      41.947  39.961  16.715  1.00  0.00           O
ATOM   1685  OD2 ASP A 118      40.123  39.001  16.001  1.00  0.00           O
ATOM   1686  C   ASP A 118      40.677  39.291  20.915  1.00  0.00           C
ATOM   1687  O   ASP A 118      40.416  40.274  21.562  1.00  0.00           O
ATOM   1688  N   LEU A 119      40.457  38.053  21.392  1.00  0.00           N
ATOM   1689  H   LEU A 119      40.701  37.275  20.795  1.00  0.00           H
ATOM   1690  CA  LEU A 119      39.965  37.648  22.728  1.00  0.00           C
ATOM   1691  HA  LEU A 119      40.363  38.479  23.311  1.00  0.00           H
ATOM   1692  CB  LEU A 119      38.473  37.713  22.638  1.00  0.00           C
ATOM   1693  HB2 LEU A 119      38.194  38.763  22.735  1.00  0.00           H
ATOM   1694  HB3 LEU A 119      38.165  37.290  21.682  1.00  0.00           H
ATOM   1695  CG  LEU A 119      37.748  37.041  23.823  1.00  0.00           C
ATOM   1696  HG  LEU A 119      38.299  36.127  24.044  1.00  0.00           H
ATOM   1697  CD1 LEU A 119      37.911  37.932  25.098  1.00  0.00           C
ATOM   1698 HD11 LEU A 119      37.676  37.289  25.946  1.00  0.00           H
ATOM   1699 HD12 LEU A 119      38.928  38.292  25.259  1.00  0.00           H
ATOM   1700 HD13 LEU A 119      37.313  38.844  25.125  1.00  0.00           H
ATOM   1701  CD2 LEU A 119      36.297  36.523  23.508  1.00  0.00           C
ATOM   1702 HD21 LEU A 119      35.721  37.293  22.995  1.00  0.00           H
ATOM   1703 HD22 LEU A 119      35.803  36.314  24.457  1.00  0.00           H
ATOM   1704 HD23 LEU A 119      36.259  35.654  22.850  1.00  0.00           H
ATOM   1705  C   LEU A 119      40.580  36.308  23.092  1.00  0.00           C
ATOM   1706  O   LEU A 119      40.750  35.368  22.291  1.00  0.00           O
ATOM   1707  N   VAL A 120      40.950  36.308  24.353  1.00  0.00           N
ATOM   1708  H   VAL A 120      40.721  37.147  24.866  1.00  0.00           H
ATOM   1709  CA  VAL A 120      41.449  35.140  25.055  1.00  0.00           C
ATOM   1710  HA  VAL A 120      41.234  34.206  24.536  1.00  0.00           H
ATOM   1711  CB  VAL A 120      43.004  35.197  25.188  1.00  0.00           C
ATOM   1712  HB  VAL A 120      43.276  35.951  25.927  1.00  0.00           H
ATOM   1713  CG1 VAL A 120      43.558  33.819  25.658  1.00  0.00           C
ATOM   1714 HG11 VAL A 120      43.173  33.005  25.044  1.00  0.00           H
ATOM   1715 HG12 VAL A 120      43.316  33.621  26.702  1.00  0.00           H
ATOM   1716 HG13 VAL A 120      44.636  33.707  25.541  1.00  0.00           H
ATOM   1717  CG2 VAL A 120      43.722  35.575  23.935  1.00  0.00           C
ATOM   1718 HG21 VAL A 120      43.247  36.474  23.543  1.00  0.00           H
ATOM   1719 HG22 VAL A 120      43.572  34.811  23.172  1.00  0.00           H
ATOM   1720 HG23 VAL A 120      44.761  35.809  24.165  1.00  0.00           H
ATOM   1721  C   VAL A 120      40.752  35.082  26.419  1.00  0.00           C
ATOM   1722  O   VAL A 120      40.566  36.135  27.067  1.00  0.00           O
ATOM   1723  N   ILE A 121      40.254  33.870  26.766  1.00  0.00           N
ATOM   1724  H   ILE A 121      40.433  33.063  26.185  1.00  0.00           H
ATOM   1725  CA  ILE A 121      39.642  33.561  28.060  1.00  0.00           C
ATOM   1726  HA  ILE A 121      39.635  34.463  28.672  1.00  0.00           H
ATOM   1727  CB  ILE A 121      38.246  33.056  27.702  1.00  0.00           C
ATOM   1728  HB  ILE A 121      38.217  32.221  27.002  1.00  0.00           H
ATOM   1729  CG2 ILE A 121      37.589  32.560  28.940  1.00  0.00           C
ATOM   1730 HG21 ILE A 121      37.546  33.350  29.689  1.00  0.00           H
ATOM   1731 HG22 ILE A 121      38.175  31.743  29.362  1.00  0.00           H
ATOM   1732 HG23 ILE A 121      36.680  32.051  28.618  1.00  0.00           H
ATOM   1733  CG1 ILE A 121      37.504  34.275  27.032  1.00  0.00           C
ATOM   1734 HG12 ILE A 121      37.626  35.121  27.709  1.00  0.00           H
ATOM   1735 HG13 ILE A 121      37.847  34.507  26.024  1.00  0.00           H
ATOM   1736  CD1 ILE A 121      35.995  34.039  26.902  1.00  0.00           C
ATOM   1737 HD11 ILE A 121      35.539  34.692  26.158  1.00  0.00           H
ATOM   1738 HD12 ILE A 121      36.038  33.018  26.522  1.00  0.00           H
ATOM   1739 HD13 ILE A 121      35.453  34.110  27.845  1.00  0.00           H
ATOM   1740  C   ILE A 121      40.481  32.482  28.732  1.00  0.00           C
ATOM   1741  O   ILE A 121      40.771  31.474  28.072  1.00  0.00           O
ATOM   1742  N   GLY A 122      40.818  32.731  29.998  1.00  0.00           N
ATOM   1743  H   GLY A 122      40.528  33.638  30.335  1.00  0.00           H
ATOM   1744  CA  GLY A 122      41.317  31.681  30.872  1.00  0.00           C
ATOM   1745  HA2 GLY A 122      41.765  32.172  31.736  1.00  0.00           H
ATOM   1746  HA3 GLY A 122      42.132  31.111  30.427  1.00  0.00           H
ATOM   1747  C   GLY A 122      40.198  30.695  31.325  1.00  0.00           C
ATOM   1748  O   GLY A 122      39.176  31.105  31.897  1.00  0.00           O
ATOM   1749  N   SER A 123      40.541  29.390  31.341  1.00  0.00           N
ATOM   1750  H   SER A 123      41.372  29.033  30.890  1.00  0.00           H
ATOM   1751  CA  SER A 123      39.456  28.376  31.398  1.00  0.00           C
ATOM   1752  HA  SER A 123      38.563  28.852  31.803  1.00  0.00           H
ATOM   1753  CB  SER A 123      39.123  27.952  29.992  1.00  0.00           C
ATOM   1754  HB2 SER A 123      40.035  27.799  29.415  1.00  0.00           H
ATOM   1755  HB3 SER A 123      38.614  28.730  29.423  1.00  0.00           H
ATOM   1756  OG  SER A 123      38.381  26.762  29.874  1.00  0.00           O
ATOM   1757  HG  SER A 123      38.263  26.570  28.941  1.00  0.00           H
ATOM   1758  C   SER A 123      39.842  27.232  32.339  1.00  0.00           C
ATOM   1759  O   SER A 123      41.049  26.921  32.424  1.00  0.00           O
ATOM   1760  N   ARG A 124      38.778  26.683  32.941  1.00  0.00           N
ATOM   1761  H   ARG A 124      37.912  27.203  32.930  1.00  0.00           H
ATOM   1762  CA  ARG A 124      38.963  25.447  33.795  1.00  0.00           C
ATOM   1763  HA  ARG A 124      40.024  25.383  34.038  1.00  0.00           H
ATOM   1764  CB  ARG A 124      38.191  25.568  35.179  1.00  0.00           C
ATOM   1765  HB2 ARG A 124      38.473  24.681  35.746  1.00  0.00           H
ATOM   1766  HB3 ARG A 124      38.512  26.447  35.739  1.00  0.00           H
ATOM   1767  CG  ARG A 124      36.670  25.412  35.194  1.00  0.00           C
ATOM   1768  HG2 ARG A 124      36.338  24.431  34.856  1.00  0.00           H
ATOM   1769  HG3 ARG A 124      36.357  26.173  34.479  1.00  0.00           H
ATOM   1770  CD  ARG A 124      36.033  25.703  36.546  1.00  0.00           C
ATOM   1771  HD2 ARG A 124      34.966  25.662  36.328  1.00  0.00           H
ATOM   1772  HD3 ARG A 124      36.382  25.019  37.320  1.00  0.00           H
ATOM   1773  NE  ARG A 124      36.171  27.078  36.946  1.00  0.00           N
ATOM   1774  HE  ARG A 124      36.801  27.664  36.417  1.00  0.00           H
ATOM   1775  CZ  ARG A 124      35.745  27.712  37.998  1.00  0.00           C
ATOM   1776  NH1 ARG A 124      35.110  27.089  38.936  1.00  0.00           N
ATOM   1777 HH11 ARG A 124      34.913  27.567  39.804  1.00  0.00           H
ATOM   1778 HH12 ARG A 124      34.797  26.132  38.864  1.00  0.00           H
ATOM   1779  NH2 ARG A 124      36.024  28.916  38.251  1.00  0.00           N
ATOM   1780 HH21 ARG A 124      35.932  29.451  39.103  1.00  0.00           H
ATOM   1781 HH22 ARG A 124      36.389  29.406  37.446  1.00  0.00           H
ATOM   1782  C   ARG A 124      38.416  24.182  33.019  1.00  0.00           C
ATOM   1783  O   ARG A 124      38.390  23.087  33.546  1.00  0.00           O
ATOM   1784  N   TYR A 125      37.999  24.349  31.779  1.00  0.00           N
ATOM   1785  H   TYR A 125      38.086  25.256  31.343  1.00  0.00           H
ATOM   1786  CA  TYR A 125      37.513  23.197  30.953  1.00  0.00           C
ATOM   1787  HA  TYR A 125      37.384  22.231  31.440  1.00  0.00           H
ATOM   1788  CB  TYR A 125      36.071  23.506  30.419  1.00  0.00           C
ATOM   1789  HB2 TYR A 125      35.648  22.605  29.975  1.00  0.00           H
ATOM   1790  HB3 TYR A 125      36.098  24.226  29.601  1.00  0.00           H
ATOM   1791  CG  TYR A 125      35.065  23.926  31.498  1.00  0.00           C
ATOM   1792  CD1 TYR A 125      34.681  22.996  32.510  1.00  0.00           C
ATOM   1793  HD1 TYR A 125      34.952  21.954  32.426  1.00  0.00           H
ATOM   1794  CE1 TYR A 125      33.898  23.392  33.630  1.00  0.00           C
ATOM   1795  HE1 TYR A 125      33.472  22.674  34.315  1.00  0.00           H
ATOM   1796  CZ  TYR A 125      33.548  24.732  33.720  1.00  0.00           C
ATOM   1797  OH  TYR A 125      32.713  25.105  34.720  1.00  0.00           O
ATOM   1798  HH  TYR A 125      32.055  24.408  34.784  1.00  0.00           H
ATOM   1799  CE2 TYR A 125      33.949  25.695  32.766  1.00  0.00           C
ATOM   1800  HE2 TYR A 125      33.636  26.721  32.889  1.00  0.00           H
ATOM   1801  CD2 TYR A 125      34.774  25.280  31.679  1.00  0.00           C
ATOM   1802  HD2 TYR A 125      35.265  25.954  30.993  1.00  0.00           H
ATOM   1803  C   TYR A 125      38.333  22.891  29.792  1.00  0.00           C
ATOM   1804  O   TYR A 125      38.217  21.778  29.306  1.00  0.00           O
ATOM   1805  N   VAL A 126      39.239  23.741  29.337  1.00  0.00           N
ATOM   1806  H   VAL A 126      39.275  24.630  29.815  1.00  0.00           H
ATOM   1807  CA  VAL A 126      40.506  23.328  28.645  1.00  0.00           C
ATOM   1808  HA  VAL A 126      40.164  22.715  27.811  1.00  0.00           H
ATOM   1809  CB  VAL A 126      41.330  24.566  28.253  1.00  0.00           C
ATOM   1810  HB  VAL A 126      40.565  25.100  27.689  1.00  0.00           H
ATOM   1811  CG1 VAL A 126      41.860  25.318  29.439  1.00  0.00           C
ATOM   1812 HG11 VAL A 126      42.730  24.768  29.798  1.00  0.00           H
ATOM   1813 HG12 VAL A 126      41.091  25.378  30.209  1.00  0.00           H
ATOM   1814 HG13 VAL A 126      42.293  26.273  29.142  1.00  0.00           H
ATOM   1815  CG2 VAL A 126      42.431  24.255  27.246  1.00  0.00           C
ATOM   1816 HG21 VAL A 126      43.128  23.577  27.739  1.00  0.00           H
ATOM   1817 HG22 VAL A 126      42.960  25.190  27.063  1.00  0.00           H
ATOM   1818 HG23 VAL A 126      42.128  23.919  26.255  1.00  0.00           H
ATOM   1819  C   VAL A 126      41.290  22.440  29.598  1.00  0.00           C
ATOM   1820  O   VAL A 126      41.382  22.686  30.816  1.00  0.00           O
ATOM   1821  N   PRO A 127      41.955  21.324  29.034  1.00  0.00           N
ATOM   1822  CD  PRO A 127      41.839  20.774  27.688  1.00  0.00           C
ATOM   1823  HD2 PRO A 127      40.784  20.536  27.555  1.00  0.00           H
ATOM   1824  HD3 PRO A 127      42.267  21.451  26.948  1.00  0.00           H
ATOM   1825  CG  PRO A 127      42.784  19.594  27.662  1.00  0.00           C
ATOM   1826  HG2 PRO A 127      43.777  19.828  27.278  1.00  0.00           H
ATOM   1827  HG3 PRO A 127      42.287  18.781  27.131  1.00  0.00           H
ATOM   1828  CB  PRO A 127      42.992  19.174  29.107  1.00  0.00           C
ATOM   1829  HB2 PRO A 127      43.936  18.696  29.367  1.00  0.00           H
ATOM   1830  HB3 PRO A 127      42.227  18.486  29.468  1.00  0.00           H
ATOM   1831  CA  PRO A 127      42.754  20.449  29.905  1.00  0.00           C
ATOM   1832  HA  PRO A 127      42.154  20.116  30.752  1.00  0.00           H
ATOM   1833  C   PRO A 127      44.020  21.192  30.485  1.00  0.00           C
ATOM   1834  O   PRO A 127      44.509  22.137  29.886  1.00  0.00           O
ATOM   1835  N   GLY A 128      44.374  20.871  31.723  1.00  0.00           N
ATOM   1836  H   GLY A 128      44.108  19.999  32.159  1.00  0.00           H
ATOM   1837  CA  GLY A 128      45.299  21.595  32.496  1.00  0.00           C
ATOM   1838  HA2 GLY A 128      46.148  21.948  31.911  1.00  0.00           H
ATOM   1839  HA3 GLY A 128      45.771  20.915  33.205  1.00  0.00           H
ATOM   1840  C   GLY A 128      44.712  22.799  33.218  1.00  0.00           C
ATOM   1841  O   GLY A 128      45.194  23.181  34.261  1.00  0.00           O
ATOM   1842  N   GLY A 129      43.649  23.324  32.626  1.00  0.00           N
ATOM   1843  H   GLY A 129      43.292  22.987  31.744  1.00  0.00           H
ATOM   1844  CA  GLY A 129      42.738  24.296  33.342  1.00  0.00           C
ATOM   1845  HA2 GLY A 129      43.280  25.219  33.546  1.00  0.00           H
ATOM   1846  HA3 GLY A 129      41.904  24.507  32.673  1.00  0.00           H
ATOM   1847  C   GLY A 129      42.231  23.597  34.601  1.00  0.00           C
ATOM   1848  O   GLY A 129      41.730  22.506  34.465  1.00  0.00           O
ATOM   1849  N   LYS A 130      42.173  24.290  35.803  1.00  0.00           N
ATOM   1850  H   LYS A 130      42.512  25.241  35.829  1.00  0.00           H
ATOM   1851  CA  LYS A 130      41.722  23.649  37.052  1.00  0.00           C
ATOM   1852  HA  LYS A 130      41.027  22.863  36.758  1.00  0.00           H
ATOM   1853  CB  LYS A 130      42.886  22.898  37.836  1.00  0.00           C
ATOM   1854  HB2 LYS A 130      43.665  23.636  38.028  1.00  0.00           H
ATOM   1855  HB3 LYS A 130      42.496  22.537  38.787  1.00  0.00           H
ATOM   1856  CG  LYS A 130      43.490  21.787  37.073  1.00  0.00           C
ATOM   1857  HG2 LYS A 130      43.958  22.154  36.159  1.00  0.00           H
ATOM   1858  HG3 LYS A 130      42.700  21.135  36.701  1.00  0.00           H
ATOM   1859  CD  LYS A 130      44.456  20.973  37.984  1.00  0.00           C
ATOM   1860  HD2 LYS A 130      45.226  21.691  38.268  1.00  0.00           H
ATOM   1861  HD3 LYS A 130      43.980  20.598  38.890  1.00  0.00           H
ATOM   1862  CE  LYS A 130      45.196  19.884  37.180  1.00  0.00           C
ATOM   1863  HE2 LYS A 130      45.899  19.443  37.887  1.00  0.00           H
ATOM   1864  HE3 LYS A 130      45.734  20.327  36.342  1.00  0.00           H
ATOM   1865  NZ  LYS A 130      44.322  18.772  36.707  1.00  0.00           N
ATOM   1866  HZ1 LYS A 130      43.634  18.726  37.445  1.00  0.00           H
ATOM   1867  HZ2 LYS A 130      43.783  19.042  35.896  1.00  0.00           H
ATOM   1868  HZ3 LYS A 130      44.763  17.901  36.448  1.00  0.00           H
ATOM   1869  C   LYS A 130      40.819  24.538  37.943  1.00  0.00           C
ATOM   1870  O   LYS A 130      40.768  25.784  37.771  1.00  0.00           O
ATOM   1871  N   VAL A 131      40.134  23.936  38.872  1.00  0.00           N
ATOM   1872  H   VAL A 131      39.987  22.955  38.680  1.00  0.00           H
ATOM   1873  CA  VAL A 131      39.474  24.580  39.978  1.00  0.00           C
ATOM   1874  HA  VAL A 131      39.882  25.571  40.176  1.00  0.00           H
ATOM   1875  CB  VAL A 131      37.973  24.852  39.830  1.00  0.00           C
ATOM   1876  HB  VAL A 131      37.853  25.581  39.029  1.00  0.00           H
ATOM   1877  CG1 VAL A 131      37.175  23.551  39.476  1.00  0.00           C
ATOM   1878 HG11 VAL A 131      36.234  23.764  38.969  1.00  0.00           H
ATOM   1879 HG12 VAL A 131      36.829  22.973  40.333  1.00  0.00           H
ATOM   1880 HG13 VAL A 131      37.778  22.960  38.787  1.00  0.00           H
ATOM   1881  CG2 VAL A 131      37.347  25.478  41.072  1.00  0.00           C
ATOM   1882 HG21 VAL A 131      37.970  26.341  41.304  1.00  0.00           H
ATOM   1883 HG22 VAL A 131      37.198  24.831  41.937  1.00  0.00           H
ATOM   1884 HG23 VAL A 131      36.356  25.850  40.811  1.00  0.00           H
ATOM   1885  C   VAL A 131      39.733  23.849  41.342  1.00  0.00           C
ATOM   1886  O   VAL A 131      39.826  22.599  41.442  1.00  0.00           O
ATOM   1887  N   VAL A 132      40.008  24.623  42.374  1.00  0.00           N
ATOM   1888  H   VAL A 132      39.844  25.616  42.279  1.00  0.00           H
ATOM   1889  CA  VAL A 132      40.594  24.065  43.588  1.00  0.00           C
ATOM   1890  HA  VAL A 132      40.653  22.982  43.481  1.00  0.00           H
ATOM   1891  CB  VAL A 132      41.968  24.637  43.927  1.00  0.00           C
ATOM   1892  HB  VAL A 132      41.853  25.590  44.444  1.00  0.00           H
ATOM   1893  CG1 VAL A 132      42.644  23.612  44.855  1.00  0.00           C
ATOM   1894 HG11 VAL A 132      43.692  23.832  45.060  1.00  0.00           H
ATOM   1895 HG12 VAL A 132      42.073  23.515  45.779  1.00  0.00           H
ATOM   1896 HG13 VAL A 132      42.604  22.599  44.454  1.00  0.00           H
ATOM   1897  CG2 VAL A 132      42.975  24.889  42.781  1.00  0.00           C
ATOM   1898 HG21 VAL A 132      43.962  25.104  43.190  1.00  0.00           H
ATOM   1899 HG22 VAL A 132      42.902  24.098  42.034  1.00  0.00           H
ATOM   1900 HG23 VAL A 132      42.588  25.728  42.204  1.00  0.00           H
ATOM   1901  C   VAL A 132      39.668  24.276  44.798  1.00  0.00           C
ATOM   1902  O   VAL A 132      38.992  25.334  44.791  1.00  0.00           O
ATOM   1903  N   ASN A 133      39.487  23.294  45.714  1.00  0.00           N
ATOM   1904  H   ASN A 133      40.067  22.476  45.587  1.00  0.00           H
ATOM   1905  CA  ASN A 133      38.474  23.268  46.787  1.00  0.00           C
ATOM   1906  HA  ASN A 133      38.692  22.331  47.300  1.00  0.00           H
ATOM   1907  CB  ASN A 133      38.647  24.356  47.765  1.00  0.00           C
ATOM   1908  HB2 ASN A 133      38.237  25.296  47.396  1.00  0.00           H
ATOM   1909  HB3 ASN A 133      38.107  24.053  48.663  1.00  0.00           H
ATOM   1910  CG  ASN A 133      40.080  24.493  48.142  1.00  0.00           C
ATOM   1911  OD1 ASN A 133      40.609  23.637  48.753  1.00  0.00           O
ATOM   1912  ND2 ASN A 133      40.675  25.596  47.900  1.00  0.00           N
ATOM   1913 HD21 ASN A 133      40.261  26.328  47.342  1.00  0.00           H
ATOM   1914 HD22 ASN A 133      41.655  25.630  48.142  1.00  0.00           H
ATOM   1915  C   ASN A 133      37.036  23.026  46.274  1.00  0.00           C
ATOM   1916  O   ASN A 133      36.042  23.078  47.049  1.00  0.00           O
ATOM   1917  N   TRP A 134      36.855  22.626  45.022  1.00  0.00           N
ATOM   1918  H   TRP A 134      37.657  22.222  44.561  1.00  0.00           H
ATOM   1919  CA  TRP A 134      35.524  22.054  44.676  1.00  0.00           C
ATOM   1920  HA  TRP A 134      34.733  22.685  45.080  1.00  0.00           H
ATOM   1921  CB  TRP A 134      35.374  22.064  43.142  1.00  0.00           C
ATOM   1922  HB2 TRP A 134      36.412  22.008  42.814  1.00  0.00           H
ATOM   1923  HB3 TRP A 134      34.907  21.149  42.778  1.00  0.00           H
ATOM   1924  CG  TRP A 134      34.867  23.313  42.460  1.00  0.00           C
ATOM   1925  CD1 TRP A 134      34.743  24.448  43.078  1.00  0.00           C
ATOM   1926  HD1 TRP A 134      35.208  24.637  44.034  1.00  0.00           H
ATOM   1927  NE1 TRP A 134      33.971  25.313  42.364  1.00  0.00           N
ATOM   1928  HE1 TRP A 134      33.824  26.246  42.721  1.00  0.00           H
ATOM   1929  CE2 TRP A 134      33.508  24.804  41.171  1.00  0.00           C
ATOM   1930  CZ2 TRP A 134      32.768  25.271  40.057  1.00  0.00           C
ATOM   1931  HZ2 TRP A 134      32.343  26.263  40.086  1.00  0.00           H
ATOM   1932  CH2 TRP A 134      32.472  24.445  39.012  1.00  0.00           C
ATOM   1933  HH2 TRP A 134      32.004  24.847  38.125  1.00  0.00           H
ATOM   1934  CZ3 TRP A 134      33.040  23.156  39.056  1.00  0.00           C
ATOM   1935  HZ3 TRP A 134      32.963  22.532  38.178  1.00  0.00           H
ATOM   1936  CE3 TRP A 134      33.813  22.638  40.112  1.00  0.00           C
ATOM   1937  HE3 TRP A 134      34.339  21.697  40.043  1.00  0.00           H
ATOM   1938  CD2 TRP A 134      34.055  23.446  41.204  1.00  0.00           C
ATOM   1939  C   TRP A 134      35.325  20.591  45.229  1.00  0.00           C
ATOM   1940  O   TRP A 134      36.388  19.905  45.423  1.00  0.00           O
ATOM   1941  N   PRO A 135      34.138  20.079  45.544  1.00  0.00           N
ATOM   1942  CD  PRO A 135      32.876  20.745  45.469  1.00  0.00           C
ATOM   1943  HD2 PRO A 135      32.780  21.213  44.489  1.00  0.00           H
ATOM   1944  HD3 PRO A 135      32.764  21.454  46.289  1.00  0.00           H
ATOM   1945  CG  PRO A 135      31.853  19.584  45.595  1.00  0.00           C
ATOM   1946  HG2 PRO A 135      31.750  19.079  44.634  1.00  0.00           H
ATOM   1947  HG3 PRO A 135      31.006  20.031  46.115  1.00  0.00           H
ATOM   1948  CB  PRO A 135      32.579  18.636  46.468  1.00  0.00           C
ATOM   1949  HB2 PRO A 135      32.561  18.852  47.536  1.00  0.00           H
ATOM   1950  HB3 PRO A 135      32.212  17.613  46.381  1.00  0.00           H
ATOM   1951  CA  PRO A 135      34.018  18.697  45.944  1.00  0.00           C
ATOM   1952  HA  PRO A 135      34.773  18.436  46.686  1.00  0.00           H
ATOM   1953  C   PRO A 135      34.239  17.837  44.707  1.00  0.00           C
ATOM   1954  O   PRO A 135      34.344  18.272  43.560  1.00  0.00           O
ATOM   1955  N   LYS A 136      34.199  16.503  44.949  1.00  0.00           N
ATOM   1956  H   LYS A 136      34.167  16.245  45.925  1.00  0.00           H
ATOM   1957  CA  LYS A 136      34.894  15.521  44.130  1.00  0.00           C
ATOM   1958  HA  LYS A 136      35.969  15.706  44.122  1.00  0.00           H
ATOM   1959  CB  LYS A 136      34.545  14.116  44.726  1.00  0.00           C
ATOM   1960  HB2 LYS A 136      34.527  14.148  45.816  1.00  0.00           H
ATOM   1961  HB3 LYS A 136      33.496  13.891  44.533  1.00  0.00           H
ATOM   1962  CG  LYS A 136      35.515  13.001  44.270  1.00  0.00           C
ATOM   1963  HG2 LYS A 136      36.524  13.214  44.621  1.00  0.00           H
ATOM   1964  HG3 LYS A 136      35.559  12.963  43.181  1.00  0.00           H
ATOM   1965  CD  LYS A 136      35.182  11.599  44.804  1.00  0.00           C
ATOM   1966  HD2 LYS A 136      35.240  11.400  45.874  1.00  0.00           H
ATOM   1967  HD3 LYS A 136      34.109  11.557  44.623  1.00  0.00           H
ATOM   1968  CE  LYS A 136      35.949  10.573  43.987  1.00  0.00           C
ATOM   1969  HE2 LYS A 136      35.772  10.812  42.939  1.00  0.00           H
ATOM   1970  HE3 LYS A 136      37.030  10.619  44.126  1.00  0.00           H
ATOM   1971  NZ  LYS A 136      35.540   9.191  44.240  1.00  0.00           N
ATOM   1972  HZ1 LYS A 136      36.157   8.539  43.778  1.00  0.00           H
ATOM   1973  HZ2 LYS A 136      35.671   9.053  45.232  1.00  0.00           H
ATOM   1974  HZ3 LYS A 136      34.572   9.104  43.964  1.00  0.00           H
ATOM   1975  C   LYS A 136      34.479  15.533  42.596  1.00  0.00           C
ATOM   1976  O   LYS A 136      35.393  15.352  41.783  1.00  0.00           O
ATOM   1977  N   ASN A 137      33.198  15.739  42.321  1.00  0.00           N
ATOM   1978  H   ASN A 137      32.609  15.830  43.136  1.00  0.00           H
ATOM   1979  CA  ASN A 137      32.638  15.340  41.045  1.00  0.00           C
ATOM   1980  HA  ASN A 137      33.438  15.088  40.349  1.00  0.00           H
ATOM   1981  CB  ASN A 137      31.662  14.097  41.134  1.00  0.00           C
ATOM   1982  HB2 ASN A 137      30.743  14.455  41.599  1.00  0.00           H
ATOM   1983  HB3 ASN A 137      31.572  13.870  40.072  1.00  0.00           H
ATOM   1984  CG  ASN A 137      32.227  12.848  41.750  1.00  0.00           C
ATOM   1985  OD1 ASN A 137      33.408  12.522  41.481  1.00  0.00           O
ATOM   1986  ND2 ASN A 137      31.441  12.135  42.494  1.00  0.00           N
ATOM   1987 HD21 ASN A 137      30.552  12.440  42.864  1.00  0.00           H
ATOM   1988 HD22 ASN A 137      31.778  11.319  42.985  1.00  0.00           H
ATOM   1989  C   ASN A 137      31.952  16.479  40.370  1.00  0.00           C
ATOM   1990  O   ASN A 137      31.397  16.327  39.289  1.00  0.00           O
ATOM   1991  N   ARG A 138      32.110  17.706  40.919  1.00  0.00           N
ATOM   1992  H   ARG A 138      32.654  17.856  41.757  1.00  0.00           H
ATOM   1993  CA  ARG A 138      31.389  18.855  40.300  1.00  0.00           C
ATOM   1994  HA  ARG A 138      30.336  18.619  40.144  1.00  0.00           H
ATOM   1995  CB  ARG A 138      31.386  19.914  41.399  1.00  0.00           C
ATOM   1996  HB2 ARG A 138      31.224  19.449  42.371  1.00  0.00           H
ATOM   1997  HB3 ARG A 138      32.420  20.258  41.438  1.00  0.00           H
ATOM   1998  CG  ARG A 138      30.417  21.063  41.212  1.00  0.00           C
ATOM   1999  HG2 ARG A 138      30.522  21.483  40.212  1.00  0.00           H
ATOM   2000  HG3 ARG A 138      29.405  20.662  41.254  1.00  0.00           H
ATOM   2001  CD  ARG A 138      30.582  22.190  42.194  1.00  0.00           C
ATOM   2002  HD2 ARG A 138      30.048  21.956  43.114  1.00  0.00           H
ATOM   2003  HD3 ARG A 138      31.644  22.379  42.349  1.00  0.00           H
ATOM   2004  NE  ARG A 138      29.996  23.392  41.538  1.00  0.00           N
ATOM   2005  HE  ARG A 138      29.301  23.255  40.819  1.00  0.00           H
ATOM   2006  CZ  ARG A 138      30.069  24.641  41.953  1.00  0.00           C
ATOM   2007  NH1 ARG A 138      30.864  24.988  42.956  1.00  0.00           N
ATOM   2008 HH11 ARG A 138      30.849  25.947  43.272  1.00  0.00           H
ATOM   2009 HH12 ARG A 138      31.342  24.244  43.444  1.00  0.00           H
ATOM   2010  NH2 ARG A 138      29.318  25.601  41.407  1.00  0.00           N
ATOM   2011 HH21 ARG A 138      29.310  26.513  41.841  1.00  0.00           H
ATOM   2012 HH22 ARG A 138      28.732  25.381  40.615  1.00  0.00           H
ATOM   2013  C   ARG A 138      31.786  19.314  38.893  1.00  0.00           C
ATOM   2014  O   ARG A 138      30.809  19.544  38.128  1.00  0.00           O
ATOM   2015  N   TRP A 139      33.063  19.512  38.502  1.00  0.00           N
ATOM   2016  H   TRP A 139      33.741  19.262  39.207  1.00  0.00           H
ATOM   2017  CA  TRP A 139      33.549  19.698  37.141  1.00  0.00           C
ATOM   2018  HA  TRP A 139      33.505  20.755  36.879  1.00  0.00           H
ATOM   2019  CB  TRP A 139      35.028  19.426  37.171  1.00  0.00           C
ATOM   2020  HB2 TRP A 139      35.099  18.395  37.517  1.00  0.00           H
ATOM   2021  HB3 TRP A 139      35.461  19.969  38.011  1.00  0.00           H
ATOM   2022  CG  TRP A 139      35.901  19.677  35.926  1.00  0.00           C
ATOM   2023  CD1 TRP A 139      36.806  20.677  35.797  1.00  0.00           C
ATOM   2024  HD1 TRP A 139      37.140  21.445  36.478  1.00  0.00           H
ATOM   2025  NE1 TRP A 139      37.329  20.643  34.509  1.00  0.00           N
ATOM   2026  HE1 TRP A 139      37.738  21.509  34.187  1.00  0.00           H
ATOM   2027  CE2 TRP A 139      36.705  19.657  33.727  1.00  0.00           C
ATOM   2028  CZ2 TRP A 139      36.722  19.383  32.332  1.00  0.00           C
ATOM   2029  HZ2 TRP A 139      37.209  19.950  31.551  1.00  0.00           H
ATOM   2030  CH2 TRP A 139      35.968  18.366  31.859  1.00  0.00           C
ATOM   2031  HH2 TRP A 139      36.089  18.081  30.825  1.00  0.00           H
ATOM   2032  CZ3 TRP A 139      35.296  17.500  32.752  1.00  0.00           C
ATOM   2033  HZ3 TRP A 139      34.710  16.661  32.407  1.00  0.00           H
ATOM   2034  CE3 TRP A 139      35.291  17.802  34.142  1.00  0.00           C
ATOM   2035  HE3 TRP A 139      34.759  17.232  34.888  1.00  0.00           H
ATOM   2036  CD2 TRP A 139      35.928  18.938  34.675  1.00  0.00           C
ATOM   2037  C   TRP A 139      32.798  18.846  36.065  1.00  0.00           C
ATOM   2038  O   TRP A 139      32.565  19.331  34.942  1.00  0.00           O
ATOM   2039  N   VAL A 140      32.468  17.521  36.328  1.00  0.00           N
ATOM   2040  H   VAL A 140      32.863  17.260  37.220  1.00  0.00           H
ATOM   2041  CA  VAL A 140      31.827  16.594  35.390  1.00  0.00           C
ATOM   2042  HA  VAL A 140      32.230  16.712  34.384  1.00  0.00           H
ATOM   2043  CB  VAL A 140      31.960  15.145  35.814  1.00  0.00           C
ATOM   2044  HB  VAL A 140      31.447  15.036  36.769  1.00  0.00           H
ATOM   2045  CG1 VAL A 140      31.343  14.202  34.792  1.00  0.00           C
ATOM   2046 HG11 VAL A 140      30.407  14.542  34.348  1.00  0.00           H
ATOM   2047 HG12 VAL A 140      32.060  14.012  33.994  1.00  0.00           H
ATOM   2048 HG13 VAL A 140      31.072  13.270  35.289  1.00  0.00           H
ATOM   2049  CG2 VAL A 140      33.418  14.739  36.013  1.00  0.00           C
ATOM   2050 HG21 VAL A 140      33.896  15.219  36.867  1.00  0.00           H
ATOM   2051 HG22 VAL A 140      33.876  14.924  35.042  1.00  0.00           H
ATOM   2052 HG23 VAL A 140      33.435  13.677  36.256  1.00  0.00           H
ATOM   2053  C   VAL A 140      30.335  16.934  35.271  1.00  0.00           C
ATOM   2054  O   VAL A 140      29.904  17.076  34.123  1.00  0.00           O
ATOM   2055  N   LEU A 141      29.611  17.325  36.326  1.00  0.00           N
ATOM   2056  H   LEU A 141      29.904  17.129  37.273  1.00  0.00           H
ATOM   2057  CA  LEU A 141      28.265  17.875  36.376  1.00  0.00           C
ATOM   2058  HA  LEU A 141      27.660  17.203  35.767  1.00  0.00           H
ATOM   2059  CB  LEU A 141      27.870  17.964  37.855  1.00  0.00           C
ATOM   2060  HB2 LEU A 141      28.518  18.703  38.326  1.00  0.00           H
ATOM   2061  HB3 LEU A 141      27.862  17.023  38.405  1.00  0.00           H
ATOM   2062  CG  LEU A 141      26.497  18.539  38.157  1.00  0.00           C
ATOM   2063  HG  LEU A 141      26.364  19.559  37.796  1.00  0.00           H
ATOM   2064  CD1 LEU A 141      25.441  17.612  37.487  1.00  0.00           C
ATOM   2065 HD11 LEU A 141      25.881  16.616  37.462  1.00  0.00           H
ATOM   2066 HD12 LEU A 141      24.488  17.597  38.016  1.00  0.00           H
ATOM   2067 HD13 LEU A 141      25.275  17.956  36.466  1.00  0.00           H
ATOM   2068  CD2 LEU A 141      26.181  18.662  39.657  1.00  0.00           C
ATOM   2069 HD21 LEU A 141      26.993  19.225  40.116  1.00  0.00           H
ATOM   2070 HD22 LEU A 141      25.995  17.681  40.094  1.00  0.00           H
ATOM   2071 HD23 LEU A 141      25.352  19.357  39.792  1.00  0.00           H
ATOM   2072  C   LEU A 141      28.184  19.163  35.546  1.00  0.00           C
ATOM   2073  O   LEU A 141      27.304  19.296  34.723  1.00  0.00           O
ATOM   2074  N   SER A 142      29.154  20.087  35.595  1.00  0.00           N
ATOM   2075  H   SER A 142      29.859  19.995  36.312  1.00  0.00           H
ATOM   2076  CA  SER A 142      29.037  21.406  34.998  1.00  0.00           C
ATOM   2077  HA  SER A 142      28.107  21.866  35.332  1.00  0.00           H
ATOM   2078  CB  SER A 142      30.137  22.190  35.761  1.00  0.00           C
ATOM   2079  HB2 SER A 142      31.012  21.541  35.786  1.00  0.00           H
ATOM   2080  HB3 SER A 142      29.833  22.263  36.805  1.00  0.00           H
ATOM   2081  OG  SER A 142      30.477  23.463  35.225  1.00  0.00           O
ATOM   2082  HG  SER A 142      29.856  24.154  35.467  1.00  0.00           H
ATOM   2083  C   SER A 142      29.377  21.447  33.503  1.00  0.00           C
ATOM   2084  O   SER A 142      28.495  21.905  32.737  1.00  0.00           O
ATOM   2085  N   LYS A 143      30.445  20.755  33.031  1.00  0.00           N
ATOM   2086  H   LYS A 143      30.973  20.375  33.804  1.00  0.00           H
ATOM   2087  CA  LYS A 143      30.695  20.460  31.588  1.00  0.00           C
ATOM   2088  HA  LYS A 143      30.767  21.373  30.997  1.00  0.00           H
ATOM   2089  CB  LYS A 143      32.016  19.685  31.457  1.00  0.00           C
ATOM   2090  HB2 LYS A 143      32.771  20.269  31.983  1.00  0.00           H
ATOM   2091  HB3 LYS A 143      31.960  18.759  32.029  1.00  0.00           H
ATOM   2092  CG  LYS A 143      32.533  19.254  30.137  1.00  0.00           C
ATOM   2093  HG2 LYS A 143      31.696  18.759  29.644  1.00  0.00           H
ATOM   2094  HG3 LYS A 143      33.318  18.499  30.166  1.00  0.00           H
ATOM   2095  CD  LYS A 143      32.920  20.522  29.353  1.00  0.00           C
ATOM   2096  HD2 LYS A 143      32.052  21.176  29.263  1.00  0.00           H
ATOM   2097  HD3 LYS A 143      33.756  20.946  29.909  1.00  0.00           H
ATOM   2098  CE  LYS A 143      33.315  20.130  27.990  1.00  0.00           C
ATOM   2099  HE2 LYS A 143      33.794  20.973  27.492  1.00  0.00           H
ATOM   2100  HE3 LYS A 143      34.005  19.287  28.026  1.00  0.00           H
ATOM   2101  NZ  LYS A 143      32.207  19.533  27.160  1.00  0.00           N
ATOM   2102  HZ1 LYS A 143      31.460  20.208  27.085  1.00  0.00           H
ATOM   2103  HZ2 LYS A 143      31.774  18.670  27.457  1.00  0.00           H
ATOM   2104  HZ3 LYS A 143      32.505  19.173  26.265  1.00  0.00           H
ATOM   2105  C   LYS A 143      29.511  19.575  31.039  1.00  0.00           C
ATOM   2106  O   LYS A 143      28.865  19.980  30.090  1.00  0.00           O
ATOM   2107  N   GLY A 144      28.916  18.524  31.727  1.00  0.00           N
ATOM   2108  H   GLY A 144      29.394  18.301  32.588  1.00  0.00           H
ATOM   2109  CA  GLY A 144      27.693  17.813  31.261  1.00  0.00           C
ATOM   2110  HA2 GLY A 144      27.528  16.987  31.952  1.00  0.00           H
ATOM   2111  HA3 GLY A 144      27.833  17.459  30.239  1.00  0.00           H
ATOM   2112  C   GLY A 144      26.493  18.703  31.137  1.00  0.00           C
ATOM   2113  O   GLY A 144      25.646  18.466  30.224  1.00  0.00           O
ATOM   2114  N   GLY A 145      26.400  19.799  31.911  1.00  0.00           N
ATOM   2115  H   GLY A 145      27.182  19.914  32.540  1.00  0.00           H
ATOM   2116  CA  GLY A 145      25.379  20.866  31.879  1.00  0.00           C
ATOM   2117  HA2 GLY A 145      24.431  20.331  31.931  1.00  0.00           H
ATOM   2118  HA3 GLY A 145      25.497  21.509  32.752  1.00  0.00           H
ATOM   2119  C   GLY A 145      25.506  21.760  30.651  1.00  0.00           C
ATOM   2120  O   GLY A 145      24.465  22.179  30.098  1.00  0.00           O
ATOM   2121  N   ASN A 146      26.662  22.054  30.188  1.00  0.00           N
ATOM   2122  H   ASN A 146      27.488  21.779  30.698  1.00  0.00           H
ATOM   2123  CA  ASN A 146      26.779  22.746  28.898  1.00  0.00           C
ATOM   2124  HA  ASN A 146      26.283  23.715  28.942  1.00  0.00           H
ATOM   2125  CB  ASN A 146      28.257  23.173  28.673  1.00  0.00           C
ATOM   2126  HB2 ASN A 146      28.902  22.301  28.780  1.00  0.00           H
ATOM   2127  HB3 ASN A 146      28.368  23.650  27.699  1.00  0.00           H
ATOM   2128  CG  ASN A 146      28.664  24.255  29.632  1.00  0.00           C
ATOM   2129  OD1 ASN A 146      27.915  25.221  29.872  1.00  0.00           O
ATOM   2130  ND2 ASN A 146      29.818  24.165  30.284  1.00  0.00           N
ATOM   2131 HD21 ASN A 146      30.086  24.900  30.922  1.00  0.00           H
ATOM   2132 HD22 ASN A 146      30.476  23.432  30.060  1.00  0.00           H
ATOM   2133  C   ASN A 146      26.404  21.910  27.668  1.00  0.00           C
ATOM   2134  O   ASN A 146      25.846  22.502  26.738  1.00  0.00           O
ATOM   2135  N   ILE A 147      26.592  20.609  27.762  1.00  0.00           N
ATOM   2136  H   ILE A 147      27.189  20.323  28.524  1.00  0.00           H
ATOM   2137  CA  ILE A 147      26.170  19.673  26.704  1.00  0.00           C
ATOM   2138  HA  ILE A 147      26.688  19.992  25.799  1.00  0.00           H
ATOM   2139  CB  ILE A 147      26.654  18.287  27.007  1.00  0.00           C
ATOM   2140  HB  ILE A 147      26.233  17.979  27.964  1.00  0.00           H
ATOM   2141  CG2 ILE A 147      26.168  17.375  25.919  1.00  0.00           C
ATOM   2142 HG21 ILE A 147      26.698  16.422  25.922  1.00  0.00           H
ATOM   2143 HG22 ILE A 147      25.118  17.276  26.194  1.00  0.00           H
ATOM   2144 HG23 ILE A 147      26.173  17.823  24.926  1.00  0.00           H
ATOM   2145  CG1 ILE A 147      28.296  18.218  26.924  1.00  0.00           C
ATOM   2146 HG12 ILE A 147      28.660  19.106  27.442  1.00  0.00           H
ATOM   2147 HG13 ILE A 147      28.566  17.354  27.531  1.00  0.00           H
ATOM   2148  CD1 ILE A 147      29.100  18.278  25.643  1.00  0.00           C
ATOM   2149 HD11 ILE A 147      30.175  18.338  25.815  1.00  0.00           H
ATOM   2150 HD12 ILE A 147      28.869  19.230  25.166  1.00  0.00           H
ATOM   2151 HD13 ILE A 147      28.784  17.588  24.861  1.00  0.00           H
ATOM   2152  C   ILE A 147      24.620  19.752  26.532  1.00  0.00           C
ATOM   2153  O   ILE A 147      24.198  19.863  25.397  1.00  0.00           O
ATOM   2154  N   TYR A 148      23.910  19.996  27.595  1.00  0.00           N
ATOM   2155  H   TYR A 148      24.389  19.781  28.457  1.00  0.00           H
ATOM   2156  CA  TYR A 148      22.484  20.379  27.564  1.00  0.00           C
ATOM   2157  HA  TYR A 148      21.963  19.677  26.913  1.00  0.00           H
ATOM   2158  CB  TYR A 148      21.825  20.252  28.988  1.00  0.00           C
ATOM   2159  HB2 TYR A 148      21.837  19.177  29.170  1.00  0.00           H
ATOM   2160  HB3 TYR A 148      22.382  20.740  29.788  1.00  0.00           H
ATOM   2161  CG  TYR A 148      20.406  20.639  29.238  1.00  0.00           C
ATOM   2162  CD1 TYR A 148      19.954  21.932  29.581  1.00  0.00           C
ATOM   2163  HD1 TYR A 148      20.619  22.764  29.760  1.00  0.00           H
ATOM   2164  CE1 TYR A 148      18.626  22.297  29.730  1.00  0.00           C
ATOM   2165  HE1 TYR A 148      18.250  23.286  29.948  1.00  0.00           H
ATOM   2166  CZ  TYR A 148      17.606  21.361  29.426  1.00  0.00           C
ATOM   2167  OH  TYR A 148      16.297  21.760  29.477  1.00  0.00           O
ATOM   2168  HH  TYR A 148      16.150  22.707  29.431  1.00  0.00           H
ATOM   2169  CE2 TYR A 148      18.033  20.104  29.013  1.00  0.00           C
ATOM   2170  HE2 TYR A 148      17.342  19.336  28.698  1.00  0.00           H
ATOM   2171  CD2 TYR A 148      19.414  19.761  28.894  1.00  0.00           C
ATOM   2172  HD2 TYR A 148      19.629  18.735  28.633  1.00  0.00           H
ATOM   2173  C   TYR A 148      22.176  21.822  27.039  1.00  0.00           C
ATOM   2174  O   TYR A 148      21.298  21.952  26.174  1.00  0.00           O
ATOM   2175  N   ILE A 149      22.902  22.896  27.500  1.00  0.00           N
ATOM   2176  H   ILE A 149      23.622  22.619  28.152  1.00  0.00           H
ATOM   2177  CA  ILE A 149      22.832  24.272  26.972  1.00  0.00           C
ATOM   2178  HA  ILE A 149      21.864  24.770  27.015  1.00  0.00           H
ATOM   2179  CB  ILE A 149      23.774  25.144  27.811  1.00  0.00           C
ATOM   2180  HB  ILE A 149      24.749  24.665  27.717  1.00  0.00           H
ATOM   2181  CG2 ILE A 149      23.845  26.637  27.392  1.00  0.00           C
ATOM   2182 HG21 ILE A 149      23.916  26.807  26.318  1.00  0.00           H
ATOM   2183 HG22 ILE A 149      23.045  27.229  27.837  1.00  0.00           H
ATOM   2184 HG23 ILE A 149      24.773  27.120  27.699  1.00  0.00           H
ATOM   2185  CG1 ILE A 149      23.252  25.217  29.271  1.00  0.00           C
ATOM   2186 HG12 ILE A 149      22.288  25.725  29.245  1.00  0.00           H
ATOM   2187 HG13 ILE A 149      23.101  24.213  29.666  1.00  0.00           H
ATOM   2188  CD1 ILE A 149      24.242  25.889  30.248  1.00  0.00           C
ATOM   2189 HD11 ILE A 149      25.122  25.248  30.313  1.00  0.00           H
ATOM   2190 HD12 ILE A 149      24.436  26.926  29.975  1.00  0.00           H
ATOM   2191 HD13 ILE A 149      23.818  25.859  31.251  1.00  0.00           H
ATOM   2192  C   ILE A 149      23.028  24.326  25.477  1.00  0.00           C
ATOM   2193  O   ILE A 149      22.283  25.038  24.795  1.00  0.00           O
ATOM   2194  N   SER A 150      23.938  23.522  24.878  1.00  0.00           N
ATOM   2195  H   SER A 150      24.493  22.929  25.478  1.00  0.00           H
ATOM   2196  CA  SER A 150      24.284  23.514  23.450  1.00  0.00           C
ATOM   2197  HA  SER A 150      24.256  24.520  23.033  1.00  0.00           H
ATOM   2198  CB  SER A 150      25.732  23.123  23.281  1.00  0.00           C
ATOM   2199  HB2 SER A 150      26.395  23.848  23.754  1.00  0.00           H
ATOM   2200  HB3 SER A 150      25.909  23.048  22.208  1.00  0.00           H
ATOM   2201  OG  SER A 150      25.949  21.930  23.950  1.00  0.00           O
ATOM   2202  HG  SER A 150      25.831  22.049  24.895  1.00  0.00           H
ATOM   2203  C   SER A 150      23.316  22.656  22.550  1.00  0.00           C
ATOM   2204  O   SER A 150      23.537  22.687  21.318  1.00  0.00           O
ATOM   2205  N   VAL A 151      22.229  22.066  23.094  1.00  0.00           N
ATOM   2206  H   VAL A 151      22.226  21.902  24.090  1.00  0.00           H
ATOM   2207  CA  VAL A 151      21.077  21.731  22.309  1.00  0.00           C
ATOM   2208  HA  VAL A 151      21.210  22.073  21.282  1.00  0.00           H
ATOM   2209  CB  VAL A 151      21.009  20.244  22.090  1.00  0.00           C
ATOM   2210  HB  VAL A 151      21.952  20.009  21.596  1.00  0.00           H
ATOM   2211  CG1 VAL A 151      20.810  19.451  23.406  1.00  0.00           C
ATOM   2212 HG11 VAL A 151      19.796  19.406  23.806  1.00  0.00           H
ATOM   2213 HG12 VAL A 151      21.011  18.391  23.254  1.00  0.00           H
ATOM   2214 HG13 VAL A 151      21.429  19.890  24.188  1.00  0.00           H
ATOM   2215  CG2 VAL A 151      19.916  19.797  21.026  1.00  0.00           C
ATOM   2216 HG21 VAL A 151      18.956  19.533  21.471  1.00  0.00           H
ATOM   2217 HG22 VAL A 151      20.221  18.906  20.477  1.00  0.00           H
ATOM   2218 HG23 VAL A 151      19.814  20.574  20.268  1.00  0.00           H
ATOM   2219  C   VAL A 151      19.810  22.340  22.911  1.00  0.00           C
ATOM   2220  O   VAL A 151      18.687  22.103  22.443  1.00  0.00           O
ATOM   2221  N   ALA A 152      19.957  23.147  23.979  1.00  0.00           N
ATOM   2222  H   ALA A 152      20.931  23.319  24.184  1.00  0.00           H
ATOM   2223  CA  ALA A 152      18.903  24.078  24.405  1.00  0.00           C
ATOM   2224  HA  ALA A 152      17.910  23.627  24.413  1.00  0.00           H
ATOM   2225  CB  ALA A 152      19.135  24.385  25.880  1.00  0.00           C
ATOM   2226  HB1 ALA A 152      19.459  23.438  26.313  1.00  0.00           H
ATOM   2227  HB2 ALA A 152      19.897  25.129  26.111  1.00  0.00           H
ATOM   2228  HB3 ALA A 152      18.225  24.836  26.276  1.00  0.00           H
ATOM   2229  C   ALA A 152      18.953  25.388  23.548  1.00  0.00           C
ATOM   2230  O   ALA A 152      17.901  25.905  23.168  1.00  0.00           O
ATOM   2231  N   LEU A 153      20.114  25.830  23.139  1.00  0.00           N
ATOM   2232  H   LEU A 153      20.975  25.536  23.579  1.00  0.00           H
ATOM   2233  CA  LEU A 153      20.265  26.873  22.114  1.00  0.00           C
ATOM   2234  HA  LEU A 153      19.416  27.553  22.045  1.00  0.00           H
ATOM   2235  CB  LEU A 153      21.487  27.750  22.556  1.00  0.00           C
ATOM   2236  HB2 LEU A 153      21.994  28.192  21.698  1.00  0.00           H
ATOM   2237  HB3 LEU A 153      22.268  27.195  23.075  1.00  0.00           H
ATOM   2238  CG  LEU A 153      21.157  28.845  23.576  1.00  0.00           C
ATOM   2239  HG  LEU A 153      20.501  28.428  24.340  1.00  0.00           H
ATOM   2240  CD1 LEU A 153      22.396  29.504  24.243  1.00  0.00           C
ATOM   2241 HD11 LEU A 153      22.069  30.274  24.942  1.00  0.00           H
ATOM   2242 HD12 LEU A 153      23.043  28.792  24.755  1.00  0.00           H
ATOM   2243 HD13 LEU A 153      22.969  29.996  23.457  1.00  0.00           H
ATOM   2244  CD2 LEU A 153      20.448  29.975  22.879  1.00  0.00           C
ATOM   2245 HD21 LEU A 153      19.692  29.590  22.194  1.00  0.00           H
ATOM   2246 HD22 LEU A 153      19.832  30.504  23.606  1.00  0.00           H
ATOM   2247 HD23 LEU A 153      21.125  30.734  22.487  1.00  0.00           H
ATOM   2248  C   LEU A 153      20.631  26.457  20.650  1.00  0.00           C
ATOM   2249  O   LEU A 153      21.120  25.331  20.373  1.00  0.00           O
ATOM   2250  N   GLY A 154      20.572  27.388  19.671  1.00  0.00           N
ATOM   2251  H   GLY A 154      20.369  28.292  20.072  1.00  0.00           H
ATOM   2252  CA  GLY A 154      20.788  27.322  18.229  1.00  0.00           C
ATOM   2253  HA2 GLY A 154      20.276  28.198  17.829  1.00  0.00           H
ATOM   2254  HA3 GLY A 154      20.343  26.409  17.833  1.00  0.00           H
ATOM   2255  C   GLY A 154      22.258  27.445  17.757  1.00  0.00           C
ATOM   2256  O   GLY A 154      22.681  26.641  16.993  1.00  0.00           O
ATOM   2257  N   ALA A 155      22.928  28.437  18.332  1.00  0.00           N
ATOM   2258  H   ALA A 155      22.441  28.978  19.032  1.00  0.00           H
ATOM   2259  CA  ALA A 155      24.266  28.634  18.146  1.00  0.00           C
ATOM   2260  HA  ALA A 155      24.361  28.705  17.062  1.00  0.00           H
ATOM   2261  CB  ALA A 155      24.777  29.983  18.696  1.00  0.00           C
ATOM   2262  HB1 ALA A 155      24.115  30.829  18.511  1.00  0.00           H
ATOM   2263  HB2 ALA A 155      24.588  29.916  19.767  1.00  0.00           H
ATOM   2264  HB3 ALA A 155      25.797  30.119  18.335  1.00  0.00           H
ATOM   2265  C   ALA A 155      25.154  27.315  18.552  1.00  0.00           C
ATOM   2266  O   ALA A 155      25.082  26.923  19.718  1.00  0.00           O
ATOM   2267  N   GLY A 156      26.079  26.912  17.651  1.00  0.00           N
ATOM   2268  H   GLY A 156      26.092  27.368  16.750  1.00  0.00           H
ATOM   2269  CA  GLY A 156      27.264  26.102  18.078  1.00  0.00           C
ATOM   2270  HA2 GLY A 156      26.984  25.118  18.453  1.00  0.00           H
ATOM   2271  HA3 GLY A 156      27.835  26.018  17.153  1.00  0.00           H
ATOM   2272  C   GLY A 156      28.179  26.690  19.182  1.00  0.00           C
ATOM   2273  O   GLY A 156      28.808  26.043  19.987  1.00  0.00           O
ATOM   2274  N   LEU A 157      28.340  28.007  19.116  1.00  0.00           N
ATOM   2275  H   LEU A 157      27.695  28.504  18.518  1.00  0.00           H
ATOM   2276  CA  LEU A 157      29.201  28.841  19.979  1.00  0.00           C
ATOM   2277  HA  LEU A 157      30.223  28.467  19.922  1.00  0.00           H
ATOM   2278  CB  LEU A 157      29.244  30.300  19.436  1.00  0.00           C
ATOM   2279  HB2 LEU A 157      29.868  30.945  20.055  1.00  0.00           H
ATOM   2280  HB3 LEU A 157      28.223  30.676  19.369  1.00  0.00           H
ATOM   2281  CG  LEU A 157      30.046  30.484  18.110  1.00  0.00           C
ATOM   2282  HG  LEU A 157      29.784  29.653  17.456  1.00  0.00           H
ATOM   2283  CD1 LEU A 157      29.626  31.778  17.422  1.00  0.00           C
ATOM   2284 HD11 LEU A 157      30.063  32.670  17.871  1.00  0.00           H
ATOM   2285 HD12 LEU A 157      28.557  31.942  17.559  1.00  0.00           H
ATOM   2286 HD13 LEU A 157      30.067  31.842  16.427  1.00  0.00           H
ATOM   2287  CD2 LEU A 157      31.567  30.556  18.257  1.00  0.00           C
ATOM   2288 HD21 LEU A 157      32.123  30.564  17.319  1.00  0.00           H
ATOM   2289 HD22 LEU A 157      32.000  29.677  18.734  1.00  0.00           H
ATOM   2290 HD23 LEU A 157      31.824  31.458  18.812  1.00  0.00           H
ATOM   2291  C   LEU A 157      28.748  28.857  21.515  1.00  0.00           C
ATOM   2292  O   LEU A 157      29.461  29.297  22.421  1.00  0.00           O
ATOM   2293  N   SER A 158      27.599  28.210  21.759  1.00  0.00           N
ATOM   2294  H   SER A 158      27.155  27.683  21.021  1.00  0.00           H
ATOM   2295  CA  SER A 158      26.896  28.191  23.095  1.00  0.00           C
ATOM   2296  HA  SER A 158      27.049  29.168  23.554  1.00  0.00           H
ATOM   2297  CB  SER A 158      25.424  27.969  22.836  1.00  0.00           C
ATOM   2298  HB2 SER A 158      24.930  28.081  23.801  1.00  0.00           H
ATOM   2299  HB3 SER A 158      24.971  28.647  22.113  1.00  0.00           H
ATOM   2300  OG  SER A 158      25.179  26.641  22.298  1.00  0.00           O
ATOM   2301  HG  SER A 158      24.922  26.782  21.384  1.00  0.00           H
ATOM   2302  C   SER A 158      27.422  27.123  24.151  1.00  0.00           C
ATOM   2303  O   SER A 158      26.954  27.076  25.271  1.00  0.00           O
ATOM   2304  N   ASP A 159      28.390  26.265  23.778  1.00  0.00           N
ATOM   2305  H   ASP A 159      28.785  26.398  22.858  1.00  0.00           H
ATOM   2306  CA  ASP A 159      28.709  25.108  24.661  1.00  0.00           C
ATOM   2307  HA  ASP A 159      27.770  24.842  25.148  1.00  0.00           H
ATOM   2308  CB  ASP A 159      29.260  24.052  23.766  1.00  0.00           C
ATOM   2309  HB2 ASP A 159      28.661  24.105  22.857  1.00  0.00           H
ATOM   2310  HB3 ASP A 159      29.106  23.123  24.316  1.00  0.00           H
ATOM   2311  CG  ASP A 159      30.770  24.303  23.401  1.00  0.00           C
ATOM   2312  OD1 ASP A 159      31.645  23.435  23.553  1.00  0.00           O
ATOM   2313  OD2 ASP A 159      31.073  25.418  23.029  1.00  0.00           O
ATOM   2314  C   ASP A 159      29.681  25.426  25.826  1.00  0.00           C
ATOM   2315  O   ASP A 159      30.287  24.560  26.433  1.00  0.00           O
ATOM   2316  N   MET A 160      29.944  26.734  26.149  1.00  0.00           N
ATOM   2317  H   MET A 160      29.253  27.377  25.790  1.00  0.00           H
ATOM   2318  CA  MET A 160      30.815  27.230  27.135  1.00  0.00           C
ATOM   2319  HA  MET A 160      30.852  26.547  27.983  1.00  0.00           H
ATOM   2320  CB  MET A 160      32.247  27.457  26.470  1.00  0.00           C
ATOM   2321  HB2 MET A 160      32.124  28.206  25.688  1.00  0.00           H
ATOM   2322  HB3 MET A 160      32.476  26.546  25.917  1.00  0.00           H
ATOM   2323  CG  MET A 160      33.513  27.726  27.301  1.00  0.00           C
ATOM   2324  HG2 MET A 160      33.313  28.556  27.979  1.00  0.00           H
ATOM   2325  HG3 MET A 160      33.673  26.832  27.904  1.00  0.00           H
ATOM   2326  SD  MET A 160      35.073  27.986  26.441  1.00  0.00           S
ATOM   2327  CE  MET A 160      35.986  28.388  27.871  1.00  0.00           C
ATOM   2328  HE1 MET A 160      36.113  27.522  28.522  1.00  0.00           H
ATOM   2329  HE2 MET A 160      35.580  29.202  28.472  1.00  0.00           H
ATOM   2330  HE3 MET A 160      36.953  28.704  27.479  1.00  0.00           H
ATOM   2331  C   MET A 160      30.320  28.590  27.598  1.00  0.00           C
ATOM   2332  O   MET A 160      29.702  29.407  26.920  1.00  0.00           O
ATOM   2333  N   THR A 161      30.471  28.853  28.915  1.00  0.00           N
ATOM   2334  H   THR A 161      30.918  28.192  29.533  1.00  0.00           H
ATOM   2335  CA  THR A 161      29.715  29.867  29.594  1.00  0.00           C
ATOM   2336  HA  THR A 161      29.370  30.597  28.861  1.00  0.00           H
ATOM   2337  CB  THR A 161      28.389  29.240  30.046  1.00  0.00           C
ATOM   2338  HB  THR A 161      27.827  30.068  30.478  1.00  0.00           H
ATOM   2339  CG2 THR A 161      27.443  28.734  28.970  1.00  0.00           C
ATOM   2340 HG21 THR A 161      27.520  29.415  28.124  1.00  0.00           H
ATOM   2341 HG22 THR A 161      27.680  27.697  28.731  1.00  0.00           H
ATOM   2342 HG23 THR A 161      26.391  28.724  29.256  1.00  0.00           H
ATOM   2343  OG1 THR A 161      28.378  28.218  31.057  1.00  0.00           O
ATOM   2344  HG1 THR A 161      27.617  27.678  30.832  1.00  0.00           H
ATOM   2345  C   THR A 161      30.393  30.517  30.763  1.00  0.00           C
ATOM   2346  O   THR A 161      29.729  31.275  31.483  1.00  0.00           O
ATOM   2347  N   ALA A 162      31.669  30.203  30.994  1.00  0.00           N
ATOM   2348  H   ALA A 162      32.126  29.540  30.384  1.00  0.00           H
ATOM   2349  CA  ALA A 162      32.541  30.827  32.085  1.00  0.00           C
ATOM   2350  HA  ALA A 162      32.141  31.803  32.360  1.00  0.00           H
ATOM   2351  CB  ALA A 162      32.281  29.988  33.336  1.00  0.00           C
ATOM   2352  HB1 ALA A 162      32.565  28.959  33.120  1.00  0.00           H
ATOM   2353  HB2 ALA A 162      32.959  30.365  34.102  1.00  0.00           H
ATOM   2354  HB3 ALA A 162      31.215  30.080  33.543  1.00  0.00           H
ATOM   2355  C   ALA A 162      34.046  30.987  31.941  1.00  0.00           C
ATOM   2356  O   ALA A 162      34.740  30.057  31.395  1.00  0.00           O
ATOM   2357  N   GLY A 163      34.664  32.088  32.376  1.00  0.00           N
ATOM   2358  H   GLY A 163      34.092  32.825  32.764  1.00  0.00           H
ATOM   2359  CA  GLY A 163      36.129  32.247  32.646  1.00  0.00           C
ATOM   2360  HA2 GLY A 163      36.404  31.756  33.580  1.00  0.00           H
ATOM   2361  HA3 GLY A 163      36.766  31.775  31.897  1.00  0.00           H
ATOM   2362  C   GLY A 163      36.451  33.790  32.688  1.00  0.00           C
ATOM   2363  O   GLY A 163      35.482  34.585  32.696  1.00  0.00           O
ATOM   2364  N   TYR A 164      37.731  34.217  32.610  1.00  0.00           N
ATOM   2365  H   TYR A 164      38.451  33.524  32.459  1.00  0.00           H
ATOM   2366  CA  TYR A 164      38.084  35.588  32.804  1.00  0.00           C
ATOM   2367  HA  TYR A 164      37.193  36.211  32.721  1.00  0.00           H
ATOM   2368  CB  TYR A 164      38.526  35.871  34.151  1.00  0.00           C
ATOM   2369  HB2 TYR A 164      38.560  36.960  34.116  1.00  0.00           H
ATOM   2370  HB3 TYR A 164      37.801  35.669  34.940  1.00  0.00           H
ATOM   2371  CG  TYR A 164      39.967  35.493  34.608  1.00  0.00           C
ATOM   2372  CD1 TYR A 164      41.076  36.348  34.465  1.00  0.00           C
ATOM   2373  HD1 TYR A 164      40.951  37.322  34.015  1.00  0.00           H
ATOM   2374  CE1 TYR A 164      42.345  35.949  35.036  1.00  0.00           C
ATOM   2375  HE1 TYR A 164      43.179  36.635  35.060  1.00  0.00           H
ATOM   2376  CZ  TYR A 164      42.563  34.715  35.656  1.00  0.00           C
ATOM   2377  OH  TYR A 164      43.727  34.401  36.347  1.00  0.00           O
ATOM   2378  HH  TYR A 164      43.647  33.583  36.842  1.00  0.00           H
ATOM   2379  CE2 TYR A 164      41.412  33.914  35.810  1.00  0.00           C
ATOM   2380  HE2 TYR A 164      41.502  32.981  36.345  1.00  0.00           H
ATOM   2381  CD2 TYR A 164      40.129  34.310  35.341  1.00  0.00           C
ATOM   2382  HD2 TYR A 164      39.272  33.717  35.626  1.00  0.00           H
ATOM   2383  C   TYR A 164      39.041  35.946  31.595  1.00  0.00           C
ATOM   2384  O   TYR A 164      39.706  35.074  30.989  1.00  0.00           O
ATOM   2385  N   ARG A 165      39.026  37.208  31.191  1.00  0.00           N
ATOM   2386  H   ARG A 165      38.680  37.928  31.809  1.00  0.00           H
ATOM   2387  CA  ARG A 165      39.299  37.630  29.790  1.00  0.00           C
ATOM   2388  HA  ARG A 165      39.743  36.871  29.146  1.00  0.00           H
ATOM   2389  CB  ARG A 165      37.996  37.980  29.058  1.00  0.00           C
ATOM   2390  HB2 ARG A 165      38.156  37.944  27.980  1.00  0.00           H
ATOM   2391  HB3 ARG A 165      37.781  39.028  29.269  1.00  0.00           H
ATOM   2392  CG  ARG A 165      36.773  37.135  29.490  1.00  0.00           C
ATOM   2393  HG2 ARG A 165      36.384  37.566  30.413  1.00  0.00           H
ATOM   2394  HG3 ARG A 165      37.013  36.095  29.708  1.00  0.00           H
ATOM   2395  CD  ARG A 165      35.540  37.075  28.518  1.00  0.00           C
ATOM   2396  HD2 ARG A 165      34.792  36.408  28.945  1.00  0.00           H
ATOM   2397  HD3 ARG A 165      35.675  36.622  27.536  1.00  0.00           H
ATOM   2398  NE  ARG A 165      35.021  38.407  28.294  1.00  0.00           N
ATOM   2399  HE  ARG A 165      35.017  39.053  29.071  1.00  0.00           H
ATOM   2400  CZ  ARG A 165      34.415  38.914  27.248  1.00  0.00           C
ATOM   2401  NH1 ARG A 165      34.035  40.159  27.186  1.00  0.00           N
ATOM   2402 HH11 ARG A 165      33.419  40.337  26.406  1.00  0.00           H
ATOM   2403 HH12 ARG A 165      34.117  40.784  27.975  1.00  0.00           H
ATOM   2404  NH2 ARG A 165      34.229  38.212  26.183  1.00  0.00           N
ATOM   2405 HH21 ARG A 165      34.378  37.216  26.262  1.00  0.00           H
ATOM   2406 HH22 ARG A 165      33.530  38.435  25.489  1.00  0.00           H
ATOM   2407  C   ARG A 165      40.212  38.819  29.690  1.00  0.00           C
ATOM   2408  O   ARG A 165      40.285  39.708  30.560  1.00  0.00           O
ATOM   2409  N   ALA A 166      40.843  39.002  28.517  1.00  0.00           N
ATOM   2410  H   ALA A 166      40.692  38.260  27.848  1.00  0.00           H
ATOM   2411  CA  ALA A 166      41.391  40.236  27.934  1.00  0.00           C
ATOM   2412  HA  ALA A 166      40.824  41.096  28.290  1.00  0.00           H
ATOM   2413  CB  ALA A 166      42.897  40.420  28.258  1.00  0.00           C
ATOM   2414  HB1 ALA A 166      42.903  40.366  29.347  1.00  0.00           H
ATOM   2415  HB2 ALA A 166      43.197  41.405  27.901  1.00  0.00           H
ATOM   2416  HB3 ALA A 166      43.508  39.594  27.894  1.00  0.00           H
ATOM   2417  C   ALA A 166      41.195  40.345  26.397  1.00  0.00           C
ATOM   2418  O   ALA A 166      41.065  39.289  25.775  1.00  0.00           O
ATOM   2419  N   PHE A 167      40.986  41.536  25.790  1.00  0.00           N
ATOM   2420  H   PHE A 167      40.839  42.319  26.411  1.00  0.00           H
ATOM   2421  CA  PHE A 167      40.604  41.648  24.405  1.00  0.00           C
ATOM   2422  HA  PHE A 167      41.196  40.888  23.894  1.00  0.00           H
ATOM   2423  CB  PHE A 167      39.096  41.399  24.163  1.00  0.00           C
ATOM   2424  HB2 PHE A 167      38.902  41.374  23.091  1.00  0.00           H
ATOM   2425  HB3 PHE A 167      38.937  40.367  24.473  1.00  0.00           H
ATOM   2426  CG  PHE A 167      38.156  42.297  24.937  1.00  0.00           C
ATOM   2427  CD1 PHE A 167      37.768  41.884  26.224  1.00  0.00           C
ATOM   2428  HD1 PHE A 167      38.085  40.993  26.747  1.00  0.00           H
ATOM   2429  CE1 PHE A 167      36.766  42.624  26.936  1.00  0.00           C
ATOM   2430  HE1 PHE A 167      36.360  42.384  27.908  1.00  0.00           H
ATOM   2431  CZ  PHE A 167      36.172  43.744  26.336  1.00  0.00           C
ATOM   2432  HZ  PHE A 167      35.368  44.295  26.803  1.00  0.00           H
ATOM   2433  CE2 PHE A 167      36.558  44.118  25.006  1.00  0.00           C
ATOM   2434  HE2 PHE A 167      36.011  44.880  24.471  1.00  0.00           H
ATOM   2435  CD2 PHE A 167      37.526  43.415  24.351  1.00  0.00           C
ATOM   2436  HD2 PHE A 167      37.861  43.629  23.347  1.00  0.00           H
ATOM   2437  C   PHE A 167      40.944  43.023  23.800  1.00  0.00           C
ATOM   2438  O   PHE A 167      40.986  44.075  24.495  1.00  0.00           O
ATOM   2439  N   LYS A 168      41.119  42.967  22.485  1.00  0.00           N
ATOM   2440  H   LYS A 168      41.009  42.064  22.047  1.00  0.00           H
ATOM   2441  CA  LYS A 168      41.151  44.143  21.575  1.00  0.00           C
ATOM   2442  HA  LYS A 168      41.817  44.925  21.940  1.00  0.00           H
ATOM   2443  CB  LYS A 168      41.619  43.657  20.240  1.00  0.00           C
ATOM   2444  HB2 LYS A 168      40.836  43.032  19.810  1.00  0.00           H
ATOM   2445  HB3 LYS A 168      41.685  44.576  19.657  1.00  0.00           H
ATOM   2446  CG  LYS A 168      43.045  42.980  20.241  1.00  0.00           C
ATOM   2447  HG2 LYS A 168      43.158  42.033  20.769  1.00  0.00           H
ATOM   2448  HG3 LYS A 168      43.768  43.663  20.688  1.00  0.00           H
ATOM   2449  CD  LYS A 168      43.422  42.726  18.774  1.00  0.00           C
ATOM   2450  HD2 LYS A 168      42.828  41.869  18.458  1.00  0.00           H
ATOM   2451  HD3 LYS A 168      43.105  43.555  18.141  1.00  0.00           H
ATOM   2452  CE  LYS A 168      44.934  42.470  18.757  1.00  0.00           C
ATOM   2453  HE2 LYS A 168      45.377  43.414  18.439  1.00  0.00           H
ATOM   2454  HE3 LYS A 168      45.237  42.221  19.774  1.00  0.00           H
ATOM   2455  NZ  LYS A 168      45.279  41.382  17.810  1.00  0.00           N
ATOM   2456  HZ1 LYS A 168      44.718  40.583  18.068  1.00  0.00           H
ATOM   2457  HZ2 LYS A 168      46.285  41.406  17.899  1.00  0.00           H
ATOM   2458  HZ3 LYS A 168      45.040  41.675  16.874  1.00  0.00           H
ATOM   2459  C   LYS A 168      39.713  44.686  21.488  1.00  0.00           C
ATOM   2460  O   LYS A 168      38.708  44.041  21.174  1.00  0.00           O
ATOM   2461  N   ARG A 169      39.653  46.039  21.668  1.00  0.00           N
ATOM   2462  H   ARG A 169      40.502  46.542  21.885  1.00  0.00           H
ATOM   2463  CA  ARG A 169      38.361  46.638  22.035  1.00  0.00           C
ATOM   2464  HA  ARG A 169      37.993  46.144  22.934  1.00  0.00           H
ATOM   2465  CB  ARG A 169      38.396  48.077  22.585  1.00  0.00           C
ATOM   2466  HB2 ARG A 169      39.195  48.210  23.314  1.00  0.00           H
ATOM   2467  HB3 ARG A 169      37.480  48.245  23.151  1.00  0.00           H
ATOM   2468  CG  ARG A 169      38.378  49.255  21.622  1.00  0.00           C
ATOM   2469  HG2 ARG A 169      37.441  49.234  21.065  1.00  0.00           H
ATOM   2470  HG3 ARG A 169      38.631  50.118  22.238  1.00  0.00           H
ATOM   2471  CD  ARG A 169      39.430  49.135  20.481  1.00  0.00           C
ATOM   2472  HD2 ARG A 169      39.156  48.453  19.676  1.00  0.00           H
ATOM   2473  HD3 ARG A 169      40.318  48.761  20.992  1.00  0.00           H
ATOM   2474  NE  ARG A 169      39.653  50.486  19.889  1.00  0.00           N
ATOM   2475  HE  ARG A 169      39.179  51.304  20.246  1.00  0.00           H
ATOM   2476  CZ  ARG A 169      40.430  50.808  18.860  1.00  0.00           C
ATOM   2477  NH1 ARG A 169      40.592  52.037  18.648  1.00  0.00           N
ATOM   2478 HH11 ARG A 169      40.304  52.702  19.351  1.00  0.00           H
ATOM   2479 HH12 ARG A 169      40.951  52.345  17.756  1.00  0.00           H
ATOM   2480  NH2 ARG A 169      40.937  49.900  18.115  1.00  0.00           N
ATOM   2481 HH21 ARG A 169      41.395  50.097  17.236  1.00  0.00           H
ATOM   2482 HH22 ARG A 169      40.779  48.924  18.318  1.00  0.00           H
ATOM   2483  C   ARG A 169      37.273  46.453  20.911  1.00  0.00           C
ATOM   2484  O   ARG A 169      36.055  46.408  21.168  1.00  0.00           O
ATOM   2485  N   GLU A 170      37.669  46.260  19.656  1.00  0.00           N
ATOM   2486  H   GLU A 170      38.662  46.116  19.540  1.00  0.00           H
ATOM   2487  CA  GLU A 170      36.764  45.880  18.585  1.00  0.00           C
ATOM   2488  HA  GLU A 170      36.202  46.799  18.416  1.00  0.00           H
ATOM   2489  CB  GLU A 170      37.554  45.524  17.354  1.00  0.00           C
ATOM   2490  HB2 GLU A 170      38.316  44.775  17.567  1.00  0.00           H
ATOM   2491  HB3 GLU A 170      36.856  45.115  16.624  1.00  0.00           H
ATOM   2492  CG  GLU A 170      38.064  46.679  16.566  1.00  0.00           C
ATOM   2493  HG2 GLU A 170      37.418  47.540  16.739  1.00  0.00           H
ATOM   2494  HG3 GLU A 170      37.992  46.384  15.520  1.00  0.00           H
ATOM   2495  CD  GLU A 170      39.453  47.229  16.765  1.00  0.00           C
ATOM   2496  OE1 GLU A 170      40.147  47.455  15.749  1.00  0.00           O
ATOM   2497  OE2 GLU A 170      40.048  47.369  17.879  1.00  0.00           O
ATOM   2498  C   GLU A 170      35.890  44.620  18.780  1.00  0.00           C
ATOM   2499  O   GLU A 170      34.882  44.549  18.097  1.00  0.00           O
ATOM   2500  N   VAL A 171      36.175  43.559  19.604  1.00  0.00           N
ATOM   2501  H   VAL A 171      37.101  43.602  20.004  1.00  0.00           H
ATOM   2502  CA  VAL A 171      35.297  42.374  19.915  1.00  0.00           C
ATOM   2503  HA  VAL A 171      35.316  41.759  19.015  1.00  0.00           H
ATOM   2504  CB  VAL A 171      36.085  41.423  20.909  1.00  0.00           C
ATOM   2505  HB  VAL A 171      36.444  42.093  21.691  1.00  0.00           H
ATOM   2506  CG1 VAL A 171      35.132  40.427  21.535  1.00  0.00           C
ATOM   2507 HG11 VAL A 171      35.765  39.785  22.148  1.00  0.00           H
ATOM   2508 HG12 VAL A 171      34.372  40.808  22.217  1.00  0.00           H
ATOM   2509 HG13 VAL A 171      34.667  39.798  20.776  1.00  0.00           H
ATOM   2510  CG2 VAL A 171      37.260  40.818  20.205  1.00  0.00           C
ATOM   2511 HG21 VAL A 171      36.862  40.022  19.575  1.00  0.00           H
ATOM   2512 HG22 VAL A 171      37.898  41.491  19.631  1.00  0.00           H
ATOM   2513 HG23 VAL A 171      37.779  40.418  21.076  1.00  0.00           H
ATOM   2514  C   VAL A 171      33.884  42.716  20.345  1.00  0.00           C
ATOM   2515  O   VAL A 171      32.936  42.144  19.784  1.00  0.00           O
ATOM   2516  N   LEU A 172      33.576  43.658  21.296  1.00  0.00           N
ATOM   2517  H   LEU A 172      34.427  44.096  21.619  1.00  0.00           H
ATOM   2518  CA  LEU A 172      32.268  44.100  21.717  1.00  0.00           C
ATOM   2519  HA  LEU A 172      31.516  43.346  21.488  1.00  0.00           H
ATOM   2520  CB  LEU A 172      32.255  44.119  23.297  1.00  0.00           C
ATOM   2521  HB2 LEU A 172      31.222  44.372  23.536  1.00  0.00           H
ATOM   2522  HB3 LEU A 172      32.902  44.874  23.745  1.00  0.00           H
ATOM   2523  CG  LEU A 172      32.673  42.779  23.935  1.00  0.00           C
ATOM   2524  HG  LEU A 172      33.704  42.529  23.687  1.00  0.00           H
ATOM   2525  CD1 LEU A 172      32.653  43.039  25.420  1.00  0.00           C
ATOM   2526 HD11 LEU A 172      32.982  42.150  25.958  1.00  0.00           H
ATOM   2527 HD12 LEU A 172      31.602  43.084  25.707  1.00  0.00           H
ATOM   2528 HD13 LEU A 172      33.278  43.874  25.736  1.00  0.00           H
ATOM   2529  CD2 LEU A 172      31.758  41.664  23.517  1.00  0.00           C
ATOM   2530 HD21 LEU A 172      30.782  41.906  23.937  1.00  0.00           H
ATOM   2531 HD22 LEU A 172      31.865  41.617  22.433  1.00  0.00           H
ATOM   2532 HD23 LEU A 172      32.135  40.714  23.894  1.00  0.00           H
ATOM   2533  C   LEU A 172      31.742  45.396  21.151  1.00  0.00           C
ATOM   2534  O   LEU A 172      30.772  45.996  21.552  1.00  0.00           O
ATOM   2535  N   GLU A 173      32.473  45.843  20.114  1.00  0.00           N
ATOM   2536  H   GLU A 173      33.248  45.299  19.760  1.00  0.00           H
ATOM   2537  CA  GLU A 173      32.243  47.166  19.555  1.00  0.00           C
ATOM   2538  HA  GLU A 173      31.990  47.886  20.333  1.00  0.00           H
ATOM   2539  CB  GLU A 173      33.517  47.693  18.894  1.00  0.00           C
ATOM   2540  HB2 GLU A 173      33.716  47.010  18.069  1.00  0.00           H
ATOM   2541  HB3 GLU A 173      34.350  47.707  19.597  1.00  0.00           H
ATOM   2542  CG  GLU A 173      33.491  49.168  18.510  1.00  0.00           C
ATOM   2543  HG2 GLU A 173      32.651  49.321  17.831  1.00  0.00           H
ATOM   2544  HG3 GLU A 173      34.376  49.518  17.978  1.00  0.00           H
ATOM   2545  CD  GLU A 173      33.283  50.098  19.759  1.00  0.00           C
ATOM   2546  OE1 GLU A 173      32.121  50.465  19.963  1.00  0.00           O
ATOM   2547  OE2 GLU A 173      34.228  50.439  20.404  1.00  0.00           O
ATOM   2548  C   GLU A 173      30.978  47.155  18.677  1.00  0.00           C
ATOM   2549  O   GLU A 173      30.790  46.297  17.816  1.00  0.00           O
ATOM   2550  N   ALA A 174      30.055  48.172  18.889  1.00  0.00           N
ATOM   2551  H   ALA A 174      30.252  48.777  19.673  1.00  0.00           H
ATOM   2552  CA  ALA A 174      28.776  48.337  18.201  1.00  0.00           C
ATOM   2553  HA  ALA A 174      28.326  49.247  18.597  1.00  0.00           H
ATOM   2554  CB  ALA A 174      28.971  48.682  16.734  1.00  0.00           C
ATOM   2555  HB1 ALA A 174      27.988  48.720  16.264  1.00  0.00           H
ATOM   2556  HB2 ALA A 174      29.589  48.067  16.079  1.00  0.00           H
ATOM   2557  HB3 ALA A 174      29.229  49.732  16.601  1.00  0.00           H
ATOM   2558  C   ALA A 174      27.845  47.140  18.506  1.00  0.00           C
ATOM   2559  O   ALA A 174      26.709  47.090  18.029  1.00  0.00           O
ATOM   2560  N   ILE A 175      28.204  46.145  19.323  1.00  0.00           N
ATOM   2561  H   ILE A 175      29.059  46.283  19.843  1.00  0.00           H
ATOM   2562  CA  ILE A 175      27.362  45.016  19.725  1.00  0.00           C
ATOM   2563  HA  ILE A 175      26.856  44.612  18.849  1.00  0.00           H
ATOM   2564  CB  ILE A 175      28.306  43.858  20.249  1.00  0.00           C
ATOM   2565  HB  ILE A 175      28.851  44.239  21.113  1.00  0.00           H
ATOM   2566  CG2 ILE A 175      27.462  42.733  20.872  1.00  0.00           C
ATOM   2567 HG21 ILE A 175      26.686  43.147  21.516  1.00  0.00           H
ATOM   2568 HG22 ILE A 175      27.047  42.105  20.083  1.00  0.00           H
ATOM   2569 HG23 ILE A 175      28.057  42.067  21.496  1.00  0.00           H
ATOM   2570  CG1 ILE A 175      29.404  43.371  19.269  1.00  0.00           C
ATOM   2571 HG12 ILE A 175      30.133  44.176  19.175  1.00  0.00           H
ATOM   2572 HG13 ILE A 175      29.958  42.500  19.619  1.00  0.00           H
ATOM   2573  CD1 ILE A 175      28.886  43.032  17.899  1.00  0.00           C
ATOM   2574 HD11 ILE A 175      29.694  42.577  17.327  1.00  0.00           H
ATOM   2575 HD12 ILE A 175      28.141  42.259  18.088  1.00  0.00           H
ATOM   2576 HD13 ILE A 175      28.396  43.775  17.269  1.00  0.00           H
ATOM   2577  C   ILE A 175      26.248  45.558  20.724  1.00  0.00           C
ATOM   2578  O   ILE A 175      26.531  46.060  21.821  1.00  0.00           O
ATOM   2579  N   ASP A 176      24.936  45.311  20.383  1.00  0.00           N
ATOM   2580  H   ASP A 176      24.757  44.684  19.612  1.00  0.00           H
ATOM   2581  CA  ASP A 176      23.732  45.705  21.100  1.00  0.00           C
ATOM   2582  HA  ASP A 176      23.789  46.769  21.328  1.00  0.00           H
ATOM   2583  CB  ASP A 176      22.610  45.596  19.977  1.00  0.00           C
ATOM   2584  HB2 ASP A 176      22.822  46.075  19.021  1.00  0.00           H
ATOM   2585  HB3 ASP A 176      22.413  44.553  19.727  1.00  0.00           H
ATOM   2586  CG  ASP A 176      21.291  46.096  20.593  1.00  0.00           C
ATOM   2587  OD1 ASP A 176      21.284  46.804  21.640  1.00  0.00           O
ATOM   2588  OD2 ASP A 176      20.236  45.831  20.000  1.00  0.00           O
ATOM   2589  C   ASP A 176      23.478  44.745  22.292  1.00  0.00           C
ATOM   2590  O   ASP A 176      23.229  43.575  22.117  1.00  0.00           O
ATOM   2591  N   LEU A 177      23.479  45.256  23.519  1.00  0.00           N
ATOM   2592  H   LEU A 177      23.788  46.208  23.654  1.00  0.00           H
ATOM   2593  CA  LEU A 177      23.431  44.522  24.730  1.00  0.00           C
ATOM   2594  HA  LEU A 177      23.541  43.485  24.412  1.00  0.00           H
ATOM   2595  CB  LEU A 177      24.662  44.780  25.625  1.00  0.00           C
ATOM   2596  HB2 LEU A 177      24.598  45.820  25.946  1.00  0.00           H
ATOM   2597  HB3 LEU A 177      24.671  44.187  26.539  1.00  0.00           H
ATOM   2598  CG  LEU A 177      26.035  44.582  24.990  1.00  0.00           C
ATOM   2599  HG  LEU A 177      26.140  45.386  24.262  1.00  0.00           H
ATOM   2600  CD1 LEU A 177      27.202  44.825  25.908  1.00  0.00           C
ATOM   2601 HD11 LEU A 177      28.101  45.030  25.326  1.00  0.00           H
ATOM   2602 HD12 LEU A 177      27.453  44.027  26.607  1.00  0.00           H
ATOM   2603 HD13 LEU A 177      27.026  45.743  26.469  1.00  0.00           H
ATOM   2604  CD2 LEU A 177      26.381  43.247  24.262  1.00  0.00           C
ATOM   2605 HD21 LEU A 177      27.401  43.246  23.877  1.00  0.00           H
ATOM   2606 HD22 LEU A 177      26.355  42.446  25.001  1.00  0.00           H
ATOM   2607 HD23 LEU A 177      25.755  43.026  23.398  1.00  0.00           H
ATOM   2608  C   LEU A 177      22.094  44.730  25.467  1.00  0.00           C
ATOM   2609  O   LEU A 177      21.645  45.874  25.591  1.00  0.00           O
ATOM   2610  N   ASP A 178      21.546  43.666  26.030  1.00  0.00           N
ATOM   2611  H   ASP A 178      22.062  42.798  25.995  1.00  0.00           H
ATOM   2612  CA  ASP A 178      20.424  43.789  26.948  1.00  0.00           C
ATOM   2613  HA  ASP A 178      19.897  44.734  26.818  1.00  0.00           H
ATOM   2614  CB  ASP A 178      19.334  42.666  26.819  1.00  0.00           C
ATOM   2615  HB2 ASP A 178      19.574  41.739  27.339  1.00  0.00           H
ATOM   2616  HB3 ASP A 178      18.405  43.007  27.276  1.00  0.00           H
ATOM   2617  CG  ASP A 178      18.913  42.136  25.413  1.00  0.00           C
ATOM   2618  OD1 ASP A 178      17.703  42.301  25.065  1.00  0.00           O
ATOM   2619  OD2 ASP A 178      19.822  41.604  24.696  1.00  0.00           O
ATOM   2620  C   ASP A 178      21.019  43.770  28.369  1.00  0.00           C
ATOM   2621  O   ASP A 178      22.072  43.196  28.754  1.00  0.00           O
ATOM   2622  N   GLU A 179      20.184  44.275  29.321  1.00  0.00           N
ATOM   2623  H   GLU A 179      19.298  44.645  29.007  1.00  0.00           H
ATOM   2624  CA  GLU A 179      20.466  44.453  30.753  1.00  0.00           C
ATOM   2625  HA  GLU A 179      21.417  43.950  30.928  1.00  0.00           H
ATOM   2626  CB  GLU A 179      20.512  45.994  30.998  1.00  0.00           C
ATOM   2627  HB2 GLU A 179      19.534  46.466  31.096  1.00  0.00           H
ATOM   2628  HB3 GLU A 179      20.878  46.495  30.102  1.00  0.00           H
ATOM   2629  CG  GLU A 179      21.316  46.309  32.266  1.00  0.00           C
ATOM   2630  HG2 GLU A 179      20.764  45.888  33.106  1.00  0.00           H
ATOM   2631  HG3 GLU A 179      22.322  45.890  32.244  1.00  0.00           H
ATOM   2632  CD  GLU A 179      21.605  47.890  32.445  1.00  0.00           C
ATOM   2633  OE1 GLU A 179      20.901  48.717  31.852  1.00  0.00           O
ATOM   2634  OE2 GLU A 179      22.504  48.259  33.282  1.00  0.00           O
ATOM   2635  C   GLU A 179      19.528  43.742  31.730  1.00  0.00           C
ATOM   2636  O   GLU A 179      19.863  43.316  32.822  1.00  0.00           O
ATOM   2637  N   LEU A 180      18.233  43.641  31.277  1.00  0.00           N
ATOM   2638  H   LEU A 180      18.155  44.066  30.364  1.00  0.00           H
ATOM   2639  CA  LEU A 180      17.155  42.904  31.923  1.00  0.00           C
ATOM   2640  HA  LEU A 180      17.567  42.227  32.672  1.00  0.00           H
ATOM   2641  CB  LEU A 180      16.131  43.911  32.461  1.00  0.00           C
ATOM   2642  HB2 LEU A 180      15.166  43.487  32.737  1.00  0.00           H
ATOM   2643  HB3 LEU A 180      15.977  44.542  31.586  1.00  0.00           H
ATOM   2644  CG  LEU A 180      16.685  44.693  33.661  1.00  0.00           C
ATOM   2645  HG  LEU A 180      17.688  45.089  33.503  1.00  0.00           H
ATOM   2646  CD1 LEU A 180      15.763  45.922  33.908  1.00  0.00           C
ATOM   2647 HD11 LEU A 180      14.744  45.537  33.904  1.00  0.00           H
ATOM   2648 HD12 LEU A 180      15.976  46.321  34.900  1.00  0.00           H
ATOM   2649 HD13 LEU A 180      15.935  46.699  33.164  1.00  0.00           H
ATOM   2650  CD2 LEU A 180      16.646  43.821  34.876  1.00  0.00           C
ATOM   2651 HD21 LEU A 180      17.059  44.208  35.807  1.00  0.00           H
ATOM   2652 HD22 LEU A 180      15.664  43.436  35.153  1.00  0.00           H
ATOM   2653 HD23 LEU A 180      17.266  42.933  34.757  1.00  0.00           H
ATOM   2654  C   LEU A 180      16.440  42.090  30.863  1.00  0.00           C
ATOM   2655  O   LEU A 180      16.362  42.443  29.692  1.00  0.00           O
ATOM   2656  N   SER A 181      15.912  40.926  31.314  1.00  0.00           N
ATOM   2657  H   SER A 181      16.064  40.647  32.273  1.00  0.00           H
ATOM   2658  CA  SER A 181      15.206  40.058  30.379  1.00  0.00           C
ATOM   2659  HA  SER A 181      14.465  40.631  29.822  1.00  0.00           H
ATOM   2660  CB  SER A 181      16.247  39.449  29.384  1.00  0.00           C
ATOM   2661  HB2 SER A 181      16.842  38.672  29.865  1.00  0.00           H
ATOM   2662  HB3 SER A 181      16.865  40.278  29.041  1.00  0.00           H
ATOM   2663  OG  SER A 181      15.568  38.760  28.253  1.00  0.00           O
ATOM   2664  HG  SER A 181      16.279  38.307  27.793  1.00  0.00           H
ATOM   2665  C   SER A 181      14.481  39.022  31.142  1.00  0.00           C
ATOM   2666  O   SER A 181      15.047  38.561  32.150  1.00  0.00           O
ATOM   2667  N   ASN A 182      13.253  38.719  30.739  1.00  0.00           N
ATOM   2668  H   ASN A 182      12.965  39.080  29.841  1.00  0.00           H
ATOM   2669  CA  ASN A 182      12.217  38.139  31.556  1.00  0.00           C
ATOM   2670  HA  ASN A 182      11.343  38.396  30.957  1.00  0.00           H
ATOM   2671  CB  ASN A 182      12.338  36.586  31.668  1.00  0.00           C
ATOM   2672  HB2 ASN A 182      12.984  36.316  32.503  1.00  0.00           H
ATOM   2673  HB3 ASN A 182      11.376  36.176  31.975  1.00  0.00           H
ATOM   2674  CG  ASN A 182      12.731  35.831  30.388  1.00  0.00           C
ATOM   2675  OD1 ASN A 182      11.870  35.462  29.625  1.00  0.00           O
ATOM   2676  ND2 ASN A 182      13.976  35.465  30.211  1.00  0.00           N
ATOM   2677 HD21 ASN A 182      14.664  35.775  30.881  1.00  0.00           H
ATOM   2678 HD22 ASN A 182      14.246  34.714  29.591  1.00  0.00           H
ATOM   2679  C   ASN A 182      12.050  38.855  32.940  1.00  0.00           C
ATOM   2680  O   ASN A 182      11.936  38.236  33.944  1.00  0.00           O
ATOM   2681  N   ALA A 183      12.308  40.223  33.002  1.00  0.00           N
ATOM   2682  H   ALA A 183      12.373  40.711  32.120  1.00  0.00           H
ATOM   2683  CA  ALA A 183      12.320  41.150  34.128  1.00  0.00           C
ATOM   2684  HA  ALA A 183      12.638  42.121  33.748  1.00  0.00           H
ATOM   2685  CB  ALA A 183      10.886  41.359  34.586  1.00  0.00           C
ATOM   2686  HB1 ALA A 183      10.258  41.572  33.721  1.00  0.00           H
ATOM   2687  HB2 ALA A 183      10.550  40.605  35.298  1.00  0.00           H
ATOM   2688  HB3 ALA A 183      10.877  42.302  35.134  1.00  0.00           H
ATOM   2689  C   ALA A 183      13.309  40.790  35.232  1.00  0.00           C
ATOM   2690  O   ALA A 183      13.427  41.487  36.212  1.00  0.00           O
ATOM   2691  N   GLY A 184      14.165  39.844  34.983  1.00  0.00           N
ATOM   2692  H   GLY A 184      13.976  39.263  34.178  1.00  0.00           H
ATOM   2693  CA  GLY A 184      15.283  39.450  35.796  1.00  0.00           C
ATOM   2694  HA2 GLY A 184      15.047  39.637  36.843  1.00  0.00           H
ATOM   2695  HA3 GLY A 184      15.532  38.392  35.714  1.00  0.00           H
ATOM   2696  C   GLY A 184      16.611  40.128  35.353  1.00  0.00           C
ATOM   2697  O   GLY A 184      16.823  40.451  34.222  1.00  0.00           O
ATOM   2698  N   TYR A 185      17.588  40.332  36.254  1.00  0.00           N
ATOM   2699  H   TYR A 185      17.373  40.133  37.220  1.00  0.00           H
ATOM   2700  CA  TYR A 185      18.949  40.750  35.999  1.00  0.00           C
ATOM   2701  HA  TYR A 185      18.925  41.664  35.405  1.00  0.00           H
ATOM   2702  CB  TYR A 185      19.640  41.121  37.290  1.00  0.00           C
ATOM   2703  HB2 TYR A 185      20.695  41.345  37.127  1.00  0.00           H
ATOM   2704  HB3 TYR A 185      19.462  40.340  38.028  1.00  0.00           H
ATOM   2705  CG  TYR A 185      19.289  42.461  37.825  1.00  0.00           C
ATOM   2706  CD1 TYR A 185      19.446  43.606  37.013  1.00  0.00           C
ATOM   2707  HD1 TYR A 185      19.904  43.553  36.036  1.00  0.00           H
ATOM   2708  CE1 TYR A 185      19.047  44.887  37.509  1.00  0.00           C
ATOM   2709  HE1 TYR A 185      19.237  45.743  36.879  1.00  0.00           H
ATOM   2710  CZ  TYR A 185      18.490  45.029  38.796  1.00  0.00           C
ATOM   2711  OH  TYR A 185      18.067  46.279  39.148  1.00  0.00           O
ATOM   2712  HH  TYR A 185      17.638  46.260  40.007  1.00  0.00           H
ATOM   2713  CE2 TYR A 185      18.399  43.900  39.606  1.00  0.00           C
ATOM   2714  HE2 TYR A 185      17.981  43.976  40.599  1.00  0.00           H
ATOM   2715  CD2 TYR A 185      18.682  42.661  39.101  1.00  0.00           C
ATOM   2716  HD2 TYR A 185      18.627  41.808  39.761  1.00  0.00           H
ATOM   2717  C   TYR A 185      19.777  39.704  35.197  1.00  0.00           C
ATOM   2718  O   TYR A 185      19.778  38.533  35.522  1.00  0.00           O
ATOM   2719  N   ILE A 186      20.585  40.167  34.244  1.00  0.00           N
ATOM   2720  H   ILE A 186      20.419  41.144  34.048  1.00  0.00           H
ATOM   2721  CA  ILE A 186      21.530  39.374  33.453  1.00  0.00           C
ATOM   2722  HA  ILE A 186      21.043  38.408  33.320  1.00  0.00           H
ATOM   2723  CB  ILE A 186      21.758  40.036  32.065  1.00  0.00           C
ATOM   2724  HB  ILE A 186      22.191  41.026  32.204  1.00  0.00           H
ATOM   2725  CG2 ILE A 186      22.924  39.258  31.263  1.00  0.00           C
ATOM   2726 HG21 ILE A 186      23.895  39.237  31.757  1.00  0.00           H
ATOM   2727 HG22 ILE A 186      23.007  39.826  30.336  1.00  0.00           H
ATOM   2728 HG23 ILE A 186      22.747  38.217  30.991  1.00  0.00           H
ATOM   2729  CG1 ILE A 186      20.520  40.281  31.196  1.00  0.00           C
ATOM   2730 HG12 ILE A 186      20.732  41.081  30.487  1.00  0.00           H
ATOM   2731 HG13 ILE A 186      19.750  40.560  31.915  1.00  0.00           H
ATOM   2732  CD1 ILE A 186      20.024  38.985  30.470  1.00  0.00           C
ATOM   2733 HD11 ILE A 186      19.258  39.309  29.765  1.00  0.00           H
ATOM   2734 HD12 ILE A 186      19.563  38.212  31.084  1.00  0.00           H
ATOM   2735 HD13 ILE A 186      20.811  38.563  29.845  1.00  0.00           H
ATOM   2736  C   ILE A 186      22.835  39.077  34.215  1.00  0.00           C
ATOM   2737  O   ILE A 186      23.364  39.989  34.758  1.00  0.00           O
ATOM   2738  N   PHE A 187      23.349  37.859  34.233  1.00  0.00           N
ATOM   2739  H   PHE A 187      22.901  37.147  33.675  1.00  0.00           H
ATOM   2740  CA  PHE A 187      24.595  37.370  34.862  1.00  0.00           C
ATOM   2741  HA  PHE A 187      25.346  38.090  35.188  1.00  0.00           H
ATOM   2742  CB  PHE A 187      24.406  36.501  36.105  1.00  0.00           C
ATOM   2743  HB2 PHE A 187      25.402  36.180  36.408  1.00  0.00           H
ATOM   2744  HB3 PHE A 187      23.740  35.679  35.842  1.00  0.00           H
ATOM   2745  CG  PHE A 187      23.904  37.218  37.344  1.00  0.00           C
ATOM   2746  CD1 PHE A 187      24.699  37.928  38.312  1.00  0.00           C
ATOM   2747  HD1 PHE A 187      25.775  37.889  38.224  1.00  0.00           H
ATOM   2748  CE1 PHE A 187      24.182  38.674  39.367  1.00  0.00           C
ATOM   2749  HE1 PHE A 187      24.787  39.198  40.093  1.00  0.00           H
ATOM   2750  CZ  PHE A 187      22.819  38.772  39.411  1.00  0.00           C
ATOM   2751  HZ  PHE A 187      22.378  39.442  40.135  1.00  0.00           H
ATOM   2752  CE2 PHE A 187      21.969  38.149  38.464  1.00  0.00           C
ATOM   2753  HE2 PHE A 187      20.901  38.310  38.456  1.00  0.00           H
ATOM   2754  CD2 PHE A 187      22.526  37.279  37.477  1.00  0.00           C
ATOM   2755  HD2 PHE A 187      21.933  36.880  36.668  1.00  0.00           H
ATOM   2756  C   PHE A 187      25.390  36.610  33.721  1.00  0.00           C
ATOM   2757  O   PHE A 187      26.633  36.814  33.647  1.00  0.00           O
ATOM   2758  N   GLN A 188      24.749  35.818  32.888  1.00  0.00           N
ATOM   2759  H   GLN A 188      23.747  35.720  32.967  1.00  0.00           H
ATOM   2760  CA  GLN A 188      25.400  35.012  31.814  1.00  0.00           C
ATOM   2761  HA  GLN A 188      26.201  34.432  32.272  1.00  0.00           H
ATOM   2762  CB  GLN A 188      24.536  33.833  31.285  1.00  0.00           C
ATOM   2763  HB2 GLN A 188      23.562  34.196  30.956  1.00  0.00           H
ATOM   2764  HB3 GLN A 188      25.030  33.352  30.441  1.00  0.00           H
ATOM   2765  CG  GLN A 188      24.207  32.780  32.345  1.00  0.00           C
ATOM   2766  HG2 GLN A 188      23.794  33.226  33.250  1.00  0.00           H
ATOM   2767  HG3 GLN A 188      23.380  32.208  31.926  1.00  0.00           H
ATOM   2768  CD  GLN A 188      25.310  31.769  32.571  1.00  0.00           C
ATOM   2769  OE1 GLN A 188      26.383  31.768  32.008  1.00  0.00           O
ATOM   2770  NE2 GLN A 188      25.117  30.848  33.467  1.00  0.00           N
ATOM   2771 HE21 GLN A 188      24.427  30.956  34.196  1.00  0.00           H
ATOM   2772 HE22 GLN A 188      25.848  30.174  33.649  1.00  0.00           H
ATOM   2773  C   GLN A 188      25.911  35.792  30.599  1.00  0.00           C
ATOM   2774  O   GLN A 188      25.588  35.581  29.455  1.00  0.00           O
ATOM   2775  N   VAL A 189      26.742  36.791  30.844  1.00  0.00           N
ATOM   2776  H   VAL A 189      26.970  36.897  31.823  1.00  0.00           H
ATOM   2777  CA  VAL A 189      27.355  37.707  29.868  1.00  0.00           C
ATOM   2778  HA  VAL A 189      26.615  38.113  29.178  1.00  0.00           H
ATOM   2779  CB  VAL A 189      28.070  38.897  30.596  1.00  0.00           C
ATOM   2780  HB  VAL A 189      28.538  39.512  29.827  1.00  0.00           H
ATOM   2781  CG1 VAL A 189      27.134  39.844  31.376  1.00  0.00           C
ATOM   2782 HG11 VAL A 189      27.641  40.581  31.999  1.00  0.00           H
ATOM   2783 HG12 VAL A 189      26.488  40.385  30.686  1.00  0.00           H
ATOM   2784 HG13 VAL A 189      26.423  39.307  32.004  1.00  0.00           H
ATOM   2785  CG2 VAL A 189      29.188  38.468  31.562  1.00  0.00           C
ATOM   2786 HG21 VAL A 189      30.090  38.213  31.006  1.00  0.00           H
ATOM   2787 HG22 VAL A 189      28.873  37.617  32.167  1.00  0.00           H
ATOM   2788 HG23 VAL A 189      29.473  39.204  32.314  1.00  0.00           H
ATOM   2789  C   VAL A 189      28.253  36.974  28.855  1.00  0.00           C
ATOM   2790  O   VAL A 189      28.080  37.093  27.641  1.00  0.00           O
ATOM   2791  N   ASP A 190      29.206  36.224  29.379  1.00  0.00           N
ATOM   2792  H   ASP A 190      29.219  36.340  30.383  1.00  0.00           H
ATOM   2793  CA  ASP A 190      30.203  35.428  28.649  1.00  0.00           C
ATOM   2794  HA  ASP A 190      30.868  36.110  28.120  1.00  0.00           H
ATOM   2795  CB  ASP A 190      30.980  34.712  29.791  1.00  0.00           C
ATOM   2796  HB2 ASP A 190      30.219  34.151  30.334  1.00  0.00           H
ATOM   2797  HB3 ASP A 190      31.490  35.349  30.513  1.00  0.00           H
ATOM   2798  CG  ASP A 190      31.997  33.781  29.047  1.00  0.00           C
ATOM   2799  OD1 ASP A 190      32.865  34.304  28.324  1.00  0.00           O
ATOM   2800  OD2 ASP A 190      31.951  32.520  29.080  1.00  0.00           O
ATOM   2801  C   ASP A 190      29.584  34.464  27.602  1.00  0.00           C
ATOM   2802  O   ASP A 190      30.156  34.197  26.557  1.00  0.00           O
ATOM   2803  N   MET A 191      28.400  33.866  27.861  1.00  0.00           N
ATOM   2804  H   MET A 191      28.069  34.037  28.800  1.00  0.00           H
ATOM   2805  CA  MET A 191      27.577  33.172  26.872  1.00  0.00           C
ATOM   2806  HA  MET A 191      28.190  32.635  26.148  1.00  0.00           H
ATOM   2807  CB  MET A 191      26.616  32.175  27.614  1.00  0.00           C
ATOM   2808  HB2 MET A 191      27.253  31.446  28.115  1.00  0.00           H
ATOM   2809  HB3 MET A 191      25.994  32.697  28.341  1.00  0.00           H
ATOM   2810  CG  MET A 191      25.681  31.330  26.812  1.00  0.00           C
ATOM   2811  HG2 MET A 191      26.314  30.885  26.045  1.00  0.00           H
ATOM   2812  HG3 MET A 191      25.259  30.490  27.364  1.00  0.00           H
ATOM   2813  SD  MET A 191      24.268  32.289  26.097  1.00  0.00           S
ATOM   2814  CE  MET A 191      23.181  32.421  27.465  1.00  0.00           C
ATOM   2815  HE1 MET A 191      23.646  33.043  28.230  1.00  0.00           H
ATOM   2816  HE2 MET A 191      23.264  31.416  27.879  1.00  0.00           H
ATOM   2817  HE3 MET A 191      22.111  32.566  27.315  1.00  0.00           H
ATOM   2818  C   MET A 191      26.805  34.106  25.950  1.00  0.00           C
ATOM   2819  O   MET A 191      26.909  33.990  24.721  1.00  0.00           O
ATOM   2820  N   ALA A 192      25.996  35.022  26.525  1.00  0.00           N
ATOM   2821  H   ALA A 192      25.949  35.196  27.519  1.00  0.00           H
ATOM   2822  CA  ALA A 192      25.146  35.827  25.670  1.00  0.00           C
ATOM   2823  HA  ALA A 192      24.417  35.243  25.108  1.00  0.00           H
ATOM   2824  CB  ALA A 192      24.423  36.686  26.595  1.00  0.00           C
ATOM   2825  HB1 ALA A 192      25.107  37.072  27.350  1.00  0.00           H
ATOM   2826  HB2 ALA A 192      23.628  36.136  27.098  1.00  0.00           H
ATOM   2827  HB3 ALA A 192      24.059  37.529  26.009  1.00  0.00           H
ATOM   2828  C   ALA A 192      25.915  36.730  24.699  1.00  0.00           C
ATOM   2829  O   ALA A 192      25.415  37.141  23.621  1.00  0.00           O
ATOM   2830  N   TRP A 193      27.152  37.056  24.976  1.00  0.00           N
ATOM   2831  H   TRP A 193      27.396  36.869  25.938  1.00  0.00           H
ATOM   2832  CA  TRP A 193      28.221  37.727  24.191  1.00  0.00           C
ATOM   2833  HA  TRP A 193      27.894  38.602  23.628  1.00  0.00           H
ATOM   2834  CB  TRP A 193      29.212  38.256  25.168  1.00  0.00           C
ATOM   2835  HB2 TRP A 193      30.025  38.689  24.587  1.00  0.00           H
ATOM   2836  HB3 TRP A 193      29.667  37.537  25.850  1.00  0.00           H
ATOM   2837  CG  TRP A 193      28.809  39.398  26.083  1.00  0.00           C
ATOM   2838  CD1 TRP A 193      27.835  40.327  25.963  1.00  0.00           C
ATOM   2839  HD1 TRP A 193      27.123  40.338  25.151  1.00  0.00           H
ATOM   2840  NE1 TRP A 193      27.953  41.333  26.944  1.00  0.00           N
ATOM   2841  HE1 TRP A 193      27.524  42.240  26.826  1.00  0.00           H
ATOM   2842  CE2 TRP A 193      29.032  41.073  27.730  1.00  0.00           C
ATOM   2843  CZ2 TRP A 193      29.490  41.754  28.890  1.00  0.00           C
ATOM   2844  HZ2 TRP A 193      28.978  42.589  29.343  1.00  0.00           H
ATOM   2845  CH2 TRP A 193      30.672  41.234  29.551  1.00  0.00           C
ATOM   2846  HH2 TRP A 193      31.145  41.805  30.336  1.00  0.00           H
ATOM   2847  CZ3 TRP A 193      31.253  40.028  29.092  1.00  0.00           C
ATOM   2848  HZ3 TRP A 193      32.096  39.634  29.640  1.00  0.00           H
ATOM   2849  CE3 TRP A 193      30.730  39.335  27.924  1.00  0.00           C
ATOM   2850  HE3 TRP A 193      31.081  38.368  27.594  1.00  0.00           H
ATOM   2851  CD2 TRP A 193      29.617  39.863  27.212  1.00  0.00           C
ATOM   2852  C   TRP A 193      28.861  36.717  23.146  1.00  0.00           C
ATOM   2853  O   TRP A 193      28.964  37.035  21.977  1.00  0.00           O
ATOM   2854  N   ARG A 194      29.195  35.459  23.543  1.00  0.00           N
ATOM   2855  H   ARG A 194      29.119  35.206  24.518  1.00  0.00           H
ATOM   2856  CA  ARG A 194      29.866  34.543  22.550  1.00  0.00           C
ATOM   2857  HA  ARG A 194      30.771  34.974  22.120  1.00  0.00           H
ATOM   2858  CB  ARG A 194      30.273  33.335  23.438  1.00  0.00           C
ATOM   2859  HB2 ARG A 194      30.674  33.725  24.373  1.00  0.00           H
ATOM   2860  HB3 ARG A 194      29.406  32.756  23.756  1.00  0.00           H
ATOM   2861  CG  ARG A 194      31.215  32.304  22.829  1.00  0.00           C
ATOM   2862  HG2 ARG A 194      30.678  31.941  21.953  1.00  0.00           H
ATOM   2863  HG3 ARG A 194      32.058  32.876  22.439  1.00  0.00           H
ATOM   2864  CD  ARG A 194      31.611  31.122  23.690  1.00  0.00           C
ATOM   2865  HD2 ARG A 194      30.781  30.625  24.193  1.00  0.00           H
ATOM   2866  HD3 ARG A 194      32.091  30.464  22.966  1.00  0.00           H
ATOM   2867  NE  ARG A 194      32.659  31.398  24.624  1.00  0.00           N
ATOM   2868  HE  ARG A 194      33.594  31.508  24.260  1.00  0.00           H
ATOM   2869  CZ  ARG A 194      32.537  31.672  25.910  1.00  0.00           C
ATOM   2870  NH1 ARG A 194      33.595  32.076  26.520  1.00  0.00           N
ATOM   2871 HH11 ARG A 194      33.502  32.548  27.408  1.00  0.00           H
ATOM   2872 HH12 ARG A 194      34.416  32.348  25.998  1.00  0.00           H
ATOM   2873  NH2 ARG A 194      31.420  31.616  26.554  1.00  0.00           N
ATOM   2874 HH21 ARG A 194      31.516  31.761  27.549  1.00  0.00           H
ATOM   2875 HH22 ARG A 194      30.661  31.082  26.155  1.00  0.00           H
ATOM   2876  C   ARG A 194      29.069  34.145  21.385  1.00  0.00           C
ATOM   2877  O   ARG A 194      29.688  33.660  20.450  1.00  0.00           O
ATOM   2878  N   VAL A 195      27.785  34.311  21.404  1.00  0.00           N
ATOM   2879  H   VAL A 195      27.464  34.664  22.294  1.00  0.00           H
ATOM   2880  CA  VAL A 195      26.814  34.146  20.235  1.00  0.00           C
ATOM   2881  HA  VAL A 195      27.274  33.312  19.706  1.00  0.00           H
ATOM   2882  CB  VAL A 195      25.367  33.732  20.552  1.00  0.00           C
ATOM   2883  HB  VAL A 195      24.883  33.431  19.623  1.00  0.00           H
ATOM   2884  CG1 VAL A 195      25.353  32.455  21.397  1.00  0.00           C
ATOM   2885 HG11 VAL A 195      25.783  31.660  20.788  1.00  0.00           H
ATOM   2886 HG12 VAL A 195      24.362  32.050  21.606  1.00  0.00           H
ATOM   2887 HG13 VAL A 195      25.856  32.453  22.364  1.00  0.00           H
ATOM   2888  CG2 VAL A 195      24.578  34.855  21.323  1.00  0.00           C
ATOM   2889 HG21 VAL A 195      24.890  34.840  22.367  1.00  0.00           H
ATOM   2890 HG22 VAL A 195      24.778  35.837  20.893  1.00  0.00           H
ATOM   2891 HG23 VAL A 195      23.517  34.606  21.345  1.00  0.00           H
ATOM   2892  C   VAL A 195      26.821  35.315  19.223  1.00  0.00           C
ATOM   2893  O   VAL A 195      26.574  35.123  18.043  1.00  0.00           O
ATOM   2894  N   VAL A 196      27.373  36.508  19.610  1.00  0.00           N
ATOM   2895  H   VAL A 196      27.686  36.556  20.569  1.00  0.00           H
ATOM   2896  CA  VAL A 196      27.477  37.728  18.846  1.00  0.00           C
ATOM   2897  HA  VAL A 196      27.032  37.558  17.866  1.00  0.00           H
ATOM   2898  CB  VAL A 196      26.557  38.840  19.432  1.00  0.00           C
ATOM   2899  HB  VAL A 196      26.729  39.742  18.845  1.00  0.00           H
ATOM   2900  CG1 VAL A 196      25.016  38.632  19.352  1.00  0.00           C
ATOM   2901 HG11 VAL A 196      24.814  37.726  19.924  1.00  0.00           H
ATOM   2902 HG12 VAL A 196      24.703  38.488  18.318  1.00  0.00           H
ATOM   2903 HG13 VAL A 196      24.469  39.393  19.909  1.00  0.00           H
ATOM   2904  CG2 VAL A 196      26.865  39.186  20.890  1.00  0.00           C
ATOM   2905 HG21 VAL A 196      26.304  40.062  21.216  1.00  0.00           H
ATOM   2906 HG22 VAL A 196      26.648  38.322  21.517  1.00  0.00           H
ATOM   2907 HG23 VAL A 196      27.927  39.410  20.994  1.00  0.00           H
ATOM   2908  C   VAL A 196      28.851  38.365  18.508  1.00  0.00           C
ATOM   2909  O   VAL A 196      28.955  39.172  17.601  1.00  0.00           O
ATOM   2910  N   GLN A 197      29.855  38.112  19.322  1.00  0.00           N
ATOM   2911  H   GLN A 197      29.601  37.469  20.058  1.00  0.00           H
ATOM   2912  CA  GLN A 197      30.898  39.155  19.504  1.00  0.00           C
ATOM   2913  HA  GLN A 197      30.472  40.157  19.444  1.00  0.00           H
ATOM   2914  CB  GLN A 197      31.637  38.939  20.918  1.00  0.00           C
ATOM   2915  HB2 GLN A 197      32.366  39.731  21.087  1.00  0.00           H
ATOM   2916  HB3 GLN A 197      30.864  39.060  21.678  1.00  0.00           H
ATOM   2917  CG  GLN A 197      32.359  37.691  21.269  1.00  0.00           C
ATOM   2918  HG2 GLN A 197      33.299  37.625  20.721  1.00  0.00           H
ATOM   2919  HG3 GLN A 197      31.855  36.757  21.023  1.00  0.00           H
ATOM   2920  CD  GLN A 197      32.532  37.554  22.769  1.00  0.00           C
ATOM   2921  OE1 GLN A 197      32.520  38.453  23.595  1.00  0.00           O
ATOM   2922  NE2 GLN A 197      32.957  36.395  23.171  1.00  0.00           N
ATOM   2923 HE21 GLN A 197      33.130  35.719  22.442  1.00  0.00           H
ATOM   2924 HE22 GLN A 197      33.099  36.407  24.171  1.00  0.00           H
ATOM   2925  C   GLN A 197      31.904  39.058  18.385  1.00  0.00           C
ATOM   2926  O   GLN A 197      32.241  38.003  17.882  1.00  0.00           O
ATOM   2927  N   ALA A 198      32.353  40.218  17.963  1.00  0.00           N
ATOM   2928  H   ALA A 198      32.209  41.043  18.527  1.00  0.00           H
ATOM   2929  CA  ALA A 198      33.015  40.444  16.667  1.00  0.00           C
ATOM   2930  HA  ALA A 198      32.532  39.906  15.852  1.00  0.00           H
ATOM   2931  CB  ALA A 198      32.905  41.979  16.459  1.00  0.00           C
ATOM   2932  HB1 ALA A 198      33.337  42.271  15.502  1.00  0.00           H
ATOM   2933  HB2 ALA A 198      31.865  42.286  16.567  1.00  0.00           H
ATOM   2934  HB3 ALA A 198      33.533  42.390  17.250  1.00  0.00           H
ATOM   2935  C   ALA A 198      34.500  39.960  16.638  1.00  0.00           C
ATOM   2936  O   ALA A 198      35.246  40.381  15.736  1.00  0.00           O
ATOM   2937  N   GLY A 199      34.935  39.038  17.411  1.00  0.00           N
ATOM   2938  H   GLY A 199      34.246  38.718  18.076  1.00  0.00           H
ATOM   2939  CA  GLY A 199      36.310  38.537  17.430  1.00  0.00           C
ATOM   2940  HA2 GLY A 199      36.608  38.175  18.414  1.00  0.00           H
ATOM   2941  HA3 GLY A 199      36.931  39.350  17.055  1.00  0.00           H
ATOM   2942  C   GLY A 199      36.607  37.365  16.562  1.00  0.00           C
ATOM   2943  O   GLY A 199      36.056  36.295  16.823  1.00  0.00           O
ATOM   2944  N   PHE A 200      37.517  37.503  15.649  1.00  0.00           N
ATOM   2945  H   PHE A 200      38.056  38.351  15.751  1.00  0.00           H
ATOM   2946  CA  PHE A 200      38.007  36.432  14.742  1.00  0.00           C
ATOM   2947  HA  PHE A 200      37.174  35.737  14.643  1.00  0.00           H
ATOM   2948  CB  PHE A 200      38.303  37.075  13.390  1.00  0.00           C
ATOM   2949  HB2 PHE A 200      38.926  36.368  12.842  1.00  0.00           H
ATOM   2950  HB3 PHE A 200      38.964  37.911  13.621  1.00  0.00           H
ATOM   2951  CG  PHE A 200      37.116  37.410  12.591  1.00  0.00           C
ATOM   2952  CD1 PHE A 200      36.809  36.602  11.468  1.00  0.00           C
ATOM   2953  HD1 PHE A 200      37.397  35.721  11.257  1.00  0.00           H
ATOM   2954  CE1 PHE A 200      35.609  36.760  10.751  1.00  0.00           C
ATOM   2955  HE1 PHE A 200      35.318  35.920  10.138  1.00  0.00           H
ATOM   2956  CZ  PHE A 200      34.754  37.775  11.122  1.00  0.00           C
ATOM   2957  HZ  PHE A 200      33.747  37.746  10.733  1.00  0.00           H
ATOM   2958  CE2 PHE A 200      35.112  38.673  12.150  1.00  0.00           C
ATOM   2959  HE2 PHE A 200      34.455  39.518  12.290  1.00  0.00           H
ATOM   2960  CD2 PHE A 200      36.293  38.507  12.846  1.00  0.00           C
ATOM   2961  HD2 PHE A 200      36.554  39.244  13.592  1.00  0.00           H
ATOM   2962  C   PHE A 200      39.085  35.518  15.292  1.00  0.00           C
ATOM   2963  O   PHE A 200      38.834  34.350  15.312  1.00  0.00           O
ATOM   2964  N   ASP A 201      40.225  35.997  15.763  1.00  0.00           N
ATOM   2965  H   ASP A 201      40.378  36.995  15.728  1.00  0.00           H
ATOM   2966  CA  ASP A 201      41.283  35.151  16.366  1.00  0.00           C
ATOM   2967  HA  ASP A 201      41.283  34.240  15.767  1.00  0.00           H
ATOM   2968  CB  ASP A 201      42.696  35.859  16.110  1.00  0.00           C
ATOM   2969  HB2 ASP A 201      42.825  36.191  15.080  1.00  0.00           H
ATOM   2970  HB3 ASP A 201      42.642  36.763  16.716  1.00  0.00           H
ATOM   2971  CG  ASP A 201      43.816  34.874  16.430  1.00  0.00           C
ATOM   2972  OD1 ASP A 201      43.531  33.966  17.219  1.00  0.00           O
ATOM   2973  OD2 ASP A 201      44.928  34.982  15.935  1.00  0.00           O
ATOM   2974  C   ASP A 201      40.967  34.902  17.856  1.00  0.00           C
ATOM   2975  O   ASP A 201      41.369  35.661  18.725  1.00  0.00           O
ATOM   2976  N   VAL A 202      40.220  33.874  18.171  1.00  0.00           N
ATOM   2977  H   VAL A 202      39.794  33.357  17.415  1.00  0.00           H
ATOM   2978  CA  VAL A 202      39.689  33.674  19.567  1.00  0.00           C
ATOM   2979  HA  VAL A 202      40.023  34.479  20.222  1.00  0.00           H
ATOM   2980  CB  VAL A 202      38.138  33.743  19.587  1.00  0.00           C
ATOM   2981  HB  VAL A 202      37.734  33.049  18.849  1.00  0.00           H
ATOM   2982  CG1 VAL A 202      37.562  33.259  20.909  1.00  0.00           C
ATOM   2983 HG11 VAL A 202      37.720  32.192  21.066  1.00  0.00           H
ATOM   2984 HG12 VAL A 202      36.493  33.456  20.993  1.00  0.00           H
ATOM   2985 HG13 VAL A 202      37.932  33.808  21.775  1.00  0.00           H
ATOM   2986  CG2 VAL A 202      37.752  35.245  19.255  1.00  0.00           C
ATOM   2987 HG21 VAL A 202      36.683  35.331  19.062  1.00  0.00           H
ATOM   2988 HG22 VAL A 202      37.866  35.788  20.193  1.00  0.00           H
ATOM   2989 HG23 VAL A 202      38.371  35.691  18.476  1.00  0.00           H
ATOM   2990  C   VAL A 202      40.297  32.422  20.174  1.00  0.00           C
ATOM   2991  O   VAL A 202      40.454  31.469  19.463  1.00  0.00           O
ATOM   2992  N   ARG A 203      40.726  32.377  21.468  1.00  0.00           N
ATOM   2993  H   ARG A 203      40.475  33.130  22.092  1.00  0.00           H
ATOM   2994  CA  ARG A 203      41.668  31.394  22.064  1.00  0.00           C
ATOM   2995  HA  ARG A 203      41.387  30.437  21.625  1.00  0.00           H
ATOM   2996  CB  ARG A 203      43.130  31.807  21.759  1.00  0.00           C
ATOM   2997  HB2 ARG A 203      43.303  32.484  22.596  1.00  0.00           H
ATOM   2998  HB3 ARG A 203      43.782  30.942  21.877  1.00  0.00           H
ATOM   2999  CG  ARG A 203      43.473  32.558  20.446  1.00  0.00           C
ATOM   3000  HG2 ARG A 203      43.020  33.547  20.374  1.00  0.00           H
ATOM   3001  HG3 ARG A 203      43.225  31.855  19.652  1.00  0.00           H
ATOM   3002  CD  ARG A 203      45.002  32.819  20.370  1.00  0.00           C
ATOM   3003  HD2 ARG A 203      45.513  31.858  20.424  1.00  0.00           H
ATOM   3004  HD3 ARG A 203      45.162  33.520  21.189  1.00  0.00           H
ATOM   3005  NE  ARG A 203      45.438  33.486  19.111  1.00  0.00           N
ATOM   3006  HE  ARG A 203      44.753  33.794  18.436  1.00  0.00           H
ATOM   3007  CZ  ARG A 203      46.691  33.621  18.724  1.00  0.00           C
ATOM   3008  NH1 ARG A 203      47.022  34.089  17.555  1.00  0.00           N
ATOM   3009 HH11 ARG A 203      47.991  34.190  17.291  1.00  0.00           H
ATOM   3010 HH12 ARG A 203      46.280  34.398  16.944  1.00  0.00           H
ATOM   3011  NH2 ARG A 203      47.725  33.295  19.472  1.00  0.00           N
ATOM   3012 HH21 ARG A 203      48.635  33.240  19.038  1.00  0.00           H
ATOM   3013 HH22 ARG A 203      47.565  32.852  20.365  1.00  0.00           H
ATOM   3014  C   ARG A 203      41.343  31.186  23.539  1.00  0.00           C
ATOM   3015  O   ARG A 203      40.513  31.943  24.126  1.00  0.00           O
ATOM   3016  N   GLU A 204      41.935  30.137  24.127  1.00  0.00           N
ATOM   3017  H   GLU A 204      42.598  29.526  23.671  1.00  0.00           H
ATOM   3018  CA  GLU A 204      41.952  30.017  25.621  1.00  0.00           C
ATOM   3019  HA  GLU A 204      41.477  30.871  26.105  1.00  0.00           H
ATOM   3020  CB  GLU A 204      41.094  28.832  26.028  1.00  0.00           C
ATOM   3021  HB2 GLU A 204      40.050  28.949  25.737  1.00  0.00           H
ATOM   3022  HB3 GLU A 204      41.099  28.745  27.115  1.00  0.00           H
ATOM   3023  CG  GLU A 204      41.652  27.465  25.462  1.00  0.00           C
ATOM   3024  HG2 GLU A 204      42.634  27.662  25.031  1.00  0.00           H
ATOM   3025  HG3 GLU A 204      41.967  26.794  26.261  1.00  0.00           H
ATOM   3026  CD  GLU A 204      40.751  26.807  24.481  1.00  0.00           C
ATOM   3027  OE1 GLU A 204      41.218  26.758  23.305  1.00  0.00           O
ATOM   3028  OE2 GLU A 204      39.548  26.574  24.830  1.00  0.00           O
ATOM   3029  C   GLU A 204      43.368  29.968  26.235  1.00  0.00           C
ATOM   3030  O   GLU A 204      44.303  29.752  25.423  1.00  0.00           O
ATOM   3031  N   VAL A 205      43.567  30.233  27.548  1.00  0.00           N
ATOM   3032  H   VAL A 205      42.734  30.479  28.064  1.00  0.00           H
ATOM   3033  CA  VAL A 205      44.765  29.747  28.290  1.00  0.00           C
ATOM   3034  HA  VAL A 205      45.316  29.143  27.569  1.00  0.00           H
ATOM   3035  CB  VAL A 205      45.704  30.915  28.747  1.00  0.00           C
ATOM   3036  HB  VAL A 205      44.989  31.553  29.267  1.00  0.00           H
ATOM   3037  CG1 VAL A 205      46.699  30.528  29.839  1.00  0.00           C
ATOM   3038 HG11 VAL A 205      47.305  29.696  29.478  1.00  0.00           H
ATOM   3039 HG12 VAL A 205      47.307  31.395  30.095  1.00  0.00           H
ATOM   3040 HG13 VAL A 205      46.187  30.148  30.723  1.00  0.00           H
ATOM   3041  CG2 VAL A 205      46.360  31.615  27.547  1.00  0.00           C
ATOM   3042 HG21 VAL A 205      45.682  32.390  27.190  1.00  0.00           H
ATOM   3043 HG22 VAL A 205      47.225  32.221  27.819  1.00  0.00           H
ATOM   3044 HG23 VAL A 205      46.504  30.956  26.692  1.00  0.00           H
ATOM   3045  C   VAL A 205      44.305  28.820  29.412  1.00  0.00           C
ATOM   3046  O   VAL A 205      43.300  29.122  30.032  1.00  0.00           O
ATOM   3047  N   PRO A 206      44.984  27.691  29.706  1.00  0.00           N
ATOM   3048  CD  PRO A 206      45.964  27.091  28.796  1.00  0.00           C
ATOM   3049  HD2 PRO A 206      45.702  27.117  27.738  1.00  0.00           H
ATOM   3050  HD3 PRO A 206      46.931  27.524  29.050  1.00  0.00           H
ATOM   3051  CG  PRO A 206      46.017  25.592  29.095  1.00  0.00           C
ATOM   3052  HG2 PRO A 206      47.003  25.166  28.910  1.00  0.00           H
ATOM   3053  HG3 PRO A 206      45.190  25.141  28.548  1.00  0.00           H
ATOM   3054  CB  PRO A 206      45.565  25.468  30.554  1.00  0.00           C
ATOM   3055  HB2 PRO A 206      45.049  24.525  30.734  1.00  0.00           H
ATOM   3056  HB3 PRO A 206      46.399  25.515  31.254  1.00  0.00           H
ATOM   3057  CA  PRO A 206      44.768  26.797  30.841  1.00  0.00           C
ATOM   3058  HA  PRO A 206      43.712  26.525  30.839  1.00  0.00           H
ATOM   3059  C   PRO A 206      45.207  27.506  32.094  1.00  0.00           C
ATOM   3060  O   PRO A 206      46.322  28.039  32.139  1.00  0.00           O
ATOM   3061  N   ILE A 207      44.321  27.784  33.107  1.00  0.00           N
ATOM   3062  H   ILE A 207      43.397  27.410  32.947  1.00  0.00           H
ATOM   3063  CA  ILE A 207      44.492  28.580  34.401  1.00  0.00           C
ATOM   3064  HA  ILE A 207      45.551  28.736  34.608  1.00  0.00           H
ATOM   3065  CB  ILE A 207      43.973  29.989  34.010  1.00  0.00           C
ATOM   3066  HB  ILE A 207      43.225  29.875  33.226  1.00  0.00           H
ATOM   3067  CG2 ILE A 207      43.067  30.681  34.944  1.00  0.00           C
ATOM   3068 HG21 ILE A 207      43.186  31.731  34.678  1.00  0.00           H
ATOM   3069 HG22 ILE A 207      43.584  30.602  35.900  1.00  0.00           H
ATOM   3070 HG23 ILE A 207      42.050  30.291  34.954  1.00  0.00           H
ATOM   3071  CG1 ILE A 207      45.223  30.836  33.521  1.00  0.00           C
ATOM   3072 HG12 ILE A 207      45.830  30.173  32.905  1.00  0.00           H
ATOM   3073 HG13 ILE A 207      45.782  31.246  34.362  1.00  0.00           H
ATOM   3074  CD1 ILE A 207      44.821  32.084  32.673  1.00  0.00           C
ATOM   3075 HD11 ILE A 207      44.065  31.831  31.930  1.00  0.00           H
ATOM   3076 HD12 ILE A 207      45.666  32.557  32.174  1.00  0.00           H
ATOM   3077 HD13 ILE A 207      44.310  32.838  33.272  1.00  0.00           H
ATOM   3078  C   ILE A 207      43.800  27.866  35.502  1.00  0.00           C
ATOM   3079  O   ILE A 207      42.826  27.127  35.410  1.00  0.00           O
ATOM   3080  N   THR A 208      44.322  28.009  36.704  1.00  0.00           N
ATOM   3081  H   THR A 208      45.262  28.379  36.687  1.00  0.00           H
ATOM   3082  CA  THR A 208      43.872  27.398  38.006  1.00  0.00           C
ATOM   3083  HA  THR A 208      43.231  26.565  37.717  1.00  0.00           H
ATOM   3084  CB  THR A 208      45.057  26.879  38.855  1.00  0.00           C
ATOM   3085  HB  THR A 208      45.737  27.724  38.965  1.00  0.00           H
ATOM   3086  CG2 THR A 208      44.607  26.174  40.155  1.00  0.00           C
ATOM   3087 HG21 THR A 208      43.806  25.439  40.068  1.00  0.00           H
ATOM   3088 HG22 THR A 208      45.487  25.751  40.639  1.00  0.00           H
ATOM   3089 HG23 THR A 208      44.205  26.956  40.800  1.00  0.00           H
ATOM   3090  OG1 THR A 208      45.691  25.838  38.116  1.00  0.00           O
ATOM   3091  HG1 THR A 208      46.096  26.193  37.321  1.00  0.00           H
ATOM   3092  C   THR A 208      43.069  28.408  38.775  1.00  0.00           C
ATOM   3093  O   THR A 208      43.589  29.422  39.213  1.00  0.00           O
ATOM   3094  N   PHE A 209      41.753  28.184  38.990  1.00  0.00           N
ATOM   3095  H   PHE A 209      41.352  27.323  38.646  1.00  0.00           H
ATOM   3096  CA  PHE A 209      40.969  29.023  39.854  1.00  0.00           C
ATOM   3097  HA  PHE A 209      41.354  30.039  39.943  1.00  0.00           H
ATOM   3098  CB  PHE A 209      39.528  28.945  39.306  1.00  0.00           C
ATOM   3099  HB2 PHE A 209      38.873  29.439  40.024  1.00  0.00           H
ATOM   3100  HB3 PHE A 209      39.223  27.900  39.270  1.00  0.00           H
ATOM   3101  CG  PHE A 209      39.266  29.514  37.953  1.00  0.00           C
ATOM   3102  CD1 PHE A 209      39.678  28.808  36.776  1.00  0.00           C
ATOM   3103  HD1 PHE A 209      40.359  27.970  36.807  1.00  0.00           H
ATOM   3104  CE1 PHE A 209      39.283  29.309  35.550  1.00  0.00           C
ATOM   3105  HE1 PHE A 209      39.702  28.874  34.654  1.00  0.00           H
ATOM   3106  CZ  PHE A 209      38.534  30.459  35.384  1.00  0.00           C
ATOM   3107  HZ  PHE A 209      38.306  30.871  34.412  1.00  0.00           H
ATOM   3108  CE2 PHE A 209      38.046  31.125  36.497  1.00  0.00           C
ATOM   3109  HE2 PHE A 209      37.431  32.008  36.409  1.00  0.00           H
ATOM   3110  CD2 PHE A 209      38.444  30.701  37.773  1.00  0.00           C
ATOM   3111  HD2 PHE A 209      38.125  31.268  38.635  1.00  0.00           H
ATOM   3112  C   PHE A 209      41.050  28.475  41.316  1.00  0.00           C
ATOM   3113  O   PHE A 209      40.802  27.285  41.603  1.00  0.00           O
ATOM   3114  N   THR A 210      41.283  29.376  42.271  1.00  0.00           N
ATOM   3115  H   THR A 210      41.313  30.374  42.120  1.00  0.00           H
ATOM   3116  CA  THR A 210      41.312  29.066  43.725  1.00  0.00           C
ATOM   3117  HA  THR A 210      41.377  27.985  43.850  1.00  0.00           H
ATOM   3118  CB  THR A 210      42.586  29.633  44.361  1.00  0.00           C
ATOM   3119  HB  THR A 210      42.629  29.545  45.447  1.00  0.00           H
ATOM   3120  CG2 THR A 210      43.853  29.013  43.704  1.00  0.00           C
ATOM   3121 HG21 THR A 210      43.883  27.945  43.921  1.00  0.00           H
ATOM   3122 HG22 THR A 210      44.709  29.533  44.135  1.00  0.00           H
ATOM   3123 HG23 THR A 210      43.847  29.129  42.620  1.00  0.00           H
ATOM   3124  OG1 THR A 210      42.611  31.029  44.076  1.00  0.00           O
ATOM   3125  HG1 THR A 210      42.044  31.441  44.733  1.00  0.00           H
ATOM   3126  C   THR A 210      40.082  29.442  44.512  1.00  0.00           C
ATOM   3127  O   THR A 210      39.055  29.907  43.929  1.00  0.00           O
ATOM   3128  N   GLU A 211      40.127  29.333  45.853  1.00  0.00           N
ATOM   3129  H   GLU A 211      40.941  28.961  46.321  1.00  0.00           H
ATOM   3130  CA  GLU A 211      39.134  29.825  46.801  1.00  0.00           C
ATOM   3131  HA  GLU A 211      38.181  29.498  46.384  1.00  0.00           H
ATOM   3132  CB  GLU A 211      39.375  29.195  48.150  1.00  0.00           C
ATOM   3133  HB2 GLU A 211      39.353  28.106  48.129  1.00  0.00           H
ATOM   3134  HB3 GLU A 211      40.382  29.425  48.499  1.00  0.00           H
ATOM   3135  CG  GLU A 211      38.421  29.632  49.289  1.00  0.00           C
ATOM   3136  HG2 GLU A 211      38.513  30.716  49.221  1.00  0.00           H
ATOM   3137  HG3 GLU A 211      38.897  29.411  50.244  1.00  0.00           H
ATOM   3138  CD  GLU A 211      36.948  29.048  49.043  1.00  0.00           C
ATOM   3139  OE1 GLU A 211      36.532  28.352  50.030  1.00  0.00           O
ATOM   3140  OE2 GLU A 211      36.411  29.246  47.940  1.00  0.00           O
ATOM   3141  C   GLU A 211      39.172  31.397  46.700  1.00  0.00           C
ATOM   3142  O   GLU A 211      40.183  31.991  46.330  1.00  0.00           O
ATOM   3143  N   ARG A 212      38.053  32.096  46.985  1.00  0.00           N
ATOM   3144  H   ARG A 212      37.238  31.527  47.164  1.00  0.00           H
ATOM   3145  CA  ARG A 212      38.080  33.547  47.272  1.00  0.00           C
ATOM   3146  HA  ARG A 212      38.602  34.164  46.542  1.00  0.00           H
ATOM   3147  CB  ARG A 212      36.680  34.160  47.446  1.00  0.00           C
ATOM   3148  HB2 ARG A 212      36.839  35.232  47.565  1.00  0.00           H
ATOM   3149  HB3 ARG A 212      36.224  33.790  48.365  1.00  0.00           H
ATOM   3150  CG  ARG A 212      35.720  33.825  46.271  1.00  0.00           C
ATOM   3151  HG2 ARG A 212      35.625  32.739  46.277  1.00  0.00           H
ATOM   3152  HG3 ARG A 212      36.204  34.000  45.310  1.00  0.00           H
ATOM   3153  CD  ARG A 212      34.342  34.452  46.373  1.00  0.00           C
ATOM   3154  HD2 ARG A 212      33.929  34.479  45.364  1.00  0.00           H
ATOM   3155  HD3 ARG A 212      33.741  33.780  46.984  1.00  0.00           H
ATOM   3156  NE  ARG A 212      34.329  35.743  47.088  1.00  0.00           N
ATOM   3157  HE  ARG A 212      34.518  35.683  48.079  1.00  0.00           H
ATOM   3158  CZ  ARG A 212      33.919  36.933  46.693  1.00  0.00           C
ATOM   3159  NH1 ARG A 212      33.426  37.172  45.486  1.00  0.00           N
ATOM   3160 HH11 ARG A 212      33.352  38.175  45.393  1.00  0.00           H
ATOM   3161 HH12 ARG A 212      33.384  36.496  44.737  1.00  0.00           H
ATOM   3162  NH2 ARG A 212      34.131  37.921  47.495  1.00  0.00           N
ATOM   3163 HH21 ARG A 212      34.651  37.774  48.349  1.00  0.00           H
ATOM   3164 HH22 ARG A 212      34.369  38.843  47.158  1.00  0.00           H
ATOM   3165  C   ARG A 212      38.802  33.931  48.541  1.00  0.00           C
ATOM   3166  O   ARG A 212      38.753  33.215  49.558  1.00  0.00           O
ATOM   3167  N   GLU A 213      39.591  34.975  48.397  1.00  0.00           N
ATOM   3168  H   GLU A 213      39.617  35.380  47.472  1.00  0.00           H
ATOM   3169  CA  GLU A 213      40.289  35.595  49.450  1.00  0.00           C
ATOM   3170  HA  GLU A 213      40.868  34.799  49.918  1.00  0.00           H
ATOM   3171  CB  GLU A 213      41.217  36.755  48.988  1.00  0.00           C
ATOM   3172  HB2 GLU A 213      41.563  37.305  49.863  1.00  0.00           H
ATOM   3173  HB3 GLU A 213      40.728  37.450  48.306  1.00  0.00           H
ATOM   3174  CG  GLU A 213      42.481  36.346  48.160  1.00  0.00           C
ATOM   3175  HG2 GLU A 213      42.095  35.913  47.238  1.00  0.00           H
ATOM   3176  HG3 GLU A 213      42.969  37.310  48.014  1.00  0.00           H
ATOM   3177  CD  GLU A 213      43.512  35.484  48.934  1.00  0.00           C
ATOM   3178  OE1 GLU A 213      44.064  34.508  48.360  1.00  0.00           O
ATOM   3179  OE2 GLU A 213      43.660  35.641  50.151  1.00  0.00           O
ATOM   3180  C   GLU A 213      39.443  36.012  50.637  1.00  0.00           C
ATOM   3181  O   GLU A 213      39.692  35.506  51.760  1.00  0.00           O
ATOM   3182  N   ILE A 214      38.485  36.917  50.533  1.00  0.00           N
ATOM   3183  H   ILE A 214      38.495  37.444  49.672  1.00  0.00           H
ATOM   3184  CA  ILE A 214      37.660  37.522  51.566  1.00  0.00           C
ATOM   3185  HA  ILE A 214      37.565  36.715  52.293  1.00  0.00           H
ATOM   3186  CB  ILE A 214      38.161  38.964  52.057  1.00  0.00           C
ATOM   3187  HB  ILE A 214      37.756  39.779  51.456  1.00  0.00           H
ATOM   3188  CG2 ILE A 214      37.708  39.174  53.503  1.00  0.00           C
ATOM   3189 HG21 ILE A 214      36.639  39.069  53.691  1.00  0.00           H
ATOM   3190 HG22 ILE A 214      37.864  40.213  53.791  1.00  0.00           H
ATOM   3191 HG23 ILE A 214      38.293  38.531  54.160  1.00  0.00           H
ATOM   3192  CG1 ILE A 214      39.629  39.060  52.220  1.00  0.00           C
ATOM   3193 HG12 ILE A 214      39.900  38.259  52.909  1.00  0.00           H
ATOM   3194 HG13 ILE A 214      40.091  38.859  51.254  1.00  0.00           H
ATOM   3195  CD1 ILE A 214      40.279  40.351  52.703  1.00  0.00           C
ATOM   3196 HD11 ILE A 214      40.025  40.708  53.701  1.00  0.00           H
ATOM   3197 HD12 ILE A 214      40.095  41.170  52.008  1.00  0.00           H
ATOM   3198 HD13 ILE A 214      41.318  40.133  52.460  1.00  0.00           H
ATOM   3199  C   ILE A 214      36.225  37.578  50.967  1.00  0.00           C
ATOM   3200  O   ILE A 214      35.958  37.957  49.825  1.00  0.00           O
ATOM   3201  N   GLY A 215      35.267  37.223  51.810  1.00  0.00           N
ATOM   3202  H   GLY A 215      35.657  36.920  52.691  1.00  0.00           H
ATOM   3203  CA  GLY A 215      33.821  37.274  51.588  1.00  0.00           C
ATOM   3204  HA2 GLY A 215      33.690  38.253  51.127  1.00  0.00           H
ATOM   3205  HA3 GLY A 215      33.338  37.172  52.560  1.00  0.00           H
ATOM   3206  C   GLY A 215      33.260  36.188  50.646  1.00  0.00           C
ATOM   3207  O   GLY A 215      34.068  35.614  49.891  1.00  0.00           O
ATOM   3208  N   GLU A 216      31.934  35.935  50.715  1.00  0.00           N
ATOM   3209  H   GLU A 216      31.383  36.428  51.403  1.00  0.00           H
ATOM   3210  CA  GLU A 216      31.193  34.918  49.970  1.00  0.00           C
ATOM   3211  HA  GLU A 216      31.808  34.024  50.068  1.00  0.00           H
ATOM   3212  CB  GLU A 216      29.847  34.792  50.649  1.00  0.00           C
ATOM   3213  HB2 GLU A 216      29.143  34.253  50.015  1.00  0.00           H
ATOM   3214  HB3 GLU A 216      29.382  35.778  50.661  1.00  0.00           H
ATOM   3215  CG  GLU A 216      29.829  34.224  52.073  1.00  0.00           C
ATOM   3216  HG2 GLU A 216      28.823  33.948  52.388  1.00  0.00           H
ATOM   3217  HG3 GLU A 216      30.282  34.875  52.820  1.00  0.00           H
ATOM   3218  CD  GLU A 216      30.524  32.820  52.206  1.00  0.00           C
ATOM   3219  OE1 GLU A 216      31.277  32.577  53.203  1.00  0.00           O
ATOM   3220  OE2 GLU A 216      30.340  31.980  51.317  1.00  0.00           O
ATOM   3221  C   GLU A 216      31.017  35.264  48.475  1.00  0.00           C
ATOM   3222  O   GLU A 216      31.366  36.345  48.018  1.00  0.00           O
ATOM   3223  N   SER A 217      30.713  34.186  47.716  1.00  0.00           N
ATOM   3224  H   SER A 217      30.480  33.304  48.150  1.00  0.00           H
ATOM   3225  CA  SER A 217      30.592  34.202  46.277  1.00  0.00           C
ATOM   3226  HA  SER A 217      31.323  34.920  45.905  1.00  0.00           H
ATOM   3227  CB  SER A 217      30.985  32.912  45.598  1.00  0.00           C
ATOM   3228  HB2 SER A 217      30.131  32.237  45.539  1.00  0.00           H
ATOM   3229  HB3 SER A 217      31.669  32.370  46.251  1.00  0.00           H
ATOM   3230  OG  SER A 217      31.625  33.201  44.363  1.00  0.00           O
ATOM   3231  HG  SER A 217      31.187  33.853  43.812  1.00  0.00           H
ATOM   3232  C   SER A 217      29.133  34.503  45.942  1.00  0.00           C
ATOM   3233  O   SER A 217      28.188  33.877  46.442  1.00  0.00           O
ATOM   3234  N   LYS A 218      28.961  35.532  45.109  1.00  0.00           N
ATOM   3235  H   LYS A 218      29.826  35.925  44.766  1.00  0.00           H
ATOM   3236  CA  LYS A 218      27.639  36.120  44.814  1.00  0.00           C
ATOM   3237  HA  LYS A 218      27.013  36.250  45.697  1.00  0.00           H
ATOM   3238  CB  LYS A 218      27.695  37.598  44.295  1.00  0.00           C
ATOM   3239  HB2 LYS A 218      28.643  37.568  43.758  1.00  0.00           H
ATOM   3240  HB3 LYS A 218      26.861  37.720  43.603  1.00  0.00           H
ATOM   3241  CG  LYS A 218      27.713  38.636  45.417  1.00  0.00           C
ATOM   3242  HG2 LYS A 218      26.807  38.559  46.018  1.00  0.00           H
ATOM   3243  HG3 LYS A 218      27.646  39.592  44.897  1.00  0.00           H
ATOM   3244  CD  LYS A 218      28.855  38.581  46.482  1.00  0.00           C
ATOM   3245  HD2 LYS A 218      29.032  37.584  46.886  1.00  0.00           H
ATOM   3246  HD3 LYS A 218      28.567  39.292  47.256  1.00  0.00           H
ATOM   3247  CE  LYS A 218      30.217  38.995  46.112  1.00  0.00           C
ATOM   3248  HE2 LYS A 218      30.682  38.204  45.524  1.00  0.00           H
ATOM   3249  HE3 LYS A 218      30.278  39.913  45.529  1.00  0.00           H
ATOM   3250  NZ  LYS A 218      31.046  39.061  47.340  1.00  0.00           N
ATOM   3251  HZ1 LYS A 218      30.903  38.227  47.892  1.00  0.00           H
ATOM   3252  HZ2 LYS A 218      31.999  39.335  47.148  1.00  0.00           H
ATOM   3253  HZ3 LYS A 218      30.762  39.861  47.887  1.00  0.00           H
ATOM   3254  C   LYS A 218      26.879  35.301  43.813  1.00  0.00           C
ATOM   3255  O   LYS A 218      25.648  35.159  43.908  1.00  0.00           O
ATOM   3256  N   LEU A 219      27.604  34.763  42.876  1.00  0.00           N
ATOM   3257  H   LEU A 219      28.591  34.780  43.091  1.00  0.00           H
ATOM   3258  CA  LEU A 219      27.076  33.971  41.768  1.00  0.00           C
ATOM   3259  HA  LEU A 219      26.065  34.358  41.641  1.00  0.00           H
ATOM   3260  CB  LEU A 219      27.875  34.055  40.479  1.00  0.00           C
ATOM   3261  HB2 LEU A 219      28.949  34.036  40.665  1.00  0.00           H
ATOM   3262  HB3 LEU A 219      27.747  33.172  39.853  1.00  0.00           H
ATOM   3263  CG  LEU A 219      27.502  35.287  39.622  1.00  0.00           C
ATOM   3264  HG  LEU A 219      26.430  35.303  39.427  1.00  0.00           H
ATOM   3265  CD1 LEU A 219      27.965  36.542  40.360  1.00  0.00           C
ATOM   3266 HD11 LEU A 219      27.299  36.645  41.217  1.00  0.00           H
ATOM   3267 HD12 LEU A 219      28.938  36.411  40.834  1.00  0.00           H
ATOM   3268 HD13 LEU A 219      28.061  37.446  39.759  1.00  0.00           H
ATOM   3269  CD2 LEU A 219      28.404  35.275  38.359  1.00  0.00           C
ATOM   3270 HD21 LEU A 219      28.042  34.394  37.828  1.00  0.00           H
ATOM   3271 HD22 LEU A 219      28.070  36.069  37.692  1.00  0.00           H
ATOM   3272 HD23 LEU A 219      29.454  35.315  38.650  1.00  0.00           H
ATOM   3273  C   LEU A 219      26.983  32.499  42.174  1.00  0.00           C
ATOM   3274  O   LEU A 219      25.913  31.962  42.086  1.00  0.00           O
ATOM   3275  N   ASP A 220      28.121  32.019  42.531  1.00  0.00           N
ATOM   3276  H   ASP A 220      28.914  32.612  42.335  1.00  0.00           H
ATOM   3277  CA  ASP A 220      28.311  30.629  42.766  1.00  0.00           C
ATOM   3278  HA  ASP A 220      28.055  30.057  41.875  1.00  0.00           H
ATOM   3279  CB  ASP A 220      29.809  30.455  42.992  1.00  0.00           C
ATOM   3280  HB2 ASP A 220      30.313  30.945  42.159  1.00  0.00           H
ATOM   3281  HB3 ASP A 220      30.126  30.976  43.896  1.00  0.00           H
ATOM   3282  CG  ASP A 220      30.159  28.997  43.133  1.00  0.00           C
ATOM   3283  OD1 ASP A 220      29.683  28.165  42.347  1.00  0.00           O
ATOM   3284  OD2 ASP A 220      31.082  28.690  43.946  1.00  0.00           O
ATOM   3285  C   ASP A 220      27.578  30.202  44.002  1.00  0.00           C
ATOM   3286  O   ASP A 220      27.830  30.755  45.070  1.00  0.00           O
ATOM   3287  N   GLY A 221      26.610  29.260  43.922  1.00  0.00           N
ATOM   3288  H   GLY A 221      26.056  29.119  44.754  1.00  0.00           H
ATOM   3289  CA  GLY A 221      26.089  28.563  42.696  1.00  0.00           C
ATOM   3290  HA2 GLY A 221      26.057  27.488  42.871  1.00  0.00           H
ATOM   3291  HA3 GLY A 221      26.762  28.688  41.847  1.00  0.00           H
ATOM   3292  C   GLY A 221      24.648  28.968  42.192  1.00  0.00           C
ATOM   3293  O   GLY A 221      24.092  28.387  41.312  1.00  0.00           O
ATOM   3294  N   SER A 222      24.033  29.885  43.042  1.00  0.00           N
ATOM   3295  H   SER A 222      24.578  30.351  43.753  1.00  0.00           H
ATOM   3296  CA  SER A 222      22.594  30.190  43.013  1.00  0.00           C
ATOM   3297  HA  SER A 222      21.954  29.342  43.257  1.00  0.00           H
ATOM   3298  CB  SER A 222      22.161  31.135  44.183  1.00  0.00           C
ATOM   3299  HB2 SER A 222      21.105  31.380  44.070  1.00  0.00           H
ATOM   3300  HB3 SER A 222      22.370  30.640  45.131  1.00  0.00           H
ATOM   3301  OG  SER A 222      22.934  32.350  44.019  1.00  0.00           O
ATOM   3302  HG  SER A 222      23.646  32.360  44.663  1.00  0.00           H
ATOM   3303  C   SER A 222      22.244  30.681  41.563  1.00  0.00           C
ATOM   3304  O   SER A 222      21.150  30.318  41.028  1.00  0.00           O
ATOM   3305  N   PHE A 223      23.122  31.436  40.947  1.00  0.00           N
ATOM   3306  H   PHE A 223      23.929  31.687  41.501  1.00  0.00           H
ATOM   3307  CA  PHE A 223      22.963  31.897  39.550  1.00  0.00           C
ATOM   3308  HA  PHE A 223      22.166  32.641  39.571  1.00  0.00           H
ATOM   3309  CB  PHE A 223      24.071  32.851  39.172  1.00  0.00           C
ATOM   3310  HB2 PHE A 223      23.657  33.719  38.659  1.00  0.00           H
ATOM   3311  HB3 PHE A 223      24.488  33.246  40.099  1.00  0.00           H
ATOM   3312  CG  PHE A 223      25.210  32.351  38.244  1.00  0.00           C
ATOM   3313  CD1 PHE A 223      26.153  31.389  38.667  1.00  0.00           C
ATOM   3314  HD1 PHE A 223      26.090  30.918  39.636  1.00  0.00           H
ATOM   3315  CE1 PHE A 223      27.126  30.822  37.830  1.00  0.00           C
ATOM   3316  HE1 PHE A 223      27.905  30.191  38.233  1.00  0.00           H
ATOM   3317  CZ  PHE A 223      27.156  31.293  36.562  1.00  0.00           C
ATOM   3318  HZ  PHE A 223      27.934  30.977  35.882  1.00  0.00           H
ATOM   3319  CE2 PHE A 223      26.386  32.375  36.155  1.00  0.00           C
ATOM   3320  HE2 PHE A 223      26.470  32.784  35.159  1.00  0.00           H
ATOM   3321  CD2 PHE A 223      25.384  32.950  36.993  1.00  0.00           C
ATOM   3322  HD2 PHE A 223      24.789  33.809  36.721  1.00  0.00           H
ATOM   3323  C   PHE A 223      22.608  30.816  38.446  1.00  0.00           C
ATOM   3324  O   PHE A 223      21.729  31.067  37.566  1.00  0.00           O
ATOM   3325  N   VAL A 224      23.176  29.624  38.580  1.00  0.00           N
ATOM   3326  H   VAL A 224      23.725  29.392  39.395  1.00  0.00           H
ATOM   3327  CA  VAL A 224      22.992  28.589  37.618  1.00  0.00           C
ATOM   3328  HA  VAL A 224      23.396  28.850  36.640  1.00  0.00           H
ATOM   3329  CB  VAL A 224      23.805  27.297  38.077  1.00  0.00           C
ATOM   3330  HB  VAL A 224      23.587  27.077  39.122  1.00  0.00           H
ATOM   3331  CG1 VAL A 224      23.468  25.991  37.286  1.00  0.00           C
ATOM   3332 HG11 VAL A 224      24.078  25.135  37.574  1.00  0.00           H
ATOM   3333 HG12 VAL A 224      22.431  25.777  37.548  1.00  0.00           H
ATOM   3334 HG13 VAL A 224      23.631  26.079  36.212  1.00  0.00           H
ATOM   3335  CG2 VAL A 224      25.326  27.583  37.939  1.00  0.00           C
ATOM   3336 HG21 VAL A 224      25.583  28.046  36.986  1.00  0.00           H
ATOM   3337 HG22 VAL A 224      25.818  26.616  38.049  1.00  0.00           H
ATOM   3338 HG23 VAL A 224      25.665  28.241  38.739  1.00  0.00           H
ATOM   3339  C   VAL A 224      21.541  28.159  37.501  1.00  0.00           C
ATOM   3340  O   VAL A 224      21.131  27.756  36.373  1.00  0.00           O
ATOM   3341  N   LYS A 225      20.751  28.354  38.582  1.00  0.00           N
ATOM   3342  H   LYS A 225      21.085  28.932  39.340  1.00  0.00           H
ATOM   3343  CA  LYS A 225      19.357  27.819  38.699  1.00  0.00           C
ATOM   3344  HA  LYS A 225      19.331  26.859  38.183  1.00  0.00           H
ATOM   3345  CB  LYS A 225      18.968  27.811  40.134  1.00  0.00           C
ATOM   3346  HB2 LYS A 225      17.934  27.483  40.238  1.00  0.00           H
ATOM   3347  HB3 LYS A 225      19.002  28.783  40.628  1.00  0.00           H
ATOM   3348  CG  LYS A 225      19.693  26.733  40.991  1.00  0.00           C
ATOM   3349  HG2 LYS A 225      20.770  26.887  40.922  1.00  0.00           H
ATOM   3350  HG3 LYS A 225      19.379  26.864  42.026  1.00  0.00           H
ATOM   3351  CD  LYS A 225      19.339  25.281  40.606  1.00  0.00           C
ATOM   3352  HD2 LYS A 225      19.563  25.241  39.540  1.00  0.00           H
ATOM   3353  HD3 LYS A 225      18.297  24.998  40.752  1.00  0.00           H
ATOM   3354  CE  LYS A 225      20.236  24.244  41.260  1.00  0.00           C
ATOM   3355  HE2 LYS A 225      19.971  23.265  40.860  1.00  0.00           H
ATOM   3356  HE3 LYS A 225      21.285  24.377  40.996  1.00  0.00           H
ATOM   3357  NZ  LYS A 225      20.124  24.094  42.730  1.00  0.00           N
ATOM   3358  HZ1 LYS A 225      19.206  24.356  43.058  1.00  0.00           H
ATOM   3359  HZ2 LYS A 225      20.525  23.239  43.089  1.00  0.00           H
ATOM   3360  HZ3 LYS A 225      20.678  24.822  43.157  1.00  0.00           H
ATOM   3361  C   LYS A 225      18.377  28.701  37.831  1.00  0.00           C
ATOM   3362  O   LYS A 225      17.378  28.239  37.331  1.00  0.00           O
ATOM   3363  N   ASP A 226      18.624  30.013  37.839  1.00  0.00           N
ATOM   3364  H   ASP A 226      19.477  30.296  38.299  1.00  0.00           H
ATOM   3365  CA  ASP A 226      17.824  31.059  37.176  1.00  0.00           C
ATOM   3366  HA  ASP A 226      16.786  30.746  37.068  1.00  0.00           H
ATOM   3367  CB  ASP A 226      17.772  32.304  38.137  1.00  0.00           C
ATOM   3368  HB2 ASP A 226      18.810  32.610  38.265  1.00  0.00           H
ATOM   3369  HB3 ASP A 226      17.217  33.120  37.674  1.00  0.00           H
ATOM   3370  CG  ASP A 226      17.245  31.861  39.492  1.00  0.00           C
ATOM   3371  OD1 ASP A 226      17.631  32.541  40.477  1.00  0.00           O
ATOM   3372  OD2 ASP A 226      16.412  30.917  39.532  1.00  0.00           O
ATOM   3373  C   ASP A 226      18.284  31.426  35.768  1.00  0.00           C
ATOM   3374  O   ASP A 226      17.594  32.095  34.996  1.00  0.00           O
ATOM   3375  N   SER A 227      19.488  30.986  35.492  1.00  0.00           N
ATOM   3376  H   SER A 227      19.989  30.544  36.249  1.00  0.00           H
ATOM   3377  CA  SER A 227      20.151  31.023  34.225  1.00  0.00           C
ATOM   3378  HA  SER A 227      20.378  32.078  34.070  1.00  0.00           H
ATOM   3379  CB  SER A 227      21.562  30.407  34.163  1.00  0.00           C
ATOM   3380  HB2 SER A 227      21.633  29.360  34.457  1.00  0.00           H
ATOM   3381  HB3 SER A 227      21.847  30.547  33.120  1.00  0.00           H
ATOM   3382  OG  SER A 227      22.505  31.109  34.984  1.00  0.00           O
ATOM   3383  HG  SER A 227      22.172  31.057  35.883  1.00  0.00           H
ATOM   3384  C   SER A 227      19.328  30.394  33.134  1.00  0.00           C
ATOM   3385  O   SER A 227      19.578  30.771  31.982  1.00  0.00           O
ATOM   3386  N   LEU A 228      18.517  29.347  33.419  1.00  0.00           N
ATOM   3387  H   LEU A 228      18.512  29.183  34.416  1.00  0.00           H
ATOM   3388  CA  LEU A 228      17.674  28.660  32.490  1.00  0.00           C
ATOM   3389  HA  LEU A 228      18.232  27.967  31.860  1.00  0.00           H
ATOM   3390  CB  LEU A 228      16.928  27.779  33.460  1.00  0.00           C
ATOM   3391  HB2 LEU A 228      17.704  27.151  33.898  1.00  0.00           H
ATOM   3392  HB3 LEU A 228      16.416  28.326  34.252  1.00  0.00           H
ATOM   3393  CG  LEU A 228      15.967  26.754  32.700  1.00  0.00           C
ATOM   3394  HG  LEU A 228      16.351  26.527  31.706  1.00  0.00           H
ATOM   3395  CD1 LEU A 228      15.893  25.522  33.506  1.00  0.00           C
ATOM   3396 HD11 LEU A 228      15.654  25.625  34.565  1.00  0.00           H
ATOM   3397 HD12 LEU A 228      15.132  24.924  33.006  1.00  0.00           H
ATOM   3398 HD13 LEU A 228      16.824  24.956  33.479  1.00  0.00           H
ATOM   3399  CD2 LEU A 228      14.562  27.326  32.551  1.00  0.00           C
ATOM   3400 HD21 LEU A 228      14.010  26.577  31.984  1.00  0.00           H
ATOM   3401 HD22 LEU A 228      14.095  27.548  33.511  1.00  0.00           H
ATOM   3402 HD23 LEU A 228      14.528  28.182  31.878  1.00  0.00           H
ATOM   3403  C   LEU A 228      16.836  29.670  31.695  1.00  0.00           C
ATOM   3404  O   LEU A 228      16.789  29.498  30.457  1.00  0.00           O
ATOM   3405  N   LEU A 229      16.349  30.752  32.345  1.00  0.00           N
ATOM   3406  H   LEU A 229      16.658  30.856  33.301  1.00  0.00           H
ATOM   3407  CA  LEU A 229      15.584  31.802  31.654  1.00  0.00           C
ATOM   3408  HA  LEU A 229      14.671  31.418  31.198  1.00  0.00           H
ATOM   3409  CB  LEU A 229      15.047  32.767  32.690  1.00  0.00           C
ATOM   3410  HB2 LEU A 229      14.541  33.556  32.134  1.00  0.00           H
ATOM   3411  HB3 LEU A 229      15.830  33.235  33.286  1.00  0.00           H
ATOM   3412  CG  LEU A 229      13.989  32.139  33.613  1.00  0.00           C
ATOM   3413  HG  LEU A 229      14.441  31.302  34.145  1.00  0.00           H
ATOM   3414  CD1 LEU A 229      13.760  33.137  34.775  1.00  0.00           C
ATOM   3415 HD11 LEU A 229      13.015  32.654  35.406  1.00  0.00           H
ATOM   3416 HD12 LEU A 229      14.668  33.422  35.308  1.00  0.00           H
ATOM   3417 HD13 LEU A 229      13.223  34.017  34.420  1.00  0.00           H
ATOM   3418  CD2 LEU A 229      12.715  31.926  32.930  1.00  0.00           C
ATOM   3419 HD21 LEU A 229      12.515  32.736  32.229  1.00  0.00           H
ATOM   3420 HD22 LEU A 229      12.657  30.896  32.577  1.00  0.00           H
ATOM   3421 HD23 LEU A 229      11.843  31.928  33.584  1.00  0.00           H
ATOM   3422  C   LEU A 229      16.413  32.533  30.601  1.00  0.00           C
ATOM   3423  O   LEU A 229      15.975  32.702  29.427  1.00  0.00           O
ATOM   3424  N   GLU A 230      17.660  32.822  30.918  1.00  0.00           N
ATOM   3425  H   GLU A 230      18.017  32.734  31.859  1.00  0.00           H
ATOM   3426  CA  GLU A 230      18.545  33.635  30.142  1.00  0.00           C
ATOM   3427  HA  GLU A 230      18.041  34.556  29.849  1.00  0.00           H
ATOM   3428  CB  GLU A 230      19.817  33.935  30.879  1.00  0.00           C
ATOM   3429  HB2 GLU A 230      20.560  34.284  30.162  1.00  0.00           H
ATOM   3430  HB3 GLU A 230      20.284  33.064  31.340  1.00  0.00           H
ATOM   3431  CG  GLU A 230      19.689  35.035  31.979  1.00  0.00           C
ATOM   3432  HG2 GLU A 230      19.209  35.905  31.530  1.00  0.00           H
ATOM   3433  HG3 GLU A 230      18.840  34.691  32.570  1.00  0.00           H
ATOM   3434  CD  GLU A 230      20.987  35.338  32.781  1.00  0.00           C
ATOM   3435  OE1 GLU A 230      21.060  34.790  33.935  1.00  0.00           O
ATOM   3436  OE2 GLU A 230      21.824  36.129  32.349  1.00  0.00           O
ATOM   3437  C   GLU A 230      18.929  32.837  28.857  1.00  0.00           C
ATOM   3438  O   GLU A 230      18.899  33.409  27.751  1.00  0.00           O
ATOM   3439  N   VAL A 231      19.244  31.556  29.022  1.00  0.00           N
ATOM   3440  H   VAL A 231      19.321  31.157  29.946  1.00  0.00           H
ATOM   3441  CA  VAL A 231      19.476  30.572  27.951  1.00  0.00           C
ATOM   3442  HA  VAL A 231      20.230  31.106  27.372  1.00  0.00           H
ATOM   3443  CB  VAL A 231      19.911  29.200  28.552  1.00  0.00           C
ATOM   3444  HB  VAL A 231      19.062  28.917  29.174  1.00  0.00           H
ATOM   3445  CG1 VAL A 231      20.062  28.284  27.373  1.00  0.00           C
ATOM   3446 HG11 VAL A 231      19.201  28.078  26.736  1.00  0.00           H
ATOM   3447 HG12 VAL A 231      20.339  27.365  27.890  1.00  0.00           H
ATOM   3448 HG13 VAL A 231      20.808  28.572  26.632  1.00  0.00           H
ATOM   3449  CG2 VAL A 231      21.317  29.162  29.354  1.00  0.00           C
ATOM   3450 HG21 VAL A 231      21.397  28.193  29.847  1.00  0.00           H
ATOM   3451 HG22 VAL A 231      22.241  29.417  28.836  1.00  0.00           H
ATOM   3452 HG23 VAL A 231      21.360  29.951  30.105  1.00  0.00           H
ATOM   3453  C   VAL A 231      18.272  30.463  27.061  1.00  0.00           C
ATOM   3454  O   VAL A 231      18.379  30.313  25.811  1.00  0.00           O
ATOM   3455  N   THR A 232      17.071  30.388  27.618  1.00  0.00           N
ATOM   3456  H   THR A 232      17.073  30.366  28.628  1.00  0.00           H
ATOM   3457  CA  THR A 232      15.732  30.194  26.956  1.00  0.00           C
ATOM   3458  HA  THR A 232      15.778  29.274  26.372  1.00  0.00           H
ATOM   3459  CB  THR A 232      14.770  29.924  28.119  1.00  0.00           C
ATOM   3460  HB  THR A 232      14.997  30.600  28.943  1.00  0.00           H
ATOM   3461  CG2 THR A 232      13.297  29.825  27.767  1.00  0.00           C
ATOM   3462 HG21 THR A 232      13.262  29.048  27.003  1.00  0.00           H
ATOM   3463 HG22 THR A 232      12.953  30.808  27.447  1.00  0.00           H
ATOM   3464 HG23 THR A 232      12.840  29.336  28.627  1.00  0.00           H
ATOM   3465  OG1 THR A 232      15.154  28.693  28.590  1.00  0.00           O
ATOM   3466  HG1 THR A 232      15.700  28.923  29.346  1.00  0.00           H
ATOM   3467  C   THR A 232      15.261  31.356  26.087  1.00  0.00           C
ATOM   3468  O   THR A 232      14.467  31.191  25.140  1.00  0.00           O
ATOM   3469  N   LYS A 233      15.742  32.594  26.444  1.00  0.00           N
ATOM   3470  H   LYS A 233      16.252  32.627  27.315  1.00  0.00           H
ATOM   3471  CA  LYS A 233      15.693  33.857  25.647  1.00  0.00           C
ATOM   3472  HA  LYS A 233      15.370  33.561  24.649  1.00  0.00           H
ATOM   3473  CB  LYS A 233      14.550  34.725  26.248  1.00  0.00           C
ATOM   3474  HB2 LYS A 233      15.051  35.216  27.083  1.00  0.00           H
ATOM   3475  HB3 LYS A 233      13.728  34.069  26.535  1.00  0.00           H
ATOM   3476  CG  LYS A 233      14.082  35.785  25.218  1.00  0.00           C
ATOM   3477  HG2 LYS A 233      14.867  36.117  24.539  1.00  0.00           H
ATOM   3478  HG3 LYS A 233      13.313  35.352  24.578  1.00  0.00           H
ATOM   3479  CD  LYS A 233      13.341  36.943  25.908  1.00  0.00           C
ATOM   3480  HD2 LYS A 233      12.604  36.492  26.571  1.00  0.00           H
ATOM   3481  HD3 LYS A 233      14.149  37.420  26.463  1.00  0.00           H
ATOM   3482  CE  LYS A 233      12.642  37.835  24.822  1.00  0.00           C
ATOM   3483  HE2 LYS A 233      11.935  37.235  24.249  1.00  0.00           H
ATOM   3484  HE3 LYS A 233      13.476  38.082  24.166  1.00  0.00           H
ATOM   3485  NZ  LYS A 233      11.988  39.116  25.320  1.00  0.00           N
ATOM   3486  HZ1 LYS A 233      12.463  39.483  26.132  1.00  0.00           H
ATOM   3487  HZ2 LYS A 233      11.065  38.791  25.572  1.00  0.00           H
ATOM   3488  HZ3 LYS A 233      12.040  39.928  24.722  1.00  0.00           H
ATOM   3489  C   LYS A 233      17.051  34.571  25.436  1.00  0.00           C
ATOM   3490  O   LYS A 233      17.439  35.531  26.125  1.00  0.00           O
ATOM   3491  OXT LYS A 233      17.870  34.025  24.646  1.00  0.00           O
TER    3492      LYS A 233
HETATM 3493  C5' GDD   229      31.949  37.637  40.423  1.00  0.00           C
HETATM 3494  C4' GDD   229      32.419  39.085  40.515  1.00  0.00           C
HETATM 3495  C3' GDD   229      32.878  39.578  41.944  1.00  0.00           C
HETATM 3496  C2' GDD   229      31.540  40.190  42.498  1.00  0.00           C
HETATM 3497  C1' GDD   229      30.889  40.785  41.196  1.00  0.00           C
HETATM 3498  O4' GDD   229      31.327  39.955  40.115  1.00  0.00           O
HETATM 3499  O3' GDD   229      33.986  40.540  41.879  1.00  0.00           O
HETATM 3500 H5'1 GDD   229      33.631  41.358  41.490  1.00  0.00           H
HETATM 3501  O2' GDD   229      31.690  41.127  43.528  1.00  0.00           O
HETATM 3502  H3' GDD   229      31.978  40.715  44.361  1.00  0.00           H
HETATM 3503  N9  GDD   229      29.412  40.785  41.229  1.00  0.00           N
HETATM 3504  C8  GDD   229      28.662  39.690  41.494  1.00  0.00           C
HETATM 3505  N7  GDD   229      27.384  40.072  41.667  1.00  0.00           N
HETATM 3506  C5  GDD   229      27.331  41.398  41.360  1.00  0.00           C
HETATM 3507  C6  GDD   229      26.152  42.304  41.435  1.00  0.00           C
HETATM 3508  C4  GDD   229      28.601  41.874  41.148  1.00  0.00           C
HETATM 3509  N1  GDD   229      26.546  43.591  41.349  1.00  0.00           N
HETATM 3510  O6  GDD   229      25.014  41.958  41.701  1.00  0.00           O
HETATM 3511  C2  GDD   229      27.804  44.015  41.003  1.00  0.00           C
HETATM 3512  H1  GDD   229      25.778  44.236  41.493  1.00  0.00           H
HETATM 3513  N2  GDD   229      28.017  45.344  41.009  1.00  0.00           N
HETATM 3514  N3  GDD   229      28.853  43.226  40.840  1.00  0.00           N
HETATM 3515 H2N2 GDD   229      29.022  45.454  40.974  1.00  0.00           H
HETATM 3516 H2N1 GDD   229      27.575  45.748  41.825  1.00  0.00           H
HETATM 3517  O5' GDD   229      31.361  37.185  41.596  1.00  0.00           O
HETATM 3518  PA  GDD   229      31.416  35.682  41.912  1.00  0.00           P
HETATM 3519  O1A GDD   229      30.672  35.143  43.089  1.00  0.00           O
HETATM 3520  O2A GDD   229      32.734  35.703  42.640  1.00  0.00           O
HETATM 3521  O3A GDD   229      32.552  34.915  41.253  1.00  0.00           O
HETATM 3522  PB  GDD   229      32.251  33.884  40.128  1.00  0.00           P
HETATM 3523  O2B GDD   229      33.706  33.742  40.511  1.00  0.00           O
HETATM 3524  O3B GDD   229      31.409  32.834  40.641  1.00  0.00           O
HETATM 3525  O1B GDD   229      31.836  34.992  39.044  1.00  0.00           O
HETATM 3526  C11 GDD   229      32.623  35.042  37.839  1.00  0.00           C
HETATM 3527  C21 GDD   229      32.103  36.241  36.972  1.00  0.00           C
HETATM 3528  C31 GDD   229      31.456  35.768  35.671  1.00  0.00           C
HETATM 3529  C41 GDD   229      32.299  34.793  34.878  1.00  0.00           C
HETATM 3530  C51 GDD   229      32.917  33.621  35.776  1.00  0.00           C
HETATM 3531  O51 GDD   229      32.351  33.805  37.130  1.00  0.00           O
HETATM 3532  O21 GDD   229      33.128  37.216  36.712  1.00  0.00           O
HETATM 3533  HC  GDD   229      33.728  37.146  37.475  1.00  0.00           H
HETATM 3534  O31 GDD   229      31.318  36.954  34.852  1.00  0.00           O
HETATM 3535  HD  GDD   229      32.101  37.518  34.971  1.00  0.00           H
HETATM 3536  O41 GDD   229      31.678  34.252  33.714  1.00  0.00           O
HETATM 3537  HE  GDD   229      31.233  35.005  33.288  1.00  0.00           H
HETATM 3538  C61 GDD   229      34.415  33.421  35.728  1.00  0.00           C
HETATM 3539  O6A GDD   229      34.692  32.155  36.233  1.00  0.00           O
HETATM 3540  H6A GDD   229      34.482  32.227  37.180  1.00  0.00           H
HETATM 3541 HO2A GDD   229      32.838  37.024  40.231  1.00  0.00           H
HETATM 3542 HO2B GDD   229      31.271  37.494  39.573  1.00  0.00           H
HETATM 3543 H5'2 GDD   229      33.243  39.235  39.806  1.00  0.00           H
HETATM 3544  H4' GDD   229      33.052  38.641  42.488  1.00  0.00           H
HETATM 3545  H2' GDD   229      30.942  39.361  42.897  1.00  0.00           H
HETATM 3546  H1' GDD   229      31.169  41.840  41.093  1.00  0.00           H
HETATM 3547  H8  GDD   229      29.049  38.701  41.699  1.00  0.00           H
HETATM 3548  H11 GDD   229      33.700  35.102  38.032  1.00  0.00           H
HETATM 3549  H21 GDD   229      31.300  36.732  37.535  1.00  0.00           H
HETATM 3550  H31 GDD   229      30.441  35.376  35.811  1.00  0.00           H
HETATM 3551  H41 GDD   229      33.166  35.368  34.530  1.00  0.00           H
HETATM 3552  H51 GDD   229      32.442  32.710  35.393  1.00  0.00           H
HETATM 3553 H612 GDD   229      34.905  34.116  36.420  1.00  0.00           H
HETATM 3554 H611 GDD   229      34.773  33.519  34.696  1.00  0.00           H
HETATM 3555 MG   MG    230      34.338  34.814  42.077  1.00  0.00          Mg
CONECT  820  813  821  822
CONECT  822  823  824  820
CONECT  823  822
CONECT  824  822  825  826  837
CONECT  825  824
CONECT  826  824  827  828  829
CONECT  827  826
CONECT  828  826
CONECT  829  826  830  835
CONECT  830  829  831
CONECT  831  830  832  833
CONECT  832  831
CONECT  833  831  834  835
CONECT  834  833
CONECT  835  829  833  836
CONECT  836  835
CONECT  837  824  838  839
CONECT  838  837
CONECT  839  840  841  837
CONECT  914  898  915  916
CONECT  916  917  918  914
CONECT  917  916
CONECT  918  916  919  920  931
CONECT  919  918
CONECT  920  918  921  922  923
CONECT  921  920
CONECT  922  920
CONECT  923  920  924  929
CONECT  924  923  925
CONECT  925  924  926  927
CONECT  926  925
CONECT  927  925  928  929
CONECT  928  927
CONECT  929  923  927  930
CONECT  930  929
CONECT  931  918  932  933
CONECT  932  931
CONECT  933  934  935  931
CONECT 1424 1417 1425 1426
CONECT 1426 1427 1428 1424
CONECT 1427 1426
CONECT 1428 1426 1429 1430 1441
CONECT 1429 1428
CONECT 1430 1428 1431 1432 1433
CONECT 1431 1430
CONECT 1432 1430
CONECT 1433 1430 1434 1439
CONECT 1434 1433 1435
CONECT 1435 1434 1436 1437
CONECT 1436 1435
CONECT 1437 1435 1438 1439
CONECT 1438 1437
CONECT 1439 1433 1437 1440
CONECT 1440 1439
CONECT 1441 1428 1442 1443
CONECT 1442 1441
CONECT 1443 1444 1445 1441
CONECT 1516 1501 1517 1518
CONECT 1518 1519 1520 1516
CONECT 1519 1518
CONECT 1520 1518 1521 1522 1533
CONECT 1521 1520
CONECT 1522 1520 1523 1524 1525
CONECT 1523 1522
CONECT 1524 1522
CONECT 1525 1522 1526 1531
CONECT 1526 1525 1527
CONECT 1527 1526 1528 1529
CONECT 1528 1527
CONECT 1529 1527 1530 1531
CONECT 1530 1529
CONECT 1531 1525 1529 1532
CONECT 1532 1531
CONECT 1533 1520 1534 1535
CONECT 1534 1533
CONECT 1535 1536 1537 1533
CONECT 3493 3494 3517 3541 3542
CONECT 3494 3495 3493 3498 3543
CONECT 3495 3496 3494 3499 3544
CONECT 3496 3497 3495 3501 3545
CONECT 3497 3496 3498 3503 3546
CONECT 3498 3497 3494
CONECT 3499 3495 3500
CONECT 3500 3499
CONECT 3501 3496 3502
CONECT 3502 3501
CONECT 3503 3497 3508 3504
CONECT 3504 3503 3505 3547
CONECT 3505 3506 3504
CONECT 3506 3508 3505 3507
CONECT 3507 3506 3509 3510
CONECT 3508 3503 3506 3514
CONECT 3509 3511 3507 3512
CONECT 3510 3507
CONECT 3511 3509 3513 3514
CONECT 3512 3509
CONECT 3513 3511 3516 3515
CONECT 3514 3511 3508
CONECT 3515 3513
CONECT 3516 3513
CONECT 3517 3493 3518
CONECT 3518 3519 3520 3521 3517
CONECT 3519 3518
CONECT 3520 3518
CONECT 3521 3518 3522
CONECT 3522 3525 3523 3521 3524
CONECT 3523 3522
CONECT 3524 3522
CONECT 3525 3526 3522
CONECT 3526 3525 3527 3531 3548
CONECT 3527 3526 3528 3532 3549
CONECT 3528 3527 3529 3534 3550
CONECT 3529 3528 3530 3536 3551
CONECT 3530 3529 3531 3538 3552
CONECT 3531 3526 3530
CONECT 3532 3527 3533
CONECT 3533 3532
CONECT 3534 3528 3535
CONECT 3535 3534
CONECT 3536 3529 3537
CONECT 3537 3536
CONECT 3538 3530 3539 3553 3554
CONECT 3539 3538 3540
CONECT 3540 3539
CONECT 3541 3493
CONECT 3542 3493
CONECT 3543 3494
CONECT 3544 3495
CONECT 3545 3496
CONECT 3546 3497
CONECT 3547 3504
CONECT 3548 3526
CONECT 3549 3527
CONECT 3550 3528
CONECT 3551 3529
CONECT 3552 3530
CONECT 3553 3538
CONECT 3554 3538
END
