# Supplementary material for: Real-time monitoring of glycocarrier formation unravels cryptic details in glycosyl transfer
Source: RSC Chem Biol. 2026 Jun 1;7(7):1382–8. doi: 10.1039/d6cb00069j (PMC13224292; doi:10.1039/d6cb00069j)
Supplement: CB-007-D6CB00069J-s008 [file CB-007-D6CB00069J-s008.zip › hdpm1_wt.pdb]

HELIX    1   1 ARG A   37  SER A   54  1                                  18
HELIX    2   2 VAL A   74  LYS A   80  1                                   7
HELIX    3   3 ALA A  101  HIE A  108  1                                   8
HELIX    4   4 PRO A  125  LYS A  136  1                                  12
HELIX    5   5 LEU A  159  ILE A  174  1                                  16
HELIX    6   6 MET A  211  ARG A  216  1                                   6
HELIX    7   7 GLU A  245  THR A  259  1                                  15
SHEET    1   1 1 TYR A  27  THR A  33  0
SHEET    2   2 1 ILE A  60  ASP A  64  0
SHEET    3   3 1 LEU A  88  PRO A  91  0
SHEET    4   4 1 TYR A 113  ILE A 116  0
SHEET    5   5 1 ILE A 142  THR A 146  0
SHEET    6   6 1 ARG A 188  ARG A 191  0
SHEET    7   7 1 GLY A 225  PRO A 228  0
ATOM      1  N   MET A   1      35.417  15.773  39.609  1.00  0.00           N
ATOM      2  H1  MET A   1      35.061  15.538  38.693  1.00  0.00           H
ATOM      3  H2  MET A   1      34.628  15.969  40.208  1.00  0.00           H
ATOM      4  H3  MET A   1      36.041  16.566  39.576  1.00  0.00           H
ATOM      5  CA  MET A   1      36.299  14.767  40.166  1.00  0.00           C
ATOM      6  HA  MET A   1      35.750  13.828  40.092  1.00  0.00           H
ATOM      7  CB  MET A   1      37.456  14.465  39.155  1.00  0.00           C
ATOM      8  HB2 MET A   1      37.086  13.988  38.247  1.00  0.00           H
ATOM      9  HB3 MET A   1      37.956  15.386  38.854  1.00  0.00           H
ATOM     10  CG  MET A   1      38.443  13.549  39.800  1.00  0.00           C
ATOM     11  HG2 MET A   1      38.808  14.067  40.687  1.00  0.00           H
ATOM     12  HG3 MET A   1      39.275  13.298  39.142  1.00  0.00           H
ATOM     13  SD  MET A   1      37.666  12.031  40.315  1.00  0.00           S
ATOM     14  CE  MET A   1      39.023  11.256  41.238  1.00  0.00           C
ATOM     15  HE1 MET A   1      39.284  12.007  41.984  1.00  0.00           H
ATOM     16  HE2 MET A   1      39.854  11.135  40.544  1.00  0.00           H
ATOM     17  HE3 MET A   1      38.751  10.396  41.850  1.00  0.00           H
ATOM     18  C   MET A   1      36.597  15.022  41.619  1.00  0.00           C
ATOM     19  O   MET A   1      36.229  14.297  42.535  1.00  0.00           O
ATOM     20  N   ALA A   2      37.328  16.094  41.897  1.00  0.00           N
ATOM     21  H   ALA A   2      37.743  16.590  41.121  1.00  0.00           H
ATOM     22  CA  ALA A   2      37.895  16.587  43.154  1.00  0.00           C
ATOM     23  HA  ALA A   2      37.243  16.338  43.991  1.00  0.00           H
ATOM     24  CB  ALA A   2      39.252  15.935  43.285  1.00  0.00           C
ATOM     25  HB1 ALA A   2      39.749  16.210  44.216  1.00  0.00           H
ATOM     26  HB2 ALA A   2      39.236  14.846  43.249  1.00  0.00           H
ATOM     27  HB3 ALA A   2      39.846  16.228  42.420  1.00  0.00           H
ATOM     28  C   ALA A   2      37.991  18.076  43.325  1.00  0.00           C
ATOM     29  O   ALA A   2      38.470  18.576  44.317  1.00  0.00           O
ATOM     30  N   SER A   3      37.505  18.888  42.357  1.00  0.00           N
ATOM     31  H   SER A   3      37.145  18.470  41.512  1.00  0.00           H
ATOM     32  CA  SER A   3      37.616  20.420  42.328  1.00  0.00           C
ATOM     33  HA  SER A   3      37.419  20.723  41.300  1.00  0.00           H
ATOM     34  CB  SER A   3      36.558  21.168  43.191  1.00  0.00           C
ATOM     35  HB2 SER A   3      36.693  22.234  43.012  1.00  0.00           H
ATOM     36  HB3 SER A   3      36.803  20.911  44.222  1.00  0.00           H
ATOM     37  OG  SER A   3      35.279  20.635  42.915  1.00  0.00           O
ATOM     38  HG  SER A   3      34.925  20.250  43.720  1.00  0.00           H
ATOM     39  C   SER A   3      39.040  20.879  42.476  1.00  0.00           C
ATOM     40  O   SER A   3      39.214  21.916  43.027  1.00  0.00           O
ATOM     41  N   LEU A   4      40.068  20.169  41.963  1.00  0.00           N
ATOM     42  H   LEU A   4      39.809  19.306  41.506  1.00  0.00           H
ATOM     43  CA  LEU A   4      41.541  20.202  42.124  1.00  0.00           C
ATOM     44  HA  LEU A   4      41.909  19.296  41.642  1.00  0.00           H
ATOM     45  CB  LEU A   4      42.078  21.396  41.234  1.00  0.00           C
ATOM     46  HB2 LEU A   4      41.532  22.294  41.521  1.00  0.00           H
ATOM     47  HB3 LEU A   4      43.101  21.680  41.483  1.00  0.00           H
ATOM     48  CG  LEU A   4      41.961  20.983  39.722  1.00  0.00           C
ATOM     49  HG  LEU A   4      41.005  20.475  39.592  1.00  0.00           H
ATOM     50  CD1 LEU A   4      42.068  22.347  39.110  1.00  0.00           C
ATOM     51 HD11 LEU A   4      42.212  22.183  38.042  1.00  0.00           H
ATOM     52 HD12 LEU A   4      41.247  23.043  39.278  1.00  0.00           H
ATOM     53 HD13 LEU A   4      43.038  22.783  39.348  1.00  0.00           H
ATOM     54  CD2 LEU A   4      43.120  20.072  39.338  1.00  0.00           C
ATOM     55 HD21 LEU A   4      43.059  19.822  38.279  1.00  0.00           H
ATOM     56 HD22 LEU A   4      44.016  20.674  39.493  1.00  0.00           H
ATOM     57 HD23 LEU A   4      43.148  19.074  39.775  1.00  0.00           H
ATOM     58  C   LEU A   4      42.166  20.216  43.440  1.00  0.00           C
ATOM     59  O   LEU A   4      43.295  19.688  43.521  1.00  0.00           O
ATOM     60  N   GLU A   5      41.602  20.647  44.527  1.00  0.00           N
ATOM     61  H   GLU A   5      40.635  20.927  44.444  1.00  0.00           H
ATOM     62  CA  GLU A   5      42.196  20.516  45.922  1.00  0.00           C
ATOM     63  HA  GLU A   5      41.648  21.188  46.581  1.00  0.00           H
ATOM     64  CB  GLU A   5      41.980  19.111  46.375  1.00  0.00           C
ATOM     65  HB2 GLU A   5      42.695  18.509  45.813  1.00  0.00           H
ATOM     66  HB3 GLU A   5      40.938  18.864  46.173  1.00  0.00           H
ATOM     67  CG  GLU A   5      42.138  18.911  47.897  1.00  0.00           C
ATOM     68  HG2 GLU A   5      41.679  17.946  48.112  1.00  0.00           H
ATOM     69  HG3 GLU A   5      43.182  18.740  48.158  1.00  0.00           H
ATOM     70  CD  GLU A   5      41.450  19.906  48.808  1.00  0.00           C
ATOM     71  OE1 GLU A   5      40.310  20.409  48.481  1.00  0.00           O
ATOM     72  OE2 GLU A   5      41.960  20.203  49.899  1.00  0.00           O
ATOM     73  C   GLU A   5      43.594  21.135  45.983  1.00  0.00           C
ATOM     74  O   GLU A   5      44.415  20.553  46.705  1.00  0.00           O
ATOM     75  N   VAL A   6      43.862  22.321  45.343  1.00  0.00           N
ATOM     76  H   VAL A   6      43.032  22.710  44.919  1.00  0.00           H
ATOM     77  CA  VAL A   6      45.000  23.232  45.546  1.00  0.00           C
ATOM     78  HA  VAL A   6      45.785  22.486  45.672  1.00  0.00           H
ATOM     79  CB  VAL A   6      45.273  24.055  44.259  1.00  0.00           C
ATOM     80  HB  VAL A   6      44.613  24.920  44.329  1.00  0.00           H
ATOM     81  CG1 VAL A   6      46.689  24.654  44.114  1.00  0.00           C
ATOM     82 HG11 VAL A   6      47.408  23.844  44.235  1.00  0.00           H
ATOM     83 HG12 VAL A   6      46.835  25.089  43.125  1.00  0.00           H
ATOM     84 HG13 VAL A   6      46.681  25.418  44.892  1.00  0.00           H
ATOM     85  CG2 VAL A   6      44.907  23.357  42.917  1.00  0.00           C
ATOM     86 HG21 VAL A   6      43.884  22.997  43.027  1.00  0.00           H
ATOM     87 HG22 VAL A   6      44.944  23.966  42.014  1.00  0.00           H
ATOM     88 HG23 VAL A   6      45.624  22.543  42.811  1.00  0.00           H
ATOM     89  C   VAL A   6      44.998  24.078  46.860  1.00  0.00           C
ATOM     90  O   VAL A   6      45.443  25.225  46.911  1.00  0.00           O
ATOM     91  N   SER A   7      44.554  23.474  47.943  1.00  0.00           N
ATOM     92  H   SER A   7      44.432  22.481  47.806  1.00  0.00           H
ATOM     93  CA  SER A   7      44.435  23.994  49.311  1.00  0.00           C
ATOM     94  HA  SER A   7      43.901  24.944  49.354  1.00  0.00           H
ATOM     95  CB  SER A   7      43.591  22.995  50.078  1.00  0.00           C
ATOM     96  HB2 SER A   7      43.567  23.155  51.156  1.00  0.00           H
ATOM     97  HB3 SER A   7      44.083  22.028  49.967  1.00  0.00           H
ATOM     98  OG  SER A   7      42.314  22.789  49.525  1.00  0.00           O
ATOM     99  HG  SER A   7      42.023  21.884  49.659  1.00  0.00           H
ATOM    100  C   SER A   7      45.763  24.444  50.023  1.00  0.00           C
ATOM    101  O   SER A   7      45.824  24.528  51.256  1.00  0.00           O
ATOM    102  N   ARG A   8      46.752  24.785  49.254  1.00  0.00           N
ATOM    103  H   ARG A   8      46.582  24.631  48.271  1.00  0.00           H
ATOM    104  CA  ARG A   8      48.027  25.368  49.722  1.00  0.00           C
ATOM    105  HA  ARG A   8      48.384  24.854  50.614  1.00  0.00           H
ATOM    106  CB  ARG A   8      49.074  25.431  48.680  1.00  0.00           C
ATOM    107  HB2 ARG A   8      49.915  26.087  48.908  1.00  0.00           H
ATOM    108  HB3 ARG A   8      48.581  25.720  47.752  1.00  0.00           H
ATOM    109  CG  ARG A   8      49.856  24.151  48.367  1.00  0.00           C
ATOM    110  HG2 ARG A   8      50.607  24.325  47.597  1.00  0.00           H
ATOM    111  HG3 ARG A   8      50.508  23.879  49.197  1.00  0.00           H
ATOM    112  CD  ARG A   8      49.010  22.965  47.993  1.00  0.00           C
ATOM    113  HD2 ARG A   8      49.694  22.284  47.486  1.00  0.00           H
ATOM    114  HD3 ARG A   8      48.224  23.339  47.336  1.00  0.00           H
ATOM    115  NE  ARG A   8      48.515  22.295  49.174  1.00  0.00           N
ATOM    116  HE  ARG A   8      48.942  22.551  50.053  1.00  0.00           H
ATOM    117  CZ  ARG A   8      47.586  21.374  49.171  1.00  0.00           C
ATOM    118  NH1 ARG A   8      46.953  20.832  48.209  1.00  0.00           N
ATOM    119 HH11 ARG A   8      47.158  20.939  47.226  1.00  0.00           H
ATOM    120 HH12 ARG A   8      46.250  20.130  48.395  1.00  0.00           H
ATOM    121  NH2 ARG A   8      47.186  20.979  50.335  1.00  0.00           N
ATOM    122 HH21 ARG A   8      47.638  21.207  51.209  1.00  0.00           H
ATOM    123 HH22 ARG A   8      46.485  20.254  50.377  1.00  0.00           H
ATOM    124  C   ARG A   8      47.794  26.785  50.081  1.00  0.00           C
ATOM    125  O   ARG A   8      46.891  27.440  49.521  1.00  0.00           O
ATOM    126  N   SER A   9      48.580  27.302  51.002  1.00  0.00           N
ATOM    127  H   SER A   9      49.290  26.699  51.394  1.00  0.00           H
ATOM    128  CA  SER A   9      48.444  28.734  51.414  1.00  0.00           C
ATOM    129  HA  SER A   9      47.365  28.804  51.550  1.00  0.00           H
ATOM    130  CB  SER A   9      49.059  28.818  52.803  1.00  0.00           C
ATOM    131  HB2 SER A   9      48.921  29.807  53.240  1.00  0.00           H
ATOM    132  HB3 SER A   9      50.129  28.638  52.700  1.00  0.00           H
ATOM    133  OG  SER A   9      48.514  27.920  53.656  1.00  0.00           O
ATOM    134  HG  SER A   9      47.581  28.136  53.729  1.00  0.00           H
ATOM    135  C   SER A   9      49.130  29.738  50.455  1.00  0.00           C
ATOM    136  O   SER A   9      49.957  29.450  49.566  1.00  0.00           O
ATOM    137  N   PRO A  10      48.775  31.017  50.576  1.00  0.00           N
ATOM    138  CD  PRO A  10      47.503  31.544  51.072  1.00  0.00           C
ATOM    139  HD2 PRO A  10      47.504  31.793  52.134  1.00  0.00           H
ATOM    140  HD3 PRO A  10      46.745  30.772  50.942  1.00  0.00           H
ATOM    141  CG  PRO A  10      47.147  32.746  50.174  1.00  0.00           C
ATOM    142  HG2 PRO A  10      46.470  33.440  50.672  1.00  0.00           H
ATOM    143  HG3 PRO A  10      46.891  32.457  49.155  1.00  0.00           H
ATOM    144  CB  PRO A  10      48.551  33.342  50.155  1.00  0.00           C
ATOM    145  HB2 PRO A  10      48.747  34.012  49.318  1.00  0.00           H
ATOM    146  HB3 PRO A  10      48.715  33.845  51.108  1.00  0.00           H
ATOM    147  CA  PRO A  10      49.508  32.160  49.995  1.00  0.00           C
ATOM    148  HA  PRO A  10      49.745  32.025  48.940  1.00  0.00           H
ATOM    149  C   PRO A  10      50.955  32.359  50.511  1.00  0.00           C
ATOM    150  O   PRO A  10      51.249  31.964  51.678  1.00  0.00           O
ATOM    151  N   ARG A  11      51.860  32.943  49.718  1.00  0.00           N
ATOM    152  H   ARG A  11      51.482  33.288  48.847  1.00  0.00           H
ATOM    153  CA  ARG A  11      53.225  33.325  50.113  1.00  0.00           C
ATOM    154  HA  ARG A  11      53.731  32.433  50.481  1.00  0.00           H
ATOM    155  CB  ARG A  11      54.093  33.849  48.965  1.00  0.00           C
ATOM    156  HB2 ARG A  11      53.489  34.541  48.378  1.00  0.00           H
ATOM    157  HB3 ARG A  11      54.998  34.307  49.364  1.00  0.00           H
ATOM    158  CG  ARG A  11      54.636  32.725  48.029  1.00  0.00           C
ATOM    159  HG2 ARG A  11      53.834  32.420  47.357  1.00  0.00           H
ATOM    160  HG3 ARG A  11      55.026  31.897  48.619  1.00  0.00           H
ATOM    161  CD  ARG A  11      55.770  33.258  47.179  1.00  0.00           C
ATOM    162  HD2 ARG A  11      55.390  34.199  46.780  1.00  0.00           H
ATOM    163  HD3 ARG A  11      56.578  33.562  47.845  1.00  0.00           H
ATOM    164  NE  ARG A  11      56.207  32.190  46.202  1.00  0.00           N
ATOM    165  HE  ARG A  11      55.786  32.332  45.295  1.00  0.00           H
ATOM    166  CZ  ARG A  11      57.300  31.439  46.244  1.00  0.00           C
ATOM    167  NH1 ARG A  11      57.961  31.300  47.313  1.00  0.00           N
ATOM    168 HH11 ARG A  11      57.654  31.820  48.122  1.00  0.00           H
ATOM    169 HH12 ARG A  11      58.774  30.701  47.318  1.00  0.00           H
ATOM    170  NH2 ARG A  11      57.707  30.767  45.170  1.00  0.00           N
ATOM    171 HH21 ARG A  11      57.248  30.853  44.275  1.00  0.00           H
ATOM    172 HH22 ARG A  11      58.557  30.221  45.158  1.00  0.00           H
ATOM    173  C   ARG A  11      53.248  34.323  51.277  1.00  0.00           C
ATOM    174  O   ARG A  11      52.620  35.401  51.089  1.00  0.00           O
ATOM    175  N   ARG A  12      53.778  33.896  52.468  1.00  0.00           N
ATOM    176  H   ARG A  12      54.356  33.068  52.463  1.00  0.00           H
ATOM    177  CA  ARG A  12      53.729  34.628  53.749  1.00  0.00           C
ATOM    178  HA  ARG A  12      52.791  35.174  53.843  1.00  0.00           H
ATOM    179  CB  ARG A  12      53.615  33.670  54.829  1.00  0.00           C
ATOM    180  HB2 ARG A  12      53.497  34.095  55.826  1.00  0.00           H
ATOM    181  HB3 ARG A  12      52.723  33.073  54.639  1.00  0.00           H
ATOM    182  CG  ARG A  12      54.824  32.741  55.052  1.00  0.00           C
ATOM    183  HG2 ARG A  12      55.649  33.359  55.408  1.00  0.00           H
ATOM    184  HG3 ARG A  12      55.155  32.326  54.100  1.00  0.00           H
ATOM    185  CD  ARG A  12      54.552  31.677  56.116  1.00  0.00           C
ATOM    186  HD2 ARG A  12      53.753  30.998  55.820  1.00  0.00           H
ATOM    187  HD3 ARG A  12      55.427  31.028  56.093  1.00  0.00           H
ATOM    188  NE  ARG A  12      54.354  32.278  57.404  1.00  0.00           N
ATOM    189  HE  ARG A  12      55.196  32.584  57.871  1.00  0.00           H
ATOM    190  CZ  ARG A  12      53.212  32.440  58.056  1.00  0.00           C
ATOM    191  NH1 ARG A  12      52.042  32.111  57.531  1.00  0.00           N
ATOM    192 HH11 ARG A  12      51.983  31.662  56.627  1.00  0.00           H
ATOM    193 HH12 ARG A  12      51.198  32.155  58.084  1.00  0.00           H
ATOM    194  NH2 ARG A  12      53.152  32.881  59.248  1.00  0.00           N
ATOM    195 HH21 ARG A  12      53.988  33.368  59.538  1.00  0.00           H
ATOM    196 HH22 ARG A  12      52.296  32.822  59.781  1.00  0.00           H
ATOM    197  C   ARG A  12      54.833  35.665  53.907  1.00  0.00           C
ATOM    198  O   ARG A  12      54.545  36.809  54.318  1.00  0.00           O
ATOM    199  N   SER A  13      55.992  35.286  53.365  1.00  0.00           N
ATOM    200  H   SER A  13      56.057  34.318  53.083  1.00  0.00           H
ATOM    201  CA  SER A  13      57.121  36.214  52.993  1.00  0.00           C
ATOM    202  HA  SER A  13      57.720  36.394  53.885  1.00  0.00           H
ATOM    203  CB  SER A  13      58.017  35.427  52.036  1.00  0.00           C
ATOM    204  HB2 SER A  13      58.353  34.484  52.468  1.00  0.00           H
ATOM    205  HB3 SER A  13      57.436  35.094  51.176  1.00  0.00           H
ATOM    206  OG  SER A  13      59.068  36.253  51.634  1.00  0.00           O
ATOM    207  HG  SER A  13      59.853  35.702  51.672  1.00  0.00           H
ATOM    208  C   SER A  13      56.677  37.400  52.151  1.00  0.00           C
ATOM    209  O   SER A  13      55.872  37.272  51.227  1.00  0.00           O
ATOM    210  N   ARG A  14      57.140  38.616  52.526  1.00  0.00           N
ATOM    211  H   ARG A  14      57.713  38.574  53.357  1.00  0.00           H
ATOM    212  CA  ARG A  14      57.223  39.923  51.853  1.00  0.00           C
ATOM    213  HA  ARG A  14      56.961  39.767  50.807  1.00  0.00           H
ATOM    214  CB  ARG A  14      56.190  40.933  52.446  1.00  0.00           C
ATOM    215  HB2 ARG A  14      56.117  41.784  51.768  1.00  0.00           H
ATOM    216  HB3 ARG A  14      55.167  40.556  52.478  1.00  0.00           H
ATOM    217  CG  ARG A  14      56.566  41.370  53.835  1.00  0.00           C
ATOM    218  HG2 ARG A  14      57.596  41.722  53.894  1.00  0.00           H
ATOM    219  HG3 ARG A  14      56.394  40.473  54.429  1.00  0.00           H
ATOM    220  CD  ARG A  14      55.597  42.446  54.438  1.00  0.00           C
ATOM    221  HD2 ARG A  14      54.583  42.098  54.240  1.00  0.00           H
ATOM    222  HD3 ARG A  14      55.617  43.426  53.962  1.00  0.00           H
ATOM    223  NE  ARG A  14      55.851  42.622  55.896  1.00  0.00           N
ATOM    224  HE  ARG A  14      56.586  42.089  56.339  1.00  0.00           H
ATOM    225  CZ  ARG A  14      55.223  43.420  56.712  1.00  0.00           C
ATOM    226  NH1 ARG A  14      54.275  44.269  56.381  1.00  0.00           N
ATOM    227 HH11 ARG A  14      53.845  44.310  55.468  1.00  0.00           H
ATOM    228 HH12 ARG A  14      53.890  44.834  57.124  1.00  0.00           H
ATOM    229  NH2 ARG A  14      55.605  43.485  57.998  1.00  0.00           N
ATOM    230 HH21 ARG A  14      56.151  42.828  58.536  1.00  0.00           H
ATOM    231 HH22 ARG A  14      55.181  44.210  58.560  1.00  0.00           H
ATOM    232  C   ARG A  14      58.568  40.494  51.781  1.00  0.00           C
ATOM    233  O   ARG A  14      59.408  40.107  52.607  1.00  0.00           O
ATOM    234  N   ARG A  15      58.863  41.445  50.834  1.00  0.00           N
ATOM    235  H   ARG A  15      58.255  41.560  50.036  1.00  0.00           H
ATOM    236  CA  ARG A  15      60.237  42.060  50.756  1.00  0.00           C
ATOM    237  HA  ARG A  15      61.001  41.337  51.042  1.00  0.00           H
ATOM    238  CB  ARG A  15      60.458  42.476  49.262  1.00  0.00           C
ATOM    239  HB2 ARG A  15      60.876  43.481  49.197  1.00  0.00           H
ATOM    240  HB3 ARG A  15      59.535  42.616  48.700  1.00  0.00           H
ATOM    241  CG  ARG A  15      61.439  41.591  48.515  1.00  0.00           C
ATOM    242  HG2 ARG A  15      62.283  41.565  49.204  1.00  0.00           H
ATOM    243  HG3 ARG A  15      61.019  40.585  48.521  1.00  0.00           H
ATOM    244  CD  ARG A  15      61.988  41.972  47.141  1.00  0.00           C
ATOM    245  HD2 ARG A  15      62.634  41.172  46.779  1.00  0.00           H
ATOM    246  HD3 ARG A  15      61.110  41.870  46.503  1.00  0.00           H
ATOM    247  NE  ARG A  15      62.696  43.275  47.133  1.00  0.00           N
ATOM    248  HE  ARG A  15      63.173  43.608  47.959  1.00  0.00           H
ATOM    249  CZ  ARG A  15      62.953  44.026  46.086  1.00  0.00           C
ATOM    250  NH1 ARG A  15      62.536  43.638  44.951  1.00  0.00           N
ATOM    251 HH11 ARG A  15      62.192  42.699  44.811  1.00  0.00           H
ATOM    252 HH12 ARG A  15      62.858  44.083  44.103  1.00  0.00           H
ATOM    253  NH2 ARG A  15      63.639  45.131  46.281  1.00  0.00           N
ATOM    254 HH21 ARG A  15      63.871  45.282  47.252  1.00  0.00           H
ATOM    255 HH22 ARG A  15      63.755  45.818  45.549  1.00  0.00           H
ATOM    256  C   ARG A  15      60.567  43.185  51.778  1.00  0.00           C
ATOM    257  O   ARG A  15      59.711  43.523  52.567  1.00  0.00           O
ATOM    258  N   GLU A  16      61.803  43.707  51.650  1.00  0.00           N
ATOM    259  H   GLU A  16      62.343  43.347  50.875  1.00  0.00           H
ATOM    260  CA  GLU A  16      62.517  44.689  52.540  1.00  0.00           C
ATOM    261  HA  GLU A  16      62.254  44.496  53.580  1.00  0.00           H
ATOM    262  CB  GLU A  16      64.096  44.612  52.475  1.00  0.00           C
ATOM    263  HB2 GLU A  16      64.455  45.125  53.367  1.00  0.00           H
ATOM    264  HB3 GLU A  16      64.385  43.575  52.641  1.00  0.00           H
ATOM    265  CG  GLU A  16      64.704  45.276  51.236  1.00  0.00           C
ATOM    266  HG2 GLU A  16      65.789  45.175  51.215  1.00  0.00           H
ATOM    267  HG3 GLU A  16      64.554  46.353  51.312  1.00  0.00           H
ATOM    268  CD  GLU A  16      64.297  44.704  49.874  1.00  0.00           C
ATOM    269  OE1 GLU A  16      64.030  43.471  49.676  1.00  0.00           O
ATOM    270  OE2 GLU A  16      64.340  45.444  48.888  1.00  0.00           O
ATOM    271  C   GLU A  16      61.960  46.146  52.279  1.00  0.00           C
ATOM    272  O   GLU A  16      62.391  47.092  52.943  1.00  0.00           O
ATOM    273  N   LEU A  17      61.080  46.410  51.314  1.00  0.00           N
ATOM    274  H   LEU A  17      60.816  45.642  50.712  1.00  0.00           H
ATOM    275  CA  LEU A  17      60.215  47.625  51.210  1.00  0.00           C
ATOM    276  HA  LEU A  17      60.967  48.405  51.333  1.00  0.00           H
ATOM    277  CB  LEU A  17      59.556  47.724  49.847  1.00  0.00           C
ATOM    278  HB2 LEU A  17      59.258  48.767  49.743  1.00  0.00           H
ATOM    279  HB3 LEU A  17      58.662  47.104  49.788  1.00  0.00           H
ATOM    280  CG  LEU A  17      60.356  47.406  48.550  1.00  0.00           C
ATOM    281  HG  LEU A  17      60.807  46.427  48.713  1.00  0.00           H
ATOM    282  CD1 LEU A  17      59.417  47.255  47.323  1.00  0.00           C
ATOM    283 HD11 LEU A  17      58.732  48.103  47.334  1.00  0.00           H
ATOM    284 HD12 LEU A  17      58.778  46.401  47.545  1.00  0.00           H
ATOM    285 HD13 LEU A  17      59.889  47.195  46.342  1.00  0.00           H
ATOM    286  CD2 LEU A  17      61.491  48.436  48.341  1.00  0.00           C
ATOM    287 HD21 LEU A  17      62.251  47.970  47.714  1.00  0.00           H
ATOM    288 HD22 LEU A  17      62.049  48.673  49.247  1.00  0.00           H
ATOM    289 HD23 LEU A  17      61.259  49.358  47.808  1.00  0.00           H
ATOM    290  C   LEU A  17      59.288  47.674  52.444  1.00  0.00           C
ATOM    291  O   LEU A  17      58.688  46.624  52.784  1.00  0.00           O
ATOM    292  N   GLU A  18      59.222  48.778  53.130  1.00  0.00           N
ATOM    293  H   GLU A  18      59.968  49.432  52.937  1.00  0.00           H
ATOM    294  CA  GLU A  18      58.216  48.965  54.213  1.00  0.00           C
ATOM    295  HA  GLU A  18      58.163  48.030  54.771  1.00  0.00           H
ATOM    296  CB  GLU A  18      58.592  50.164  55.102  1.00  0.00           C
ATOM    297  HB2 GLU A  18      59.639  49.966  55.332  1.00  0.00           H
ATOM    298  HB3 GLU A  18      57.972  50.151  55.998  1.00  0.00           H
ATOM    299  CG  GLU A  18      58.349  51.502  54.438  1.00  0.00           C
ATOM    300  HG2 GLU A  18      58.830  51.475  53.461  1.00  0.00           H
ATOM    301  HG3 GLU A  18      57.299  51.781  54.341  1.00  0.00           H
ATOM    302  CD  GLU A  18      58.935  52.627  55.225  1.00  0.00           C
ATOM    303  OE1 GLU A  18      58.646  53.794  54.889  1.00  0.00           O
ATOM    304  OE2 GLU A  18      59.671  52.449  56.244  1.00  0.00           O
ATOM    305  C   GLU A  18      56.757  49.092  53.647  1.00  0.00           C
ATOM    306  O   GLU A  18      56.578  49.069  52.480  1.00  0.00           O
ATOM    307  N   VAL A  19      55.733  49.175  54.500  1.00  0.00           N
ATOM    308  H   VAL A  19      55.970  49.180  55.482  1.00  0.00           H
ATOM    309  CA  VAL A  19      54.311  49.291  54.082  1.00  0.00           C
ATOM    310  HA  VAL A  19      54.173  48.487  53.359  1.00  0.00           H
ATOM    311  CB  VAL A  19      53.442  49.106  55.386  1.00  0.00           C
ATOM    312  HB  VAL A  19      53.809  49.845  56.098  1.00  0.00           H
ATOM    313  CG1 VAL A  19      51.977  49.428  55.183  1.00  0.00           C
ATOM    314 HG11 VAL A  19      51.309  49.185  56.010  1.00  0.00           H
ATOM    315 HG12 VAL A  19      51.688  49.009  54.219  1.00  0.00           H
ATOM    316 HG13 VAL A  19      51.908  50.513  55.097  1.00  0.00           H
ATOM    317  CG2 VAL A  19      53.500  47.674  55.901  1.00  0.00           C
ATOM    318 HG21 VAL A  19      54.494  47.381  56.239  1.00  0.00           H
ATOM    319 HG22 VAL A  19      53.068  47.073  55.102  1.00  0.00           H
ATOM    320 HG23 VAL A  19      52.908  47.596  56.813  1.00  0.00           H
ATOM    321  C   VAL A  19      54.052  50.629  53.427  1.00  0.00           C
ATOM    322  O   VAL A  19      53.204  50.638  52.565  1.00  0.00           O
ATOM    323  N   ARG A  20      54.781  51.682  53.742  1.00  0.00           N
ATOM    324  H   ARG A  20      55.511  51.518  54.420  1.00  0.00           H
ATOM    325  CA  ARG A  20      54.742  53.090  53.325  1.00  0.00           C
ATOM    326  HA  ARG A  20      55.471  53.654  53.906  1.00  0.00           H
ATOM    327  CB  ARG A  20      55.041  53.292  51.887  1.00  0.00           C
ATOM    328  HB2 ARG A  20      54.808  54.332  51.661  1.00  0.00           H
ATOM    329  HB3 ARG A  20      54.332  52.732  51.277  1.00  0.00           H
ATOM    330  CG  ARG A  20      56.439  52.794  51.439  1.00  0.00           C
ATOM    331  HG2 ARG A  20      57.245  53.293  51.976  1.00  0.00           H
ATOM    332  HG3 ARG A  20      56.659  51.806  51.845  1.00  0.00           H
ATOM    333  CD  ARG A  20      56.574  52.834  49.922  1.00  0.00           C
ATOM    334  HD2 ARG A  20      55.728  52.337  49.446  1.00  0.00           H
ATOM    335  HD3 ARG A  20      56.621  53.888  49.648  1.00  0.00           H
ATOM    336  NE  ARG A  20      57.823  52.208  49.412  1.00  0.00           N
ATOM    337  HE  ARG A  20      58.644  52.672  49.773  1.00  0.00           H
ATOM    338  CZ  ARG A  20      58.095  51.481  48.372  1.00  0.00           C
ATOM    339  NH1 ARG A  20      57.249  50.899  47.549  1.00  0.00           N
ATOM    340 HH11 ARG A  20      56.250  51.000  47.661  1.00  0.00           H
ATOM    341 HH12 ARG A  20      57.509  50.283  46.793  1.00  0.00           H
ATOM    342  NH2 ARG A  20      59.305  51.318  48.088  1.00  0.00           N
ATOM    343 HH21 ARG A  20      60.100  51.765  48.522  1.00  0.00           H
ATOM    344 HH22 ARG A  20      59.613  50.900  47.222  1.00  0.00           H
ATOM    345  C   ARG A  20      53.419  53.796  53.671  1.00  0.00           C
ATOM    346  O   ARG A  20      52.384  53.070  53.752  1.00  0.00           O
ATOM    347  N   SER A  21      53.479  55.101  54.000  1.00  0.00           N
ATOM    348  H   SER A  21      54.316  55.575  54.307  1.00  0.00           H
ATOM    349  CA  SER A  21      52.179  55.841  54.052  1.00  0.00           C
ATOM    350  HA  SER A  21      51.480  55.316  54.703  1.00  0.00           H
ATOM    351  CB  SER A  21      52.354  57.237  54.651  1.00  0.00           C
ATOM    352  HB2 SER A  21      51.492  57.846  54.381  1.00  0.00           H
ATOM    353  HB3 SER A  21      52.406  57.114  55.733  1.00  0.00           H
ATOM    354  OG  SER A  21      53.497  57.870  54.152  1.00  0.00           O
ATOM    355  HG  SER A  21      53.602  58.776  54.451  1.00  0.00           H
ATOM    356  C   SER A  21      51.445  55.960  52.646  1.00  0.00           C
ATOM    357  O   SER A  21      52.128  55.920  51.627  1.00  0.00           O
ATOM    358  N   PRO A  22      50.068  56.181  52.624  1.00  0.00           N
ATOM    359  CD  PRO A  22      49.184  56.158  53.751  1.00  0.00           C
ATOM    360  HD2 PRO A  22      49.588  56.828  54.509  1.00  0.00           H
ATOM    361  HD3 PRO A  22      49.115  55.108  54.036  1.00  0.00           H
ATOM    362  CG  PRO A  22      47.823  56.502  53.176  1.00  0.00           C
ATOM    363  HG2 PRO A  22      47.024  55.921  53.636  1.00  0.00           H
ATOM    364  HG3 PRO A  22      47.656  57.571  53.306  1.00  0.00           H
ATOM    365  CB  PRO A  22      47.919  56.097  51.676  1.00  0.00           C
ATOM    366  HB2 PRO A  22      47.344  56.809  51.084  1.00  0.00           H
ATOM    367  HB3 PRO A  22      47.774  55.020  51.595  1.00  0.00           H
ATOM    368  CA  PRO A  22      49.371  56.244  51.321  1.00  0.00           C
ATOM    369  HA  PRO A  22      49.654  55.371  50.732  1.00  0.00           H
ATOM    370  C   PRO A  22      49.806  57.411  50.553  1.00  0.00           C
ATOM    371  O   PRO A  22      50.349  58.377  51.065  1.00  0.00           O
ATOM    372  N   ARG A  23      49.612  57.344  49.260  1.00  0.00           N
ATOM    373  H   ARG A  23      49.276  56.506  48.807  1.00  0.00           H
ATOM    374  CA  ARG A  23      49.862  58.360  48.235  1.00  0.00           C
ATOM    375  HA  ARG A  23      50.039  59.278  48.796  1.00  0.00           H
ATOM    376  CB  ARG A  23      51.187  57.946  47.478  1.00  0.00           C
ATOM    377  HB2 ARG A  23      51.660  58.815  47.020  1.00  0.00           H
ATOM    378  HB3 ARG A  23      51.882  57.584  48.235  1.00  0.00           H
ATOM    379  CG  ARG A  23      51.047  56.851  46.386  1.00  0.00           C
ATOM    380  HG2 ARG A  23      50.456  57.248  45.561  1.00  0.00           H
ATOM    381  HG3 ARG A  23      50.461  56.057  46.851  1.00  0.00           H
ATOM    382  CD  ARG A  23      52.409  56.431  45.895  1.00  0.00           C
ATOM    383  HD2 ARG A  23      53.019  56.237  46.778  1.00  0.00           H
ATOM    384  HD3 ARG A  23      52.859  57.201  45.267  1.00  0.00           H
ATOM    385  NE  ARG A  23      52.348  55.251  45.014  1.00  0.00           N
ATOM    386  HE  ARG A  23      51.411  54.893  44.898  1.00  0.00           H
ATOM    387  CZ  ARG A  23      53.346  54.740  44.368  1.00  0.00           C
ATOM    388  NH1 ARG A  23      54.540  55.255  44.363  1.00  0.00           N
ATOM    389 HH11 ARG A  23      54.801  56.072  44.897  1.00  0.00           H
ATOM    390 HH12 ARG A  23      55.250  54.670  43.946  1.00  0.00           H
ATOM    391  NH2 ARG A  23      53.179  53.633  43.717  1.00  0.00           N
ATOM    392 HH21 ARG A  23      52.249  53.285  43.535  1.00  0.00           H
ATOM    393 HH22 ARG A  23      53.939  53.265  43.163  1.00  0.00           H
ATOM    394  C   ARG A  23      48.637  58.407  47.292  1.00  0.00           C
ATOM    395  O   ARG A  23      47.934  57.396  47.160  1.00  0.00           O
ATOM    396  N   GLN A  24      48.323  59.569  46.637  1.00  0.00           N
ATOM    397  H   GLN A  24      49.072  60.245  46.674  1.00  0.00           H
ATOM    398  CA  GLN A  24      47.051  59.867  45.924  1.00  0.00           C
ATOM    399  HA  GLN A  24      46.443  58.969  45.816  1.00  0.00           H
ATOM    400  CB  GLN A  24      46.166  60.795  46.732  1.00  0.00           C
ATOM    401  HB2 GLN A  24      45.344  60.918  46.028  1.00  0.00           H
ATOM    402  HB3 GLN A  24      46.602  61.790  46.824  1.00  0.00           H
ATOM    403  CG  GLN A  24      45.717  60.227  48.089  1.00  0.00           C
ATOM    404  HG2 GLN A  24      44.819  60.808  48.300  1.00  0.00           H
ATOM    405  HG3 GLN A  24      45.612  59.145  48.002  1.00  0.00           H
ATOM    406  CD  GLN A  24      46.647  60.294  49.215  1.00  0.00           C
ATOM    407  OE1 GLN A  24      47.569  61.099  49.126  1.00  0.00           O
ATOM    408  NE2 GLN A  24      46.529  59.521  50.250  1.00  0.00           N
ATOM    409 HE21 GLN A  24      47.191  59.531  51.013  1.00  0.00           H
ATOM    410 HE22 GLN A  24      45.772  58.880  50.444  1.00  0.00           H
ATOM    411  C   GLN A  24      47.338  60.325  44.464  1.00  0.00           C
ATOM    412  O   GLN A  24      47.356  61.523  44.171  1.00  0.00           O
ATOM    413  N   ASN A  25      47.478  59.314  43.621  1.00  0.00           N
ATOM    414  H   ASN A  25      47.412  58.367  43.968  1.00  0.00           H
ATOM    415  CA  ASN A  25      47.503  59.416  42.141  1.00  0.00           C
ATOM    416  HA  ASN A  25      47.637  60.455  41.839  1.00  0.00           H
ATOM    417  CB  ASN A  25      48.648  58.572  41.702  1.00  0.00           C
ATOM    418  HB2 ASN A  25      48.638  57.595  42.186  1.00  0.00           H
ATOM    419  HB3 ASN A  25      48.510  58.315  40.651  1.00  0.00           H
ATOM    420  CG  ASN A  25      50.004  59.153  41.695  1.00  0.00           C
ATOM    421  OD1 ASN A  25      50.209  60.375  41.654  1.00  0.00           O
ATOM    422  ND2 ASN A  25      50.949  58.251  41.549  1.00  0.00           N
ATOM    423 HD21 ASN A  25      50.673  57.282  41.608  1.00  0.00           H
ATOM    424 HD22 ASN A  25      51.893  58.608  41.516  1.00  0.00           H
ATOM    425  C   ASN A  25      46.266  58.950  41.382  1.00  0.00           C
ATOM    426  O   ASN A  25      45.539  58.190  41.958  1.00  0.00           O
ATOM    427  N   LYS A  26      46.072  59.433  40.123  1.00  0.00           N
ATOM    428  H   LYS A  26      46.854  59.942  39.736  1.00  0.00           H
ATOM    429  CA  LYS A  26      44.792  59.311  39.400  1.00  0.00           C
ATOM    430  HA  LYS A  26      43.937  59.666  39.976  1.00  0.00           H
ATOM    431  CB  LYS A  26      44.800  60.179  38.179  1.00  0.00           C
ATOM    432  HB2 LYS A  26      45.510  59.759  37.467  1.00  0.00           H
ATOM    433  HB3 LYS A  26      45.037  61.181  38.538  1.00  0.00           H
ATOM    434  CG  LYS A  26      43.371  60.392  37.489  1.00  0.00           C
ATOM    435  HG2 LYS A  26      42.633  60.678  38.239  1.00  0.00           H
ATOM    436  HG3 LYS A  26      42.944  59.479  37.075  1.00  0.00           H
ATOM    437  CD  LYS A  26      43.455  61.345  36.295  1.00  0.00           C
ATOM    438  HD2 LYS A  26      43.965  62.266  36.579  1.00  0.00           H
ATOM    439  HD3 LYS A  26      44.060  61.004  35.455  1.00  0.00           H
ATOM    440  CE  LYS A  26      42.029  61.506  35.704  1.00  0.00           C
ATOM    441  HE2 LYS A  26      41.702  60.515  35.392  1.00  0.00           H
ATOM    442  HE3 LYS A  26      41.316  61.712  36.502  1.00  0.00           H
ATOM    443  NZ  LYS A  26      41.973  62.591  34.691  1.00  0.00           N
ATOM    444  HZ1 LYS A  26      42.221  63.506  35.039  1.00  0.00           H
ATOM    445  HZ2 LYS A  26      42.642  62.416  33.955  1.00  0.00           H
ATOM    446  HZ3 LYS A  26      41.052  62.718  34.296  1.00  0.00           H
ATOM    447  C   LYS A  26      44.410  57.904  38.946  1.00  0.00           C
ATOM    448  O   LYS A  26      45.228  57.319  38.268  1.00  0.00           O
ATOM    449  N   TYR A  27      43.183  57.395  39.131  1.00  0.00           N
ATOM    450  H   TYR A  27      42.482  58.046  39.454  1.00  0.00           H
ATOM    451  CA  TYR A  27      42.678  56.129  38.563  1.00  0.00           C
ATOM    452  HA  TYR A  27      43.538  55.632  38.113  1.00  0.00           H
ATOM    453  CB  TYR A  27      42.166  55.227  39.684  1.00  0.00           C
ATOM    454  HB2 TYR A  27      42.163  54.205  39.305  1.00  0.00           H
ATOM    455  HB3 TYR A  27      42.842  55.264  40.539  1.00  0.00           H
ATOM    456  CG  TYR A  27      40.770  55.537  40.166  1.00  0.00           C
ATOM    457  CD1 TYR A  27      39.618  55.084  39.430  1.00  0.00           C
ATOM    458  HD1 TYR A  27      39.653  54.512  38.514  1.00  0.00           H
ATOM    459  CE1 TYR A  27      38.341  55.406  39.976  1.00  0.00           C
ATOM    460  HE1 TYR A  27      37.403  55.215  39.475  1.00  0.00           H
ATOM    461  CZ  TYR A  27      38.224  56.258  41.087  1.00  0.00           C
ATOM    462  OH  TYR A  27      36.977  56.641  41.470  1.00  0.00           O
ATOM    463  HH  TYR A  27      37.055  57.208  42.241  1.00  0.00           H
ATOM    464  CE2 TYR A  27      39.332  56.758  41.743  1.00  0.00           C
ATOM    465  HE2 TYR A  27      39.235  57.454  42.563  1.00  0.00           H
ATOM    466  CD2 TYR A  27      40.593  56.364  41.242  1.00  0.00           C
ATOM    467  HD2 TYR A  27      41.507  56.830  41.579  1.00  0.00           H
ATOM    468  C   TYR A  27      41.714  56.408  37.447  1.00  0.00           C
ATOM    469  O   TYR A  27      41.216  57.525  37.347  1.00  0.00           O
ATOM    470  N   SER A  28      41.454  55.420  36.586  1.00  0.00           N
ATOM    471  H   SER A  28      41.815  54.495  36.773  1.00  0.00           H
ATOM    472  CA  SER A  28      40.230  55.475  35.756  1.00  0.00           C
ATOM    473  HA  SER A  28      39.518  56.215  36.123  1.00  0.00           H
ATOM    474  CB  SER A  28      40.633  55.663  34.280  1.00  0.00           C
ATOM    475  HB2 SER A  28      39.747  55.777  33.655  1.00  0.00           H
ATOM    476  HB3 SER A  28      41.233  54.829  33.917  1.00  0.00           H
ATOM    477  OG  SER A  28      41.467  56.761  33.955  1.00  0.00           O
ATOM    478  HG  SER A  28      40.978  57.411  33.444  1.00  0.00           H
ATOM    479  C   SER A  28      39.489  54.119  35.823  1.00  0.00           C
ATOM    480  O   SER A  28      40.168  53.109  36.024  1.00  0.00           O
ATOM    481  N   VAL A  29      38.121  54.008  35.882  1.00  0.00           N
ATOM    482  H   VAL A  29      37.529  54.793  35.653  1.00  0.00           H
ATOM    483  CA  VAL A  29      37.340  52.736  36.091  1.00  0.00           C
ATOM    484  HA  VAL A  29      38.130  51.985  36.095  1.00  0.00           H
ATOM    485  CB  VAL A  29      36.639  52.681  37.478  1.00  0.00           C
ATOM    486  HB  VAL A  29      37.433  52.714  38.224  1.00  0.00           H
ATOM    487  CG1 VAL A  29      35.596  53.798  37.693  1.00  0.00           C
ATOM    488 HG11 VAL A  29      35.038  53.400  38.541  1.00  0.00           H
ATOM    489 HG12 VAL A  29      36.025  54.800  37.690  1.00  0.00           H
ATOM    490 HG13 VAL A  29      34.841  53.667  36.917  1.00  0.00           H
ATOM    491  CG2 VAL A  29      35.884  51.332  37.510  1.00  0.00           C
ATOM    492 HG21 VAL A  29      36.521  50.490  37.236  1.00  0.00           H
ATOM    493 HG22 VAL A  29      35.612  51.215  38.559  1.00  0.00           H
ATOM    494 HG23 VAL A  29      35.001  51.315  36.871  1.00  0.00           H
ATOM    495  C   VAL A  29      36.451  52.448  34.884  1.00  0.00           C
ATOM    496  O   VAL A  29      35.502  53.141  34.542  1.00  0.00           O
ATOM    497  N   LEU A  30      36.820  51.326  34.191  1.00  0.00           N
ATOM    498  H   LEU A  30      37.713  50.876  34.332  1.00  0.00           H
ATOM    499  CA  LEU A  30      36.123  50.890  33.011  1.00  0.00           C
ATOM    500  HA  LEU A  30      35.720  51.712  32.419  1.00  0.00           H
ATOM    501  CB  LEU A  30      37.124  50.243  32.036  1.00  0.00           C
ATOM    502  HB2 LEU A  30      36.576  49.569  31.377  1.00  0.00           H
ATOM    503  HB3 LEU A  30      37.701  49.503  32.591  1.00  0.00           H
ATOM    504  CG  LEU A  30      38.151  51.145  31.294  1.00  0.00           C
ATOM    505  HG  LEU A  30      37.752  51.599  30.387  1.00  0.00           H
ATOM    506  CD1 LEU A  30      38.857  52.214  32.063  1.00  0.00           C
ATOM    507 HD11 LEU A  30      38.097  52.808  32.572  1.00  0.00           H
ATOM    508 HD12 LEU A  30      39.434  51.901  32.933  1.00  0.00           H
ATOM    509 HD13 LEU A  30      39.450  52.822  31.380  1.00  0.00           H
ATOM    510  CD2 LEU A  30      39.311  50.268  30.826  1.00  0.00           C
ATOM    511 HD21 LEU A  30      38.881  49.394  30.339  1.00  0.00           H
ATOM    512 HD22 LEU A  30      39.861  49.948  31.711  1.00  0.00           H
ATOM    513 HD23 LEU A  30      40.022  50.723  30.136  1.00  0.00           H
ATOM    514  C   LEU A  30      34.968  49.963  33.382  1.00  0.00           C
ATOM    515  O   LEU A  30      35.313  48.853  33.806  1.00  0.00           O
ATOM    516  N   LEU A  31      33.742  50.394  33.320  1.00  0.00           N
ATOM    517  H   LEU A  31      33.625  51.329  32.957  1.00  0.00           H
ATOM    518  CA  LEU A  31      32.557  49.702  33.754  1.00  0.00           C
ATOM    519  HA  LEU A  31      32.832  48.971  34.515  1.00  0.00           H
ATOM    520  CB  LEU A  31      31.582  50.640  34.376  1.00  0.00           C
ATOM    521  HB2 LEU A  31      30.626  50.247  34.722  1.00  0.00           H
ATOM    522  HB3 LEU A  31      31.318  51.456  33.703  1.00  0.00           H
ATOM    523  CG  LEU A  31      32.237  51.336  35.637  1.00  0.00           C
ATOM    524  HG  LEU A  31      33.133  51.888  35.354  1.00  0.00           H
ATOM    525  CD1 LEU A  31      31.229  52.410  36.091  1.00  0.00           C
ATOM    526 HD11 LEU A  31      31.736  52.777  36.983  1.00  0.00           H
ATOM    527 HD12 LEU A  31      31.064  53.265  35.435  1.00  0.00           H
ATOM    528 HD13 LEU A  31      30.248  51.952  36.219  1.00  0.00           H
ATOM    529  CD2 LEU A  31      32.534  50.447  36.857  1.00  0.00           C
ATOM    530 HD21 LEU A  31      31.570  50.004  37.106  1.00  0.00           H
ATOM    531 HD22 LEU A  31      33.255  49.654  36.657  1.00  0.00           H
ATOM    532 HD23 LEU A  31      32.859  51.057  37.700  1.00  0.00           H
ATOM    533  C   LEU A  31      31.932  48.928  32.606  1.00  0.00           C
ATOM    534  O   LEU A  31      31.288  49.540  31.767  1.00  0.00           O
ATOM    535  N   PRO A  32      32.228  47.603  32.438  1.00  0.00           N
ATOM    536  CD  PRO A  32      33.032  46.578  33.231  1.00  0.00           C
ATOM    537  HD2 PRO A  32      34.071  46.720  32.932  1.00  0.00           H
ATOM    538  HD3 PRO A  32      32.918  46.785  34.295  1.00  0.00           H
ATOM    539  CG  PRO A  32      32.618  45.182  32.807  1.00  0.00           C
ATOM    540  HG2 PRO A  32      31.676  44.800  33.200  1.00  0.00           H
ATOM    541  HG3 PRO A  32      33.486  44.562  33.034  1.00  0.00           H
ATOM    542  CB  PRO A  32      32.221  45.412  31.357  1.00  0.00           C
ATOM    543  HB2 PRO A  32      33.116  45.365  30.737  1.00  0.00           H
ATOM    544  HB3 PRO A  32      31.573  44.622  30.980  1.00  0.00           H
ATOM    545  CA  PRO A  32      31.513  46.837  31.406  1.00  0.00           C
ATOM    546  HA  PRO A  32      31.537  47.322  30.430  1.00  0.00           H
ATOM    547  C   PRO A  32      30.019  46.634  31.789  1.00  0.00           C
ATOM    548  O   PRO A  32      29.672  46.068  32.787  1.00  0.00           O
ATOM    549  N   THR A  33      29.082  47.198  31.011  1.00  0.00           N
ATOM    550  H   THR A  33      29.359  47.414  30.064  1.00  0.00           H
ATOM    551  CA  THR A  33      27.735  47.392  31.334  1.00  0.00           C
ATOM    552  HA  THR A  33      27.422  46.904  32.257  1.00  0.00           H
ATOM    553  CB  THR A  33      27.434  48.903  31.377  1.00  0.00           C
ATOM    554  HB  THR A  33      27.567  49.393  30.413  1.00  0.00           H
ATOM    555  CG2 THR A  33      25.992  49.307  31.766  1.00  0.00           C
ATOM    556 HG21 THR A  33      25.580  48.612  32.498  1.00  0.00           H
ATOM    557 HG22 THR A  33      26.072  50.287  32.236  1.00  0.00           H
ATOM    558 HG23 THR A  33      25.294  49.314  30.929  1.00  0.00           H
ATOM    559  OG1 THR A  33      28.258  49.534  32.321  1.00  0.00           O
ATOM    560  HG1 THR A  33      29.137  49.150  32.286  1.00  0.00           H
ATOM    561  C   THR A  33      26.876  46.721  30.281  1.00  0.00           C
ATOM    562  O   THR A  33      27.006  47.081  29.133  1.00  0.00           O
ATOM    563  N   TYR A  34      25.995  45.690  30.664  1.00  0.00           N
ATOM    564  H   TYR A  34      26.201  45.235  31.541  1.00  0.00           H
ATOM    565  CA  TYR A  34      24.963  45.272  29.748  1.00  0.00           C
ATOM    566  HA  TYR A  34      24.730  46.133  29.120  1.00  0.00           H
ATOM    567  CB  TYR A  34      25.548  44.134  28.836  1.00  0.00           C
ATOM    568  HB2 TYR A  34      26.090  43.458  29.497  1.00  0.00           H
ATOM    569  HB3 TYR A  34      26.320  44.609  28.231  1.00  0.00           H
ATOM    570  CG  TYR A  34      24.556  43.501  27.946  1.00  0.00           C
ATOM    571  CD1 TYR A  34      24.357  42.105  28.000  1.00  0.00           C
ATOM    572  HD1 TYR A  34      24.872  41.544  28.766  1.00  0.00           H
ATOM    573  CE1 TYR A  34      23.435  41.504  27.187  1.00  0.00           C
ATOM    574  HE1 TYR A  34      23.146  40.502  27.467  1.00  0.00           H
ATOM    575  CZ  TYR A  34      22.695  42.260  26.232  1.00  0.00           C
ATOM    576  OH  TYR A  34      21.626  41.708  25.513  1.00  0.00           O
ATOM    577  HH  TYR A  34      21.254  42.202  24.778  1.00  0.00           H
ATOM    578  CE2 TYR A  34      22.993  43.671  26.076  1.00  0.00           C
ATOM    579  HE2 TYR A  34      22.532  44.295  25.325  1.00  0.00           H
ATOM    580  CD2 TYR A  34      23.862  44.276  26.952  1.00  0.00           C
ATOM    581  HD2 TYR A  34      24.033  45.327  26.767  1.00  0.00           H
ATOM    582  C   TYR A  34      23.688  44.864  30.497  1.00  0.00           C
ATOM    583  O   TYR A  34      23.794  43.913  31.272  1.00  0.00           O
ATOM    584  N   ASN A  35      22.520  45.379  30.044  1.00  0.00           N
ATOM    585  H   ASN A  35      22.547  46.056  29.296  1.00  0.00           H
ATOM    586  CA  ASN A  35      21.219  45.082  30.683  1.00  0.00           C
ATOM    587  HA  ASN A  35      20.490  45.772  30.255  1.00  0.00           H
ATOM    588  CB  ASN A  35      20.644  43.729  30.179  1.00  0.00           C
ATOM    589  HB2 ASN A  35      21.389  42.937  30.248  1.00  0.00           H
ATOM    590  HB3 ASN A  35      19.721  43.531  30.725  1.00  0.00           H
ATOM    591  CG  ASN A  35      20.088  43.759  28.748  1.00  0.00           C
ATOM    592  OD1 ASN A  35      19.822  44.776  28.243  1.00  0.00           O
ATOM    593  ND2 ASN A  35      20.034  42.636  28.126  1.00  0.00           N
ATOM    594 HD21 ASN A  35      20.318  41.862  28.710  1.00  0.00           H
ATOM    595 HD22 ASN A  35      19.832  42.521  27.143  1.00  0.00           H
ATOM    596  C   ASN A  35      21.320  45.242  32.258  1.00  0.00           C
ATOM    597  O   ASN A  35      21.025  44.258  32.948  1.00  0.00           O
ATOM    598  N   GLU A  36      21.753  46.332  32.782  1.00  0.00           N
ATOM    599  H   GLU A  36      21.951  47.072  32.124  1.00  0.00           H
ATOM    600  CA  GLU A  36      21.849  46.559  34.227  1.00  0.00           C
ATOM    601  HA  GLU A  36      21.454  45.675  34.728  1.00  0.00           H
ATOM    602  CB  GLU A  36      23.397  46.719  34.604  1.00  0.00           C
ATOM    603  HB2 GLU A  36      23.997  47.364  33.962  1.00  0.00           H
ATOM    604  HB3 GLU A  36      23.427  47.176  35.593  1.00  0.00           H
ATOM    605  CG  GLU A  36      24.207  45.388  34.794  1.00  0.00           C
ATOM    606  HG2 GLU A  36      25.116  45.570  35.368  1.00  0.00           H
ATOM    607  HG3 GLU A  36      24.427  45.125  33.760  1.00  0.00           H
ATOM    608  CD  GLU A  36      23.386  44.314  35.448  1.00  0.00           C
ATOM    609  OE1 GLU A  36      22.900  44.522  36.600  1.00  0.00           O
ATOM    610  OE2 GLU A  36      23.358  43.232  34.860  1.00  0.00           O
ATOM    611  C   GLU A  36      20.964  47.658  34.939  1.00  0.00           C
ATOM    612  O   GLU A  36      20.658  47.557  36.153  1.00  0.00           O
ATOM    613  N   ARG A  37      20.394  48.610  34.174  1.00  0.00           N
ATOM    614  H   ARG A  37      20.507  48.428  33.187  1.00  0.00           H
ATOM    615  CA  ARG A  37      19.440  49.674  34.534  1.00  0.00           C
ATOM    616  HA  ARG A  37      19.681  50.431  33.787  1.00  0.00           H
ATOM    617  CB  ARG A  37      17.906  49.357  34.213  1.00  0.00           C
ATOM    618  HB2 ARG A  37      17.783  49.369  33.130  1.00  0.00           H
ATOM    619  HB3 ARG A  37      17.276  50.130  34.654  1.00  0.00           H
ATOM    620  CG  ARG A  37      17.470  48.021  34.823  1.00  0.00           C
ATOM    621  HG2 ARG A  37      17.892  47.309  34.114  1.00  0.00           H
ATOM    622  HG3 ARG A  37      18.008  47.937  35.767  1.00  0.00           H
ATOM    623  CD  ARG A  37      15.973  47.807  34.994  1.00  0.00           C
ATOM    624  HD2 ARG A  37      15.886  46.904  35.598  1.00  0.00           H
ATOM    625  HD3 ARG A  37      15.581  48.747  35.381  1.00  0.00           H
ATOM    626  NE  ARG A  37      15.344  47.529  33.621  1.00  0.00           N
ATOM    627  HE  ARG A  37      15.554  46.632  33.207  1.00  0.00           H
ATOM    628  CZ  ARG A  37      14.258  48.149  33.145  1.00  0.00           C
ATOM    629  NH1 ARG A  37      13.644  49.148  33.670  1.00  0.00           N
ATOM    630 HH11 ARG A  37      13.785  49.346  34.650  1.00  0.00           H
ATOM    631 HH12 ARG A  37      12.919  49.662  33.190  1.00  0.00           H
ATOM    632  NH2 ARG A  37      13.788  47.703  32.068  1.00  0.00           N
ATOM    633 HH21 ARG A  37      14.221  46.870  31.697  1.00  0.00           H
ATOM    634 HH22 ARG A  37      13.025  48.171  31.600  1.00  0.00           H
ATOM    635  C   ARG A  37      19.643  50.348  35.843  1.00  0.00           C
ATOM    636  O   ARG A  37      20.644  50.984  36.008  1.00  0.00           O
ATOM    637  N   GLU A  38      18.847  50.007  36.842  1.00  0.00           N
ATOM    638  H   GLU A  38      17.948  49.628  36.580  1.00  0.00           H
ATOM    639  CA  GLU A  38      18.938  50.581  38.266  1.00  0.00           C
ATOM    640  HA  GLU A  38      18.770  51.650  38.139  1.00  0.00           H
ATOM    641  CB  GLU A  38      17.822  50.033  39.069  1.00  0.00           C
ATOM    642  HB2 GLU A  38      17.882  50.364  40.106  1.00  0.00           H
ATOM    643  HB3 GLU A  38      17.874  48.949  38.958  1.00  0.00           H
ATOM    644  CG  GLU A  38      16.386  50.373  38.560  1.00  0.00           C
ATOM    645  HG2 GLU A  38      16.123  49.921  37.603  1.00  0.00           H
ATOM    646  HG3 GLU A  38      15.643  50.026  39.278  1.00  0.00           H
ATOM    647  CD  GLU A  38      16.100  51.853  38.580  1.00  0.00           C
ATOM    648  OE1 GLU A  38      16.575  52.576  39.477  1.00  0.00           O
ATOM    649  OE2 GLU A  38      15.373  52.379  37.681  1.00  0.00           O
ATOM    650  C   GLU A  38      20.241  50.383  39.052  1.00  0.00           C
ATOM    651  O   GLU A  38      20.465  51.121  39.984  1.00  0.00           O
ATOM    652  N   ASN A  39      21.163  49.555  38.697  1.00  0.00           N
ATOM    653  H   ASN A  39      20.902  48.819  38.055  1.00  0.00           H
ATOM    654  CA  ASN A  39      22.438  49.378  39.398  1.00  0.00           C
ATOM    655  HA  ASN A  39      22.194  49.376  40.460  1.00  0.00           H
ATOM    656  CB  ASN A  39      22.855  47.921  38.955  1.00  0.00           C
ATOM    657  HB2 ASN A  39      23.840  47.710  39.372  1.00  0.00           H
ATOM    658  HB3 ASN A  39      22.993  47.992  37.876  1.00  0.00           H
ATOM    659  CG  ASN A  39      21.875  46.835  39.306  1.00  0.00           C
ATOM    660  OD1 ASN A  39      20.948  46.984  40.170  1.00  0.00           O
ATOM    661  ND2 ASN A  39      22.171  45.623  38.924  1.00  0.00           N
ATOM    662 HD21 ASN A  39      22.859  45.427  38.211  1.00  0.00           H
ATOM    663 HD22 ASN A  39      21.594  44.862  39.255  1.00  0.00           H
ATOM    664  C   ASN A  39      23.432  50.469  39.174  1.00  0.00           C
ATOM    665  O   ASN A  39      24.237  50.664  40.050  1.00  0.00           O
ATOM    666  N   LEU A  40      23.370  51.154  38.003  1.00  0.00           N
ATOM    667  H   LEU A  40      22.725  50.895  37.271  1.00  0.00           H
ATOM    668  CA  LEU A  40      24.514  52.067  37.798  1.00  0.00           C
ATOM    669  HA  LEU A  40      25.476  51.663  38.113  1.00  0.00           H
ATOM    670  CB  LEU A  40      24.606  52.593  36.313  1.00  0.00           C
ATOM    671  HB2 LEU A  40      25.109  53.556  36.216  1.00  0.00           H
ATOM    672  HB3 LEU A  40      23.573  52.817  36.049  1.00  0.00           H
ATOM    673  CG  LEU A  40      25.113  51.429  35.419  1.00  0.00           C
ATOM    674  HG  LEU A  40      25.098  51.794  34.392  1.00  0.00           H
ATOM    675  CD1 LEU A  40      26.615  51.108  35.639  1.00  0.00           C
ATOM    676 HD11 LEU A  40      27.094  50.960  34.671  1.00  0.00           H
ATOM    677 HD12 LEU A  40      26.773  50.233  36.269  1.00  0.00           H
ATOM    678 HD13 LEU A  40      27.102  51.976  36.082  1.00  0.00           H
ATOM    679  CD2 LEU A  40      24.376  50.109  35.398  1.00  0.00           C
ATOM    680 HD21 LEU A  40      24.644  49.609  34.467  1.00  0.00           H
ATOM    681 HD22 LEU A  40      23.286  50.117  35.399  1.00  0.00           H
ATOM    682 HD23 LEU A  40      24.598  49.439  36.229  1.00  0.00           H
ATOM    683  C   LEU A  40      24.453  53.343  38.681  1.00  0.00           C
ATOM    684  O   LEU A  40      25.542  53.699  39.131  1.00  0.00           O
ATOM    685  N   PRO A  41      23.291  54.042  38.858  1.00  0.00           N
ATOM    686  CD  PRO A  41      22.023  53.831  38.154  1.00  0.00           C
ATOM    687  HD2 PRO A  41      22.071  53.601  37.089  1.00  0.00           H
ATOM    688  HD3 PRO A  41      21.437  53.056  38.647  1.00  0.00           H
ATOM    689  CG  PRO A  41      21.355  55.180  38.309  1.00  0.00           C
ATOM    690  HG2 PRO A  41      20.275  55.035  38.304  1.00  0.00           H
ATOM    691  HG3 PRO A  41      21.564  55.852  37.477  1.00  0.00           H
ATOM    692  CB  PRO A  41      21.829  55.767  39.609  1.00  0.00           C
ATOM    693  HB2 PRO A  41      21.877  56.851  39.509  1.00  0.00           H
ATOM    694  HB3 PRO A  41      21.206  55.470  40.453  1.00  0.00           H
ATOM    695  CA  PRO A  41      23.228  55.241  39.690  1.00  0.00           C
ATOM    696  HA  PRO A  41      23.886  55.984  39.241  1.00  0.00           H
ATOM    697  C   PRO A  41      23.744  55.006  41.104  1.00  0.00           C
ATOM    698  O   PRO A  41      24.262  55.883  41.697  1.00  0.00           O
ATOM    699  N   LEU A  42      23.500  53.776  41.594  1.00  0.00           N
ATOM    700  H   LEU A  42      22.885  53.217  41.020  1.00  0.00           H
ATOM    701  CA  LEU A  42      23.826  53.253  42.878  1.00  0.00           C
ATOM    702  HA  LEU A  42      23.668  54.050  43.604  1.00  0.00           H
ATOM    703  CB  LEU A  42      23.001  52.045  43.146  1.00  0.00           C
ATOM    704  HB2 LEU A  42      23.145  51.369  42.303  1.00  0.00           H
ATOM    705  HB3 LEU A  42      23.424  51.532  44.010  1.00  0.00           H
ATOM    706  CG  LEU A  42      21.429  52.248  43.347  1.00  0.00           C
ATOM    707  HG  LEU A  42      21.042  52.807  42.495  1.00  0.00           H
ATOM    708  CD1 LEU A  42      20.837  50.876  43.499  1.00  0.00           C
ATOM    709 HD11 LEU A  42      21.311  50.417  44.367  1.00  0.00           H
ATOM    710 HD12 LEU A  42      19.757  51.019  43.489  1.00  0.00           H
ATOM    711 HD13 LEU A  42      20.996  50.255  42.618  1.00  0.00           H
ATOM    712  CD2 LEU A  42      21.265  53.054  44.675  1.00  0.00           C
ATOM    713 HD21 LEU A  42      21.682  54.046  44.499  1.00  0.00           H
ATOM    714 HD22 LEU A  42      21.669  52.466  45.499  1.00  0.00           H
ATOM    715 HD23 LEU A  42      20.230  53.301  44.912  1.00  0.00           H
ATOM    716  C   LEU A  42      25.270  52.991  43.095  1.00  0.00           C
ATOM    717  O   LEU A  42      25.911  53.779  43.841  1.00  0.00           O
ATOM    718  N   ILE A  43      25.846  52.131  42.239  1.00  0.00           N
ATOM    719  H   ILE A  43      25.330  51.623  41.536  1.00  0.00           H
ATOM    720  CA  ILE A  43      27.345  51.903  42.252  1.00  0.00           C
ATOM    721  HA  ILE A  43      27.647  51.685  43.276  1.00  0.00           H
ATOM    722  CB  ILE A  43      27.759  50.661  41.448  1.00  0.00           C
ATOM    723  HB  ILE A  43      28.844  50.578  41.513  1.00  0.00           H
ATOM    724  CG2 ILE A  43      27.203  49.326  41.850  1.00  0.00           C
ATOM    725 HG21 ILE A  43      27.534  49.177  42.877  1.00  0.00           H
ATOM    726 HG22 ILE A  43      27.484  48.465  41.243  1.00  0.00           H
ATOM    727 HG23 ILE A  43      26.117  49.409  41.798  1.00  0.00           H
ATOM    728  CG1 ILE A  43      27.478  50.912  39.967  1.00  0.00           C
ATOM    729 HG12 ILE A  43      27.137  51.924  39.747  1.00  0.00           H
ATOM    730 HG13 ILE A  43      26.725  50.208  39.615  1.00  0.00           H
ATOM    731  CD1 ILE A  43      28.725  50.739  39.078  1.00  0.00           C
ATOM    732 HD11 ILE A  43      28.213  50.996  38.150  1.00  0.00           H
ATOM    733 HD12 ILE A  43      29.054  49.701  39.023  1.00  0.00           H
ATOM    734 HD13 ILE A  43      29.508  51.445  39.352  1.00  0.00           H
ATOM    735  C   ILE A  43      28.116  53.211  41.958  1.00  0.00           C
ATOM    736  O   ILE A  43      29.048  53.486  42.728  1.00  0.00           O
ATOM    737  N   VAL A  44      27.629  54.136  41.066  1.00  0.00           N
ATOM    738  H   VAL A  44      26.804  53.814  40.581  1.00  0.00           H
ATOM    739  CA  VAL A  44      28.384  55.369  40.793  1.00  0.00           C
ATOM    740  HA  VAL A  44      29.448  55.132  40.762  1.00  0.00           H
ATOM    741  CB  VAL A  44      27.945  55.987  39.364  1.00  0.00           C
ATOM    742  HB  VAL A  44      26.881  56.222  39.368  1.00  0.00           H
ATOM    743  CG1 VAL A  44      28.760  57.245  39.143  1.00  0.00           C
ATOM    744 HG11 VAL A  44      28.526  58.089  39.792  1.00  0.00           H
ATOM    745 HG12 VAL A  44      29.818  57.011  39.027  1.00  0.00           H
ATOM    746 HG13 VAL A  44      28.439  57.539  38.144  1.00  0.00           H
ATOM    747  CG2 VAL A  44      28.343  54.999  38.223  1.00  0.00           C
ATOM    748 HG21 VAL A  44      29.417  55.006  38.040  1.00  0.00           H
ATOM    749 HG22 VAL A  44      27.950  55.400  37.289  1.00  0.00           H
ATOM    750 HG23 VAL A  44      27.912  54.016  38.415  1.00  0.00           H
ATOM    751  C   VAL A  44      28.283  56.314  41.909  1.00  0.00           C
ATOM    752  O   VAL A  44      29.264  56.996  42.276  1.00  0.00           O
ATOM    753  N   TRP A  45      27.222  56.345  42.708  1.00  0.00           N
ATOM    754  H   TRP A  45      26.449  55.696  42.723  1.00  0.00           H
ATOM    755  CA  TRP A  45      27.224  57.227  43.917  1.00  0.00           C
ATOM    756  HA  TRP A  45      27.708  58.173  43.673  1.00  0.00           H
ATOM    757  CB  TRP A  45      25.812  57.554  44.411  1.00  0.00           C
ATOM    758  HB2 TRP A  45      25.289  56.601  44.489  1.00  0.00           H
ATOM    759  HB3 TRP A  45      25.301  58.058  43.591  1.00  0.00           H
ATOM    760  CG  TRP A  45      25.634  58.281  45.743  1.00  0.00           C
ATOM    761  CD1 TRP A  45      25.522  59.603  45.917  1.00  0.00           C
ATOM    762  HD1 TRP A  45      25.515  60.321  45.110  1.00  0.00           H
ATOM    763  NE1 TRP A  45      25.456  59.866  47.231  1.00  0.00           N
ATOM    764  HE1 TRP A  45      25.303  60.782  47.627  1.00  0.00           H
ATOM    765  CE2 TRP A  45      25.522  58.691  47.982  1.00  0.00           C
ATOM    766  CZ2 TRP A  45      25.413  58.505  49.392  1.00  0.00           C
ATOM    767  HZ2 TRP A  45      25.292  59.274  50.140  1.00  0.00           H
ATOM    768  CH2 TRP A  45      25.483  57.199  49.875  1.00  0.00           C
ATOM    769  HH2 TRP A  45      25.215  57.049  50.911  1.00  0.00           H
ATOM    770  CZ3 TRP A  45      25.633  56.125  49.005  1.00  0.00           C
ATOM    771  HZ3 TRP A  45      25.668  55.135  49.436  1.00  0.00           H
ATOM    772  CE3 TRP A  45      25.759  56.344  47.597  1.00  0.00           C
ATOM    773  HE3 TRP A  45      25.760  55.450  46.992  1.00  0.00           H
ATOM    774  CD2 TRP A  45      25.626  57.598  47.049  1.00  0.00           C
ATOM    775  C   TRP A  45      28.113  56.611  45.056  1.00  0.00           C
ATOM    776  O   TRP A  45      28.738  57.409  45.742  1.00  0.00           O
ATOM    777  N   LEU A  46      28.401  55.345  45.034  1.00  0.00           N
ATOM    778  H   LEU A  46      27.896  54.742  44.400  1.00  0.00           H
ATOM    779  CA  LEU A  46      29.326  54.769  45.974  1.00  0.00           C
ATOM    780  HA  LEU A  46      29.188  55.261  46.937  1.00  0.00           H
ATOM    781  CB  LEU A  46      29.103  53.251  46.003  1.00  0.00           C
ATOM    782  HB2 LEU A  46      29.910  52.729  46.516  1.00  0.00           H
ATOM    783  HB3 LEU A  46      29.033  52.807  45.009  1.00  0.00           H
ATOM    784  CG  LEU A  46      27.842  52.800  46.768  1.00  0.00           C
ATOM    785  HG  LEU A  46      26.963  53.396  46.524  1.00  0.00           H
ATOM    786  CD1 LEU A  46      27.537  51.396  46.513  1.00  0.00           C
ATOM    787 HD11 LEU A  46      27.138  51.257  45.508  1.00  0.00           H
ATOM    788 HD12 LEU A  46      28.381  50.734  46.707  1.00  0.00           H
ATOM    789 HD13 LEU A  46      26.674  51.194  47.147  1.00  0.00           H
ATOM    790  CD2 LEU A  46      27.945  52.932  48.276  1.00  0.00           C
ATOM    791 HD21 LEU A  46      28.169  53.985  48.444  1.00  0.00           H
ATOM    792 HD22 LEU A  46      28.828  52.378  48.597  1.00  0.00           H
ATOM    793 HD23 LEU A  46      27.090  52.604  48.868  1.00  0.00           H
ATOM    794  C   LEU A  46      30.792  54.952  45.646  1.00  0.00           C
ATOM    795  O   LEU A  46      31.668  54.914  46.481  1.00  0.00           O
ATOM    796  N   LEU A  47      31.089  55.188  44.330  1.00  0.00           N
ATOM    797  H   LEU A  47      30.317  55.326  43.693  1.00  0.00           H
ATOM    798  CA  LEU A  47      32.452  55.668  43.896  1.00  0.00           C
ATOM    799  HA  LEU A  47      33.179  54.986  44.338  1.00  0.00           H
ATOM    800  CB  LEU A  47      32.496  55.520  42.379  1.00  0.00           C
ATOM    801  HB2 LEU A  47      31.505  55.737  41.982  1.00  0.00           H
ATOM    802  HB3 LEU A  47      33.270  56.189  42.001  1.00  0.00           H
ATOM    803  CG  LEU A  47      33.002  54.161  41.880  1.00  0.00           C
ATOM    804  HG  LEU A  47      32.724  53.387  42.596  1.00  0.00           H
ATOM    805  CD1 LEU A  47      32.375  53.954  40.528  1.00  0.00           C
ATOM    806 HD11 LEU A  47      32.445  54.808  39.854  1.00  0.00           H
ATOM    807 HD12 LEU A  47      32.746  52.988  40.183  1.00  0.00           H
ATOM    808 HD13 LEU A  47      31.315  53.720  40.624  1.00  0.00           H
ATOM    809  CD2 LEU A  47      34.502  54.082  41.653  1.00  0.00           C
ATOM    810 HD21 LEU A  47      34.993  54.655  40.867  1.00  0.00           H
ATOM    811 HD22 LEU A  47      34.890  53.101  41.378  1.00  0.00           H
ATOM    812 HD23 LEU A  47      35.004  54.359  42.580  1.00  0.00           H
ATOM    813  C   LEU A  47      32.744  57.034  44.387  1.00  0.00           C
ATOM    814  O   LEU A  47      33.725  57.161  45.088  1.00  0.00           O
ATOM    815  N   VAL A  48      31.819  57.990  44.340  1.00  0.00           N
ATOM    816  H   VAL A  48      30.973  57.821  43.814  1.00  0.00           H
ATOM    817  CA  VAL A  48      32.185  59.261  44.855  1.00  0.00           C
ATOM    818  HA  VAL A  48      33.225  59.496  44.628  1.00  0.00           H
ATOM    819  CB  VAL A  48      31.224  60.324  44.289  1.00  0.00           C
ATOM    820  HB  VAL A  48      31.418  60.518  43.234  1.00  0.00           H
ATOM    821  CG1 VAL A  48      29.745  59.977  44.373  1.00  0.00           C
ATOM    822 HG11 VAL A  48      29.168  60.780  43.914  1.00  0.00           H
ATOM    823 HG12 VAL A  48      29.436  59.056  43.880  1.00  0.00           H
ATOM    824 HG13 VAL A  48      29.384  59.996  45.402  1.00  0.00           H
ATOM    825  CG2 VAL A  48      31.400  61.678  44.864  1.00  0.00           C
ATOM    826 HG21 VAL A  48      32.411  62.037  44.671  1.00  0.00           H
ATOM    827 HG22 VAL A  48      30.703  62.442  44.520  1.00  0.00           H
ATOM    828 HG23 VAL A  48      31.163  61.685  45.927  1.00  0.00           H
ATOM    829  C   VAL A  48      32.282  59.261  46.381  1.00  0.00           C
ATOM    830  O   VAL A  48      33.076  59.916  47.048  1.00  0.00           O
ATOM    831  N   LYS A  49      31.385  58.496  47.025  1.00  0.00           N
ATOM    832  H   LYS A  49      30.833  57.967  46.366  1.00  0.00           H
ATOM    833  CA  LYS A  49      31.376  58.307  48.474  1.00  0.00           C
ATOM    834  HA  LYS A  49      31.292  59.261  48.994  1.00  0.00           H
ATOM    835  CB  LYS A  49      30.079  57.575  48.849  1.00  0.00           C
ATOM    836  HB2 LYS A  49      30.029  56.619  48.327  1.00  0.00           H
ATOM    837  HB3 LYS A  49      29.278  58.246  48.536  1.00  0.00           H
ATOM    838  CG  LYS A  49      29.960  57.199  50.364  1.00  0.00           C
ATOM    839  HG2 LYS A  49      30.605  56.354  50.606  1.00  0.00           H
ATOM    840  HG3 LYS A  49      30.359  58.042  50.930  1.00  0.00           H
ATOM    841  CD  LYS A  49      28.499  56.919  50.818  1.00  0.00           C
ATOM    842  HD2 LYS A  49      28.131  55.945  50.494  1.00  0.00           H
ATOM    843  HD3 LYS A  49      27.804  57.614  50.348  1.00  0.00           H
ATOM    844  CE  LYS A  49      28.341  56.847  52.374  1.00  0.00           C
ATOM    845  HE2 LYS A  49      29.093  56.123  52.686  1.00  0.00           H
ATOM    846  HE3 LYS A  49      27.376  56.386  52.583  1.00  0.00           H
ATOM    847  NZ  LYS A  49      28.456  58.119  53.098  1.00  0.00           N
ATOM    848  HZ1 LYS A  49      29.214  58.731  52.830  1.00  0.00           H
ATOM    849  HZ2 LYS A  49      28.468  58.021  54.103  1.00  0.00           H
ATOM    850  HZ3 LYS A  49      27.639  58.690  52.933  1.00  0.00           H
ATOM    851  C   LYS A  49      32.727  57.810  49.031  1.00  0.00           C
ATOM    852  O   LYS A  49      33.004  58.073  50.174  1.00  0.00           O
ATOM    853  N   SER A  50      33.497  57.028  48.214  1.00  0.00           N
ATOM    854  H   SER A  50      33.088  56.736  47.337  1.00  0.00           H
ATOM    855  CA  SER A  50      34.833  56.578  48.547  1.00  0.00           C
ATOM    856  HA  SER A  50      34.909  56.496  49.631  1.00  0.00           H
ATOM    857  CB  SER A  50      35.030  55.092  48.041  1.00  0.00           C
ATOM    858  HB2 SER A  50      35.946  54.741  48.516  1.00  0.00           H
ATOM    859  HB3 SER A  50      34.308  54.298  48.233  1.00  0.00           H
ATOM    860  OG  SER A  50      35.121  55.074  46.599  1.00  0.00           O
ATOM    861  HG  SER A  50      34.287  55.421  46.273  1.00  0.00           H
ATOM    862  C   SER A  50      35.872  57.536  48.140  1.00  0.00           C
ATOM    863  O   SER A  50      36.550  58.039  49.001  1.00  0.00           O
ATOM    864  N   PHE A  51      35.963  57.946  46.835  1.00  0.00           N
ATOM    865  H   PHE A  51      35.302  57.490  46.222  1.00  0.00           H
ATOM    866  CA  PHE A  51      37.168  58.646  46.347  1.00  0.00           C
ATOM    867  HA  PHE A  51      38.058  58.216  46.807  1.00  0.00           H
ATOM    868  CB  PHE A  51      37.284  58.553  44.794  1.00  0.00           C
ATOM    869  HB2 PHE A  51      38.292  58.866  44.519  1.00  0.00           H
ATOM    870  HB3 PHE A  51      37.256  57.526  44.429  1.00  0.00           H
ATOM    871  CG  PHE A  51      36.378  59.335  43.887  1.00  0.00           C
ATOM    872  CD1 PHE A  51      36.211  60.746  44.066  1.00  0.00           C
ATOM    873  HD1 PHE A  51      36.951  61.290  44.635  1.00  0.00           H
ATOM    874  CE1 PHE A  51      35.150  61.437  43.399  1.00  0.00           C
ATOM    875  HE1 PHE A  51      35.147  62.503  43.571  1.00  0.00           H
ATOM    876  CZ  PHE A  51      34.316  60.836  42.468  1.00  0.00           C
ATOM    877  HZ  PHE A  51      33.636  61.439  41.884  1.00  0.00           H
ATOM    878  CE2 PHE A  51      34.518  59.464  42.241  1.00  0.00           C
ATOM    879  HE2 PHE A  51      33.818  58.946  41.601  1.00  0.00           H
ATOM    880  CD2 PHE A  51      35.449  58.746  43.009  1.00  0.00           C
ATOM    881  HD2 PHE A  51      35.427  57.667  42.994  1.00  0.00           H
ATOM    882  C   PHE A  51      37.190  60.070  46.819  1.00  0.00           C
ATOM    883  O   PHE A  51      38.316  60.553  47.084  1.00  0.00           O
ATOM    884  N   SER A  52      36.045  60.723  47.091  1.00  0.00           N
ATOM    885  H   SER A  52      35.164  60.275  46.884  1.00  0.00           H
ATOM    886  CA  SER A  52      36.100  62.107  47.761  1.00  0.00           C
ATOM    887  HA  SER A  52      36.766  62.722  47.154  1.00  0.00           H
ATOM    888  CB  SER A  52      34.806  62.833  47.737  1.00  0.00           C
ATOM    889  HB2 SER A  52      34.149  62.451  48.519  1.00  0.00           H
ATOM    890  HB3 SER A  52      34.348  62.763  46.750  1.00  0.00           H
ATOM    891  OG  SER A  52      35.078  64.167  47.868  1.00  0.00           O
ATOM    892  HG  SER A  52      34.254  64.619  47.675  1.00  0.00           H
ATOM    893  C   SER A  52      36.687  61.976  49.136  1.00  0.00           C
ATOM    894  O   SER A  52      37.511  62.910  49.489  1.00  0.00           O
ATOM    895  N   GLU A  53      36.347  60.965  49.950  1.00  0.00           N
ATOM    896  H   GLU A  53      35.754  60.221  49.613  1.00  0.00           H
ATOM    897  CA  GLU A  53      36.896  60.697  51.341  1.00  0.00           C
ATOM    898  HA  GLU A  53      36.751  61.613  51.914  1.00  0.00           H
ATOM    899  CB  GLU A  53      36.177  59.496  51.889  1.00  0.00           C
ATOM    900  HB2 GLU A  53      35.554  59.053  51.113  1.00  0.00           H
ATOM    901  HB3 GLU A  53      36.894  58.703  52.103  1.00  0.00           H
ATOM    902  CG  GLU A  53      35.330  59.701  53.223  1.00  0.00           C
ATOM    903  HG2 GLU A  53      34.815  58.769  53.456  1.00  0.00           H
ATOM    904  HG3 GLU A  53      34.630  60.530  53.120  1.00  0.00           H
ATOM    905  CD  GLU A  53      36.313  59.965  54.409  1.00  0.00           C
ATOM    906  OE1 GLU A  53      37.046  59.041  54.772  1.00  0.00           O
ATOM    907  OE2 GLU A  53      36.479  61.167  54.644  1.00  0.00           O
ATOM    908  C   GLU A  53      38.423  60.416  51.239  1.00  0.00           C
ATOM    909  O   GLU A  53      39.180  60.819  52.122  1.00  0.00           O
ATOM    910  N   SER A  54      38.774  59.702  50.145  1.00  0.00           N
ATOM    911  H   SER A  54      38.010  59.469  49.527  1.00  0.00           H
ATOM    912  CA  SER A  54      40.160  59.167  49.902  1.00  0.00           C
ATOM    913  HA  SER A  54      40.404  58.762  50.883  1.00  0.00           H
ATOM    914  CB  SER A  54      40.053  58.084  48.842  1.00  0.00           C
ATOM    915  HB2 SER A  54      39.837  58.557  47.884  1.00  0.00           H
ATOM    916  HB3 SER A  54      39.334  57.316  49.126  1.00  0.00           H
ATOM    917  OG  SER A  54      41.175  57.297  48.746  1.00  0.00           O
ATOM    918  HG  SER A  54      41.134  56.762  49.542  1.00  0.00           H
ATOM    919  C   SER A  54      41.138  60.243  49.448  1.00  0.00           C
ATOM    920  O   SER A  54      42.348  60.172  49.720  1.00  0.00           O
ATOM    921  N   GLY A  55      40.593  61.192  48.669  1.00  0.00           N
ATOM    922  H   GLY A  55      39.624  61.035  48.430  1.00  0.00           H
ATOM    923  CA  GLY A  55      41.284  62.362  48.084  1.00  0.00           C
ATOM    924  HA2 GLY A  55      42.200  62.631  48.609  1.00  0.00           H
ATOM    925  HA3 GLY A  55      40.573  63.187  48.125  1.00  0.00           H
ATOM    926  C   GLY A  55      41.837  62.186  46.663  1.00  0.00           C
ATOM    927  O   GLY A  55      42.523  63.100  46.175  1.00  0.00           O
ATOM    928  N   ILE A  56      41.664  60.966  46.111  1.00  0.00           N
ATOM    929  H   ILE A  56      41.210  60.262  46.676  1.00  0.00           H
ATOM    930  CA  ILE A  56      42.236  60.632  44.847  1.00  0.00           C
ATOM    931  HA  ILE A  56      43.229  61.081  44.855  1.00  0.00           H
ATOM    932  CB  ILE A  56      42.406  59.034  44.735  1.00  0.00           C
ATOM    933  HB  ILE A  56      43.073  58.834  43.896  1.00  0.00           H
ATOM    934  CG2 ILE A  56      43.225  58.513  45.935  1.00  0.00           C
ATOM    935 HG21 ILE A  56      43.543  57.485  45.764  1.00  0.00           H
ATOM    936 HG22 ILE A  56      42.715  58.573  46.897  1.00  0.00           H
ATOM    937 HG23 ILE A  56      43.954  59.299  46.134  1.00  0.00           H
ATOM    938  CG1 ILE A  56      41.017  58.315  44.617  1.00  0.00           C
ATOM    939 HG12 ILE A  56      40.521  58.678  43.717  1.00  0.00           H
ATOM    940 HG13 ILE A  56      40.496  58.695  45.496  1.00  0.00           H
ATOM    941  CD1 ILE A  56      41.104  56.747  44.675  1.00  0.00           C
ATOM    942 HD11 ILE A  56      40.104  56.342  44.520  1.00  0.00           H
ATOM    943 HD12 ILE A  56      41.739  56.407  43.857  1.00  0.00           H
ATOM    944 HD13 ILE A  56      41.502  56.387  45.623  1.00  0.00           H
ATOM    945  C   ILE A  56      41.539  61.305  43.654  1.00  0.00           C
ATOM    946  O   ILE A  56      40.343  61.623  43.781  1.00  0.00           O
ATOM    947  N   ASN A  57      42.170  61.537  42.534  1.00  0.00           N
ATOM    948  H   ASN A  57      43.152  61.306  42.574  1.00  0.00           H
ATOM    949  CA  ASN A  57      41.440  62.010  41.360  1.00  0.00           C
ATOM    950  HA  ASN A  57      40.598  62.613  41.700  1.00  0.00           H
ATOM    951  CB  ASN A  57      42.367  62.911  40.553  1.00  0.00           C
ATOM    952  HB2 ASN A  57      42.113  63.083  39.507  1.00  0.00           H
ATOM    953  HB3 ASN A  57      43.312  62.370  40.495  1.00  0.00           H
ATOM    954  CG  ASN A  57      42.663  64.247  41.207  1.00  0.00           C
ATOM    955  OD1 ASN A  57      43.550  64.312  42.044  1.00  0.00           O
ATOM    956  ND2 ASN A  57      42.074  65.372  40.886  1.00  0.00           N
ATOM    957 HD21 ASN A  57      41.483  65.552  40.087  1.00  0.00           H
ATOM    958 HD22 ASN A  57      42.315  66.214  41.390  1.00  0.00           H
ATOM    959  C   ASN A  57      40.895  60.830  40.594  1.00  0.00           C
ATOM    960  O   ASN A  57      41.501  59.743  40.679  1.00  0.00           O
ATOM    961  N   TYR A  58      39.921  60.998  39.699  1.00  0.00           N
ATOM    962  H   TYR A  58      39.718  61.931  39.370  1.00  0.00           H
ATOM    963  CA  TYR A  58      39.125  59.930  39.126  1.00  0.00           C
ATOM    964  HA  TYR A  58      39.649  58.990  39.300  1.00  0.00           H
ATOM    965  CB  TYR A  58      37.826  59.875  39.981  1.00  0.00           C
ATOM    966  HB2 TYR A  58      38.098  59.771  41.031  1.00  0.00           H
ATOM    967  HB3 TYR A  58      37.311  58.929  39.813  1.00  0.00           H
ATOM    968  CG  TYR A  58      36.780  60.985  39.760  1.00  0.00           C
ATOM    969  CD1 TYR A  58      36.868  62.186  40.480  1.00  0.00           C
ATOM    970  HD1 TYR A  58      37.504  62.312  41.343  1.00  0.00           H
ATOM    971  CE1 TYR A  58      36.043  63.218  40.057  1.00  0.00           C
ATOM    972  HE1 TYR A  58      36.053  64.182  40.544  1.00  0.00           H
ATOM    973  CZ  TYR A  58      35.127  63.037  38.969  1.00  0.00           C
ATOM    974  OH  TYR A  58      34.422  64.195  38.575  1.00  0.00           O
ATOM    975  HH  TYR A  58      34.363  64.236  37.617  1.00  0.00           H
ATOM    976  CE2 TYR A  58      35.101  61.890  38.184  1.00  0.00           C
ATOM    977  HE2 TYR A  58      34.376  61.857  37.383  1.00  0.00           H
ATOM    978  CD2 TYR A  58      35.933  60.782  38.665  1.00  0.00           C
ATOM    979  HD2 TYR A  58      36.058  59.905  38.047  1.00  0.00           H
ATOM    980  C   TYR A  58      38.719  60.015  37.652  1.00  0.00           C
ATOM    981  O   TYR A  58      38.786  61.132  37.082  1.00  0.00           O
ATOM    982  N   GLU A  59      38.229  58.914  37.112  1.00  0.00           N
ATOM    983  H   GLU A  59      38.224  58.020  37.583  1.00  0.00           H
ATOM    984  CA  GLU A  59      37.690  59.013  35.791  1.00  0.00           C
ATOM    985  HA  GLU A  59      37.023  59.856  35.608  1.00  0.00           H
ATOM    986  CB  GLU A  59      38.853  59.062  34.778  1.00  0.00           C
ATOM    987  HB2 GLU A  59      39.525  59.908  34.917  1.00  0.00           H
ATOM    988  HB3 GLU A  59      39.504  58.201  34.933  1.00  0.00           H
ATOM    989  CG  GLU A  59      38.438  59.145  33.300  1.00  0.00           C
ATOM    990  HG2 GLU A  59      37.770  60.006  33.289  1.00  0.00           H
ATOM    991  HG3 GLU A  59      37.979  58.272  32.834  1.00  0.00           H
ATOM    992  CD  GLU A  59      39.676  59.542  32.477  1.00  0.00           C
ATOM    993  OE1 GLU A  59      39.676  60.663  31.878  1.00  0.00           O
ATOM    994  OE2 GLU A  59      40.645  58.671  32.459  1.00  0.00           O
ATOM    995  C   GLU A  59      36.791  57.732  35.565  1.00  0.00           C
ATOM    996  O   GLU A  59      37.145  56.624  35.946  1.00  0.00           O
ATOM    997  N   ILE A  60      35.572  57.900  35.078  1.00  0.00           N
ATOM    998  H   ILE A  60      35.284  58.849  34.890  1.00  0.00           H
ATOM    999  CA  ILE A  60      34.540  56.870  34.939  1.00  0.00           C
ATOM   1000  HA  ILE A  60      35.007  55.903  35.125  1.00  0.00           H
ATOM   1001  CB  ILE A  60      33.301  56.995  35.845  1.00  0.00           C
ATOM   1002  HB  ILE A  60      32.637  57.645  35.275  1.00  0.00           H
ATOM   1003  CG2 ILE A  60      32.528  55.699  35.860  1.00  0.00           C
ATOM   1004 HG21 ILE A  60      31.569  55.710  36.376  1.00  0.00           H
ATOM   1005 HG22 ILE A  60      33.114  54.958  36.404  1.00  0.00           H
ATOM   1006 HG23 ILE A  60      32.312  55.272  34.880  1.00  0.00           H
ATOM   1007  CG1 ILE A  60      33.477  57.774  37.199  1.00  0.00           C
ATOM   1008 HG12 ILE A  60      33.817  58.775  36.936  1.00  0.00           H
ATOM   1009 HG13 ILE A  60      32.488  57.834  37.654  1.00  0.00           H
ATOM   1010  CD1 ILE A  60      34.322  57.091  38.303  1.00  0.00           C
ATOM   1011 HD11 ILE A  60      34.389  57.815  39.115  1.00  0.00           H
ATOM   1012 HD12 ILE A  60      35.369  56.951  38.031  1.00  0.00           H
ATOM   1013 HD13 ILE A  60      33.989  56.105  38.627  1.00  0.00           H
ATOM   1014  C   ILE A  60      34.204  56.774  33.502  1.00  0.00           C
ATOM   1015  O   ILE A  60      33.840  57.772  32.934  1.00  0.00           O
ATOM   1016  N   ILE A  61      34.276  55.625  32.852  1.00  0.00           N
ATOM   1017  H   ILE A  61      34.579  54.807  33.360  1.00  0.00           H
ATOM   1018  CA  ILE A  61      33.805  55.396  31.515  1.00  0.00           C
ATOM   1019  HA  ILE A  61      33.240  56.307  31.318  1.00  0.00           H
ATOM   1020  CB  ILE A  61      34.902  55.442  30.418  1.00  0.00           C
ATOM   1021  HB  ILE A  61      35.325  56.441  30.519  1.00  0.00           H
ATOM   1022  CG2 ILE A  61      36.023  54.386  30.791  1.00  0.00           C
ATOM   1023 HG21 ILE A  61      36.978  54.662  30.343  1.00  0.00           H
ATOM   1024 HG22 ILE A  61      35.846  53.388  30.390  1.00  0.00           H
ATOM   1025 HG23 ILE A  61      36.108  54.259  31.870  1.00  0.00           H
ATOM   1026  CG1 ILE A  61      34.264  55.251  28.995  1.00  0.00           C
ATOM   1027 HG12 ILE A  61      33.441  55.965  28.955  1.00  0.00           H
ATOM   1028 HG13 ILE A  61      34.002  54.230  28.715  1.00  0.00           H
ATOM   1029  CD1 ILE A  61      35.286  55.753  27.993  1.00  0.00           C
ATOM   1030 HD11 ILE A  61      36.048  55.005  27.771  1.00  0.00           H
ATOM   1031 HD12 ILE A  61      35.716  56.726  28.229  1.00  0.00           H
ATOM   1032 HD13 ILE A  61      34.785  55.864  27.031  1.00  0.00           H
ATOM   1033  C   ILE A  61      32.936  54.191  31.420  1.00  0.00           C
ATOM   1034  O   ILE A  61      33.317  53.102  31.910  1.00  0.00           O
ATOM   1035  N   ILE A  62      31.738  54.334  30.812  1.00  0.00           N
ATOM   1036  H   ILE A  62      31.422  55.267  30.588  1.00  0.00           H
ATOM   1037  CA  ILE A  62      30.739  53.292  30.654  1.00  0.00           C
ATOM   1038  HA  ILE A  62      30.889  52.506  31.394  1.00  0.00           H
ATOM   1039  CB  ILE A  62      29.326  53.804  30.797  1.00  0.00           C
ATOM   1040  HB  ILE A  62      29.233  54.642  30.105  1.00  0.00           H
ATOM   1041  CG2 ILE A  62      28.282  52.771  30.467  1.00  0.00           C
ATOM   1042 HG21 ILE A  62      27.331  53.075  30.905  1.00  0.00           H
ATOM   1043 HG22 ILE A  62      28.604  51.840  30.933  1.00  0.00           H
ATOM   1044 HG23 ILE A  62      28.066  52.662  29.404  1.00  0.00           H
ATOM   1045  CG1 ILE A  62      29.023  54.424  32.152  1.00  0.00           C
ATOM   1046 HG12 ILE A  62      29.915  54.981  32.438  1.00  0.00           H
ATOM   1047 HG13 ILE A  62      28.131  55.024  31.971  1.00  0.00           H
ATOM   1048  CD1 ILE A  62      28.740  53.372  33.330  1.00  0.00           C
ATOM   1049 HD11 ILE A  62      29.551  52.644  33.321  1.00  0.00           H
ATOM   1050 HD12 ILE A  62      27.812  52.849  33.101  1.00  0.00           H
ATOM   1051 HD13 ILE A  62      28.689  53.991  34.226  1.00  0.00           H
ATOM   1052  C   ILE A  62      31.047  52.687  29.274  1.00  0.00           C
ATOM   1053  O   ILE A  62      31.264  53.310  28.231  1.00  0.00           O
ATOM   1054  N   ILE A  63      30.926  51.371  29.289  1.00  0.00           N
ATOM   1055  H   ILE A  63      30.756  50.833  30.127  1.00  0.00           H
ATOM   1056  CA  ILE A  63      30.941  50.591  28.047  1.00  0.00           C
ATOM   1057  HA  ILE A  63      31.070  51.342  27.268  1.00  0.00           H
ATOM   1058  CB  ILE A  63      32.185  49.714  28.198  1.00  0.00           C
ATOM   1059  HB  ILE A  63      32.117  49.316  29.210  1.00  0.00           H
ATOM   1060  CG2 ILE A  63      32.282  48.632  27.126  1.00  0.00           C
ATOM   1061 HG21 ILE A  63      31.400  48.002  27.008  1.00  0.00           H
ATOM   1062 HG22 ILE A  63      33.221  48.143  27.383  1.00  0.00           H
ATOM   1063 HG23 ILE A  63      32.467  49.113  26.165  1.00  0.00           H
ATOM   1064  CG1 ILE A  63      33.516  50.496  28.104  1.00  0.00           C
ATOM   1065 HG12 ILE A  63      33.444  51.284  28.853  1.00  0.00           H
ATOM   1066 HG13 ILE A  63      33.746  50.988  27.159  1.00  0.00           H
ATOM   1067  CD1 ILE A  63      34.701  49.648  28.668  1.00  0.00           C
ATOM   1068 HD11 ILE A  63      35.407  50.356  29.102  1.00  0.00           H
ATOM   1069 HD12 ILE A  63      34.407  48.864  29.365  1.00  0.00           H
ATOM   1070 HD13 ILE A  63      35.234  49.036  27.940  1.00  0.00           H
ATOM   1071  C   ILE A  63      29.619  49.853  27.851  1.00  0.00           C
ATOM   1072  O   ILE A  63      29.464  48.751  28.346  1.00  0.00           O
ATOM   1073  N   ASP A  64      28.544  50.458  27.299  1.00  0.00           N
ATOM   1074  H   ASP A  64      28.609  51.447  27.104  1.00  0.00           H
ATOM   1075  CA  ASP A  64      27.238  49.821  27.034  1.00  0.00           C
ATOM   1076  HA  ASP A  64      27.082  48.997  27.730  1.00  0.00           H
ATOM   1077  CB  ASP A  64      26.087  50.824  27.425  1.00  0.00           C
ATOM   1078  HB2 ASP A  64      26.396  51.813  27.085  1.00  0.00           H
ATOM   1079  HB3 ASP A  64      26.024  50.868  28.512  1.00  0.00           H
ATOM   1080  CG  ASP A  64      24.702  50.489  26.795  1.00  0.00           C
ATOM   1081  OD1 ASP A  64      24.457  50.988  25.698  1.00  0.00           O
ATOM   1082  OD2 ASP A  64      23.905  49.715  27.362  1.00  0.00           O
ATOM   1083  C   ASP A  64      27.052  49.307  25.610  1.00  0.00           C
ATOM   1084  O   ASP A  64      27.270  50.020  24.659  1.00  0.00           O
ATOM   1085  N   ASP A  65      26.611  48.015  25.513  1.00  0.00           N
ATOM   1086  H   ASP A  65      26.490  47.512  26.381  1.00  0.00           H
ATOM   1087  CA  ASP A  65      26.312  47.313  24.307  1.00  0.00           C
ATOM   1088  HA  ASP A  65      26.913  47.820  23.552  1.00  0.00           H
ATOM   1089  CB  ASP A  65      26.902  45.912  24.512  1.00  0.00           C
ATOM   1090  HB2 ASP A  65      26.449  45.197  23.825  1.00  0.00           H
ATOM   1091  HB3 ASP A  65      26.446  45.535  25.428  1.00  0.00           H
ATOM   1092  CG  ASP A  65      28.408  45.763  24.465  1.00  0.00           C
ATOM   1093  OD1 ASP A  65      29.051  46.673  23.884  1.00  0.00           O
ATOM   1094  OD2 ASP A  65      28.967  44.753  24.808  1.00  0.00           O
ATOM   1095  C   ASP A  65      24.837  47.358  23.887  1.00  0.00           C
ATOM   1096  O   ASP A  65      24.271  46.470  23.290  1.00  0.00           O
ATOM   1097  N   GLY A  66      24.164  48.451  24.293  1.00  0.00           N
ATOM   1098  H   GLY A  66      24.654  49.234  24.701  1.00  0.00           H
ATOM   1099  CA  GLY A  66      22.848  48.766  23.768  1.00  0.00           C
ATOM   1100  HA2 GLY A  66      22.816  48.666  22.683  1.00  0.00           H
ATOM   1101  HA3 GLY A  66      22.559  49.787  24.018  1.00  0.00           H
ATOM   1102  C   GLY A  66      21.728  47.943  24.361  1.00  0.00           C
ATOM   1103  O   GLY A  66      20.935  47.299  23.675  1.00  0.00           O
ATOM   1104  N   SER A  67      21.587  48.172  25.682  1.00  0.00           N
ATOM   1105  H   SER A  67      22.324  48.747  26.063  1.00  0.00           H
ATOM   1106  CA  SER A  67      20.713  47.372  26.536  1.00  0.00           C
ATOM   1107  HA  SER A  67      20.997  46.322  26.464  1.00  0.00           H
ATOM   1108  CB  SER A  67      21.074  47.704  27.946  1.00  0.00           C
ATOM   1109  HB2 SER A  67      20.458  47.046  28.559  1.00  0.00           H
ATOM   1110  HB3 SER A  67      20.824  48.757  28.073  1.00  0.00           H
ATOM   1111  OG  SER A  67      22.465  47.648  28.220  1.00  0.00           O
ATOM   1112  HG  SER A  67      22.920  48.412  27.856  1.00  0.00           H
ATOM   1113  C   SER A  67      19.186  47.641  26.372  1.00  0.00           C
ATOM   1114  O   SER A  67      18.777  48.775  26.595  1.00  0.00           O
ATOM   1115  N   PRO A  68      18.377  46.612  26.227  1.00  0.00           N
ATOM   1116  CD  PRO A  68      18.622  45.398  25.466  1.00  0.00           C
ATOM   1117  HD2 PRO A  68      18.679  45.584  24.393  1.00  0.00           H
ATOM   1118  HD3 PRO A  68      19.553  44.906  25.749  1.00  0.00           H
ATOM   1119  CG  PRO A  68      17.538  44.411  25.744  1.00  0.00           C
ATOM   1120  HG2 PRO A  68      17.741  43.815  26.635  1.00  0.00           H
ATOM   1121  HG3 PRO A  68      17.262  43.751  24.922  1.00  0.00           H
ATOM   1122  CB  PRO A  68      16.305  45.301  26.082  1.00  0.00           C
ATOM   1123  HB2 PRO A  68      15.870  45.502  25.103  1.00  0.00           H
ATOM   1124  HB3 PRO A  68      15.627  44.805  26.777  1.00  0.00           H
ATOM   1125  CA  PRO A  68      16.947  46.605  26.599  1.00  0.00           C
ATOM   1126  HA  PRO A  68      16.408  47.297  25.952  1.00  0.00           H
ATOM   1127  C   PRO A  68      16.665  46.983  28.071  1.00  0.00           C
ATOM   1128  O   PRO A  68      15.663  47.604  28.322  1.00  0.00           O
ATOM   1129  N   ASP A  69      17.566  46.666  28.996  1.00  0.00           N
ATOM   1130  H   ASP A  69      18.412  46.202  28.696  1.00  0.00           H
ATOM   1131  CA  ASP A  69      17.356  47.110  30.385  1.00  0.00           C
ATOM   1132  HA  ASP A  69      16.335  47.472  30.508  1.00  0.00           H
ATOM   1133  CB  ASP A  69      17.509  45.915  31.307  1.00  0.00           C
ATOM   1134  HB2 ASP A  69      17.460  46.270  32.336  1.00  0.00           H
ATOM   1135  HB3 ASP A  69      18.479  45.421  31.246  1.00  0.00           H
ATOM   1136  CG  ASP A  69      16.372  44.969  31.234  1.00  0.00           C
ATOM   1137  OD1 ASP A  69      16.469  43.810  30.811  1.00  0.00           O
ATOM   1138  OD2 ASP A  69      15.281  45.414  31.617  1.00  0.00           O
ATOM   1139  C   ASP A  69      18.262  48.271  30.697  1.00  0.00           C
ATOM   1140  O   ASP A  69      19.328  48.055  31.320  1.00  0.00           O
ATOM   1141  N   GLY A  70      17.875  49.449  30.193  1.00  0.00           N
ATOM   1142  H   GLY A  70      16.972  49.488  29.744  1.00  0.00           H
ATOM   1143  CA  GLY A  70      18.885  50.515  29.760  1.00  0.00           C
ATOM   1144  HA2 GLY A  70      18.597  51.008  28.832  1.00  0.00           H
ATOM   1145  HA3 GLY A  70      19.824  50.011  29.528  1.00  0.00           H
ATOM   1146  C   GLY A  70      19.303  51.514  30.916  1.00  0.00           C
ATOM   1147  O   GLY A  70      18.590  51.685  31.900  1.00  0.00           O
ATOM   1148  N   THR A  71      20.424  52.165  30.770  1.00  0.00           N
ATOM   1149  H   THR A  71      20.950  52.037  29.917  1.00  0.00           H
ATOM   1150  CA  THR A  71      21.066  53.065  31.748  1.00  0.00           C
ATOM   1151  HA  THR A  71      20.294  53.439  32.421  1.00  0.00           H
ATOM   1152  CB  THR A  71      21.999  52.285  32.709  1.00  0.00           C
ATOM   1153  HB  THR A  71      21.356  51.578  33.234  1.00  0.00           H
ATOM   1154  CG2 THR A  71      23.152  51.636  32.019  1.00  0.00           C
ATOM   1155 HG21 THR A  71      23.060  51.558  30.936  1.00  0.00           H
ATOM   1156 HG22 THR A  71      24.120  52.104  32.198  1.00  0.00           H
ATOM   1157 HG23 THR A  71      23.331  50.682  32.515  1.00  0.00           H
ATOM   1158  OG1 THR A  71      22.511  53.078  33.704  1.00  0.00           O
ATOM   1159  HG1 THR A  71      23.028  53.769  33.283  1.00  0.00           H
ATOM   1160  C   THR A  71      21.915  54.154  31.039  1.00  0.00           C
ATOM   1161  O   THR A  71      22.651  54.881  31.710  1.00  0.00           O
ATOM   1162  N   ARG A  72      21.748  54.388  29.754  1.00  0.00           N
ATOM   1163  H   ARG A  72      21.049  53.821  29.294  1.00  0.00           H
ATOM   1164  CA  ARG A  72      22.399  55.471  28.968  1.00  0.00           C
ATOM   1165  HA  ARG A  72      23.442  55.189  29.106  1.00  0.00           H
ATOM   1166  CB  ARG A  72      22.027  55.386  27.459  1.00  0.00           C
ATOM   1167  HB2 ARG A  72      20.960  55.191  27.357  1.00  0.00           H
ATOM   1168  HB3 ARG A  72      22.148  56.359  26.983  1.00  0.00           H
ATOM   1169  CG  ARG A  72      22.825  54.407  26.646  1.00  0.00           C
ATOM   1170  HG2 ARG A  72      22.429  53.437  26.947  1.00  0.00           H
ATOM   1171  HG3 ARG A  72      23.882  54.601  26.829  1.00  0.00           H
ATOM   1172  CD  ARG A  72      22.791  54.441  25.129  1.00  0.00           C
ATOM   1173  HD2 ARG A  72      23.250  55.348  24.735  1.00  0.00           H
ATOM   1174  HD3 ARG A  72      21.731  54.294  24.921  1.00  0.00           H
ATOM   1175  NE  ARG A  72      23.431  53.207  24.569  1.00  0.00           N
ATOM   1176  HE  ARG A  72      23.830  52.457  25.115  1.00  0.00           H
ATOM   1177  CZ  ARG A  72      23.501  52.934  23.298  1.00  0.00           C
ATOM   1178  NH1 ARG A  72      23.146  53.636  22.273  1.00  0.00           N
ATOM   1179 HH11 ARG A  72      22.775  54.567  22.401  1.00  0.00           H
ATOM   1180 HH12 ARG A  72      23.348  53.131  21.423  1.00  0.00           H
ATOM   1181  NH2 ARG A  72      24.074  51.850  22.897  1.00  0.00           N
ATOM   1182 HH21 ARG A  72      24.386  51.304  23.688  1.00  0.00           H
ATOM   1183 HH22 ARG A  72      24.106  51.452  21.969  1.00  0.00           H
ATOM   1184  C   ARG A  72      22.318  56.867  29.448  1.00  0.00           C
ATOM   1185  O   ARG A  72      23.304  57.610  29.227  1.00  0.00           O
ATOM   1186  N   ASP A  73      21.337  57.270  30.273  1.00  0.00           N
ATOM   1187  H   ASP A  73      20.609  56.581  30.400  1.00  0.00           H
ATOM   1188  CA  ASP A  73      21.132  58.501  30.837  1.00  0.00           C
ATOM   1189  HA  ASP A  73      21.419  59.240  30.088  1.00  0.00           H
ATOM   1190  CB  ASP A  73      19.661  58.649  31.305  1.00  0.00           C
ATOM   1191  HB2 ASP A  73      19.493  59.666  31.660  1.00  0.00           H
ATOM   1192  HB3 ASP A  73      19.503  57.927  32.106  1.00  0.00           H
ATOM   1193  CG  ASP A  73      18.560  58.476  30.254  1.00  0.00           C
ATOM   1194  OD1 ASP A  73      17.843  57.490  30.429  1.00  0.00           O
ATOM   1195  OD2 ASP A  73      18.403  59.295  29.372  1.00  0.00           O
ATOM   1196  C   ASP A  73      22.021  58.831  32.071  1.00  0.00           C
ATOM   1197  O   ASP A  73      21.965  59.879  32.614  1.00  0.00           O
ATOM   1198  N   VAL A  74      22.946  57.905  32.460  1.00  0.00           N
ATOM   1199  H   VAL A  74      22.730  56.981  32.114  1.00  0.00           H
ATOM   1200  CA  VAL A  74      23.773  57.963  33.623  1.00  0.00           C
ATOM   1201  HA  VAL A  74      23.013  57.993  34.404  1.00  0.00           H
ATOM   1202  CB  VAL A  74      24.538  56.587  33.824  1.00  0.00           C
ATOM   1203  HB  VAL A  74      23.821  55.768  33.874  1.00  0.00           H
ATOM   1204  CG1 VAL A  74      25.447  56.228  32.637  1.00  0.00           C
ATOM   1205 HG11 VAL A  74      24.853  56.366  31.734  1.00  0.00           H
ATOM   1206 HG12 VAL A  74      25.650  55.163  32.755  1.00  0.00           H
ATOM   1207 HG13 VAL A  74      26.355  56.831  32.626  1.00  0.00           H
ATOM   1208  CG2 VAL A  74      25.273  56.503  35.241  1.00  0.00           C
ATOM   1209 HG21 VAL A  74      26.236  57.013  35.247  1.00  0.00           H
ATOM   1210 HG22 VAL A  74      24.591  56.989  35.939  1.00  0.00           H
ATOM   1211 HG23 VAL A  74      25.377  55.455  35.525  1.00  0.00           H
ATOM   1212  C   VAL A  74      24.629  59.154  33.921  1.00  0.00           C
ATOM   1213  O   VAL A  74      24.590  59.686  35.018  1.00  0.00           O
ATOM   1214  N   ALA A  75      25.550  59.560  33.005  1.00  0.00           N
ATOM   1215  H   ALA A  75      25.607  59.091  32.112  1.00  0.00           H
ATOM   1216  CA  ALA A  75      26.188  60.873  32.988  1.00  0.00           C
ATOM   1217  HA  ALA A  75      26.839  60.938  33.859  1.00  0.00           H
ATOM   1218  CB  ALA A  75      27.228  60.963  31.910  1.00  0.00           C
ATOM   1219  HB1 ALA A  75      26.726  60.997  30.943  1.00  0.00           H
ATOM   1220  HB2 ALA A  75      27.724  59.993  31.934  1.00  0.00           H
ATOM   1221  HB3 ALA A  75      27.948  61.756  32.114  1.00  0.00           H
ATOM   1222  C   ALA A  75      25.298  62.128  33.162  1.00  0.00           C
ATOM   1223  O   ALA A  75      25.789  63.095  33.715  1.00  0.00           O
ATOM   1224  N   GLU A  76      24.022  62.081  32.716  1.00  0.00           N
ATOM   1225  H   GLU A  76      23.537  61.270  32.360  1.00  0.00           H
ATOM   1226  CA  GLU A  76      23.141  63.181  32.937  1.00  0.00           C
ATOM   1227  HA  GLU A  76      23.822  64.032  32.942  1.00  0.00           H
ATOM   1228  CB  GLU A  76      22.065  63.185  31.776  1.00  0.00           C
ATOM   1229  HB2 GLU A  76      21.410  62.324  31.910  1.00  0.00           H
ATOM   1230  HB3 GLU A  76      21.518  64.126  31.830  1.00  0.00           H
ATOM   1231  CG  GLU A  76      22.711  63.088  30.334  1.00  0.00           C
ATOM   1232  HG2 GLU A  76      22.001  63.335  29.544  1.00  0.00           H
ATOM   1233  HG3 GLU A  76      22.934  62.033  30.176  1.00  0.00           H
ATOM   1234  CD  GLU A  76      23.953  63.958  30.106  1.00  0.00           C
ATOM   1235  OE1 GLU A  76      23.795  65.199  30.326  1.00  0.00           O
ATOM   1236  OE2 GLU A  76      25.061  63.399  29.731  1.00  0.00           O
ATOM   1237  C   GLU A  76      22.474  63.221  34.284  1.00  0.00           C
ATOM   1238  O   GLU A  76      21.829  64.201  34.618  1.00  0.00           O
ATOM   1239  N   GLN A  77      22.637  62.131  35.098  1.00  0.00           N
ATOM   1240  H   GLN A  77      23.036  61.308  34.669  1.00  0.00           H
ATOM   1241  CA  GLN A  77      21.958  62.039  36.409  1.00  0.00           C
ATOM   1242  HA  GLN A  77      21.218  62.839  36.421  1.00  0.00           H
ATOM   1243  CB  GLN A  77      21.235  60.678  36.572  1.00  0.00           C
ATOM   1244  HB2 GLN A  77      21.075  60.388  37.611  1.00  0.00           H
ATOM   1245  HB3 GLN A  77      21.931  59.908  36.241  1.00  0.00           H
ATOM   1246  CG  GLN A  77      19.893  60.630  35.778  1.00  0.00           C
ATOM   1247  HG2 GLN A  77      19.855  61.458  35.069  1.00  0.00           H
ATOM   1248  HG3 GLN A  77      19.125  60.898  36.504  1.00  0.00           H
ATOM   1249  CD  GLN A  77      19.375  59.381  35.064  1.00  0.00           C
ATOM   1250  OE1 GLN A  77      19.997  58.295  35.152  1.00  0.00           O
ATOM   1251  NE2 GLN A  77      18.403  59.447  34.204  1.00  0.00           N
ATOM   1252 HE21 GLN A  77      17.826  60.274  34.256  1.00  0.00           H
ATOM   1253 HE22 GLN A  77      18.237  58.638  33.622  1.00  0.00           H
ATOM   1254  C   GLN A  77      22.975  62.193  37.571  1.00  0.00           C
ATOM   1255  O   GLN A  77      22.728  62.835  38.581  1.00  0.00           O
ATOM   1256  N   LEU A  78      24.216  61.806  37.378  1.00  0.00           N
ATOM   1257  H   LEU A  78      24.358  61.166  36.609  1.00  0.00           H
ATOM   1258  CA  LEU A  78      25.269  61.825  38.313  1.00  0.00           C
ATOM   1259  HA  LEU A  78      24.800  61.798  39.296  1.00  0.00           H
ATOM   1260  CB  LEU A  78      26.175  60.600  38.167  1.00  0.00           C
ATOM   1261  HB2 LEU A  78      26.308  60.342  37.116  1.00  0.00           H
ATOM   1262  HB3 LEU A  78      27.137  60.781  38.647  1.00  0.00           H
ATOM   1263  CG  LEU A  78      25.575  59.331  38.882  1.00  0.00           C
ATOM   1264  HG  LEU A  78      26.236  58.538  38.531  1.00  0.00           H
ATOM   1265  CD1 LEU A  78      25.734  59.435  40.394  1.00  0.00           C
ATOM   1266 HD11 LEU A  78      24.914  60.061  40.747  1.00  0.00           H
ATOM   1267 HD12 LEU A  78      26.720  59.864  40.575  1.00  0.00           H
ATOM   1268 HD13 LEU A  78      25.737  58.444  40.848  1.00  0.00           H
ATOM   1269  CD2 LEU A  78      24.147  58.947  38.642  1.00  0.00           C
ATOM   1270 HD21 LEU A  78      24.049  58.022  39.210  1.00  0.00           H
ATOM   1271 HD22 LEU A  78      23.518  59.663  39.172  1.00  0.00           H
ATOM   1272 HD23 LEU A  78      24.040  58.930  37.558  1.00  0.00           H
ATOM   1273  C   LEU A  78      26.044  63.156  38.351  1.00  0.00           C
ATOM   1274  O   LEU A  78      26.650  63.440  39.360  1.00  0.00           O
ATOM   1275  N   GLU A  79      25.913  64.028  37.344  1.00  0.00           N
ATOM   1276  H   GLU A  79      25.431  63.629  36.551  1.00  0.00           H
ATOM   1277  CA  GLU A  79      26.507  65.380  37.285  1.00  0.00           C
ATOM   1278  HA  GLU A  79      27.584  65.222  37.340  1.00  0.00           H
ATOM   1279  CB  GLU A  79      26.044  65.994  35.953  1.00  0.00           C
ATOM   1280  HB2 GLU A  79      26.513  66.968  35.814  1.00  0.00           H
ATOM   1281  HB3 GLU A  79      26.367  65.357  35.129  1.00  0.00           H
ATOM   1282  CG  GLU A  79      24.560  66.246  35.808  1.00  0.00           C
ATOM   1283  HG2 GLU A  79      23.983  66.009  36.702  1.00  0.00           H
ATOM   1284  HG3 GLU A  79      24.114  65.615  35.038  1.00  0.00           H
ATOM   1285  CD  GLU A  79      24.232  67.731  35.566  1.00  0.00           C
ATOM   1286  OE1 GLU A  79      23.402  68.273  36.305  1.00  0.00           O
ATOM   1287  OE2 GLU A  79      24.769  68.405  34.660  1.00  0.00           O
ATOM   1288  C   GLU A  79      26.119  66.395  38.365  1.00  0.00           C
ATOM   1289  O   GLU A  79      26.786  67.379  38.495  1.00  0.00           O
ATOM   1290  N   LYS A  80      25.054  66.100  39.201  1.00  0.00           N
ATOM   1291  H   LYS A  80      24.553  65.249  38.987  1.00  0.00           H
ATOM   1292  CA  LYS A  80      24.709  66.846  40.390  1.00  0.00           C
ATOM   1293  HA  LYS A  80      24.576  67.911  40.197  1.00  0.00           H
ATOM   1294  CB  LYS A  80      23.410  66.225  41.010  1.00  0.00           C
ATOM   1295  HB2 LYS A  80      23.634  65.269  41.484  1.00  0.00           H
ATOM   1296  HB3 LYS A  80      23.218  67.022  41.729  1.00  0.00           H
ATOM   1297  CG  LYS A  80      22.150  66.168  40.066  1.00  0.00           C
ATOM   1298  HG2 LYS A  80      22.336  65.440  39.277  1.00  0.00           H
ATOM   1299  HG3 LYS A  80      21.200  65.910  40.534  1.00  0.00           H
ATOM   1300  CD  LYS A  80      22.017  67.559  39.394  1.00  0.00           C
ATOM   1301  HD2 LYS A  80      22.886  67.780  38.775  1.00  0.00           H
ATOM   1302  HD3 LYS A  80      21.964  68.366  40.125  1.00  0.00           H
ATOM   1303  CE  LYS A  80      20.838  67.874  38.503  1.00  0.00           C
ATOM   1304  HE2 LYS A  80      19.904  67.677  39.028  1.00  0.00           H
ATOM   1305  HE3 LYS A  80      20.974  68.890  38.134  1.00  0.00           H
ATOM   1306  NZ  LYS A  80      20.960  67.122  37.240  1.00  0.00           N
ATOM   1307  HZ1 LYS A  80      21.784  67.256  36.670  1.00  0.00           H
ATOM   1308  HZ2 LYS A  80      20.194  67.330  36.615  1.00  0.00           H
ATOM   1309  HZ3 LYS A  80      20.958  66.132  37.440  1.00  0.00           H
ATOM   1310  C   LYS A  80      25.925  66.848  41.412  1.00  0.00           C
ATOM   1311  O   LYS A  80      26.179  67.768  42.179  1.00  0.00           O
ATOM   1312  N   ILE A  81      26.547  65.666  41.545  1.00  0.00           N
ATOM   1313  H   ILE A  81      26.101  64.877  41.099  1.00  0.00           H
ATOM   1314  CA  ILE A  81      27.625  65.464  42.533  1.00  0.00           C
ATOM   1315  HA  ILE A  81      27.656  66.301  43.230  1.00  0.00           H
ATOM   1316  CB  ILE A  81      27.161  64.284  43.451  1.00  0.00           C
ATOM   1317  HB  ILE A  81      26.169  64.608  43.766  1.00  0.00           H
ATOM   1318  CG2 ILE A  81      27.035  62.937  42.682  1.00  0.00           C
ATOM   1319 HG21 ILE A  81      26.396  63.079  41.811  1.00  0.00           H
ATOM   1320 HG22 ILE A  81      28.032  62.612  42.384  1.00  0.00           H
ATOM   1321 HG23 ILE A  81      26.606  62.115  43.255  1.00  0.00           H
ATOM   1322  CG1 ILE A  81      28.108  64.133  44.615  1.00  0.00           C
ATOM   1323 HG12 ILE A  81      28.470  65.057  45.064  1.00  0.00           H
ATOM   1324 HG13 ILE A  81      29.053  63.742  44.238  1.00  0.00           H
ATOM   1325  CD1 ILE A  81      27.499  63.194  45.762  1.00  0.00           C
ATOM   1326 HD11 ILE A  81      26.536  63.582  46.093  1.00  0.00           H
ATOM   1327 HD12 ILE A  81      28.110  63.210  46.664  1.00  0.00           H
ATOM   1328 HD13 ILE A  81      27.372  62.172  45.405  1.00  0.00           H
ATOM   1329  C   ILE A  81      29.027  65.242  41.903  1.00  0.00           C
ATOM   1330  O   ILE A  81      30.025  65.518  42.584  1.00  0.00           O
ATOM   1331  N   TYR A  82      29.099  64.608  40.729  1.00  0.00           N
ATOM   1332  H   TYR A  82      28.258  64.403  40.209  1.00  0.00           H
ATOM   1333  CA  TYR A  82      30.394  64.506  39.909  1.00  0.00           C
ATOM   1334  HA  TYR A  82      31.220  64.191  40.547  1.00  0.00           H
ATOM   1335  CB  TYR A  82      30.330  63.407  38.816  1.00  0.00           C
ATOM   1336  HB2 TYR A  82      31.243  63.700  38.298  1.00  0.00           H
ATOM   1337  HB3 TYR A  82      29.454  63.477  38.172  1.00  0.00           H
ATOM   1338  CG  TYR A  82      30.670  62.067  39.416  1.00  0.00           C
ATOM   1339  CD1 TYR A  82      29.634  61.277  40.023  1.00  0.00           C
ATOM   1340  HD1 TYR A  82      28.631  61.675  40.067  1.00  0.00           H
ATOM   1341  CE1 TYR A  82      29.901  60.098  40.668  1.00  0.00           C
ATOM   1342  HE1 TYR A  82      29.121  59.640  41.259  1.00  0.00           H
ATOM   1343  CZ  TYR A  82      31.178  59.573  40.524  1.00  0.00           C
ATOM   1344  OH  TYR A  82      31.402  58.283  40.925  1.00  0.00           O
ATOM   1345  HH  TYR A  82      30.552  57.978  41.251  1.00  0.00           H
ATOM   1346  CE2 TYR A  82      32.227  60.239  39.803  1.00  0.00           C
ATOM   1347  HE2 TYR A  82      33.173  59.727  39.716  1.00  0.00           H
ATOM   1348  CD2 TYR A  82      31.986  61.552  39.342  1.00  0.00           C
ATOM   1349  HD2 TYR A  82      32.747  62.157  38.872  1.00  0.00           H
ATOM   1350  C   TYR A  82      30.702  65.840  39.318  1.00  0.00           C
ATOM   1351  O   TYR A  82      29.894  66.663  39.003  1.00  0.00           O
ATOM   1352  N   GLY A  83      32.020  66.050  39.236  1.00  0.00           N
ATOM   1353  H   GLY A  83      32.668  65.344  39.556  1.00  0.00           H
ATOM   1354  CA  GLY A  83      32.639  67.249  38.744  1.00  0.00           C
ATOM   1355  HA2 GLY A  83      33.658  67.354  39.117  1.00  0.00           H
ATOM   1356  HA3 GLY A  83      32.088  68.107  39.129  1.00  0.00           H
ATOM   1357  C   GLY A  83      32.766  67.308  37.231  1.00  0.00           C
ATOM   1358  O   GLY A  83      32.523  66.320  36.503  1.00  0.00           O
ATOM   1359  N   SER A  84      33.205  68.443  36.733  1.00  0.00           N
ATOM   1360  H   SER A  84      33.324  69.256  37.322  1.00  0.00           H
ATOM   1361  CA  SER A  84      33.401  68.621  35.268  1.00  0.00           C
ATOM   1362  HA  SER A  84      32.481  68.192  34.871  1.00  0.00           H
ATOM   1363  CB  SER A  84      33.540  70.099  34.978  1.00  0.00           C
ATOM   1364  HB2 SER A  84      33.701  70.232  33.908  1.00  0.00           H
ATOM   1365  HB3 SER A  84      34.474  70.470  35.401  1.00  0.00           H
ATOM   1366  OG  SER A  84      32.446  70.876  35.395  1.00  0.00           O
ATOM   1367  HG  SER A  84      32.654  71.757  35.074  1.00  0.00           H
ATOM   1368  C   SER A  84      34.544  67.781  34.672  1.00  0.00           C
ATOM   1369  O   SER A  84      34.606  67.670  33.427  1.00  0.00           O
ATOM   1370  N   ASP A  85      35.355  67.065  35.425  1.00  0.00           N
ATOM   1371  H   ASP A  85      35.423  67.406  36.373  1.00  0.00           H
ATOM   1372  CA  ASP A  85      36.016  65.707  35.077  1.00  0.00           C
ATOM   1373  HA  ASP A  85      36.597  65.797  34.159  1.00  0.00           H
ATOM   1374  CB  ASP A  85      37.120  65.227  36.039  1.00  0.00           C
ATOM   1375  HB2 ASP A  85      37.438  64.265  35.636  1.00  0.00           H
ATOM   1376  HB3 ASP A  85      36.749  65.031  37.045  1.00  0.00           H
ATOM   1377  CG  ASP A  85      38.303  66.121  35.996  1.00  0.00           C
ATOM   1378  OD1 ASP A  85      38.984  66.204  37.061  1.00  0.00           O
ATOM   1379  OD2 ASP A  85      38.648  66.651  34.938  1.00  0.00           O
ATOM   1380  C   ASP A  85      34.939  64.626  34.868  1.00  0.00           C
ATOM   1381  O   ASP A  85      34.723  63.660  35.582  1.00  0.00           O
ATOM   1382  N   ARG A  86      34.123  64.932  33.847  1.00  0.00           N
ATOM   1383  H   ARG A  86      34.350  65.768  33.328  1.00  0.00           H
ATOM   1384  CA  ARG A  86      32.871  64.250  33.541  1.00  0.00           C
ATOM   1385  HA  ARG A  86      32.207  64.267  34.406  1.00  0.00           H
ATOM   1386  CB  ARG A  86      32.034  65.114  32.608  1.00  0.00           C
ATOM   1387  HB2 ARG A  86      32.175  66.151  32.911  1.00  0.00           H
ATOM   1388  HB3 ARG A  86      32.388  64.886  31.602  1.00  0.00           H
ATOM   1389  CG  ARG A  86      30.519  64.880  32.800  1.00  0.00           C
ATOM   1390  HG2 ARG A  86      30.230  65.160  33.813  1.00  0.00           H
ATOM   1391  HG3 ARG A  86      30.280  63.848  32.544  1.00  0.00           H
ATOM   1392  CD  ARG A  86      29.783  65.761  31.777  1.00  0.00           C
ATOM   1393  HD2 ARG A  86      30.171  66.779  31.808  1.00  0.00           H
ATOM   1394  HD3 ARG A  86      29.666  65.353  30.773  1.00  0.00           H
ATOM   1395  NE  ARG A  86      28.361  65.949  32.193  1.00  0.00           N
ATOM   1396  HE  ARG A  86      28.208  66.375  33.096  1.00  0.00           H
ATOM   1397  CZ  ARG A  86      27.268  65.424  31.744  1.00  0.00           C
ATOM   1398  NH1 ARG A  86      27.258  64.453  30.840  1.00  0.00           N
ATOM   1399 HH11 ARG A  86      28.015  63.988  30.360  1.00  0.00           H
ATOM   1400 HH12 ARG A  86      26.368  64.056  30.575  1.00  0.00           H
ATOM   1401  NH2 ARG A  86      26.083  65.961  32.057  1.00  0.00           N
ATOM   1402 HH21 ARG A  86      25.976  66.836  32.550  1.00  0.00           H
ATOM   1403 HH22 ARG A  86      25.252  65.720  31.536  1.00  0.00           H
ATOM   1404  C   ARG A  86      33.048  62.827  33.098  1.00  0.00           C
ATOM   1405  O   ARG A  86      33.829  62.461  32.218  1.00  0.00           O
ATOM   1406  N   ILE A  87      32.179  61.923  33.659  1.00  0.00           N
ATOM   1407  H   ILE A  87      31.436  62.425  34.123  1.00  0.00           H
ATOM   1408  CA  ILE A  87      31.818  60.589  33.278  1.00  0.00           C
ATOM   1409  HA  ILE A  87      32.753  60.032  33.334  1.00  0.00           H
ATOM   1410  CB  ILE A  87      30.837  59.898  34.251  1.00  0.00           C
ATOM   1411  HB  ILE A  87      31.403  59.549  35.115  1.00  0.00           H
ATOM   1412  CG2 ILE A  87      29.666  60.907  34.733  1.00  0.00           C
ATOM   1413 HG21 ILE A  87      29.002  60.529  35.511  1.00  0.00           H
ATOM   1414 HG22 ILE A  87      29.205  61.586  34.017  1.00  0.00           H
ATOM   1415 HG23 ILE A  87      30.150  61.687  35.322  1.00  0.00           H
ATOM   1416  CG1 ILE A  87      30.175  58.732  33.489  1.00  0.00           C
ATOM   1417 HG12 ILE A  87      31.007  58.113  33.153  1.00  0.00           H
ATOM   1418 HG13 ILE A  87      29.456  59.061  32.740  1.00  0.00           H
ATOM   1419  CD1 ILE A  87      29.347  57.917  34.516  1.00  0.00           C
ATOM   1420 HD11 ILE A  87      30.010  57.521  35.285  1.00  0.00           H
ATOM   1421 HD12 ILE A  87      28.952  57.127  33.878  1.00  0.00           H
ATOM   1422 HD13 ILE A  87      28.603  58.524  35.032  1.00  0.00           H
ATOM   1423  C   ILE A  87      31.427  60.500  31.794  1.00  0.00           C
ATOM   1424  O   ILE A  87      30.495  61.178  31.410  1.00  0.00           O
ATOM   1425  N   LEU A  88      32.196  59.696  31.056  1.00  0.00           N
ATOM   1426  H   LEU A  88      32.932  59.178  31.514  1.00  0.00           H
ATOM   1427  CA  LEU A  88      32.118  59.435  29.642  1.00  0.00           C
ATOM   1428  HA  LEU A  88      31.726  60.243  29.023  1.00  0.00           H
ATOM   1429  CB  LEU A  88      33.640  59.158  29.175  1.00  0.00           C
ATOM   1430  HB2 LEU A  88      34.033  58.260  29.652  1.00  0.00           H
ATOM   1431  HB3 LEU A  88      33.548  58.911  28.118  1.00  0.00           H
ATOM   1432  CG  LEU A  88      34.771  60.178  29.305  1.00  0.00           C
ATOM   1433  HG  LEU A  88      34.258  61.135  29.207  1.00  0.00           H
ATOM   1434  CD1 LEU A  88      35.506  60.002  30.621  1.00  0.00           C
ATOM   1435 HD11 LEU A  88      36.203  60.814  30.830  1.00  0.00           H
ATOM   1436 HD12 LEU A  88      36.006  59.034  30.600  1.00  0.00           H
ATOM   1437 HD13 LEU A  88      34.743  60.252  31.358  1.00  0.00           H
ATOM   1438  CD2 LEU A  88      35.806  60.156  28.215  1.00  0.00           C
ATOM   1439 HD21 LEU A  88      35.366  60.276  27.225  1.00  0.00           H
ATOM   1440 HD22 LEU A  88      36.573  60.914  28.378  1.00  0.00           H
ATOM   1441 HD23 LEU A  88      36.271  59.170  28.240  1.00  0.00           H
ATOM   1442  C   LEU A  88      31.298  58.185  29.357  1.00  0.00           C
ATOM   1443  O   LEU A  88      30.970  57.287  30.231  1.00  0.00           O
ATOM   1444  N   LEU A  89      30.870  58.045  28.071  1.00  0.00           N
ATOM   1445  H   LEU A  89      31.131  58.713  27.359  1.00  0.00           H
ATOM   1446  CA  LEU A  89      30.265  56.812  27.530  1.00  0.00           C
ATOM   1447  HA  LEU A  89      30.610  56.028  28.203  1.00  0.00           H
ATOM   1448  CB  LEU A  89      28.731  57.008  27.582  1.00  0.00           C
ATOM   1449  HB2 LEU A  89      28.438  57.244  28.606  1.00  0.00           H
ATOM   1450  HB3 LEU A  89      28.618  57.973  27.089  1.00  0.00           H
ATOM   1451  CG  LEU A  89      27.815  55.973  27.000  1.00  0.00           C
ATOM   1452  HG  LEU A  89      28.118  55.814  25.965  1.00  0.00           H
ATOM   1453  CD1 LEU A  89      27.803  54.564  27.662  1.00  0.00           C
ATOM   1454 HD11 LEU A  89      28.788  54.134  27.843  1.00  0.00           H
ATOM   1455 HD12 LEU A  89      27.367  54.662  28.656  1.00  0.00           H
ATOM   1456 HD13 LEU A  89      27.122  53.937  27.086  1.00  0.00           H
ATOM   1457  CD2 LEU A  89      26.357  56.403  26.770  1.00  0.00           C
ATOM   1458 HD21 LEU A  89      26.363  57.387  26.303  1.00  0.00           H
ATOM   1459 HD22 LEU A  89      25.870  56.507  27.740  1.00  0.00           H
ATOM   1460 HD23 LEU A  89      25.846  55.633  26.192  1.00  0.00           H
ATOM   1461  C   LEU A  89      30.771  56.433  26.133  1.00  0.00           C
ATOM   1462  O   LEU A  89      30.930  57.257  25.251  1.00  0.00           O
ATOM   1463  N   ARG A  90      31.273  55.202  25.987  1.00  0.00           N
ATOM   1464  H   ARG A  90      31.264  54.561  26.768  1.00  0.00           H
ATOM   1465  CA  ARG A  90      31.430  54.372  24.726  1.00  0.00           C
ATOM   1466  HA  ARG A  90      31.619  55.035  23.882  1.00  0.00           H
ATOM   1467  CB  ARG A  90      32.665  53.419  24.916  1.00  0.00           C
ATOM   1468  HB2 ARG A  90      33.510  53.950  25.353  1.00  0.00           H
ATOM   1469  HB3 ARG A  90      32.482  52.656  25.673  1.00  0.00           H
ATOM   1470  CG  ARG A  90      33.120  52.670  23.680  1.00  0.00           C
ATOM   1471  HG2 ARG A  90      34.174  52.805  23.435  1.00  0.00           H
ATOM   1472  HG3 ARG A  90      32.555  52.980  22.801  1.00  0.00           H
ATOM   1473  CD  ARG A  90      32.988  51.133  23.738  1.00  0.00           C
ATOM   1474  HD2 ARG A  90      33.407  50.626  22.868  1.00  0.00           H
ATOM   1475  HD3 ARG A  90      33.603  50.852  24.593  1.00  0.00           H
ATOM   1476  NE  ARG A  90      31.652  50.634  24.030  1.00  0.00           N
ATOM   1477  HE  ARG A  90      30.988  51.187  24.553  1.00  0.00           H
ATOM   1478  CZ  ARG A  90      31.160  49.409  23.859  1.00  0.00           C
ATOM   1479  NH1 ARG A  90      31.778  48.395  23.354  1.00  0.00           N
ATOM   1480 HH11 ARG A  90      32.767  48.565  23.238  1.00  0.00           H
ATOM   1481 HH12 ARG A  90      31.329  47.508  23.533  1.00  0.00           H
ATOM   1482  NH2 ARG A  90      29.977  49.165  24.221  1.00  0.00           N
ATOM   1483 HH21 ARG A  90      29.295  49.904  24.316  1.00  0.00           H
ATOM   1484 HH22 ARG A  90      29.594  48.258  23.993  1.00  0.00           H
ATOM   1485  C   ARG A  90      30.184  53.611  24.415  1.00  0.00           C
ATOM   1486  O   ARG A  90      29.935  52.639  25.169  1.00  0.00           O
ATOM   1487  N   PRO A  91      29.518  53.920  23.257  1.00  0.00           N
ATOM   1488  CD  PRO A  91      29.546  55.211  22.517  1.00  0.00           C
ATOM   1489  HD2 PRO A  91      29.485  56.117  23.119  1.00  0.00           H
ATOM   1490  HD3 PRO A  91      30.412  55.349  21.869  1.00  0.00           H
ATOM   1491  CG  PRO A  91      28.290  55.166  21.632  1.00  0.00           C
ATOM   1492  HG2 PRO A  91      28.651  54.784  20.677  1.00  0.00           H
ATOM   1493  HG3 PRO A  91      27.789  56.125  21.503  1.00  0.00           H
ATOM   1494  CB  PRO A  91      27.363  54.132  22.276  1.00  0.00           C
ATOM   1495  HB2 PRO A  91      26.809  54.579  23.101  1.00  0.00           H
ATOM   1496  HB3 PRO A  91      26.680  53.673  21.561  1.00  0.00           H
ATOM   1497  CA  PRO A  91      28.379  53.073  22.873  1.00  0.00           C
ATOM   1498  HA  PRO A  91      27.891  52.741  23.790  1.00  0.00           H
ATOM   1499  C   PRO A  91      28.806  51.943  21.918  1.00  0.00           C
ATOM   1500  O   PRO A  91      29.672  52.159  21.056  1.00  0.00           O
ATOM   1501  N   ARG A  92      28.065  50.818  21.966  1.00  0.00           N
ATOM   1502  H   ARG A  92      27.639  50.610  22.858  1.00  0.00           H
ATOM   1503  CA  ARG A  92      27.856  49.812  20.908  1.00  0.00           C
ATOM   1504  HA  ARG A  92      28.089  50.312  19.967  1.00  0.00           H
ATOM   1505  CB  ARG A  92      28.859  48.737  21.235  1.00  0.00           C
ATOM   1506  HB2 ARG A  92      28.529  48.192  22.120  1.00  0.00           H
ATOM   1507  HB3 ARG A  92      29.840  49.117  21.519  1.00  0.00           H
ATOM   1508  CG  ARG A  92      28.993  47.708  20.093  1.00  0.00           C
ATOM   1509  HG2 ARG A  92      28.223  46.940  20.162  1.00  0.00           H
ATOM   1510  HG3 ARG A  92      28.904  48.184  19.116  1.00  0.00           H
ATOM   1511  CD  ARG A  92      30.316  46.950  20.233  1.00  0.00           C
ATOM   1512  HD2 ARG A  92      30.405  46.390  19.302  1.00  0.00           H
ATOM   1513  HD3 ARG A  92      31.160  47.634  20.147  1.00  0.00           H
ATOM   1514  NE  ARG A  92      30.387  46.133  21.476  1.00  0.00           N
ATOM   1515  HE  ARG A  92      29.686  46.282  22.188  1.00  0.00           H
ATOM   1516  CZ  ARG A  92      31.327  45.298  21.821  1.00  0.00           C
ATOM   1517  NH1 ARG A  92      32.432  45.021  21.208  1.00  0.00           N
ATOM   1518 HH11 ARG A  92      32.747  45.480  20.365  1.00  0.00           H
ATOM   1519 HH12 ARG A  92      33.197  44.649  21.752  1.00  0.00           H
ATOM   1520  NH2 ARG A  92      31.209  44.805  23.014  1.00  0.00           N
ATOM   1521 HH21 ARG A  92      30.360  44.982  23.533  1.00  0.00           H
ATOM   1522 HH22 ARG A  92      31.866  44.087  23.286  1.00  0.00           H
ATOM   1523  C   ARG A  92      26.402  49.265  20.926  1.00  0.00           C
ATOM   1524  O   ARG A  92      25.752  49.435  21.903  1.00  0.00           O
ATOM   1525  N   GLU A  93      25.845  48.680  19.872  1.00  0.00           N
ATOM   1526  H   GLU A  93      26.407  48.459  19.063  1.00  0.00           H
ATOM   1527  CA  GLU A  93      24.348  48.612  19.751  1.00  0.00           C
ATOM   1528  HA  GLU A  93      23.833  49.159  20.541  1.00  0.00           H
ATOM   1529  CB  GLU A  93      23.885  49.296  18.434  1.00  0.00           C
ATOM   1530  HB2 GLU A  93      24.324  48.711  17.626  1.00  0.00           H
ATOM   1531  HB3 GLU A  93      22.803  49.166  18.425  1.00  0.00           H
ATOM   1532  CG  GLU A  93      24.246  50.802  18.232  1.00  0.00           C
ATOM   1533  HG2 GLU A  93      23.600  51.332  17.533  1.00  0.00           H
ATOM   1534  HG3 GLU A  93      25.298  50.896  17.962  1.00  0.00           H
ATOM   1535  CD  GLU A  93      24.157  51.562  19.497  1.00  0.00           C
ATOM   1536  OE1 GLU A  93      23.084  51.584  20.149  1.00  0.00           O
ATOM   1537  OE2 GLU A  93      25.096  52.370  19.842  1.00  0.00           O
ATOM   1538  C   GLU A  93      23.771  47.209  19.792  1.00  0.00           C
ATOM   1539  O   GLU A  93      22.547  46.979  20.046  1.00  0.00           O
ATOM   1540  N   LYS A  94      24.505  46.242  19.323  1.00  0.00           N
ATOM   1541  H   LYS A  94      25.484  46.462  19.209  1.00  0.00           H
ATOM   1542  CA  LYS A  94      24.055  44.805  19.105  1.00  0.00           C
ATOM   1543  HA  LYS A  94      23.267  44.506  19.796  1.00  0.00           H
ATOM   1544  CB  LYS A  94      23.632  44.649  17.663  1.00  0.00           C
ATOM   1545  HB2 LYS A  94      23.328  43.625  17.442  1.00  0.00           H
ATOM   1546  HB3 LYS A  94      24.451  44.756  16.952  1.00  0.00           H
ATOM   1547  CG  LYS A  94      22.468  45.484  17.130  1.00  0.00           C
ATOM   1548  HG2 LYS A  94      21.606  45.362  17.787  1.00  0.00           H
ATOM   1549  HG3 LYS A  94      22.640  46.556  17.036  1.00  0.00           H
ATOM   1550  CD  LYS A  94      21.882  45.024  15.811  1.00  0.00           C
ATOM   1551  HD2 LYS A  94      21.778  43.940  15.760  1.00  0.00           H
ATOM   1552  HD3 LYS A  94      22.506  45.301  14.961  1.00  0.00           H
ATOM   1553  CE  LYS A  94      20.492  45.665  15.665  1.00  0.00           C
ATOM   1554  HE2 LYS A  94      20.448  46.750  15.755  1.00  0.00           H
ATOM   1555  HE3 LYS A  94      19.879  45.232  16.456  1.00  0.00           H
ATOM   1556  NZ  LYS A  94      19.956  45.237  14.378  1.00  0.00           N
ATOM   1557  HZ1 LYS A  94      20.396  45.611  13.549  1.00  0.00           H
ATOM   1558  HZ2 LYS A  94      19.968  44.237  14.240  1.00  0.00           H
ATOM   1559  HZ3 LYS A  94      18.983  45.502  14.420  1.00  0.00           H
ATOM   1560  C   LYS A  94      25.164  43.725  19.449  1.00  0.00           C
ATOM   1561  O   LYS A  94      24.842  42.567  19.616  1.00  0.00           O
ATOM   1562  N   LYS A  95      26.482  44.107  19.319  1.00  0.00           N
ATOM   1563  H   LYS A  95      26.600  45.069  19.033  1.00  0.00           H
ATOM   1564  CA  LYS A  95      27.600  43.205  19.523  1.00  0.00           C
ATOM   1565  HA  LYS A  95      27.522  42.212  19.080  1.00  0.00           H
ATOM   1566  CB  LYS A  95      28.858  43.741  18.803  1.00  0.00           C
ATOM   1567  HB2 LYS A  95      29.036  44.764  19.133  1.00  0.00           H
ATOM   1568  HB3 LYS A  95      29.675  43.125  19.179  1.00  0.00           H
ATOM   1569  CG  LYS A  95      28.922  43.791  17.296  1.00  0.00           C
ATOM   1570  HG2 LYS A  95      28.097  44.404  16.933  1.00  0.00           H
ATOM   1571  HG3 LYS A  95      29.824  44.325  16.996  1.00  0.00           H
ATOM   1572  CD  LYS A  95      28.888  42.463  16.569  1.00  0.00           C
ATOM   1573  HD2 LYS A  95      28.016  41.855  16.812  1.00  0.00           H
ATOM   1574  HD3 LYS A  95      29.786  41.936  16.892  1.00  0.00           H
ATOM   1575  CE  LYS A  95      28.966  42.631  15.063  1.00  0.00           C
ATOM   1576  HE2 LYS A  95      28.105  43.236  14.777  1.00  0.00           H
ATOM   1577  HE3 LYS A  95      29.859  43.245  14.947  1.00  0.00           H
ATOM   1578  NZ  LYS A  95      29.202  41.416  14.340  1.00  0.00           N
ATOM   1579  HZ1 LYS A  95      28.409  40.790  14.330  1.00  0.00           H
ATOM   1580  HZ2 LYS A  95      30.025  40.907  14.628  1.00  0.00           H
ATOM   1581  HZ3 LYS A  95      29.394  41.638  13.374  1.00  0.00           H
ATOM   1582  C   LYS A  95      27.901  42.987  20.971  1.00  0.00           C
ATOM   1583  O   LYS A  95      27.573  43.931  21.712  1.00  0.00           O
ATOM   1584  N   LEU A  96      28.549  41.858  21.379  1.00  0.00           N
ATOM   1585  H   LEU A  96      28.788  41.193  20.656  1.00  0.00           H
ATOM   1586  CA  LEU A  96      28.851  41.529  22.745  1.00  0.00           C
ATOM   1587  HA  LEU A  96      28.692  42.326  23.473  1.00  0.00           H
ATOM   1588  CB  LEU A  96      27.856  40.408  23.138  1.00  0.00           C
ATOM   1589  HB2 LEU A  96      27.806  39.649  22.357  1.00  0.00           H
ATOM   1590  HB3 LEU A  96      28.260  40.082  24.097  1.00  0.00           H
ATOM   1591  CG  LEU A  96      26.412  40.892  23.483  1.00  0.00           C
ATOM   1592  HG  LEU A  96      26.002  41.327  22.571  1.00  0.00           H
ATOM   1593  CD1 LEU A  96      25.667  39.567  23.814  1.00  0.00           C
ATOM   1594 HD11 LEU A  96      26.418  38.954  24.313  1.00  0.00           H
ATOM   1595 HD12 LEU A  96      24.708  39.736  24.305  1.00  0.00           H
ATOM   1596 HD13 LEU A  96      25.539  39.087  22.844  1.00  0.00           H
ATOM   1597  CD2 LEU A  96      26.312  41.807  24.655  1.00  0.00           C
ATOM   1598 HD21 LEU A  96      26.389  41.211  25.564  1.00  0.00           H
ATOM   1599 HD22 LEU A  96      25.343  42.306  24.657  1.00  0.00           H
ATOM   1600 HD23 LEU A  96      26.980  42.651  24.476  1.00  0.00           H
ATOM   1601  C   LEU A  96      30.251  40.986  22.914  1.00  0.00           C
ATOM   1602  O   LEU A  96      31.025  40.794  21.997  1.00  0.00           O
ATOM   1603  N   GLY A  97      30.681  40.830  24.180  1.00  0.00           N
ATOM   1604  H   GLY A  97      30.001  40.907  24.924  1.00  0.00           H
ATOM   1605  CA  GLY A  97      32.021  40.457  24.657  1.00  0.00           C
ATOM   1606  HA2 GLY A  97      32.536  39.711  24.051  1.00  0.00           H
ATOM   1607  HA3 GLY A  97      31.914  40.053  25.664  1.00  0.00           H
ATOM   1608  C   GLY A  97      33.007  41.717  24.800  1.00  0.00           C
ATOM   1609  O   GLY A  97      32.822  42.820  24.265  1.00  0.00           O
ATOM   1610  N   LEU A  98      33.999  41.633  25.758  1.00  0.00           N
ATOM   1611  H   LEU A  98      34.300  40.705  26.020  1.00  0.00           H
ATOM   1612  CA  LEU A  98      34.794  42.809  26.165  1.00  0.00           C
ATOM   1613  HA  LEU A  98      34.171  43.655  25.873  1.00  0.00           H
ATOM   1614  CB  LEU A  98      34.856  42.819  27.723  1.00  0.00           C
ATOM   1615  HB2 LEU A  98      35.366  41.947  28.132  1.00  0.00           H
ATOM   1616  HB3 LEU A  98      35.486  43.668  27.985  1.00  0.00           H
ATOM   1617  CG  LEU A  98      33.528  42.808  28.468  1.00  0.00           C
ATOM   1618  HG  LEU A  98      32.908  41.955  28.193  1.00  0.00           H
ATOM   1619  CD1 LEU A  98      33.719  42.725  29.962  1.00  0.00           C
ATOM   1620 HD11 LEU A  98      34.311  43.528  30.400  1.00  0.00           H
ATOM   1621 HD12 LEU A  98      32.702  42.610  30.336  1.00  0.00           H
ATOM   1622 HD13 LEU A  98      34.323  41.840  30.160  1.00  0.00           H
ATOM   1623  CD2 LEU A  98      32.709  44.058  28.079  1.00  0.00           C
ATOM   1624 HD21 LEU A  98      31.831  44.204  28.708  1.00  0.00           H
ATOM   1625 HD22 LEU A  98      32.356  44.029  27.048  1.00  0.00           H
ATOM   1626 HD23 LEU A  98      33.340  44.945  28.124  1.00  0.00           H
ATOM   1627  C   LEU A  98      36.205  42.815  25.538  1.00  0.00           C
ATOM   1628  O   LEU A  98      37.003  43.768  25.724  1.00  0.00           O
ATOM   1629  N   GLY A  99      36.484  41.884  24.564  1.00  0.00           N
ATOM   1630  H   GLY A  99      35.815  41.144  24.404  1.00  0.00           H
ATOM   1631  CA  GLY A  99      37.845  41.587  24.054  1.00  0.00           C
ATOM   1632  HA2 GLY A  99      38.552  41.285  24.827  1.00  0.00           H
ATOM   1633  HA3 GLY A  99      37.846  40.596  23.601  1.00  0.00           H
ATOM   1634  C   GLY A  99      38.519  42.557  23.133  1.00  0.00           C
ATOM   1635  O   GLY A  99      39.657  42.436  22.706  1.00  0.00           O
ATOM   1636  N   THR A 100      37.849  43.633  22.865  1.00  0.00           N
ATOM   1637  H   THR A 100      36.876  43.598  23.133  1.00  0.00           H
ATOM   1638  CA  THR A 100      38.440  44.932  22.384  1.00  0.00           C
ATOM   1639  HA  THR A 100      39.466  44.914  22.751  1.00  0.00           H
ATOM   1640  CB  THR A 100      38.289  45.058  20.852  1.00  0.00           C
ATOM   1641  HB  THR A 100      38.419  44.078  20.394  1.00  0.00           H
ATOM   1642  CG2 THR A 100      36.931  45.525  20.321  1.00  0.00           C
ATOM   1643 HG21 THR A 100      36.674  46.567  20.508  1.00  0.00           H
ATOM   1644 HG22 THR A 100      36.811  45.392  19.246  1.00  0.00           H
ATOM   1645 HG23 THR A 100      36.114  44.919  20.714  1.00  0.00           H
ATOM   1646  OG1 THR A 100      39.218  45.899  20.208  1.00  0.00           O
ATOM   1647  HG1 THR A 100      39.940  45.348  19.896  1.00  0.00           H
ATOM   1648  C   THR A 100      37.822  46.126  23.124  1.00  0.00           C
ATOM   1649  O   THR A 100      38.439  47.209  23.234  1.00  0.00           O
ATOM   1650  N   ALA A 101      36.648  45.981  23.767  1.00  0.00           N
ATOM   1651  H   ALA A 101      36.132  45.131  23.593  1.00  0.00           H
ATOM   1652  CA  ALA A 101      35.941  47.003  24.462  1.00  0.00           C
ATOM   1653  HA  ALA A 101      35.718  47.837  23.797  1.00  0.00           H
ATOM   1654  CB  ALA A 101      34.602  46.366  24.807  1.00  0.00           C
ATOM   1655  HB1 ALA A 101      34.774  45.312  25.021  1.00  0.00           H
ATOM   1656  HB2 ALA A 101      33.938  46.546  23.962  1.00  0.00           H
ATOM   1657  HB3 ALA A 101      34.277  46.841  25.733  1.00  0.00           H
ATOM   1658  C   ALA A 101      36.677  47.472  25.718  1.00  0.00           C
ATOM   1659  O   ALA A 101      36.699  48.646  26.049  1.00  0.00           O
ATOM   1660  N   TYR A 102      37.423  46.575  26.420  1.00  0.00           N
ATOM   1661  H   TYR A 102      37.231  45.610  26.191  1.00  0.00           H
ATOM   1662  CA  TYR A 102      38.473  46.951  27.386  1.00  0.00           C
ATOM   1663  HA  TYR A 102      38.122  47.553  28.224  1.00  0.00           H
ATOM   1664  CB  TYR A 102      39.156  45.696  27.985  1.00  0.00           C
ATOM   1665  HB2 TYR A 102      38.405  45.106  28.510  1.00  0.00           H
ATOM   1666  HB3 TYR A 102      39.548  45.067  27.185  1.00  0.00           H
ATOM   1667  CG  TYR A 102      40.242  46.006  29.018  1.00  0.00           C
ATOM   1668  CD1 TYR A 102      40.023  46.478  30.282  1.00  0.00           C
ATOM   1669  HD1 TYR A 102      38.994  46.642  30.569  1.00  0.00           H
ATOM   1670  CE1 TYR A 102      41.101  46.735  31.159  1.00  0.00           C
ATOM   1671  HE1 TYR A 102      40.886  46.894  32.206  1.00  0.00           H
ATOM   1672  CZ  TYR A 102      42.393  46.594  30.770  1.00  0.00           C
ATOM   1673  OH  TYR A 102      43.441  46.815  31.580  1.00  0.00           O
ATOM   1674  HH  TYR A 102      44.177  47.223  31.118  1.00  0.00           H
ATOM   1675  CE2 TYR A 102      42.642  46.089  29.450  1.00  0.00           C
ATOM   1676  HE2 TYR A 102      43.661  46.004  29.104  1.00  0.00           H
ATOM   1677  CD2 TYR A 102      41.583  45.844  28.596  1.00  0.00           C
ATOM   1678  HD2 TYR A 102      41.799  45.373  27.649  1.00  0.00           H
ATOM   1679  C   TYR A 102      39.472  47.928  26.769  1.00  0.00           C
ATOM   1680  O   TYR A 102      39.876  48.920  27.384  1.00  0.00           O
ATOM   1681  N   ILE A 103      39.868  47.618  25.499  1.00  0.00           N
ATOM   1682  H   ILE A 103      39.465  46.808  25.049  1.00  0.00           H
ATOM   1683  CA  ILE A 103      41.123  48.204  24.930  1.00  0.00           C
ATOM   1684  HA  ILE A 103      41.877  48.242  25.716  1.00  0.00           H
ATOM   1685  CB  ILE A 103      41.751  47.355  23.760  1.00  0.00           C
ATOM   1686  HB  ILE A 103      40.952  47.214  23.033  1.00  0.00           H
ATOM   1687  CG2 ILE A 103      42.858  48.216  23.184  1.00  0.00           C
ATOM   1688 HG21 ILE A 103      43.525  48.473  24.007  1.00  0.00           H
ATOM   1689 HG22 ILE A 103      43.493  47.522  22.633  1.00  0.00           H
ATOM   1690 HG23 ILE A 103      42.484  49.095  22.658  1.00  0.00           H
ATOM   1691  CG1 ILE A 103      42.152  45.994  24.300  1.00  0.00           C
ATOM   1692 HG12 ILE A 103      41.320  45.374  24.633  1.00  0.00           H
ATOM   1693 HG13 ILE A 103      42.749  46.107  25.205  1.00  0.00           H
ATOM   1694  CD1 ILE A 103      42.859  45.122  23.269  1.00  0.00           C
ATOM   1695 HD11 ILE A 103      43.044  44.118  23.650  1.00  0.00           H
ATOM   1696 HD12 ILE A 103      43.814  45.584  23.021  1.00  0.00           H
ATOM   1697 HD13 ILE A 103      42.207  45.092  22.396  1.00  0.00           H
ATOM   1698  C   ILE A 103      40.762  49.637  24.541  1.00  0.00           C
ATOM   1699  O   ILE A 103      41.445  50.561  24.970  1.00  0.00           O
ATOM   1700  N   HIE A 104      39.553  49.840  24.028  1.00  0.00           N
ATOM   1701  H   HIE A 104      39.080  49.019  23.677  1.00  0.00           H
ATOM   1702  CA  HIE A 104      38.981  51.193  23.739  1.00  0.00           C
ATOM   1703  HA  HIE A 104      39.681  51.591  23.004  1.00  0.00           H
ATOM   1704  CB  HIE A 104      37.654  50.987  23.013  1.00  0.00           C
ATOM   1705  HB2 HIE A 104      36.982  50.457  23.688  1.00  0.00           H
ATOM   1706  HB3 HIE A 104      37.183  51.962  22.891  1.00  0.00           H
ATOM   1707  CG  HIE A 104      37.685  50.469  21.585  1.00  0.00           C
ATOM   1708  ND1 HIE A 104      37.233  49.210  21.163  1.00  0.00           N
ATOM   1709  CE1 HIE A 104      37.343  49.123  19.807  1.00  0.00           C
ATOM   1710  HE1 HIE A 104      37.197  48.205  19.257  1.00  0.00           H
ATOM   1711  NE2 HIE A 104      37.740  50.316  19.360  1.00  0.00           N
ATOM   1712  HE2 HIE A 104      37.868  50.528  18.381  1.00  0.00           H
ATOM   1713  CD2 HIE A 104      38.043  51.114  20.461  1.00  0.00           C
ATOM   1714  HD2 HIE A 104      38.278  52.163  20.353  1.00  0.00           H
ATOM   1715  C   HIE A 104      38.772  52.150  24.921  1.00  0.00           C
ATOM   1716  O   HIE A 104      38.946  53.379  24.825  1.00  0.00           O
ATOM   1717  N   GLY A 105      38.227  51.600  26.007  1.00  0.00           N
ATOM   1718  H   GLY A 105      37.916  50.639  25.987  1.00  0.00           H
ATOM   1719  CA  GLY A 105      38.020  52.313  27.284  1.00  0.00           C
ATOM   1720  HA2 GLY A 105      37.440  53.224  27.137  1.00  0.00           H
ATOM   1721  HA3 GLY A 105      37.539  51.559  27.907  1.00  0.00           H
ATOM   1722  C   GLY A 105      39.372  52.586  27.976  1.00  0.00           C
ATOM   1723  O   GLY A 105      39.715  53.692  28.417  1.00  0.00           O
ATOM   1724  N   MET A 106      40.284  51.690  27.713  1.00  0.00           N
ATOM   1725  H   MET A 106      39.997  50.799  27.334  1.00  0.00           H
ATOM   1726  CA  MET A 106      41.713  51.920  28.114  1.00  0.00           C
ATOM   1727  HA  MET A 106      41.610  52.354  29.109  1.00  0.00           H
ATOM   1728  CB  MET A 106      42.434  50.599  28.066  1.00  0.00           C
ATOM   1729  HB2 MET A 106      42.477  50.246  27.036  1.00  0.00           H
ATOM   1730  HB3 MET A 106      42.040  49.812  28.708  1.00  0.00           H
ATOM   1731  CG  MET A 106      43.921  50.672  28.487  1.00  0.00           C
ATOM   1732  HG2 MET A 106      44.054  51.310  29.360  1.00  0.00           H
ATOM   1733  HG3 MET A 106      44.518  51.077  27.670  1.00  0.00           H
ATOM   1734  SD  MET A 106      44.703  49.037  28.791  1.00  0.00           S
ATOM   1735  CE  MET A 106      44.822  48.460  27.048  1.00  0.00           C
ATOM   1736  HE1 MET A 106      43.807  48.245  26.716  1.00  0.00           H
ATOM   1737  HE2 MET A 106      45.585  47.696  26.898  1.00  0.00           H
ATOM   1738  HE3 MET A 106      45.193  49.324  26.498  1.00  0.00           H
ATOM   1739  C   MET A 106      42.436  53.029  27.239  1.00  0.00           C
ATOM   1740  O   MET A 106      43.250  53.799  27.680  1.00  0.00           O
ATOM   1741  N   LYS A 107      42.028  53.182  25.963  1.00  0.00           N
ATOM   1742  H   LYS A 107      41.559  52.405  25.520  1.00  0.00           H
ATOM   1743  CA  LYS A 107      42.450  54.318  25.108  1.00  0.00           C
ATOM   1744  HA  LYS A 107      43.511  54.518  25.261  1.00  0.00           H
ATOM   1745  CB  LYS A 107      42.153  54.028  23.636  1.00  0.00           C
ATOM   1746  HB2 LYS A 107      41.084  53.817  23.610  1.00  0.00           H
ATOM   1747  HB3 LYS A 107      42.414  54.836  22.953  1.00  0.00           H
ATOM   1748  CG  LYS A 107      42.963  52.767  23.108  1.00  0.00           C
ATOM   1749  HG2 LYS A 107      42.400  52.277  22.313  1.00  0.00           H
ATOM   1750  HG3 LYS A 107      43.152  51.996  23.854  1.00  0.00           H
ATOM   1751  CD  LYS A 107      44.327  53.226  22.620  1.00  0.00           C
ATOM   1752  HD2 LYS A 107      44.748  53.861  23.400  1.00  0.00           H
ATOM   1753  HD3 LYS A 107      44.912  52.328  22.417  1.00  0.00           H
ATOM   1754  CE  LYS A 107      44.376  54.025  21.277  1.00  0.00           C
ATOM   1755  HE2 LYS A 107      43.809  54.953  21.346  1.00  0.00           H
ATOM   1756  HE3 LYS A 107      44.059  53.406  20.438  1.00  0.00           H
ATOM   1757  NZ  LYS A 107      45.754  54.406  20.993  1.00  0.00           N
ATOM   1758  HZ1 LYS A 107      45.972  54.969  20.183  1.00  0.00           H
ATOM   1759  HZ2 LYS A 107      46.003  55.061  21.721  1.00  0.00           H
ATOM   1760  HZ3 LYS A 107      46.336  53.581  20.975  1.00  0.00           H
ATOM   1761  C   LYS A 107      41.761  55.668  25.462  1.00  0.00           C
ATOM   1762  O   LYS A 107      42.427  56.674  25.212  1.00  0.00           O
ATOM   1763  N   HIE A 108      40.501  55.759  25.908  1.00  0.00           N
ATOM   1764  H   HIE A 108      39.889  54.956  25.902  1.00  0.00           H
ATOM   1765  CA  HIE A 108      39.859  57.082  26.287  1.00  0.00           C
ATOM   1766  HA  HIE A 108      40.121  57.823  25.532  1.00  0.00           H
ATOM   1767  CB  HIE A 108      38.384  56.827  26.425  1.00  0.00           C
ATOM   1768  HB2 HIE A 108      38.260  55.898  26.982  1.00  0.00           H
ATOM   1769  HB3 HIE A 108      37.989  57.699  26.947  1.00  0.00           H
ATOM   1770  CG  HIE A 108      37.750  56.688  25.092  1.00  0.00           C
ATOM   1771  ND1 HIE A 108      37.945  57.663  24.061  1.00  0.00           N
ATOM   1772  CE1 HIE A 108      37.174  57.242  23.071  1.00  0.00           C
ATOM   1773  HE1 HIE A 108      36.947  57.821  22.189  1.00  0.00           H
ATOM   1774  NE2 HIE A 108      36.486  56.146  23.424  1.00  0.00           N
ATOM   1775  HE2 HIE A 108      35.741  55.828  22.821  1.00  0.00           H
ATOM   1776  CD2 HIE A 108      36.785  55.783  24.668  1.00  0.00           C
ATOM   1777  HD2 HIE A 108      36.449  54.918  25.221  1.00  0.00           H
ATOM   1778  C   HIE A 108      40.366  57.608  27.661  1.00  0.00           C
ATOM   1779  O   HIE A 108      40.486  58.785  27.865  1.00  0.00           O
ATOM   1780  N   ALA A 109      40.800  56.671  28.530  1.00  0.00           N
ATOM   1781  H   ALA A 109      40.576  55.712  28.305  1.00  0.00           H
ATOM   1782  CA  ALA A 109      41.266  56.963  29.920  1.00  0.00           C
ATOM   1783  HA  ALA A 109      40.587  57.710  30.330  1.00  0.00           H
ATOM   1784  CB  ALA A 109      41.223  55.674  30.753  1.00  0.00           C
ATOM   1785  HB1 ALA A 109      41.746  55.847  31.694  1.00  0.00           H
ATOM   1786  HB2 ALA A 109      40.235  55.225  30.854  1.00  0.00           H
ATOM   1787  HB3 ALA A 109      41.767  54.962  30.133  1.00  0.00           H
ATOM   1788  C   ALA A 109      42.658  57.558  29.974  1.00  0.00           C
ATOM   1789  O   ALA A 109      43.523  57.358  29.097  1.00  0.00           O
ATOM   1790  N   THR A 110      42.892  58.378  31.052  1.00  0.00           N
ATOM   1791  H   THR A 110      42.093  58.548  31.646  1.00  0.00           H
ATOM   1792  CA  THR A 110      44.197  59.096  31.325  1.00  0.00           C
ATOM   1793  HA  THR A 110      44.914  58.806  30.557  1.00  0.00           H
ATOM   1794  CB  THR A 110      43.926  60.622  31.340  1.00  0.00           C
ATOM   1795  HB  THR A 110      44.856  61.148  31.555  1.00  0.00           H
ATOM   1796  CG2 THR A 110      43.335  61.244  30.134  1.00  0.00           C
ATOM   1797 HG21 THR A 110      43.945  61.202  29.231  1.00  0.00           H
ATOM   1798 HG22 THR A 110      43.112  62.276  30.407  1.00  0.00           H
ATOM   1799 HG23 THR A 110      42.327  60.861  29.978  1.00  0.00           H
ATOM   1800  OG1 THR A 110      43.035  60.975  32.390  1.00  0.00           O
ATOM   1801  HG1 THR A 110      42.147  60.662  32.203  1.00  0.00           H
ATOM   1802  C   THR A 110      44.844  58.738  32.662  1.00  0.00           C
ATOM   1803  O   THR A 110      45.978  59.121  32.929  1.00  0.00           O
ATOM   1804  N   GLY A 111      44.228  58.018  33.603  1.00  0.00           N
ATOM   1805  H   GLY A 111      43.314  57.687  33.329  1.00  0.00           H
ATOM   1806  CA  GLY A 111      44.721  57.653  34.941  1.00  0.00           C
ATOM   1807  HA2 GLY A 111      43.920  57.201  35.526  1.00  0.00           H
ATOM   1808  HA3 GLY A 111      45.046  58.562  35.447  1.00  0.00           H
ATOM   1809  C   GLY A 111      45.862  56.640  34.868  1.00  0.00           C
ATOM   1810  O   GLY A 111      46.052  55.804  33.933  1.00  0.00           O
ATOM   1811  N   ASN A 112      46.589  56.649  36.040  1.00  0.00           N
ATOM   1812  H   ASN A 112      46.383  57.230  36.840  1.00  0.00           H
ATOM   1813  CA  ASN A 112      47.709  55.685  36.238  1.00  0.00           C
ATOM   1814  HA  ASN A 112      48.337  55.633  35.348  1.00  0.00           H
ATOM   1815  CB  ASN A 112      48.499  56.091  37.488  1.00  0.00           C
ATOM   1816  HB2 ASN A 112      48.018  55.867  38.441  1.00  0.00           H
ATOM   1817  HB3 ASN A 112      49.259  55.312  37.550  1.00  0.00           H
ATOM   1818  CG  ASN A 112      49.152  57.433  37.440  1.00  0.00           C
ATOM   1819  OD1 ASN A 112      48.562  58.490  37.390  1.00  0.00           O
ATOM   1820  ND2 ASN A 112      50.443  57.309  37.374  1.00  0.00           N
ATOM   1821 HD21 ASN A 112      50.744  56.345  37.359  1.00  0.00           H
ATOM   1822 HD22 ASN A 112      51.109  58.058  37.497  1.00  0.00           H
ATOM   1823  C   ASN A 112      47.163  54.293  36.490  1.00  0.00           C
ATOM   1824  O   ASN A 112      47.851  53.337  36.244  1.00  0.00           O
ATOM   1825  N   TYR A 113      45.920  54.134  36.946  1.00  0.00           N
ATOM   1826  H   TYR A 113      45.486  55.015  37.182  1.00  0.00           H
ATOM   1827  CA  TYR A 113      45.366  52.861  37.461  1.00  0.00           C
ATOM   1828  HA  TYR A 113      46.114  52.105  37.223  1.00  0.00           H
ATOM   1829  CB  TYR A 113      45.185  52.934  39.017  1.00  0.00           C
ATOM   1830  HB2 TYR A 113      44.346  53.591  39.245  1.00  0.00           H
ATOM   1831  HB3 TYR A 113      44.794  51.983  39.378  1.00  0.00           H
ATOM   1832  CG  TYR A 113      46.317  53.397  39.839  1.00  0.00           C
ATOM   1833  CD1 TYR A 113      47.621  52.925  39.497  1.00  0.00           C
ATOM   1834  HD1 TYR A 113      47.739  52.206  38.700  1.00  0.00           H
ATOM   1835  CE1 TYR A 113      48.739  53.478  40.136  1.00  0.00           C
ATOM   1836  HE1 TYR A 113      49.730  53.155  39.855  1.00  0.00           H
ATOM   1837  CZ  TYR A 113      48.517  54.401  41.174  1.00  0.00           C
ATOM   1838  OH  TYR A 113      49.575  54.923  41.839  1.00  0.00           O
ATOM   1839  HH  TYR A 113      50.447  54.677  41.521  1.00  0.00           H
ATOM   1840  CE2 TYR A 113      47.237  54.748  41.588  1.00  0.00           C
ATOM   1841  HE2 TYR A 113      47.053  55.446  42.392  1.00  0.00           H
ATOM   1842  CD2 TYR A 113      46.131  54.283  40.899  1.00  0.00           C
ATOM   1843  HD2 TYR A 113      45.139  54.637  41.136  1.00  0.00           H
ATOM   1844  C   TYR A 113      44.073  52.502  36.718  1.00  0.00           C
ATOM   1845  O   TYR A 113      42.986  52.902  37.119  1.00  0.00           O
ATOM   1846  N   ILE A 114      44.188  51.851  35.592  1.00  0.00           N
ATOM   1847  H   ILE A 114      45.124  51.599  35.308  1.00  0.00           H
ATOM   1848  CA  ILE A 114      43.055  51.215  34.921  1.00  0.00           C
ATOM   1849  HA  ILE A 114      42.260  51.937  34.734  1.00  0.00           H
ATOM   1850  CB  ILE A 114      43.525  50.582  33.513  1.00  0.00           C
ATOM   1851  HB  ILE A 114      44.334  49.863  33.645  1.00  0.00           H
ATOM   1852  CG2 ILE A 114      42.398  50.004  32.606  1.00  0.00           C
ATOM   1853 HG21 ILE A 114      41.915  49.242  33.217  1.00  0.00           H
ATOM   1854 HG22 ILE A 114      42.802  49.701  31.640  1.00  0.00           H
ATOM   1855 HG23 ILE A 114      41.598  50.740  32.520  1.00  0.00           H
ATOM   1856  CG1 ILE A 114      44.260  51.602  32.693  1.00  0.00           C
ATOM   1857 HG12 ILE A 114      45.159  51.993  33.169  1.00  0.00           H
ATOM   1858 HG13 ILE A 114      44.617  51.036  31.832  1.00  0.00           H
ATOM   1859  CD1 ILE A 114      43.545  52.867  32.191  1.00  0.00           C
ATOM   1860 HD11 ILE A 114      42.759  52.650  31.468  1.00  0.00           H
ATOM   1861 HD12 ILE A 114      44.222  53.598  31.748  1.00  0.00           H
ATOM   1862 HD13 ILE A 114      43.038  53.330  33.036  1.00  0.00           H
ATOM   1863  C   ILE A 114      42.468  50.177  35.812  1.00  0.00           C
ATOM   1864  O   ILE A 114      42.822  48.965  35.744  1.00  0.00           O
ATOM   1865  N   ILE A 115      41.360  50.570  36.485  1.00  0.00           N
ATOM   1866  H   ILE A 115      41.106  51.538  36.354  1.00  0.00           H
ATOM   1867  CA  ILE A 115      40.403  49.609  37.155  1.00  0.00           C
ATOM   1868  HA  ILE A 115      41.031  48.812  37.553  1.00  0.00           H
ATOM   1869  CB  ILE A 115      39.727  50.356  38.398  1.00  0.00           C
ATOM   1870  HB  ILE A 115      39.017  51.102  38.041  1.00  0.00           H
ATOM   1871  CG2 ILE A 115      38.935  49.332  39.225  1.00  0.00           C
ATOM   1872 HG21 ILE A 115      39.502  48.485  39.610  1.00  0.00           H
ATOM   1873 HG22 ILE A 115      38.691  49.762  40.197  1.00  0.00           H
ATOM   1874 HG23 ILE A 115      37.992  48.918  38.866  1.00  0.00           H
ATOM   1875  CG1 ILE A 115      40.803  51.170  39.288  1.00  0.00           C
ATOM   1876 HG12 ILE A 115      41.105  51.984  38.629  1.00  0.00           H
ATOM   1877 HG13 ILE A 115      40.367  51.596  40.192  1.00  0.00           H
ATOM   1878  CD1 ILE A 115      42.101  50.569  39.812  1.00  0.00           C
ATOM   1879 HD11 ILE A 115      41.837  49.632  40.303  1.00  0.00           H
ATOM   1880 HD12 ILE A 115      42.389  51.302  40.566  1.00  0.00           H
ATOM   1881 HD13 ILE A 115      42.857  50.415  39.043  1.00  0.00           H
ATOM   1882  C   ILE A 115      39.379  48.955  36.182  1.00  0.00           C
ATOM   1883  O   ILE A 115      38.884  49.647  35.311  1.00  0.00           O
ATOM   1884  N   ILE A 116      39.022  47.692  36.398  1.00  0.00           N
ATOM   1885  H   ILE A 116      39.611  47.223  37.071  1.00  0.00           H
ATOM   1886  CA  ILE A 116      37.816  47.107  36.037  1.00  0.00           C
ATOM   1887  HA  ILE A 116      37.194  47.884  35.592  1.00  0.00           H
ATOM   1888  CB  ILE A 116      38.050  46.109  34.854  1.00  0.00           C
ATOM   1889  HB  ILE A 116      38.561  46.573  34.010  1.00  0.00           H
ATOM   1890  CG2 ILE A 116      38.834  44.925  35.387  1.00  0.00           C
ATOM   1891 HG21 ILE A 116      39.702  45.232  35.971  1.00  0.00           H
ATOM   1892 HG22 ILE A 116      38.196  44.349  36.057  1.00  0.00           H
ATOM   1893 HG23 ILE A 116      39.169  44.257  34.594  1.00  0.00           H
ATOM   1894  CG1 ILE A 116      36.647  45.656  34.423  1.00  0.00           C
ATOM   1895 HG12 ILE A 116      35.981  46.477  34.158  1.00  0.00           H
ATOM   1896 HG13 ILE A 116      36.138  45.156  35.247  1.00  0.00           H
ATOM   1897  CD1 ILE A 116      36.600  44.695  33.230  1.00  0.00           C
ATOM   1898 HD11 ILE A 116      35.577  44.542  32.887  1.00  0.00           H
ATOM   1899 HD12 ILE A 116      37.036  43.717  33.434  1.00  0.00           H
ATOM   1900 HD13 ILE A 116      37.159  45.145  32.410  1.00  0.00           H
ATOM   1901  C   ILE A 116      36.975  46.609  37.275  1.00  0.00           C
ATOM   1902  O   ILE A 116      37.520  46.037  38.253  1.00  0.00           O
ATOM   1903  N   MET A 117      35.689  46.921  37.250  1.00  0.00           N
ATOM   1904  H   MET A 117      35.332  47.322  36.394  1.00  0.00           H
ATOM   1905  CA  MET A 117      34.715  46.723  38.213  1.00  0.00           C
ATOM   1906  HA  MET A 117      34.954  45.984  38.978  1.00  0.00           H
ATOM   1907  CB  MET A 117      34.559  48.042  39.026  1.00  0.00           C
ATOM   1908  HB2 MET A 117      35.514  48.538  39.196  1.00  0.00           H
ATOM   1909  HB3 MET A 117      33.895  48.746  38.526  1.00  0.00           H
ATOM   1910  CG  MET A 117      33.900  47.800  40.362  1.00  0.00           C
ATOM   1911  HG2 MET A 117      32.930  47.307  40.294  1.00  0.00           H
ATOM   1912  HG3 MET A 117      34.579  47.248  41.013  1.00  0.00           H
ATOM   1913  SD  MET A 117      33.756  49.393  41.171  1.00  0.00           S
ATOM   1914  CE  MET A 117      32.125  49.893  40.551  1.00  0.00           C
ATOM   1915  HE1 MET A 117      32.045  49.758  39.473  1.00  0.00           H
ATOM   1916  HE2 MET A 117      31.889  50.928  40.800  1.00  0.00           H
ATOM   1917  HE3 MET A 117      31.439  49.232  41.080  1.00  0.00           H
ATOM   1918  C   MET A 117      33.345  46.376  37.599  1.00  0.00           C
ATOM   1919  O   MET A 117      32.959  46.822  36.527  1.00  0.00           O
ATOM   1920  N   ASP A 118      32.549  45.494  38.190  1.00  0.00           N
ATOM   1921  H   ASP A 118      32.827  45.036  39.046  1.00  0.00           H
ATOM   1922  CA  ASP A 118      31.197  45.180  37.690  1.00  0.00           C
ATOM   1923  HA  ASP A 118      31.348  44.732  36.708  1.00  0.00           H
ATOM   1924  CB  ASP A 118      30.548  44.073  38.616  1.00  0.00           C
ATOM   1925  HB2 ASP A 118      29.463  44.158  38.559  1.00  0.00           H
ATOM   1926  HB3 ASP A 118      30.920  44.219  39.630  1.00  0.00           H
ATOM   1927  CG  ASP A 118      30.755  42.654  38.131  1.00  0.00           C
ATOM   1928  OD1 ASP A 118      31.862  42.276  37.653  1.00  0.00           O
ATOM   1929  OD2 ASP A 118      29.818  41.878  38.129  1.00  0.00           O
ATOM   1930  C   ASP A 118      30.258  46.388  37.664  1.00  0.00           C
ATOM   1931  O   ASP A 118      30.297  47.244  38.583  1.00  0.00           O
ATOM   1932  N   ALA A 119      29.394  46.391  36.648  1.00  0.00           N
ATOM   1933  H   ALA A 119      29.450  45.652  35.962  1.00  0.00           H
ATOM   1934  CA  ALA A 119      28.239  47.321  36.637  1.00  0.00           C
ATOM   1935  HA  ALA A 119      28.569  48.354  36.750  1.00  0.00           H
ATOM   1936  CB  ALA A 119      27.800  47.385  35.173  1.00  0.00           C
ATOM   1937  HB1 ALA A 119      26.950  48.043  34.989  1.00  0.00           H
ATOM   1938  HB2 ALA A 119      28.657  47.748  34.606  1.00  0.00           H
ATOM   1939  HB3 ALA A 119      27.595  46.415  34.719  1.00  0.00           H
ATOM   1940  C   ALA A 119      27.179  46.955  37.724  1.00  0.00           C
ATOM   1941  O   ALA A 119      26.470  47.873  38.167  1.00  0.00           O
ATOM   1942  N   ASP A 120      27.034  45.734  38.294  1.00  0.00           N
ATOM   1943  H   ASP A 120      27.651  45.011  37.953  1.00  0.00           H
ATOM   1944  CA  ASP A 120      26.142  45.328  39.351  1.00  0.00           C
ATOM   1945  HA  ASP A 120      25.325  46.048  39.309  1.00  0.00           H
ATOM   1946  CB  ASP A 120      25.579  43.958  39.002  1.00  0.00           C
ATOM   1947  HB2 ASP A 120      24.738  43.592  39.591  1.00  0.00           H
ATOM   1948  HB3 ASP A 120      25.121  43.978  38.013  1.00  0.00           H
ATOM   1949  CG  ASP A 120      26.688  42.899  38.674  1.00  0.00           C
ATOM   1950  OD1 ASP A 120      27.312  42.769  37.636  1.00  0.00           O
ATOM   1951  OD2 ASP A 120      27.116  42.010  39.492  1.00  0.00           O
ATOM   1952  C   ASP A 120      26.773  45.478  40.733  1.00  0.00           C
ATOM   1953  O   ASP A 120      28.006  45.472  40.906  1.00  0.00           O
ATOM   1954  N   LEU A 121      25.914  45.529  41.770  1.00  0.00           N
ATOM   1955  H   LEU A 121      24.916  45.519  41.616  1.00  0.00           H
ATOM   1956  CA  LEU A 121      26.219  45.747  43.195  1.00  0.00           C
ATOM   1957  HA  LEU A 121      26.936  46.563  43.286  1.00  0.00           H
ATOM   1958  CB  LEU A 121      24.999  46.110  43.985  1.00  0.00           C
ATOM   1959  HB2 LEU A 121      25.185  45.895  45.037  1.00  0.00           H
ATOM   1960  HB3 LEU A 121      24.212  45.381  43.794  1.00  0.00           H
ATOM   1961  CG  LEU A 121      24.566  47.619  43.930  1.00  0.00           C
ATOM   1962  HG  LEU A 121      25.491  48.196  43.957  1.00  0.00           H
ATOM   1963  CD1 LEU A 121      23.932  47.922  42.569  1.00  0.00           C
ATOM   1964 HD11 LEU A 121      24.721  47.823  41.823  1.00  0.00           H
ATOM   1965 HD12 LEU A 121      23.383  48.863  42.613  1.00  0.00           H
ATOM   1966 HD13 LEU A 121      23.064  47.296  42.364  1.00  0.00           H
ATOM   1967  CD2 LEU A 121      23.628  48.061  45.047  1.00  0.00           C
ATOM   1968 HD21 LEU A 121      23.554  49.126  44.827  1.00  0.00           H
ATOM   1969 HD22 LEU A 121      22.676  47.538  44.955  1.00  0.00           H
ATOM   1970 HD23 LEU A 121      24.066  47.824  46.016  1.00  0.00           H
ATOM   1971  C   LEU A 121      27.009  44.682  43.867  1.00  0.00           C
ATOM   1972  O   LEU A 121      27.169  44.753  45.097  1.00  0.00           O
ATOM   1973  N   SER A 122      27.546  43.649  43.211  1.00  0.00           N
ATOM   1974  H   SER A 122      27.412  43.640  42.210  1.00  0.00           H
ATOM   1975  CA  SER A 122      28.318  42.557  43.747  1.00  0.00           C
ATOM   1976  HA  SER A 122      27.789  42.128  44.598  1.00  0.00           H
ATOM   1977  CB  SER A 122      28.415  41.425  42.685  1.00  0.00           C
ATOM   1978  HB2 SER A 122      28.931  40.624  43.214  1.00  0.00           H
ATOM   1979  HB3 SER A 122      27.420  41.114  42.365  1.00  0.00           H
ATOM   1980  OG  SER A 122      29.286  41.846  41.604  1.00  0.00           O
ATOM   1981  HG  SER A 122      29.005  41.434  40.784  1.00  0.00           H
ATOM   1982  C   SER A 122      29.799  42.864  44.184  1.00  0.00           C
ATOM   1983  O   SER A 122      30.175  42.478  45.264  1.00  0.00           O
ATOM   1984  N   HIE A 123      30.488  43.805  43.430  1.00  0.00           N
ATOM   1985  H   HIE A 123      30.193  43.905  42.469  1.00  0.00           H
ATOM   1986  CA  HIE A 123      31.694  44.522  43.954  1.00  0.00           C
ATOM   1987  HA  HIE A 123      32.265  43.825  44.567  1.00  0.00           H
ATOM   1988  CB  HIE A 123      32.622  44.850  42.831  1.00  0.00           C
ATOM   1989  HB2 HIE A 123      33.600  45.086  43.252  1.00  0.00           H
ATOM   1990  HB3 HIE A 123      32.187  45.677  42.270  1.00  0.00           H
ATOM   1991  CG  HIE A 123      32.997  43.729  41.862  1.00  0.00           C
ATOM   1992  ND1 HIE A 123      33.486  43.899  40.593  1.00  0.00           N
ATOM   1993  CE1 HIE A 123      33.669  42.651  40.129  1.00  0.00           C
ATOM   1994  HE1 HIE A 123      34.109  42.399  39.175  1.00  0.00           H
ATOM   1995  NE2 HIE A 123      33.215  41.765  40.971  1.00  0.00           N
ATOM   1996  HE2 HIE A 123      33.369  40.767  40.940  1.00  0.00           H
ATOM   1997  CD2 HIE A 123      32.874  42.413  42.129  1.00  0.00           C
ATOM   1998  HD2 HIE A 123      32.510  42.042  43.075  1.00  0.00           H
ATOM   1999  C   HIE A 123      31.249  45.711  44.820  1.00  0.00           C
ATOM   2000  O   HIE A 123      30.055  46.146  44.765  1.00  0.00           O
ATOM   2001  N   HIE A 124      32.258  46.308  45.437  1.00  0.00           N
ATOM   2002  H   HIE A 124      33.176  46.008  45.142  1.00  0.00           H
ATOM   2003  CA  HIE A 124      32.237  47.543  46.253  1.00  0.00           C
ATOM   2004  HA  HIE A 124      31.315  48.046  45.962  1.00  0.00           H
ATOM   2005  CB  HIE A 124      32.009  47.196  47.697  1.00  0.00           C
ATOM   2006  HB2 HIE A 124      32.940  47.015  48.233  1.00  0.00           H
ATOM   2007  HB3 HIE A 124      31.327  46.357  47.837  1.00  0.00           H
ATOM   2008  CG  HIE A 124      31.312  48.360  48.421  1.00  0.00           C
ATOM   2009  ND1 HIE A 124      32.008  49.482  48.720  1.00  0.00           N
ATOM   2010  CE1 HIE A 124      31.074  50.303  49.219  1.00  0.00           C
ATOM   2011  HE1 HIE A 124      31.453  51.223  49.639  1.00  0.00           H
ATOM   2012  NE2 HIE A 124      29.844  49.788  49.090  1.00  0.00           N
ATOM   2013  HE2 HIE A 124      29.010  50.210  49.474  1.00  0.00           H
ATOM   2014  CD2 HIE A 124      30.008  48.510  48.630  1.00  0.00           C
ATOM   2015  HD2 HIE A 124      29.206  47.871  48.290  1.00  0.00           H
ATOM   2016  C   HIE A 124      33.461  48.421  46.009  1.00  0.00           C
ATOM   2017  O   HIE A 124      34.599  47.964  46.202  1.00  0.00           O
ATOM   2018  N   PRO A 125      33.335  49.705  45.747  1.00  0.00           N
ATOM   2019  CD  PRO A 125      32.065  50.420  45.641  1.00  0.00           C
ATOM   2020  HD2 PRO A 125      31.221  49.925  45.162  1.00  0.00           H
ATOM   2021  HD3 PRO A 125      31.699  50.776  46.604  1.00  0.00           H
ATOM   2022  CG  PRO A 125      32.412  51.649  44.833  1.00  0.00           C
ATOM   2023  HG2 PRO A 125      31.791  52.454  45.226  1.00  0.00           H
ATOM   2024  HG3 PRO A 125      32.276  51.408  43.779  1.00  0.00           H
ATOM   2025  CB  PRO A 125      33.872  51.924  45.089  1.00  0.00           C
ATOM   2026  HB2 PRO A 125      34.356  52.372  44.221  1.00  0.00           H
ATOM   2027  HB3 PRO A 125      33.839  52.578  45.960  1.00  0.00           H
ATOM   2028  CA  PRO A 125      34.481  50.591  45.545  1.00  0.00           C
ATOM   2029  HA  PRO A 125      35.096  50.117  44.780  1.00  0.00           H
ATOM   2030  C   PRO A 125      35.386  50.792  46.800  1.00  0.00           C
ATOM   2031  O   PRO A 125      36.426  51.417  46.629  1.00  0.00           O
ATOM   2032  N   LYS A 126      34.992  50.267  47.991  1.00  0.00           N
ATOM   2033  H   LYS A 126      34.046  49.924  48.069  1.00  0.00           H
ATOM   2034  CA  LYS A 126      35.698  50.588  49.283  1.00  0.00           C
ATOM   2035  HA  LYS A 126      35.799  51.673  49.283  1.00  0.00           H
ATOM   2036  CB  LYS A 126      34.794  50.066  50.438  1.00  0.00           C
ATOM   2037  HB2 LYS A 126      34.790  48.997  50.229  1.00  0.00           H
ATOM   2038  HB3 LYS A 126      33.773  50.439  50.356  1.00  0.00           H
ATOM   2039  CG  LYS A 126      35.222  50.262  51.863  1.00  0.00           C
ATOM   2040  HG2 LYS A 126      34.357  50.016  52.478  1.00  0.00           H
ATOM   2041  HG3 LYS A 126      36.057  49.641  52.187  1.00  0.00           H
ATOM   2042  CD  LYS A 126      35.342  51.756  52.233  1.00  0.00           C
ATOM   2043  HD2 LYS A 126      34.651  52.317  51.604  1.00  0.00           H
ATOM   2044  HD3 LYS A 126      36.380  51.925  51.947  1.00  0.00           H
ATOM   2045  CE  LYS A 126      35.200  52.152  53.619  1.00  0.00           C
ATOM   2046  HE2 LYS A 126      35.252  53.228  53.782  1.00  0.00           H
ATOM   2047  HE3 LYS A 126      34.185  51.975  53.974  1.00  0.00           H
ATOM   2048  NZ  LYS A 126      36.181  51.602  54.501  1.00  0.00           N
ATOM   2049  HZ1 LYS A 126      35.827  51.781  55.430  1.00  0.00           H
ATOM   2050  HZ2 LYS A 126      37.116  51.983  54.530  1.00  0.00           H
ATOM   2051  HZ3 LYS A 126      36.233  50.602  54.370  1.00  0.00           H
ATOM   2052  C   LYS A 126      37.169  50.072  49.259  1.00  0.00           C
ATOM   2053  O   LYS A 126      38.062  50.768  49.827  1.00  0.00           O
ATOM   2054  N   PHE A 127      37.322  48.978  48.537  1.00  0.00           N
ATOM   2055  H   PHE A 127      36.480  48.612  48.117  1.00  0.00           H
ATOM   2056  CA  PHE A 127      38.552  48.345  48.314  1.00  0.00           C
ATOM   2057  HA  PHE A 127      39.255  48.494  49.133  1.00  0.00           H
ATOM   2058  CB  PHE A 127      38.374  46.809  48.213  1.00  0.00           C
ATOM   2059  HB2 PHE A 127      37.606  46.615  47.464  1.00  0.00           H
ATOM   2060  HB3 PHE A 127      39.231  46.241  47.850  1.00  0.00           H
ATOM   2061  CG  PHE A 127      37.878  46.273  49.576  1.00  0.00           C
ATOM   2062  CD1 PHE A 127      36.561  46.229  49.987  1.00  0.00           C
ATOM   2063  HD1 PHE A 127      35.694  46.604  49.463  1.00  0.00           H
ATOM   2064  CE1 PHE A 127      36.096  45.615  51.092  1.00  0.00           C
ATOM   2065  HE1 PHE A 127      35.030  45.613  51.263  1.00  0.00           H
ATOM   2066  CZ  PHE A 127      36.977  44.974  51.905  1.00  0.00           C
ATOM   2067  HZ  PHE A 127      36.595  44.428  52.755  1.00  0.00           H
ATOM   2068  CE2 PHE A 127      38.346  45.000  51.569  1.00  0.00           C
ATOM   2069  HE2 PHE A 127      39.067  44.466  52.171  1.00  0.00           H
ATOM   2070  CD2 PHE A 127      38.822  45.609  50.449  1.00  0.00           C
ATOM   2071  HD2 PHE A 127      39.840  45.484  50.111  1.00  0.00           H
ATOM   2072  C   PHE A 127      39.393  48.863  47.087  1.00  0.00           C
ATOM   2073  O   PHE A 127      40.562  48.489  46.897  1.00  0.00           O
ATOM   2074  N   ILE A 128      38.966  49.910  46.327  1.00  0.00           N
ATOM   2075  H   ILE A 128      38.065  50.333  46.503  1.00  0.00           H
ATOM   2076  CA  ILE A 128      39.776  50.614  45.289  1.00  0.00           C
ATOM   2077  HA  ILE A 128      40.263  49.800  44.751  1.00  0.00           H
ATOM   2078  CB  ILE A 128      38.940  51.411  44.249  1.00  0.00           C
ATOM   2079  HB  ILE A 128      38.239  52.029  44.810  1.00  0.00           H
ATOM   2080  CG2 ILE A 128      39.810  52.395  43.435  1.00  0.00           C
ATOM   2081 HG21 ILE A 128      39.269  52.725  42.547  1.00  0.00           H
ATOM   2082 HG22 ILE A 128      40.078  53.293  43.991  1.00  0.00           H
ATOM   2083 HG23 ILE A 128      40.716  51.848  43.175  1.00  0.00           H
ATOM   2084  CG1 ILE A 128      38.248  50.436  43.271  1.00  0.00           C
ATOM   2085 HG12 ILE A 128      39.000  49.945  42.653  1.00  0.00           H
ATOM   2086 HG13 ILE A 128      37.788  49.643  43.861  1.00  0.00           H
ATOM   2087  CD1 ILE A 128      37.123  50.849  42.347  1.00  0.00           C
ATOM   2088 HD11 ILE A 128      36.304  51.381  42.832  1.00  0.00           H
ATOM   2089 HD12 ILE A 128      37.671  51.490  41.657  1.00  0.00           H
ATOM   2090 HD13 ILE A 128      36.788  50.007  41.741  1.00  0.00           H
ATOM   2091  C   ILE A 128      40.813  51.421  45.955  1.00  0.00           C
ATOM   2092  O   ILE A 128      42.025  51.329  45.529  1.00  0.00           O
ATOM   2093  N   PRO A 129      40.556  52.297  47.000  1.00  0.00           N
ATOM   2094  CD  PRO A 129      39.279  52.922  47.271  1.00  0.00           C
ATOM   2095  HD2 PRO A 129      38.634  52.371  47.956  1.00  0.00           H
ATOM   2096  HD3 PRO A 129      38.735  53.079  46.340  1.00  0.00           H
ATOM   2097  CG  PRO A 129      39.749  54.283  47.786  1.00  0.00           C
ATOM   2098  HG2 PRO A 129      38.974  54.684  48.440  1.00  0.00           H
ATOM   2099  HG3 PRO A 129      40.008  54.897  46.924  1.00  0.00           H
ATOM   2100  CB  PRO A 129      40.978  53.940  48.520  1.00  0.00           C
ATOM   2101  HB2 PRO A 129      41.593  54.831  48.639  1.00  0.00           H
ATOM   2102  HB3 PRO A 129      40.574  53.602  49.475  1.00  0.00           H
ATOM   2103  CA  PRO A 129      41.688  52.922  47.676  1.00  0.00           C
ATOM   2104  HA  PRO A 129      42.336  53.392  46.935  1.00  0.00           H
ATOM   2105  C   PRO A 129      42.551  51.898  48.445  1.00  0.00           C
ATOM   2106  O   PRO A 129      43.716  52.196  48.689  1.00  0.00           O
ATOM   2107  N   GLU A 130      41.998  50.689  48.734  1.00  0.00           N
ATOM   2108  H   GLU A 130      41.051  50.505  48.437  1.00  0.00           H
ATOM   2109  CA  GLU A 130      42.782  49.580  49.359  1.00  0.00           C
ATOM   2110  HA  GLU A 130      43.517  50.062  50.005  1.00  0.00           H
ATOM   2111  CB  GLU A 130      41.958  48.523  50.098  1.00  0.00           C
ATOM   2112  HB2 GLU A 130      41.231  48.074  49.421  1.00  0.00           H
ATOM   2113  HB3 GLU A 130      42.553  47.718  50.529  1.00  0.00           H
ATOM   2114  CG  GLU A 130      40.970  49.046  51.159  1.00  0.00           C
ATOM   2115  HG2 GLU A 130      40.483  48.290  51.774  1.00  0.00           H
ATOM   2116  HG3 GLU A 130      40.178  49.682  50.763  1.00  0.00           H
ATOM   2117  CD  GLU A 130      41.578  49.994  52.200  1.00  0.00           C
ATOM   2118  OE1 GLU A 130      40.927  50.923  52.692  1.00  0.00           O
ATOM   2119  OE2 GLU A 130      42.807  49.813  52.506  1.00  0.00           O
ATOM   2120  C   GLU A 130      43.695  48.957  48.271  1.00  0.00           C
ATOM   2121  O   GLU A 130      44.875  48.679  48.584  1.00  0.00           O
ATOM   2122  N   PHE A 131      43.275  48.746  47.023  1.00  0.00           N
ATOM   2123  H   PHE A 131      42.302  48.880  46.787  1.00  0.00           H
ATOM   2124  CA  PHE A 131      44.171  48.333  45.943  1.00  0.00           C
ATOM   2125  HA  PHE A 131      44.622  47.396  46.269  1.00  0.00           H
ATOM   2126  CB  PHE A 131      43.352  48.039  44.662  1.00  0.00           C
ATOM   2127  HB2 PHE A 131      42.961  48.989  44.299  1.00  0.00           H
ATOM   2128  HB3 PHE A 131      44.011  47.788  43.831  1.00  0.00           H
ATOM   2129  CG  PHE A 131      42.316  46.896  44.729  1.00  0.00           C
ATOM   2130  CD1 PHE A 131      41.679  46.594  43.488  1.00  0.00           C
ATOM   2131  HD1 PHE A 131      41.952  47.158  42.609  1.00  0.00           H
ATOM   2132  CE1 PHE A 131      40.642  45.683  43.425  1.00  0.00           C
ATOM   2133  HE1 PHE A 131      39.989  45.573  42.572  1.00  0.00           H
ATOM   2134  CZ  PHE A 131      40.439  44.845  44.473  1.00  0.00           C
ATOM   2135  HZ  PHE A 131      39.679  44.079  44.427  1.00  0.00           H
ATOM   2136  CE2 PHE A 131      41.156  45.088  45.688  1.00  0.00           C
ATOM   2137  HE2 PHE A 131      40.788  44.525  46.533  1.00  0.00           H
ATOM   2138  CD2 PHE A 131      42.061  46.158  45.851  1.00  0.00           C
ATOM   2139  HD2 PHE A 131      42.368  46.295  46.877  1.00  0.00           H
ATOM   2140  C   PHE A 131      45.285  49.353  45.691  1.00  0.00           C
ATOM   2141  O   PHE A 131      46.440  48.984  45.575  1.00  0.00           O
ATOM   2142  N   ILE A 132      44.886  50.628  45.712  1.00  0.00           N
ATOM   2143  H   ILE A 132      43.906  50.869  45.742  1.00  0.00           H
ATOM   2144  CA  ILE A 132      45.843  51.720  45.547  1.00  0.00           C
ATOM   2145  HA  ILE A 132      46.455  51.529  44.665  1.00  0.00           H
ATOM   2146  CB  ILE A 132      45.038  53.023  45.267  1.00  0.00           C
ATOM   2147  HB  ILE A 132      44.175  53.012  45.932  1.00  0.00           H
ATOM   2148  CG2 ILE A 132      45.875  54.314  45.475  1.00  0.00           C
ATOM   2149 HG21 ILE A 132      46.771  54.251  44.857  1.00  0.00           H
ATOM   2150 HG22 ILE A 132      45.329  55.227  45.240  1.00  0.00           H
ATOM   2151 HG23 ILE A 132      46.339  54.375  46.460  1.00  0.00           H
ATOM   2152  CG1 ILE A 132      44.483  52.980  43.828  1.00  0.00           C
ATOM   2153 HG12 ILE A 132      44.042  52.018  43.564  1.00  0.00           H
ATOM   2154 HG13 ILE A 132      45.322  53.081  43.139  1.00  0.00           H
ATOM   2155  CD1 ILE A 132      43.455  54.139  43.704  1.00  0.00           C
ATOM   2156 HD11 ILE A 132      43.930  55.102  43.513  1.00  0.00           H
ATOM   2157 HD12 ILE A 132      42.748  54.150  44.534  1.00  0.00           H
ATOM   2158 HD13 ILE A 132      42.892  54.096  42.772  1.00  0.00           H
ATOM   2159  C   ILE A 132      46.797  51.777  46.782  1.00  0.00           C
ATOM   2160  O   ILE A 132      47.966  52.119  46.640  1.00  0.00           O
ATOM   2161  N   ARG A 133      46.304  51.322  47.912  1.00  0.00           N
ATOM   2162  H   ARG A 133      45.313  51.162  48.027  1.00  0.00           H
ATOM   2163  CA  ARG A 133      47.090  51.148  49.164  1.00  0.00           C
ATOM   2164  HA  ARG A 133      47.623  52.083  49.332  1.00  0.00           H
ATOM   2165  CB  ARG A 133      46.205  51.019  50.453  1.00  0.00           C
ATOM   2166  HB2 ARG A 133      45.332  51.669  50.406  1.00  0.00           H
ATOM   2167  HB3 ARG A 133      45.838  49.998  50.552  1.00  0.00           H
ATOM   2168  CG  ARG A 133      46.965  51.478  51.735  1.00  0.00           C
ATOM   2169  HG2 ARG A 133      47.166  52.546  51.641  1.00  0.00           H
ATOM   2170  HG3 ARG A 133      47.981  51.084  51.756  1.00  0.00           H
ATOM   2171  CD  ARG A 133      46.232  51.281  53.045  1.00  0.00           C
ATOM   2172  HD2 ARG A 133      46.720  51.789  53.877  1.00  0.00           H
ATOM   2173  HD3 ARG A 133      46.247  50.214  53.265  1.00  0.00           H
ATOM   2174  NE  ARG A 133      44.813  51.680  52.956  1.00  0.00           N
ATOM   2175  HE  ARG A 133      44.127  50.940  52.913  1.00  0.00           H
ATOM   2176  CZ  ARG A 133      44.182  52.846  53.173  1.00  0.00           C
ATOM   2177  NH1 ARG A 133      44.869  53.873  53.397  1.00  0.00           N
ATOM   2178 HH11 ARG A 133      45.855  53.889  53.618  1.00  0.00           H
ATOM   2179 HH12 ARG A 133      44.490  54.805  53.486  1.00  0.00           H
ATOM   2180  NH2 ARG A 133      42.884  53.037  52.928  1.00  0.00           N
ATOM   2181 HH21 ARG A 133      42.193  52.313  52.787  1.00  0.00           H
ATOM   2182 HH22 ARG A 133      42.631  54.014  52.947  1.00  0.00           H
ATOM   2183  C   ARG A 133      48.048  50.044  49.010  1.00  0.00           C
ATOM   2184  O   ARG A 133      49.127  50.068  49.606  1.00  0.00           O
ATOM   2185  N   LYS A 134      47.711  48.973  48.270  1.00  0.00           N
ATOM   2186  H   LYS A 134      46.799  49.048  47.842  1.00  0.00           H
ATOM   2187  CA  LYS A 134      48.572  47.810  48.045  1.00  0.00           C
ATOM   2188  HA  LYS A 134      49.170  47.557  48.921  1.00  0.00           H
ATOM   2189  CB  LYS A 134      47.574  46.664  47.637  1.00  0.00           C
ATOM   2190  HB2 LYS A 134      47.189  46.989  46.670  1.00  0.00           H
ATOM   2191  HB3 LYS A 134      46.685  46.546  48.255  1.00  0.00           H
ATOM   2192  CG  LYS A 134      48.341  45.395  47.411  1.00  0.00           C
ATOM   2193  HG2 LYS A 134      47.749  44.639  46.897  1.00  0.00           H
ATOM   2194  HG3 LYS A 134      49.088  45.615  46.648  1.00  0.00           H
ATOM   2195  CD  LYS A 134      48.898  44.755  48.708  1.00  0.00           C
ATOM   2196  HD2 LYS A 134      48.127  44.585  49.460  1.00  0.00           H
ATOM   2197  HD3 LYS A 134      49.645  45.389  49.186  1.00  0.00           H
ATOM   2198  CE  LYS A 134      49.536  43.430  48.350  1.00  0.00           C
ATOM   2199  HE2 LYS A 134      48.777  42.711  48.044  1.00  0.00           H
ATOM   2200  HE3 LYS A 134      50.311  43.603  47.603  1.00  0.00           H
ATOM   2201  NZ  LYS A 134      50.260  42.889  49.545  1.00  0.00           N
ATOM   2202  HZ1 LYS A 134      50.932  42.159  49.356  1.00  0.00           H
ATOM   2203  HZ2 LYS A 134      49.527  42.423  50.062  1.00  0.00           H
ATOM   2204  HZ3 LYS A 134      50.646  43.582  50.169  1.00  0.00           H
ATOM   2205  C   LYS A 134      49.550  48.216  46.962  1.00  0.00           C
ATOM   2206  O   LYS A 134      50.729  47.842  47.057  1.00  0.00           O
ATOM   2207  N   GLN A 135      49.170  49.000  45.964  1.00  0.00           N
ATOM   2208  H   GLN A 135      48.192  49.205  45.820  1.00  0.00           H
ATOM   2209  CA  GLN A 135      50.114  49.289  44.843  1.00  0.00           C
ATOM   2210  HA  GLN A 135      50.493  48.365  44.406  1.00  0.00           H
ATOM   2211  CB  GLN A 135      49.277  49.796  43.570  1.00  0.00           C
ATOM   2212  HB2 GLN A 135      48.632  48.980  43.245  1.00  0.00           H
ATOM   2213  HB3 GLN A 135      48.666  50.665  43.814  1.00  0.00           H
ATOM   2214  CG  GLN A 135      50.216  50.146  42.389  1.00  0.00           C
ATOM   2215  HG2 GLN A 135      49.565  50.140  41.514  1.00  0.00           H
ATOM   2216  HG3 GLN A 135      51.001  49.394  42.477  1.00  0.00           H
ATOM   2217  CD  GLN A 135      50.913  51.433  42.285  1.00  0.00           C
ATOM   2218  OE1 GLN A 135      50.689  52.320  43.021  1.00  0.00           O
ATOM   2219  NE2 GLN A 135      51.878  51.490  41.388  1.00  0.00           N
ATOM   2220 HE21 GLN A 135      52.150  50.716  40.798  1.00  0.00           H
ATOM   2221 HE22 GLN A 135      52.418  52.340  41.304  1.00  0.00           H
ATOM   2222  C   GLN A 135      51.406  50.098  45.246  1.00  0.00           C
ATOM   2223  O   GLN A 135      52.498  49.817  44.715  1.00  0.00           O
ATOM   2224  N   LYS A 136      51.334  50.946  46.273  1.00  0.00           N
ATOM   2225  H   LYS A 136      50.402  51.239  46.527  1.00  0.00           H
ATOM   2226  CA  LYS A 136      52.459  51.538  47.026  1.00  0.00           C
ATOM   2227  HA  LYS A 136      53.253  51.604  46.281  1.00  0.00           H
ATOM   2228  CB  LYS A 136      52.056  52.919  47.632  1.00  0.00           C
ATOM   2229  HB2 LYS A 136      51.871  53.528  46.747  1.00  0.00           H
ATOM   2230  HB3 LYS A 136      52.914  53.291  48.191  1.00  0.00           H
ATOM   2231  CG  LYS A 136      50.926  52.997  48.709  1.00  0.00           C
ATOM   2232  HG2 LYS A 136      50.698  54.060  48.782  1.00  0.00           H
ATOM   2233  HG3 LYS A 136      50.049  52.556  48.234  1.00  0.00           H
ATOM   2234  CD  LYS A 136      51.239  52.345  50.078  1.00  0.00           C
ATOM   2235  HD2 LYS A 136      52.221  52.563  50.499  1.00  0.00           H
ATOM   2236  HD3 LYS A 136      51.279  51.258  50.001  1.00  0.00           H
ATOM   2237  CE  LYS A 136      50.265  52.711  51.203  1.00  0.00           C
ATOM   2238  HE2 LYS A 136      50.372  53.730  51.576  1.00  0.00           H
ATOM   2239  HE3 LYS A 136      49.247  52.443  50.918  1.00  0.00           H
ATOM   2240  NZ  LYS A 136      50.467  51.770  52.393  1.00  0.00           N
ATOM   2241  HZ1 LYS A 136      49.890  51.993  53.191  1.00  0.00           H
ATOM   2242  HZ2 LYS A 136      50.283  50.783  52.279  1.00  0.00           H
ATOM   2243  HZ3 LYS A 136      51.377  51.971  52.781  1.00  0.00           H
ATOM   2244  C   LYS A 136      53.190  50.680  48.027  1.00  0.00           C
ATOM   2245  O   LYS A 136      54.362  50.856  48.194  1.00  0.00           O
ATOM   2246  N   GLU A 137      52.546  49.749  48.729  1.00  0.00           N
ATOM   2247  H   GLU A 137      51.579  49.597  48.481  1.00  0.00           H
ATOM   2248  CA  GLU A 137      53.001  48.765  49.801  1.00  0.00           C
ATOM   2249  HA  GLU A 137      53.475  49.212  50.675  1.00  0.00           H
ATOM   2250  CB  GLU A 137      51.829  47.908  50.243  1.00  0.00           C
ATOM   2251  HB2 GLU A 137      51.615  47.264  49.390  1.00  0.00           H
ATOM   2252  HB3 GLU A 137      50.997  48.607  50.317  1.00  0.00           H
ATOM   2253  CG  GLU A 137      51.828  47.100  51.529  1.00  0.00           C
ATOM   2254  HG2 GLU A 137      52.763  46.542  51.581  1.00  0.00           H
ATOM   2255  HG3 GLU A 137      51.721  47.753  52.396  1.00  0.00           H
ATOM   2256  CD  GLU A 137      50.739  46.080  51.674  1.00  0.00           C
ATOM   2257  OE1 GLU A 137      51.055  44.829  51.717  1.00  0.00           O
ATOM   2258  OE2 GLU A 137      49.532  46.459  51.864  1.00  0.00           O
ATOM   2259  C   GLU A 137      54.156  47.748  49.306  1.00  0.00           C
ATOM   2260  O   GLU A 137      54.397  46.725  49.888  1.00  0.00           O
ATOM   2261  N   GLY A 138      54.785  48.011  48.174  1.00  0.00           N
ATOM   2262  H   GLY A 138      54.443  48.839  47.707  1.00  0.00           H
ATOM   2263  CA  GLY A 138      55.541  47.059  47.394  1.00  0.00           C
ATOM   2264  HA2 GLY A 138      56.504  46.802  47.835  1.00  0.00           H
ATOM   2265  HA3 GLY A 138      55.029  46.109  47.552  1.00  0.00           H
ATOM   2266  C   GLY A 138      55.655  47.389  45.910  1.00  0.00           C
ATOM   2267  O   GLY A 138      55.636  48.505  45.442  1.00  0.00           O
ATOM   2268  N   ASN A 139      55.900  46.319  45.100  1.00  0.00           N
ATOM   2269  H   ASN A 139      55.959  45.384  45.478  1.00  0.00           H
ATOM   2270  CA  ASN A 139      55.878  46.378  43.616  1.00  0.00           C
ATOM   2271  HA  ASN A 139      55.985  47.441  43.400  1.00  0.00           H
ATOM   2272  CB  ASN A 139      57.119  45.610  43.051  1.00  0.00           C
ATOM   2273  HB2 ASN A 139      57.263  44.647  43.541  1.00  0.00           H
ATOM   2274  HB3 ASN A 139      57.044  45.424  41.979  1.00  0.00           H
ATOM   2275  CG  ASN A 139      58.349  46.504  43.321  1.00  0.00           C
ATOM   2276  OD1 ASN A 139      58.274  47.681  43.098  1.00  0.00           O
ATOM   2277  ND2 ASN A 139      59.388  46.001  43.980  1.00  0.00           N
ATOM   2278 HD21 ASN A 139      59.290  45.168  44.543  1.00  0.00           H
ATOM   2279 HD22 ASN A 139      60.271  46.492  43.975  1.00  0.00           H
ATOM   2280  C   ASN A 139      54.513  45.940  42.972  1.00  0.00           C
ATOM   2281  O   ASN A 139      54.488  45.382  41.898  1.00  0.00           O
ATOM   2282  N   PHE A 140      53.386  46.180  43.698  1.00  0.00           N
ATOM   2283  H   PHE A 140      53.488  46.711  44.551  1.00  0.00           H
ATOM   2284  CA  PHE A 140      52.044  45.602  43.389  1.00  0.00           C
ATOM   2285  HA  PHE A 140      52.217  44.578  43.055  1.00  0.00           H
ATOM   2286  CB  PHE A 140      51.254  45.305  44.658  1.00  0.00           C
ATOM   2287  HB2 PHE A 140      50.306  44.827  44.406  1.00  0.00           H
ATOM   2288  HB3 PHE A 140      50.945  46.253  45.098  1.00  0.00           H
ATOM   2289  CG  PHE A 140      51.907  44.407  45.706  1.00  0.00           C
ATOM   2290  CD1 PHE A 140      52.363  44.852  46.950  1.00  0.00           C
ATOM   2291  HD1 PHE A 140      52.372  45.876  47.293  1.00  0.00           H
ATOM   2292  CE1 PHE A 140      52.918  43.946  47.879  1.00  0.00           C
ATOM   2293  HE1 PHE A 140      53.070  44.326  48.878  1.00  0.00           H
ATOM   2294  CZ  PHE A 140      53.020  42.535  47.545  1.00  0.00           C
ATOM   2295  HZ  PHE A 140      53.388  41.906  48.342  1.00  0.00           H
ATOM   2296  CE2 PHE A 140      52.702  42.128  46.259  1.00  0.00           C
ATOM   2297  HE2 PHE A 140      52.834  41.087  46.007  1.00  0.00           H
ATOM   2298  CD2 PHE A 140      52.095  43.040  45.395  1.00  0.00           C
ATOM   2299  HD2 PHE A 140      51.871  42.665  44.407  1.00  0.00           H
ATOM   2300  C   PHE A 140      51.317  46.268  42.236  1.00  0.00           C
ATOM   2301  O   PHE A 140      50.201  46.735  42.393  1.00  0.00           O
ATOM   2302  N   ASP A 141      51.933  46.463  41.071  1.00  0.00           N
ATOM   2303  H   ASP A 141      52.847  46.044  40.972  1.00  0.00           H
ATOM   2304  CA  ASP A 141      51.303  47.124  39.966  1.00  0.00           C
ATOM   2305  HA  ASP A 141      51.039  48.106  40.360  1.00  0.00           H
ATOM   2306  CB  ASP A 141      52.337  47.356  38.828  1.00  0.00           C
ATOM   2307  HB2 ASP A 141      51.809  47.666  37.926  1.00  0.00           H
ATOM   2308  HB3 ASP A 141      52.923  46.477  38.556  1.00  0.00           H
ATOM   2309  CG  ASP A 141      53.331  48.403  39.191  1.00  0.00           C
ATOM   2310  OD1 ASP A 141      53.004  49.369  39.912  1.00  0.00           O
ATOM   2311  OD2 ASP A 141      54.480  48.270  38.632  1.00  0.00           O
ATOM   2312  C   ASP A 141      50.085  46.485  39.369  1.00  0.00           C
ATOM   2313  O   ASP A 141      49.405  47.207  38.627  1.00  0.00           O
ATOM   2314  N   ILE A 142      49.801  45.223  39.602  1.00  0.00           N
ATOM   2315  H   ILE A 142      50.481  44.701  40.136  1.00  0.00           H
ATOM   2316  CA  ILE A 142      48.454  44.670  39.398  1.00  0.00           C
ATOM   2317  HA  ILE A 142      47.756  45.440  39.068  1.00  0.00           H
ATOM   2318  CB  ILE A 142      48.535  43.540  38.396  1.00  0.00           C
ATOM   2319  HB  ILE A 142      49.227  42.777  38.753  1.00  0.00           H
ATOM   2320  CG2 ILE A 142      47.111  42.875  38.328  1.00  0.00           C
ATOM   2321 HG21 ILE A 142      47.042  41.980  37.710  1.00  0.00           H
ATOM   2322 HG22 ILE A 142      46.395  43.632  38.008  1.00  0.00           H
ATOM   2323 HG23 ILE A 142      46.986  42.395  39.299  1.00  0.00           H
ATOM   2324  CG1 ILE A 142      48.853  44.073  36.950  1.00  0.00           C
ATOM   2325 HG12 ILE A 142      49.732  44.709  37.061  1.00  0.00           H
ATOM   2326 HG13 ILE A 142      48.034  44.719  36.634  1.00  0.00           H
ATOM   2327  CD1 ILE A 142      49.158  43.021  35.924  1.00  0.00           C
ATOM   2328 HD11 ILE A 142      49.283  43.417  34.916  1.00  0.00           H
ATOM   2329 HD12 ILE A 142      50.094  42.533  36.197  1.00  0.00           H
ATOM   2330 HD13 ILE A 142      48.368  42.272  35.975  1.00  0.00           H
ATOM   2331  C   ILE A 142      47.991  44.154  40.773  1.00  0.00           C
ATOM   2332  O   ILE A 142      48.702  43.434  41.537  1.00  0.00           O
ATOM   2333  N   VAL A 143      46.828  44.641  41.188  1.00  0.00           N
ATOM   2334  H   VAL A 143      46.337  45.229  40.530  1.00  0.00           H
ATOM   2335  CA  VAL A 143      46.184  44.204  42.440  1.00  0.00           C
ATOM   2336  HA  VAL A 143      46.869  43.415  42.751  1.00  0.00           H
ATOM   2337  CB  VAL A 143      46.072  45.336  43.527  1.00  0.00           C
ATOM   2338  HB  VAL A 143      45.360  46.100  43.215  1.00  0.00           H
ATOM   2339  CG1 VAL A 143      45.675  44.755  44.847  1.00  0.00           C
ATOM   2340 HG11 VAL A 143      46.361  43.994  45.219  1.00  0.00           H
ATOM   2341 HG12 VAL A 143      45.616  45.518  45.622  1.00  0.00           H
ATOM   2342 HG13 VAL A 143      44.706  44.298  44.645  1.00  0.00           H
ATOM   2343  CG2 VAL A 143      47.436  46.166  43.724  1.00  0.00           C
ATOM   2344 HG21 VAL A 143      48.125  45.482  44.219  1.00  0.00           H
ATOM   2345 HG22 VAL A 143      47.822  46.439  42.742  1.00  0.00           H
ATOM   2346 HG23 VAL A 143      47.301  47.061  44.332  1.00  0.00           H
ATOM   2347  C   VAL A 143      44.754  43.670  42.195  1.00  0.00           C
ATOM   2348  O   VAL A 143      43.859  44.382  41.680  1.00  0.00           O
ATOM   2349  N   SER A 144      44.463  42.492  42.753  1.00  0.00           N
ATOM   2350  H   SER A 144      45.272  41.982  43.077  1.00  0.00           H
ATOM   2351  CA  SER A 144      43.142  41.842  42.692  1.00  0.00           C
ATOM   2352  HA  SER A 144      42.527  42.293  41.913  1.00  0.00           H
ATOM   2353  CB  SER A 144      43.424  40.304  42.400  1.00  0.00           C
ATOM   2354  HB2 SER A 144      44.115  39.956  43.167  1.00  0.00           H
ATOM   2355  HB3 SER A 144      43.831  40.293  41.390  1.00  0.00           H
ATOM   2356  OG  SER A 144      42.259  39.467  42.413  1.00  0.00           O
ATOM   2357  HG  SER A 144      41.663  39.669  41.688  1.00  0.00           H
ATOM   2358  C   SER A 144      42.324  42.004  43.957  1.00  0.00           C
ATOM   2359  O   SER A 144      42.894  42.073  45.002  1.00  0.00           O
ATOM   2360  N   GLY A 145      41.036  41.891  43.849  1.00  0.00           N
ATOM   2361  H   GLY A 145      40.611  41.914  42.933  1.00  0.00           H
ATOM   2362  CA  GLY A 145      40.148  41.526  44.961  1.00  0.00           C
ATOM   2363  HA2 GLY A 145      39.149  41.950  44.854  1.00  0.00           H
ATOM   2364  HA3 GLY A 145      40.531  42.012  45.859  1.00  0.00           H
ATOM   2365  C   GLY A 145      40.073  40.003  45.093  1.00  0.00           C
ATOM   2366  O   GLY A 145      39.414  39.366  44.238  1.00  0.00           O
ATOM   2367  N   THR A 146      40.697  39.458  46.136  1.00  0.00           N
ATOM   2368  H   THR A 146      41.345  40.052  46.634  1.00  0.00           H
ATOM   2369  CA  THR A 146      40.700  38.057  46.296  1.00  0.00           C
ATOM   2370  HA  THR A 146      40.572  37.554  45.337  1.00  0.00           H
ATOM   2371  CB  THR A 146      42.098  37.518  46.753  1.00  0.00           C
ATOM   2372  HB  THR A 146      42.881  37.528  45.995  1.00  0.00           H
ATOM   2373  CG2 THR A 146      42.522  38.347  47.958  1.00  0.00           C
ATOM   2374 HG21 THR A 146      41.994  38.023  48.854  1.00  0.00           H
ATOM   2375 HG22 THR A 146      43.532  38.008  48.190  1.00  0.00           H
ATOM   2376 HG23 THR A 146      42.462  39.433  47.884  1.00  0.00           H
ATOM   2377  OG1 THR A 146      42.060  36.204  47.219  1.00  0.00           O
ATOM   2378  HG1 THR A 146      42.256  35.647  46.463  1.00  0.00           H
ATOM   2379  C   THR A 146      39.550  37.511  47.153  1.00  0.00           C
ATOM   2380  O   THR A 146      39.459  37.883  48.328  1.00  0.00           O
ATOM   2381  N   ARG A 147      38.795  36.567  46.667  1.00  0.00           N
ATOM   2382  H   ARG A 147      38.952  36.407  45.683  1.00  0.00           H
ATOM   2383  CA  ARG A 147      37.788  35.755  47.453  1.00  0.00           C
ATOM   2384  HA  ARG A 147      37.488  36.370  48.302  1.00  0.00           H
ATOM   2385  CB  ARG A 147      36.508  35.423  46.558  1.00  0.00           C
ATOM   2386  HB2 ARG A 147      35.732  35.092  47.249  1.00  0.00           H
ATOM   2387  HB3 ARG A 147      36.672  34.643  45.815  1.00  0.00           H
ATOM   2388  CG  ARG A 147      35.761  36.554  45.860  1.00  0.00           C
ATOM   2389  HG2 ARG A 147      34.711  36.269  45.929  1.00  0.00           H
ATOM   2390  HG3 ARG A 147      35.862  37.464  46.451  1.00  0.00           H
ATOM   2391  CD  ARG A 147      36.232  36.879  44.432  1.00  0.00           C
ATOM   2392  HD2 ARG A 147      36.011  37.928  44.232  1.00  0.00           H
ATOM   2393  HD3 ARG A 147      37.290  36.643  44.545  1.00  0.00           H
ATOM   2394  NE  ARG A 147      35.473  36.171  43.384  1.00  0.00           N
ATOM   2395  HE  ARG A 147      34.466  36.207  43.453  1.00  0.00           H
ATOM   2396  CZ  ARG A 147      36.015  35.469  42.424  1.00  0.00           C
ATOM   2397  NH1 ARG A 147      37.251  35.136  42.353  1.00  0.00           N
ATOM   2398 HH11 ARG A 147      37.885  35.400  43.093  1.00  0.00           H
ATOM   2399 HH12 ARG A 147      37.533  34.480  41.638  1.00  0.00           H
ATOM   2400  NH2 ARG A 147      35.173  35.049  41.521  1.00  0.00           N
ATOM   2401 HH21 ARG A 147      34.167  35.042  41.614  1.00  0.00           H
ATOM   2402 HH22 ARG A 147      35.587  34.555  40.743  1.00  0.00           H
ATOM   2403  C   ARG A 147      38.310  34.476  48.113  1.00  0.00           C
ATOM   2404  O   ARG A 147      37.655  33.695  48.745  1.00  0.00           O
ATOM   2405  N   TYR A 148      39.645  34.181  48.033  1.00  0.00           N
ATOM   2406  H   TYR A 148      40.202  34.911  47.611  1.00  0.00           H
ATOM   2407  CA  TYR A 148      40.278  32.931  48.412  1.00  0.00           C
ATOM   2408  HA  TYR A 148      39.555  32.315  48.946  1.00  0.00           H
ATOM   2409  CB  TYR A 148      40.578  32.229  47.159  1.00  0.00           C
ATOM   2410  HB2 TYR A 148      41.061  31.296  47.447  1.00  0.00           H
ATOM   2411  HB3 TYR A 148      41.259  32.841  46.567  1.00  0.00           H
ATOM   2412  CG  TYR A 148      39.395  31.863  46.264  1.00  0.00           C
ATOM   2413  CD1 TYR A 148      38.361  31.013  46.753  1.00  0.00           C
ATOM   2414  HD1 TYR A 148      38.261  30.521  47.709  1.00  0.00           H
ATOM   2415  CE1 TYR A 148      37.239  30.712  45.900  1.00  0.00           C
ATOM   2416  HE1 TYR A 148      36.423  30.050  46.148  1.00  0.00           H
ATOM   2417  CZ  TYR A 148      37.072  31.253  44.655  1.00  0.00           C
ATOM   2418  OH  TYR A 148      35.916  31.027  43.968  1.00  0.00           O
ATOM   2419  HH  TYR A 148      35.809  31.560  43.177  1.00  0.00           H
ATOM   2420  CE2 TYR A 148      38.071  32.127  44.176  1.00  0.00           C
ATOM   2421  HE2 TYR A 148      37.967  32.652  43.239  1.00  0.00           H
ATOM   2422  CD2 TYR A 148      39.292  32.382  44.961  1.00  0.00           C
ATOM   2423  HD2 TYR A 148      40.029  33.101  44.637  1.00  0.00           H
ATOM   2424  C   TYR A 148      41.432  33.056  49.360  1.00  0.00           C
ATOM   2425  O   TYR A 148      41.642  32.158  50.210  1.00  0.00           O
ATOM   2426  N   LYS A 149      42.158  34.164  49.365  1.00  0.00           N
ATOM   2427  H   LYS A 149      41.859  34.940  48.791  1.00  0.00           H
ATOM   2428  CA  LYS A 149      43.050  34.437  50.520  1.00  0.00           C
ATOM   2429  HA  LYS A 149      43.695  33.632  50.870  1.00  0.00           H
ATOM   2430  CB  LYS A 149      44.044  35.470  49.980  1.00  0.00           C
ATOM   2431  HB2 LYS A 149      44.571  34.889  49.224  1.00  0.00           H
ATOM   2432  HB3 LYS A 149      43.547  36.338  49.547  1.00  0.00           H
ATOM   2433  CG  LYS A 149      45.016  36.164  50.980  1.00  0.00           C
ATOM   2434  HG2 LYS A 149      45.419  35.301  51.510  1.00  0.00           H
ATOM   2435  HG3 LYS A 149      44.538  36.798  51.726  1.00  0.00           H
ATOM   2436  CD  LYS A 149      46.354  36.726  50.347  1.00  0.00           C
ATOM   2437  HD2 LYS A 149      47.002  35.856  50.238  1.00  0.00           H
ATOM   2438  HD3 LYS A 149      46.139  37.093  49.343  1.00  0.00           H
ATOM   2439  CE  LYS A 149      46.909  37.943  51.155  1.00  0.00           C
ATOM   2440  HE2 LYS A 149      46.390  38.791  50.706  1.00  0.00           H
ATOM   2441  HE3 LYS A 149      46.706  37.810  52.218  1.00  0.00           H
ATOM   2442  NZ  LYS A 149      48.333  38.158  50.886  1.00  0.00           N
ATOM   2443  HZ1 LYS A 149      48.569  37.880  49.944  1.00  0.00           H
ATOM   2444  HZ2 LYS A 149      48.796  37.545  51.541  1.00  0.00           H
ATOM   2445  HZ3 LYS A 149      48.526  39.143  50.993  1.00  0.00           H
ATOM   2446  C   LYS A 149      42.245  35.113  51.648  1.00  0.00           C
ATOM   2447  O   LYS A 149      41.471  36.024  51.447  1.00  0.00           O
ATOM   2448  N   GLY A 150      42.526  34.745  52.951  1.00  0.00           N
ATOM   2449  H   GLY A 150      42.891  33.863  53.282  1.00  0.00           H
ATOM   2450  CA  GLY A 150      42.189  35.530  54.082  1.00  0.00           C
ATOM   2451  HA2 GLY A 150      42.579  35.068  54.990  1.00  0.00           H
ATOM   2452  HA3 GLY A 150      42.595  36.538  53.993  1.00  0.00           H
ATOM   2453  C   GLY A 150      40.717  35.619  54.257  1.00  0.00           C
ATOM   2454  O   GLY A 150      40.015  34.644  54.089  1.00  0.00           O
ATOM   2455  N   ASN A 151      40.267  36.843  54.715  1.00  0.00           N
ATOM   2456  H   ASN A 151      40.963  37.562  54.852  1.00  0.00           H
ATOM   2457  CA  ASN A 151      38.855  37.145  54.943  1.00  0.00           C
ATOM   2458  HA  ASN A 151      38.294  36.240  55.176  1.00  0.00           H
ATOM   2459  CB  ASN A 151      38.673  38.048  56.154  1.00  0.00           C
ATOM   2460  HB2 ASN A 151      39.213  38.989  56.055  1.00  0.00           H
ATOM   2461  HB3 ASN A 151      37.611  38.116  56.390  1.00  0.00           H
ATOM   2462  CG  ASN A 151      39.139  37.358  57.481  1.00  0.00           C
ATOM   2463  OD1 ASN A 151      39.144  36.196  57.702  1.00  0.00           O
ATOM   2464  ND2 ASN A 151      39.681  38.175  58.422  1.00  0.00           N
ATOM   2465 HD21 ASN A 151      39.967  39.129  58.257  1.00  0.00           H
ATOM   2466 HD22 ASN A 151      39.907  37.617  59.234  1.00  0.00           H
ATOM   2467  C   ASN A 151      38.105  37.564  53.734  1.00  0.00           C
ATOM   2468  O   ASN A 151      37.074  38.263  53.792  1.00  0.00           O
ATOM   2469  N   GLY A 152      38.631  37.237  52.551  1.00  0.00           N
ATOM   2470  H   GLY A 152      39.534  36.853  52.787  1.00  0.00           H
ATOM   2471  CA  GLY A 152      38.042  37.207  51.201  1.00  0.00           C
ATOM   2472  HA2 GLY A 152      38.893  37.010  50.550  1.00  0.00           H
ATOM   2473  HA3 GLY A 152      37.661  38.220  51.075  1.00  0.00           H
ATOM   2474  C   GLY A 152      36.935  36.158  51.086  1.00  0.00           C
ATOM   2475  O   GLY A 152      37.045  35.062  51.697  1.00  0.00           O
ATOM   2476  N   GLY A 153      35.895  36.331  50.269  1.00  0.00           N
ATOM   2477  H   GLY A 153      35.947  37.229  49.809  1.00  0.00           H
ATOM   2478  CA  GLY A 153      34.948  35.278  49.973  1.00  0.00           C
ATOM   2479  HA2 GLY A 153      34.564  34.663  50.786  1.00  0.00           H
ATOM   2480  HA3 GLY A 153      35.486  34.624  49.286  1.00  0.00           H
ATOM   2481  C   GLY A 153      33.736  35.828  49.165  1.00  0.00           C
ATOM   2482  O   GLY A 153      33.874  36.716  48.369  1.00  0.00           O
ATOM   2483  N   VAL A 154      32.512  35.332  49.483  1.00  0.00           N
ATOM   2484  H   VAL A 154      32.551  34.591  50.169  1.00  0.00           H
ATOM   2485  CA  VAL A 154      31.134  35.776  49.115  1.00  0.00           C
ATOM   2486  HA  VAL A 154      31.021  36.850  48.969  1.00  0.00           H
ATOM   2487  CB  VAL A 154      30.795  35.230  47.742  1.00  0.00           C
ATOM   2488  HB  VAL A 154      31.531  35.684  47.078  1.00  0.00           H
ATOM   2489  CG1 VAL A 154      30.853  33.759  47.579  1.00  0.00           C
ATOM   2490 HG11 VAL A 154      30.168  33.311  48.298  1.00  0.00           H
ATOM   2491 HG12 VAL A 154      30.544  33.643  46.541  1.00  0.00           H
ATOM   2492 HG13 VAL A 154      31.872  33.415  47.758  1.00  0.00           H
ATOM   2493  CG2 VAL A 154      29.459  35.765  47.138  1.00  0.00           C
ATOM   2494 HG21 VAL A 154      29.522  35.340  46.136  1.00  0.00           H
ATOM   2495 HG22 VAL A 154      29.384  36.848  47.042  1.00  0.00           H
ATOM   2496 HG23 VAL A 154      28.657  35.402  47.781  1.00  0.00           H
ATOM   2497  C   VAL A 154      30.013  35.462  50.142  1.00  0.00           C
ATOM   2498  O   VAL A 154      29.874  34.324  50.597  1.00  0.00           O
ATOM   2499  N   TYR A 155      29.288  36.467  50.555  1.00  0.00           N
ATOM   2500  H   TYR A 155      29.594  37.408  50.354  1.00  0.00           H
ATOM   2501  CA  TYR A 155      28.304  36.266  51.671  1.00  0.00           C
ATOM   2502  HA  TYR A 155      28.843  35.782  52.486  1.00  0.00           H
ATOM   2503  CB  TYR A 155      27.859  37.660  52.160  1.00  0.00           C
ATOM   2504  HB2 TYR A 155      28.725  38.309  52.289  1.00  0.00           H
ATOM   2505  HB3 TYR A 155      27.304  38.160  51.367  1.00  0.00           H
ATOM   2506  CG  TYR A 155      27.072  37.614  53.448  1.00  0.00           C
ATOM   2507  CD1 TYR A 155      27.762  37.294  54.635  1.00  0.00           C
ATOM   2508  HD1 TYR A 155      28.836  37.199  54.563  1.00  0.00           H
ATOM   2509  CE1 TYR A 155      27.027  37.372  55.815  1.00  0.00           C
ATOM   2510  HE1 TYR A 155      27.478  37.085  56.754  1.00  0.00           H
ATOM   2511  CZ  TYR A 155      25.659  37.609  55.849  1.00  0.00           C
ATOM   2512  OH  TYR A 155      24.980  37.519  56.984  1.00  0.00           O
ATOM   2513  HH  TYR A 155      25.241  36.703  57.416  1.00  0.00           H
ATOM   2514  CE2 TYR A 155      25.034  37.844  54.593  1.00  0.00           C
ATOM   2515  HE2 TYR A 155      23.991  38.123  54.601  1.00  0.00           H
ATOM   2516  CD2 TYR A 155      25.695  37.862  53.413  1.00  0.00           C
ATOM   2517  HD2 TYR A 155      25.241  38.240  52.509  1.00  0.00           H
ATOM   2518  C   TYR A 155      27.041  35.469  51.189  1.00  0.00           C
ATOM   2519  O   TYR A 155      26.638  35.598  50.056  1.00  0.00           O
ATOM   2520  N   GLY A 156      26.304  34.802  52.077  1.00  0.00           N
ATOM   2521  H   GLY A 156      26.526  34.814  53.063  1.00  0.00           H
ATOM   2522  CA  GLY A 156      24.969  34.223  51.703  1.00  0.00           C
ATOM   2523  HA2 GLY A 156      24.422  33.974  52.612  1.00  0.00           H
ATOM   2524  HA3 GLY A 156      24.438  34.961  51.101  1.00  0.00           H
ATOM   2525  C   GLY A 156      25.087  32.960  50.871  1.00  0.00           C
ATOM   2526  O   GLY A 156      24.354  31.998  51.213  1.00  0.00           O
ATOM   2527  N   TRP A 157      25.948  32.802  49.819  1.00  0.00           N
ATOM   2528  H   TRP A 157      26.294  33.662  49.418  1.00  0.00           H
ATOM   2529  CA  TRP A 157      26.195  31.609  48.975  1.00  0.00           C
ATOM   2530  HA  TRP A 157      25.252  31.200  48.613  1.00  0.00           H
ATOM   2531  CB  TRP A 157      27.219  31.957  47.894  1.00  0.00           C
ATOM   2532  HB2 TRP A 157      27.731  31.094  47.467  1.00  0.00           H
ATOM   2533  HB3 TRP A 157      27.973  32.583  48.373  1.00  0.00           H
ATOM   2534  CG  TRP A 157      26.730  32.761  46.726  1.00  0.00           C
ATOM   2535  CD1 TRP A 157      25.549  33.428  46.658  1.00  0.00           C
ATOM   2536  HD1 TRP A 157      24.645  33.415  47.249  1.00  0.00           H
ATOM   2537  NE1 TRP A 157      25.418  33.956  45.379  1.00  0.00           N
ATOM   2538  HE1 TRP A 157      24.505  34.288  45.104  1.00  0.00           H
ATOM   2539  CE2 TRP A 157      26.532  33.794  44.659  1.00  0.00           C
ATOM   2540  CZ2 TRP A 157      26.771  34.164  43.386  1.00  0.00           C
ATOM   2541  HZ2 TRP A 157      25.988  34.611  42.792  1.00  0.00           H
ATOM   2542  CH2 TRP A 157      28.090  33.759  42.865  1.00  0.00           C
ATOM   2543  HH2 TRP A 157      28.335  34.068  41.860  1.00  0.00           H
ATOM   2544  CZ3 TRP A 157      28.956  32.993  43.622  1.00  0.00           C
ATOM   2545  HZ3 TRP A 157      29.933  32.735  43.241  1.00  0.00           H
ATOM   2546  CE3 TRP A 157      28.615  32.586  44.934  1.00  0.00           C
ATOM   2547  HE3 TRP A 157      29.200  31.953  45.585  1.00  0.00           H
ATOM   2548  CD2 TRP A 157      27.423  33.023  45.479  1.00  0.00           C
ATOM   2549  C   TRP A 157      26.639  30.404  49.805  1.00  0.00           C
ATOM   2550  O   TRP A 157      27.285  30.497  50.833  1.00  0.00           O
ATOM   2551  N   ASP A 158      26.302  29.230  49.375  1.00  0.00           N
ATOM   2552  H   ASP A 158      26.072  29.104  48.400  1.00  0.00           H
ATOM   2553  CA  ASP A 158      26.523  28.009  50.150  1.00  0.00           C
ATOM   2554  HA  ASP A 158      26.401  28.288  51.197  1.00  0.00           H
ATOM   2555  CB  ASP A 158      25.406  27.096  49.770  1.00  0.00           C
ATOM   2556  HB2 ASP A 158      25.463  26.127  50.265  1.00  0.00           H
ATOM   2557  HB3 ASP A 158      24.446  27.545  50.025  1.00  0.00           H
ATOM   2558  CG  ASP A 158      25.476  26.722  48.297  1.00  0.00           C
ATOM   2559  OD1 ASP A 158      25.031  27.532  47.473  1.00  0.00           O
ATOM   2560  OD2 ASP A 158      25.972  25.616  47.941  1.00  0.00           O
ATOM   2561  C   ASP A 158      27.951  27.412  49.935  1.00  0.00           C
ATOM   2562  O   ASP A 158      28.636  27.654  48.911  1.00  0.00           O
ATOM   2563  N   LEU A 159      28.331  26.425  50.775  1.00  0.00           N
ATOM   2564  H   LEU A 159      27.848  26.369  51.660  1.00  0.00           H
ATOM   2565  CA  LEU A 159      29.607  25.798  50.801  1.00  0.00           C
ATOM   2566  HA  LEU A 159      30.394  26.542  50.678  1.00  0.00           H
ATOM   2567  CB  LEU A 159      29.659  25.008  52.098  1.00  0.00           C
ATOM   2568  HB2 LEU A 159      29.480  25.778  52.848  1.00  0.00           H
ATOM   2569  HB3 LEU A 159      28.815  24.320  52.154  1.00  0.00           H
ATOM   2570  CG  LEU A 159      30.932  24.168  52.446  1.00  0.00           C
ATOM   2571  HG  LEU A 159      31.109  23.342  51.757  1.00  0.00           H
ATOM   2572  CD1 LEU A 159      32.219  24.995  52.439  1.00  0.00           C
ATOM   2573 HD11 LEU A 159      32.173  25.962  52.940  1.00  0.00           H
ATOM   2574 HD12 LEU A 159      33.007  24.292  52.708  1.00  0.00           H
ATOM   2575 HD13 LEU A 159      32.395  25.060  51.365  1.00  0.00           H
ATOM   2576  CD2 LEU A 159      30.732  23.625  53.893  1.00  0.00           C
ATOM   2577 HD21 LEU A 159      31.583  23.009  54.185  1.00  0.00           H
ATOM   2578 HD22 LEU A 159      29.890  22.940  53.992  1.00  0.00           H
ATOM   2579 HD23 LEU A 159      30.459  24.404  54.605  1.00  0.00           H
ATOM   2580  C   LEU A 159      29.899  24.966  49.610  1.00  0.00           C
ATOM   2581  O   LEU A 159      31.035  24.880  49.160  1.00  0.00           O
ATOM   2582  N   LYS A 160      28.899  24.262  49.097  1.00  0.00           N
ATOM   2583  H   LYS A 160      28.009  24.370  49.562  1.00  0.00           H
ATOM   2584  CA  LYS A 160      29.016  23.381  47.901  1.00  0.00           C
ATOM   2585  HA  LYS A 160      29.833  22.671  48.033  1.00  0.00           H
ATOM   2586  CB  LYS A 160      27.732  22.533  47.835  1.00  0.00           C
ATOM   2587  HB2 LYS A 160      26.824  23.003  47.457  1.00  0.00           H
ATOM   2588  HB3 LYS A 160      27.544  22.179  48.849  1.00  0.00           H
ATOM   2589  CG  LYS A 160      27.977  21.432  46.872  1.00  0.00           C
ATOM   2590  HG2 LYS A 160      28.869  20.921  47.235  1.00  0.00           H
ATOM   2591  HG3 LYS A 160      28.075  21.732  45.829  1.00  0.00           H
ATOM   2592  CD  LYS A 160      26.788  20.371  46.968  1.00  0.00           C
ATOM   2593  HD2 LYS A 160      26.772  19.735  47.853  1.00  0.00           H
ATOM   2594  HD3 LYS A 160      25.849  20.915  46.866  1.00  0.00           H
ATOM   2595  CE  LYS A 160      27.132  19.409  45.796  1.00  0.00           C
ATOM   2596  HE2 LYS A 160      28.217  19.331  45.871  1.00  0.00           H
ATOM   2597  HE3 LYS A 160      26.700  19.828  44.888  1.00  0.00           H
ATOM   2598  NZ  LYS A 160      26.537  18.105  46.023  1.00  0.00           N
ATOM   2599  HZ1 LYS A 160      26.831  17.454  45.308  1.00  0.00           H
ATOM   2600  HZ2 LYS A 160      25.545  18.114  45.835  1.00  0.00           H
ATOM   2601  HZ3 LYS A 160      26.713  17.678  46.921  1.00  0.00           H
ATOM   2602  C   LYS A 160      29.052  24.201  46.554  1.00  0.00           C
ATOM   2603  O   LYS A 160      29.934  23.875  45.737  1.00  0.00           O
ATOM   2604  N   ARG A 161      28.333  25.299  46.398  1.00  0.00           N
ATOM   2605  H   ARG A 161      27.708  25.575  47.142  1.00  0.00           H
ATOM   2606  CA  ARG A 161      28.581  26.235  45.358  1.00  0.00           C
ATOM   2607  HA  ARG A 161      28.564  25.703  44.406  1.00  0.00           H
ATOM   2608  CB  ARG A 161      27.439  27.303  45.428  1.00  0.00           C
ATOM   2609  HB2 ARG A 161      27.713  27.903  46.295  1.00  0.00           H
ATOM   2610  HB3 ARG A 161      26.442  26.864  45.481  1.00  0.00           H
ATOM   2611  CG  ARG A 161      27.409  28.209  44.148  1.00  0.00           C
ATOM   2612  HG2 ARG A 161      28.399  28.553  43.846  1.00  0.00           H
ATOM   2613  HG3 ARG A 161      27.102  27.542  43.343  1.00  0.00           H
ATOM   2614  CD  ARG A 161      26.438  29.404  44.319  1.00  0.00           C
ATOM   2615  HD2 ARG A 161      25.521  28.888  44.603  1.00  0.00           H
ATOM   2616  HD3 ARG A 161      26.830  30.044  45.109  1.00  0.00           H
ATOM   2617  NE  ARG A 161      26.069  29.944  42.969  1.00  0.00           N
ATOM   2618  HE  ARG A 161      26.631  29.629  42.190  1.00  0.00           H
ATOM   2619  CZ  ARG A 161      25.114  30.810  42.809  1.00  0.00           C
ATOM   2620  NH1 ARG A 161      24.327  31.194  43.782  1.00  0.00           N
ATOM   2621 HH11 ARG A 161      24.441  30.885  44.737  1.00  0.00           H
ATOM   2622 HH12 ARG A 161      23.638  31.886  43.524  1.00  0.00           H
ATOM   2623  NH2 ARG A 161      24.842  31.316  41.658  1.00  0.00           N
ATOM   2624 HH21 ARG A 161      25.433  31.169  40.852  1.00  0.00           H
ATOM   2625 HH22 ARG A 161      24.239  32.126  41.638  1.00  0.00           H
ATOM   2626  C   ARG A 161      29.950  26.794  45.467  1.00  0.00           C
ATOM   2627  O   ARG A 161      30.692  26.737  44.478  1.00  0.00           O
ATOM   2628  N   LYS A 162      30.389  27.249  46.625  1.00  0.00           N
ATOM   2629  H   LYS A 162      29.713  27.053  47.350  1.00  0.00           H
ATOM   2630  CA  LYS A 162      31.726  27.831  46.950  1.00  0.00           C
ATOM   2631  HA  LYS A 162      31.773  28.723  46.325  1.00  0.00           H
ATOM   2632  CB  LYS A 162      31.863  28.283  48.438  1.00  0.00           C
ATOM   2633  HB2 LYS A 162      32.913  28.305  48.728  1.00  0.00           H
ATOM   2634  HB3 LYS A 162      31.364  27.515  49.030  1.00  0.00           H
ATOM   2635  CG  LYS A 162      31.245  29.695  48.668  1.00  0.00           C
ATOM   2636  HG2 LYS A 162      31.905  30.442  48.227  1.00  0.00           H
ATOM   2637  HG3 LYS A 162      30.257  29.776  48.213  1.00  0.00           H
ATOM   2638  CD  LYS A 162      31.169  29.932  50.201  1.00  0.00           C
ATOM   2639  HD2 LYS A 162      30.406  29.263  50.599  1.00  0.00           H
ATOM   2640  HD3 LYS A 162      32.084  29.674  50.733  1.00  0.00           H
ATOM   2641  CE  LYS A 162      30.803  31.391  50.473  1.00  0.00           C
ATOM   2642  HE2 LYS A 162      31.645  32.033  50.215  1.00  0.00           H
ATOM   2643  HE3 LYS A 162      30.080  31.636  49.694  1.00  0.00           H
ATOM   2644  NZ  LYS A 162      30.334  31.630  51.884  1.00  0.00           N
ATOM   2645  HZ1 LYS A 162      29.637  30.926  52.083  1.00  0.00           H
ATOM   2646  HZ2 LYS A 162      30.063  32.592  52.030  1.00  0.00           H
ATOM   2647  HZ3 LYS A 162      31.109  31.487  52.516  1.00  0.00           H
ATOM   2648  C   LYS A 162      32.822  26.815  46.615  1.00  0.00           C
ATOM   2649  O   LYS A 162      33.781  27.237  45.986  1.00  0.00           O
ATOM   2650  N   ILE A 163      32.728  25.530  47.086  1.00  0.00           N
ATOM   2651  H   ILE A 163      31.984  25.354  47.746  1.00  0.00           H
ATOM   2652  CA  ILE A 163      33.769  24.490  46.793  1.00  0.00           C
ATOM   2653  HA  ILE A 163      34.730  24.871  47.139  1.00  0.00           H
ATOM   2654  CB  ILE A 163      33.552  23.176  47.610  1.00  0.00           C
ATOM   2655  HB  ILE A 163      32.493  23.033  47.826  1.00  0.00           H
ATOM   2656  CG2 ILE A 163      34.011  21.914  46.841  1.00  0.00           C
ATOM   2657 HG21 ILE A 163      35.072  21.997  46.608  1.00  0.00           H
ATOM   2658 HG22 ILE A 163      33.781  21.065  47.485  1.00  0.00           H
ATOM   2659 HG23 ILE A 163      33.428  21.901  45.920  1.00  0.00           H
ATOM   2660  CG1 ILE A 163      34.301  23.306  49.058  1.00  0.00           C
ATOM   2661 HG12 ILE A 163      35.371  23.357  48.853  1.00  0.00           H
ATOM   2662 HG13 ILE A 163      34.065  24.268  49.514  1.00  0.00           H
ATOM   2663  CD1 ILE A 163      34.025  22.165  50.079  1.00  0.00           C
ATOM   2664 HD11 ILE A 163      32.986  22.267  50.393  1.00  0.00           H
ATOM   2665 HD12 ILE A 163      34.683  22.121  50.947  1.00  0.00           H
ATOM   2666 HD13 ILE A 163      34.192  21.242  49.523  1.00  0.00           H
ATOM   2667  C   ILE A 163      33.951  24.328  45.283  1.00  0.00           C
ATOM   2668  O   ILE A 163      35.100  24.309  44.706  1.00  0.00           O
ATOM   2669  N   ILE A 164      32.768  24.346  44.584  1.00  0.00           N
ATOM   2670  H   ILE A 164      31.879  24.381  45.061  1.00  0.00           H
ATOM   2671  CA  ILE A 164      32.699  24.301  43.101  1.00  0.00           C
ATOM   2672  HA  ILE A 164      33.324  23.450  42.830  1.00  0.00           H
ATOM   2673  CB  ILE A 164      31.278  23.948  42.557  1.00  0.00           C
ATOM   2674  HB  ILE A 164      30.521  24.575  43.028  1.00  0.00           H
ATOM   2675  CG2 ILE A 164      31.054  24.230  41.057  1.00  0.00           C
ATOM   2676 HG21 ILE A 164      31.865  23.717  40.541  1.00  0.00           H
ATOM   2677 HG22 ILE A 164      31.073  25.288  40.795  1.00  0.00           H
ATOM   2678 HG23 ILE A 164      30.169  23.725  40.668  1.00  0.00           H
ATOM   2679  CG1 ILE A 164      31.011  22.441  42.798  1.00  0.00           C
ATOM   2680 HG12 ILE A 164      31.195  22.291  43.862  1.00  0.00           H
ATOM   2681 HG13 ILE A 164      31.797  21.892  42.279  1.00  0.00           H
ATOM   2682  CD1 ILE A 164      29.548  22.006  42.676  1.00  0.00           C
ATOM   2683 HD11 ILE A 164      29.382  21.043  43.157  1.00  0.00           H
ATOM   2684 HD12 ILE A 164      29.342  21.980  41.606  1.00  0.00           H
ATOM   2685 HD13 ILE A 164      28.976  22.847  43.068  1.00  0.00           H
ATOM   2686  C   ILE A 164      33.332  25.535  42.337  1.00  0.00           C
ATOM   2687  O   ILE A 164      34.120  25.429  41.379  1.00  0.00           O
ATOM   2688  N   SER A 165      33.037  26.754  42.842  1.00  0.00           N
ATOM   2689  H   SER A 165      32.528  26.789  43.714  1.00  0.00           H
ATOM   2690  CA  SER A 165      33.643  28.014  42.405  1.00  0.00           C
ATOM   2691  HA  SER A 165      33.593  28.206  41.333  1.00  0.00           H
ATOM   2692  CB  SER A 165      32.836  29.169  43.106  1.00  0.00           C
ATOM   2693  HB2 SER A 165      33.001  29.153  44.183  1.00  0.00           H
ATOM   2694  HB3 SER A 165      31.781  29.051  42.859  1.00  0.00           H
ATOM   2695  OG  SER A 165      33.137  30.437  42.712  1.00  0.00           O
ATOM   2696  HG  SER A 165      32.479  30.848  42.147  1.00  0.00           H
ATOM   2697  C   SER A 165      35.133  28.188  42.783  1.00  0.00           C
ATOM   2698  O   SER A 165      35.943  28.602  41.972  1.00  0.00           O
ATOM   2699  N   ARG A 166      35.602  27.765  43.983  1.00  0.00           N
ATOM   2700  H   ARG A 166      34.984  27.191  44.538  1.00  0.00           H
ATOM   2701  CA  ARG A 166      37.025  27.662  44.366  1.00  0.00           C
ATOM   2702  HA  ARG A 166      37.574  28.602  44.415  1.00  0.00           H
ATOM   2703  CB  ARG A 166      36.995  27.136  45.839  1.00  0.00           C
ATOM   2704  HB2 ARG A 166      36.439  27.809  46.492  1.00  0.00           H
ATOM   2705  HB3 ARG A 166      36.593  26.127  45.933  1.00  0.00           H
ATOM   2706  CG  ARG A 166      38.392  27.167  46.413  1.00  0.00           C
ATOM   2707  HG2 ARG A 166      38.680  28.218  46.443  1.00  0.00           H
ATOM   2708  HG3 ARG A 166      39.079  26.625  45.764  1.00  0.00           H
ATOM   2709  CD  ARG A 166      38.659  26.538  47.813  1.00  0.00           C
ATOM   2710  HD2 ARG A 166      39.715  26.739  47.994  1.00  0.00           H
ATOM   2711  HD3 ARG A 166      38.163  26.986  48.673  1.00  0.00           H
ATOM   2712  NE  ARG A 166      38.389  25.072  47.615  1.00  0.00           N
ATOM   2713  HE  ARG A 166      38.336  24.746  46.660  1.00  0.00           H
ATOM   2714  CZ  ARG A 166      38.619  24.086  48.483  1.00  0.00           C
ATOM   2715  NH1 ARG A 166      38.527  24.260  49.790  1.00  0.00           N
ATOM   2716 HH11 ARG A 166      38.380  25.184  50.171  1.00  0.00           H
ATOM   2717 HH12 ARG A 166      39.017  23.686  50.460  1.00  0.00           H
ATOM   2718  NH2 ARG A 166      38.976  22.890  48.057  1.00  0.00           N
ATOM   2719 HH21 ARG A 166      39.060  22.658  47.078  1.00  0.00           H
ATOM   2720 HH22 ARG A 166      39.469  22.214  48.622  1.00  0.00           H
ATOM   2721  C   ARG A 166      37.817  26.780  43.414  1.00  0.00           C
ATOM   2722  O   ARG A 166      38.975  27.014  43.066  1.00  0.00           O
ATOM   2723  N   GLY A 167      37.070  25.818  42.826  1.00  0.00           N
ATOM   2724  H   GLY A 167      36.110  25.820  43.139  1.00  0.00           H
ATOM   2725  CA  GLY A 167      37.510  24.817  41.879  1.00  0.00           C
ATOM   2726  HA2 GLY A 167      38.400  24.289  42.220  1.00  0.00           H
ATOM   2727  HA3 GLY A 167      36.657  24.147  41.768  1.00  0.00           H
ATOM   2728  C   GLY A 167      37.887  25.499  40.446  1.00  0.00           C
ATOM   2729  O   GLY A 167      38.950  25.260  39.946  1.00  0.00           O
ATOM   2730  N   ALA A 168      37.061  26.504  40.024  1.00  0.00           N
ATOM   2731  H   ALA A 168      36.247  26.743  40.571  1.00  0.00           H
ATOM   2732  CA  ALA A 168      37.447  27.405  38.909  1.00  0.00           C
ATOM   2733  HA  ALA A 168      37.661  26.782  38.041  1.00  0.00           H
ATOM   2734  CB  ALA A 168      36.249  28.304  38.527  1.00  0.00           C
ATOM   2735  HB1 ALA A 168      35.535  27.774  37.896  1.00  0.00           H
ATOM   2736  HB2 ALA A 168      36.713  29.069  37.905  1.00  0.00           H
ATOM   2737  HB3 ALA A 168      35.747  28.821  39.345  1.00  0.00           H
ATOM   2738  C   ALA A 168      38.767  28.133  39.169  1.00  0.00           C
ATOM   2739  O   ALA A 168      39.633  28.180  38.298  1.00  0.00           O
ATOM   2740  N   ASN A 169      39.015  28.702  40.371  1.00  0.00           N
ATOM   2741  H   ASN A 169      38.334  28.540  41.099  1.00  0.00           H
ATOM   2742  CA  ASN A 169      40.261  29.471  40.694  1.00  0.00           C
ATOM   2743  HA  ASN A 169      40.444  30.083  39.811  1.00  0.00           H
ATOM   2744  CB  ASN A 169      40.064  30.435  41.890  1.00  0.00           C
ATOM   2745  HB2 ASN A 169      39.193  31.015  41.586  1.00  0.00           H
ATOM   2746  HB3 ASN A 169      39.835  29.879  42.799  1.00  0.00           H
ATOM   2747  CG  ASN A 169      41.240  31.411  41.969  1.00  0.00           C
ATOM   2748  OD1 ASN A 169      41.515  32.341  41.175  1.00  0.00           O
ATOM   2749  ND2 ASN A 169      42.052  31.072  42.896  1.00  0.00           N
ATOM   2750 HD21 ASN A 169      41.707  30.389  43.554  1.00  0.00           H
ATOM   2751 HD22 ASN A 169      42.910  31.602  42.951  1.00  0.00           H
ATOM   2752  C   ASN A 169      41.461  28.497  40.837  1.00  0.00           C
ATOM   2753  O   ASN A 169      42.597  28.914  40.461  1.00  0.00           O
ATOM   2754  N   PHE A 170      41.254  27.259  41.247  1.00  0.00           N
ATOM   2755  H   PHE A 170      40.380  27.034  41.700  1.00  0.00           H
ATOM   2756  CA  PHE A 170      42.273  26.262  41.316  1.00  0.00           C
ATOM   2757  HA  PHE A 170      43.212  26.662  41.699  1.00  0.00           H
ATOM   2758  CB  PHE A 170      41.913  25.168  42.310  1.00  0.00           C
ATOM   2759  HB2 PHE A 170      40.908  24.815  42.076  1.00  0.00           H
ATOM   2760  HB3 PHE A 170      42.532  24.295  42.102  1.00  0.00           H
ATOM   2761  CG  PHE A 170      42.047  25.428  43.802  1.00  0.00           C
ATOM   2762  CD1 PHE A 170      42.509  26.664  44.435  1.00  0.00           C
ATOM   2763  HD1 PHE A 170      42.968  27.503  43.934  1.00  0.00           H
ATOM   2764  CE1 PHE A 170      42.479  26.711  45.858  1.00  0.00           C
ATOM   2765  HE1 PHE A 170      42.752  27.620  46.374  1.00  0.00           H
ATOM   2766  CZ  PHE A 170      42.169  25.597  46.629  1.00  0.00           C
ATOM   2767  HZ  PHE A 170      42.161  25.611  47.709  1.00  0.00           H
ATOM   2768  CE2 PHE A 170      41.725  24.444  46.001  1.00  0.00           C
ATOM   2769  HE2 PHE A 170      41.361  23.617  46.593  1.00  0.00           H
ATOM   2770  CD2 PHE A 170      41.560  24.362  44.614  1.00  0.00           C
ATOM   2771  HD2 PHE A 170      41.073  23.489  44.204  1.00  0.00           H
ATOM   2772  C   PHE A 170      42.679  25.746  39.932  1.00  0.00           C
ATOM   2773  O   PHE A 170      43.873  25.476  39.728  1.00  0.00           O
ATOM   2774  N   LEU A 171      41.772  25.715  38.927  1.00  0.00           N
ATOM   2775  H   LEU A 171      40.799  25.856  39.160  1.00  0.00           H
ATOM   2776  CA  LEU A 171      42.225  25.501  37.532  1.00  0.00           C
ATOM   2777  HA  LEU A 171      42.829  24.594  37.518  1.00  0.00           H
ATOM   2778  CB  LEU A 171      41.049  25.229  36.674  1.00  0.00           C
ATOM   2779  HB2 LEU A 171      40.425  24.538  37.241  1.00  0.00           H
ATOM   2780  HB3 LEU A 171      40.366  26.078  36.638  1.00  0.00           H
ATOM   2781  CG  LEU A 171      41.264  24.629  35.241  1.00  0.00           C
ATOM   2782  HG  LEU A 171      40.284  24.231  34.978  1.00  0.00           H
ATOM   2783  CD1 LEU A 171      41.511  25.739  34.280  1.00  0.00           C
ATOM   2784 HD11 LEU A 171      40.922  26.639  34.454  1.00  0.00           H
ATOM   2785 HD12 LEU A 171      41.412  25.303  33.286  1.00  0.00           H
ATOM   2786 HD13 LEU A 171      42.518  26.153  34.334  1.00  0.00           H
ATOM   2787  CD2 LEU A 171      42.215  23.478  35.084  1.00  0.00           C
ATOM   2788 HD21 LEU A 171      42.024  22.672  35.792  1.00  0.00           H
ATOM   2789 HD22 LEU A 171      42.209  23.019  34.095  1.00  0.00           H
ATOM   2790 HD23 LEU A 171      43.194  23.902  35.309  1.00  0.00           H
ATOM   2791  C   LEU A 171      43.149  26.648  36.965  1.00  0.00           C
ATOM   2792  O   LEU A 171      44.277  26.392  36.432  1.00  0.00           O
ATOM   2793  N   THR A 172      42.811  27.924  37.159  1.00  0.00           N
ATOM   2794  H   THR A 172      41.867  28.057  37.493  1.00  0.00           H
ATOM   2795  CA  THR A 172      43.669  29.065  36.862  1.00  0.00           C
ATOM   2796  HA  THR A 172      43.900  28.945  35.803  1.00  0.00           H
ATOM   2797  CB  THR A 172      43.028  30.458  37.012  1.00  0.00           C
ATOM   2798  HB  THR A 172      43.726  31.295  37.020  1.00  0.00           H
ATOM   2799  CG2 THR A 172      41.977  30.809  35.927  1.00  0.00           C
ATOM   2800 HG21 THR A 172      41.441  31.690  36.279  1.00  0.00           H
ATOM   2801 HG22 THR A 172      42.431  30.945  34.945  1.00  0.00           H
ATOM   2802 HG23 THR A 172      41.245  30.002  35.931  1.00  0.00           H
ATOM   2803  OG1 THR A 172      42.200  30.430  38.235  1.00  0.00           O
ATOM   2804  HG1 THR A 172      42.756  30.342  39.012  1.00  0.00           H
ATOM   2805  C   THR A 172      44.971  28.986  37.612  1.00  0.00           C
ATOM   2806  O   THR A 172      46.077  29.373  37.196  1.00  0.00           O
ATOM   2807  N   GLN A 173      44.876  28.525  38.852  1.00  0.00           N
ATOM   2808  H   GLN A 173      43.946  28.473  39.243  1.00  0.00           H
ATOM   2809  CA  GLN A 173      46.114  28.513  39.677  1.00  0.00           C
ATOM   2810  HA  GLN A 173      46.663  29.447  39.560  1.00  0.00           H
ATOM   2811  CB  GLN A 173      45.744  28.390  41.141  1.00  0.00           C
ATOM   2812  HB2 GLN A 173      46.499  27.834  41.696  1.00  0.00           H
ATOM   2813  HB3 GLN A 173      44.891  27.719  41.237  1.00  0.00           H
ATOM   2814  CG  GLN A 173      45.528  29.807  41.735  1.00  0.00           C
ATOM   2815  HG2 GLN A 173      46.436  30.384  41.560  1.00  0.00           H
ATOM   2816  HG3 GLN A 173      44.618  30.254  41.333  1.00  0.00           H
ATOM   2817  CD  GLN A 173      45.512  29.812  43.284  1.00  0.00           C
ATOM   2818  OE1 GLN A 173      44.740  30.549  43.903  1.00  0.00           O
ATOM   2819  NE2 GLN A 173      46.215  28.995  43.978  1.00  0.00           N
ATOM   2820 HE21 GLN A 173      46.937  28.412  43.580  1.00  0.00           H
ATOM   2821 HE22 GLN A 173      45.964  28.869  44.948  1.00  0.00           H
ATOM   2822  C   GLN A 173      47.060  27.355  39.268  1.00  0.00           C
ATOM   2823  O   GLN A 173      48.269  27.632  39.318  1.00  0.00           O
ATOM   2824  N   ILE A 174      46.575  26.232  38.869  1.00  0.00           N
ATOM   2825  H   ILE A 174      45.571  26.122  38.859  1.00  0.00           H
ATOM   2826  CA  ILE A 174      47.464  25.120  38.648  1.00  0.00           C
ATOM   2827  HA  ILE A 174      48.272  25.227  39.372  1.00  0.00           H
ATOM   2828  CB  ILE A 174      46.811  23.709  38.894  1.00  0.00           C
ATOM   2829  HB  ILE A 174      46.292  23.847  39.843  1.00  0.00           H
ATOM   2830  CG2 ILE A 174      45.813  23.364  37.796  1.00  0.00           C
ATOM   2831 HG21 ILE A 174      45.059  24.150  37.831  1.00  0.00           H
ATOM   2832 HG22 ILE A 174      46.218  23.309  36.785  1.00  0.00           H
ATOM   2833 HG23 ILE A 174      45.379  22.384  37.990  1.00  0.00           H
ATOM   2834  CG1 ILE A 174      47.955  22.715  39.032  1.00  0.00           C
ATOM   2835 HG12 ILE A 174      48.880  23.132  39.430  1.00  0.00           H
ATOM   2836 HG13 ILE A 174      48.220  22.237  38.089  1.00  0.00           H
ATOM   2837  CD1 ILE A 174      47.421  21.662  40.051  1.00  0.00           C
ATOM   2838 HD11 ILE A 174      48.197  20.902  40.143  1.00  0.00           H
ATOM   2839 HD12 ILE A 174      47.319  22.064  41.059  1.00  0.00           H
ATOM   2840 HD13 ILE A 174      46.573  21.106  39.652  1.00  0.00           H
ATOM   2841  C   ILE A 174      48.183  25.272  37.251  1.00  0.00           C
ATOM   2842  O   ILE A 174      49.311  24.752  37.118  1.00  0.00           O
ATOM   2843  N   LEU A 175      47.621  26.012  36.308  1.00  0.00           N
ATOM   2844  H   LEU A 175      46.700  26.392  36.476  1.00  0.00           H
ATOM   2845  CA  LEU A 175      48.157  26.201  34.924  1.00  0.00           C
ATOM   2846  HA  LEU A 175      48.729  25.301  34.701  1.00  0.00           H
ATOM   2847  CB  LEU A 175      46.991  26.145  33.885  1.00  0.00           C
ATOM   2848  HB2 LEU A 175      46.448  27.075  34.054  1.00  0.00           H
ATOM   2849  HB3 LEU A 175      47.583  26.170  32.970  1.00  0.00           H
ATOM   2850  CG  LEU A 175      46.098  24.889  33.807  1.00  0.00           C
ATOM   2851  HG  LEU A 175      45.628  24.695  34.771  1.00  0.00           H
ATOM   2852  CD1 LEU A 175      44.924  25.122  32.872  1.00  0.00           C
ATOM   2853 HD11 LEU A 175      44.489  26.054  33.233  1.00  0.00           H
ATOM   2854 HD12 LEU A 175      44.107  24.406  32.959  1.00  0.00           H
ATOM   2855 HD13 LEU A 175      45.281  25.253  31.851  1.00  0.00           H
ATOM   2856  CD2 LEU A 175      46.882  23.621  33.386  1.00  0.00           C
ATOM   2857 HD21 LEU A 175      46.300  22.702  33.314  1.00  0.00           H
ATOM   2858 HD22 LEU A 175      47.365  23.765  32.420  1.00  0.00           H
ATOM   2859 HD23 LEU A 175      47.674  23.509  34.127  1.00  0.00           H
ATOM   2860  C   LEU A 175      49.100  27.335  34.600  1.00  0.00           C
ATOM   2861  O   LEU A 175      49.569  27.580  33.457  1.00  0.00           O
ATOM   2862  N   LEU A 176      49.399  28.099  35.674  1.00  0.00           N
ATOM   2863  H   LEU A 176      49.021  27.782  36.555  1.00  0.00           H
ATOM   2864  CA  LEU A 176      50.407  29.171  35.687  1.00  0.00           C
ATOM   2865  HA  LEU A 176      51.010  29.053  34.786  1.00  0.00           H
ATOM   2866  CB  LEU A 176      49.741  30.590  35.385  1.00  0.00           C
ATOM   2867  HB2 LEU A 176      49.029  30.469  34.569  1.00  0.00           H
ATOM   2868  HB3 LEU A 176      49.124  30.758  36.268  1.00  0.00           H
ATOM   2869  CG  LEU A 176      50.612  31.733  35.120  1.00  0.00           C
ATOM   2870  HG  LEU A 176      51.257  31.891  35.984  1.00  0.00           H
ATOM   2871  CD1 LEU A 176      51.472  31.570  33.859  1.00  0.00           C
ATOM   2872 HD11 LEU A 176      52.085  32.459  33.715  1.00  0.00           H
ATOM   2873 HD12 LEU A 176      52.138  30.708  33.890  1.00  0.00           H
ATOM   2874 HD13 LEU A 176      50.810  31.631  32.996  1.00  0.00           H
ATOM   2875  CD2 LEU A 176      49.774  32.991  34.928  1.00  0.00           C
ATOM   2876 HD21 LEU A 176      50.419  33.833  34.677  1.00  0.00           H
ATOM   2877 HD22 LEU A 176      49.004  32.869  34.167  1.00  0.00           H
ATOM   2878 HD23 LEU A 176      49.200  33.204  35.830  1.00  0.00           H
ATOM   2879  C   LEU A 176      51.279  29.163  36.949  1.00  0.00           C
ATOM   2880  O   LEU A 176      50.911  28.915  38.066  1.00  0.00           O
ATOM   2881  N   ARG A 177      52.529  29.535  36.699  1.00  0.00           N
ATOM   2882  H   ARG A 177      52.849  29.508  35.741  1.00  0.00           H
ATOM   2883  CA  ARG A 177      53.540  29.782  37.776  1.00  0.00           C
ATOM   2884  HA  ARG A 177      53.731  28.820  38.252  1.00  0.00           H
ATOM   2885  CB  ARG A 177      54.870  30.342  37.132  1.00  0.00           C
ATOM   2886  HB2 ARG A 177      55.125  29.699  36.290  1.00  0.00           H
ATOM   2887  HB3 ARG A 177      55.687  30.239  37.846  1.00  0.00           H
ATOM   2888  CG  ARG A 177      54.740  31.761  36.557  1.00  0.00           C
ATOM   2889  HG2 ARG A 177      53.889  31.875  35.886  1.00  0.00           H
ATOM   2890  HG3 ARG A 177      54.734  32.291  37.510  1.00  0.00           H
ATOM   2891  CD  ARG A 177      55.997  32.244  35.852  1.00  0.00           C
ATOM   2892  HD2 ARG A 177      56.802  32.270  36.586  1.00  0.00           H
ATOM   2893  HD3 ARG A 177      55.841  33.263  35.498  1.00  0.00           H
ATOM   2894  NE  ARG A 177      56.385  31.519  34.647  1.00  0.00           N
ATOM   2895  HE  ARG A 177      55.615  31.148  34.108  1.00  0.00           H
ATOM   2896  CZ  ARG A 177      57.620  31.395  34.149  1.00  0.00           C
ATOM   2897  NH1 ARG A 177      58.590  32.020  34.758  1.00  0.00           N
ATOM   2898 HH11 ARG A 177      58.433  32.352  35.699  1.00  0.00           H
ATOM   2899 HH12 ARG A 177      59.531  32.082  34.396  1.00  0.00           H
ATOM   2900  NH2 ARG A 177      57.861  30.774  33.063  1.00  0.00           N
ATOM   2901 HH21 ARG A 177      57.069  30.450  32.527  1.00  0.00           H
ATOM   2902 HH22 ARG A 177      58.766  30.965  32.658  1.00  0.00           H
ATOM   2903  C   ARG A 177      52.937  30.682  38.790  1.00  0.00           C
ATOM   2904  O   ARG A 177      52.372  31.713  38.400  1.00  0.00           O
ATOM   2905  N   PRO A 178      52.889  30.329  40.052  1.00  0.00           N
ATOM   2906  CD  PRO A 178      53.514  29.117  40.583  1.00  0.00           C
ATOM   2907  HD2 PRO A 178      54.571  29.044  40.327  1.00  0.00           H
ATOM   2908  HD3 PRO A 178      52.891  28.268  40.303  1.00  0.00           H
ATOM   2909  CG  PRO A 178      53.462  29.316  42.119  1.00  0.00           C
ATOM   2910  HG2 PRO A 178      53.452  28.401  42.712  1.00  0.00           H
ATOM   2911  HG3 PRO A 178      54.307  29.932  42.428  1.00  0.00           H
ATOM   2912  CB  PRO A 178      52.183  30.192  42.299  1.00  0.00           C
ATOM   2913  HB2 PRO A 178      52.328  30.756  43.221  1.00  0.00           H
ATOM   2914  HB3 PRO A 178      51.259  29.616  42.240  1.00  0.00           H
ATOM   2915  CA  PRO A 178      52.221  31.128  41.070  1.00  0.00           C
ATOM   2916  HA  PRO A 178      51.176  31.247  40.782  1.00  0.00           H
ATOM   2917  C   PRO A 178      52.864  32.451  41.387  1.00  0.00           C
ATOM   2918  O   PRO A 178      54.094  32.587  41.458  1.00  0.00           O
ATOM   2919  N   GLY A 179      51.995  33.467  41.633  1.00  0.00           N
ATOM   2920  H   GLY A 179      51.010  33.322  41.465  1.00  0.00           H
ATOM   2921  CA  GLY A 179      52.436  34.772  42.114  1.00  0.00           C
ATOM   2922  HA2 GLY A 179      53.073  34.593  42.981  1.00  0.00           H
ATOM   2923  HA3 GLY A 179      52.887  35.302  41.275  1.00  0.00           H
ATOM   2924  C   GLY A 179      51.220  35.650  42.533  1.00  0.00           C
ATOM   2925  O   GLY A 179      51.516  36.692  43.161  1.00  0.00           O
ATOM   2926  N   ALA A 180      50.005  35.196  42.217  1.00  0.00           N
ATOM   2927  H   ALA A 180      50.024  34.371  41.635  1.00  0.00           H
ATOM   2928  CA  ALA A 180      48.724  35.806  42.609  1.00  0.00           C
ATOM   2929  HA  ALA A 180      48.963  36.640  43.269  1.00  0.00           H
ATOM   2930  CB  ALA A 180      48.146  36.479  41.332  1.00  0.00           C
ATOM   2931  HB1 ALA A 180      47.437  35.829  40.819  1.00  0.00           H
ATOM   2932  HB2 ALA A 180      48.998  36.885  40.786  1.00  0.00           H
ATOM   2933  HB3 ALA A 180      47.546  37.340  41.627  1.00  0.00           H
ATOM   2934  C   ALA A 180      47.840  34.840  43.372  1.00  0.00           C
ATOM   2935  O   ALA A 180      47.869  33.652  43.011  1.00  0.00           O
ATOM   2936  N   SER A 181      47.039  35.304  44.352  1.00  0.00           N
ATOM   2937  H   SER A 181      47.063  36.252  44.699  1.00  0.00           H
ATOM   2938  CA  SER A 181      46.063  34.480  45.075  1.00  0.00           C
ATOM   2939  HA  SER A 181      46.057  33.474  44.658  1.00  0.00           H
ATOM   2940  CB  SER A 181      46.546  34.230  46.562  1.00  0.00           C
ATOM   2941  HB2 SER A 181      45.719  33.686  47.017  1.00  0.00           H
ATOM   2942  HB3 SER A 181      46.630  35.196  47.059  1.00  0.00           H
ATOM   2943  OG  SER A 181      47.770  33.587  46.606  1.00  0.00           O
ATOM   2944  HG  SER A 181      47.689  32.632  46.562  1.00  0.00           H
ATOM   2945  C   SER A 181      44.583  34.865  44.850  1.00  0.00           C
ATOM   2946  O   SER A 181      43.743  34.625  45.718  1.00  0.00           O
ATOM   2947  N   ASP A 182      44.231  35.458  43.703  1.00  0.00           N
ATOM   2948  H   ASP A 182      44.931  35.932  43.149  1.00  0.00           H
ATOM   2949  CA  ASP A 182      42.996  35.263  42.979  1.00  0.00           C
ATOM   2950  HA  ASP A 182      42.783  34.207  43.146  1.00  0.00           H
ATOM   2951  CB  ASP A 182      41.837  36.011  43.689  1.00  0.00           C
ATOM   2952  HB2 ASP A 182      42.052  37.063  43.503  1.00  0.00           H
ATOM   2953  HB3 ASP A 182      41.953  35.797  44.752  1.00  0.00           H
ATOM   2954  CG  ASP A 182      40.411  35.489  43.304  1.00  0.00           C
ATOM   2955  OD1 ASP A 182      40.112  35.013  42.197  1.00  0.00           O
ATOM   2956  OD2 ASP A 182      39.486  35.524  44.176  1.00  0.00           O
ATOM   2957  C   ASP A 182      43.297  35.576  41.521  1.00  0.00           C
ATOM   2958  O   ASP A 182      44.052  36.535  41.214  1.00  0.00           O
ATOM   2959  N   LEU A 183      42.665  34.851  40.666  1.00  0.00           N
ATOM   2960  H   LEU A 183      41.998  34.153  40.963  1.00  0.00           H
ATOM   2961  CA  LEU A 183      42.845  34.902  39.238  1.00  0.00           C
ATOM   2962  HA  LEU A 183      43.477  35.723  38.901  1.00  0.00           H
ATOM   2963  CB  LEU A 183      43.679  33.666  38.778  1.00  0.00           C
ATOM   2964  HB2 LEU A 183      43.174  32.722  38.977  1.00  0.00           H
ATOM   2965  HB3 LEU A 183      43.769  33.721  37.693  1.00  0.00           H
ATOM   2966  CG  LEU A 183      45.053  33.558  39.427  1.00  0.00           C
ATOM   2967  HG  LEU A 183      44.975  33.639  40.511  1.00  0.00           H
ATOM   2968  CD1 LEU A 183      45.606  32.188  39.015  1.00  0.00           C
ATOM   2969 HD11 LEU A 183      45.621  32.177  37.925  1.00  0.00           H
ATOM   2970 HD12 LEU A 183      44.957  31.367  39.320  1.00  0.00           H
ATOM   2971 HD13 LEU A 183      46.647  32.003  39.278  1.00  0.00           H
ATOM   2972  CD2 LEU A 183      46.065  34.570  38.912  1.00  0.00           C
ATOM   2973 HD21 LEU A 183      47.083  34.245  39.128  1.00  0.00           H
ATOM   2974 HD22 LEU A 183      45.966  35.596  39.265  1.00  0.00           H
ATOM   2975 HD23 LEU A 183      46.053  34.560  37.822  1.00  0.00           H
ATOM   2976  C   LEU A 183      41.468  35.000  38.466  1.00  0.00           C
ATOM   2977  O   LEU A 183      41.244  35.630  37.456  1.00  0.00           O
ATOM   2978  N   THR A 184      40.362  34.448  38.998  1.00  0.00           N
ATOM   2979  H   THR A 184      40.528  33.843  39.789  1.00  0.00           H
ATOM   2980  CA  THR A 184      38.934  34.707  38.455  1.00  0.00           C
ATOM   2981  HA  THR A 184      38.996  34.831  37.374  1.00  0.00           H
ATOM   2982  CB  THR A 184      38.028  33.559  38.776  1.00  0.00           C
ATOM   2983  HB  THR A 184      37.046  33.764  38.350  1.00  0.00           H
ATOM   2984  CG2 THR A 184      38.760  32.302  38.291  1.00  0.00           C
ATOM   2985 HG21 THR A 184      37.977  31.543  38.292  1.00  0.00           H
ATOM   2986 HG22 THR A 184      39.174  32.415  37.289  1.00  0.00           H
ATOM   2987 HG23 THR A 184      39.590  32.013  38.936  1.00  0.00           H
ATOM   2988  OG1 THR A 184      37.774  33.427  40.140  1.00  0.00           O
ATOM   2989  HG1 THR A 184      37.346  32.570  40.205  1.00  0.00           H
ATOM   2990  C   THR A 184      38.384  36.005  39.034  1.00  0.00           C
ATOM   2991  O   THR A 184      37.547  36.577  38.378  1.00  0.00           O
ATOM   2992  N   GLY A 185      38.873  36.399  40.253  1.00  0.00           N
ATOM   2993  H   GLY A 185      39.474  35.837  40.840  1.00  0.00           H
ATOM   2994  CA  GLY A 185      38.657  37.724  40.958  1.00  0.00           C
ATOM   2995  HA2 GLY A 185      39.250  37.779  41.871  1.00  0.00           H
ATOM   2996  HA3 GLY A 185      37.610  37.778  41.255  1.00  0.00           H
ATOM   2997  C   GLY A 185      39.138  38.848  40.052  1.00  0.00           C
ATOM   2998  O   GLY A 185      39.998  39.623  40.397  1.00  0.00           O
ATOM   2999  N   SER A 186      38.396  39.069  38.980  1.00  0.00           N
ATOM   3000  H   SER A 186      37.863  38.256  38.708  1.00  0.00           H
ATOM   3001  CA  SER A 186      38.696  40.107  37.993  1.00  0.00           C
ATOM   3002  HA  SER A 186      39.713  39.912  37.653  1.00  0.00           H
ATOM   3003  CB  SER A 186      37.828  39.817  36.786  1.00  0.00           C
ATOM   3004  HB2 SER A 186      36.831  40.225  36.954  1.00  0.00           H
ATOM   3005  HB3 SER A 186      37.677  38.764  36.547  1.00  0.00           H
ATOM   3006  OG  SER A 186      38.356  40.482  35.621  1.00  0.00           O
ATOM   3007  HG  SER A 186      38.496  41.392  35.895  1.00  0.00           H
ATOM   3008  C   SER A 186      38.522  41.586  38.386  1.00  0.00           C
ATOM   3009  O   SER A 186      38.936  42.465  37.597  1.00  0.00           O
ATOM   3010  N   PHE A 187      37.995  41.863  39.600  1.00  0.00           N
ATOM   3011  H   PHE A 187      37.815  41.104  40.242  1.00  0.00           H
ATOM   3012  CA  PHE A 187      37.955  43.170  40.164  1.00  0.00           C
ATOM   3013  HA  PHE A 187      37.443  43.848  39.482  1.00  0.00           H
ATOM   3014  CB  PHE A 187      37.157  43.101  41.493  1.00  0.00           C
ATOM   3015  HB2 PHE A 187      36.150  42.912  41.123  1.00  0.00           H
ATOM   3016  HB3 PHE A 187      37.554  42.300  42.117  1.00  0.00           H
ATOM   3017  CG  PHE A 187      37.097  44.358  42.342  1.00  0.00           C
ATOM   3018  CD1 PHE A 187      37.020  45.585  41.718  1.00  0.00           C
ATOM   3019  HD1 PHE A 187      36.878  45.610  40.648  1.00  0.00           H
ATOM   3020  CE1 PHE A 187      36.880  46.797  42.413  1.00  0.00           C
ATOM   3021  HE1 PHE A 187      36.725  47.683  41.816  1.00  0.00           H
ATOM   3022  CZ  PHE A 187      36.786  46.723  43.831  1.00  0.00           C
ATOM   3023  HZ  PHE A 187      36.559  47.655  44.328  1.00  0.00           H
ATOM   3024  CE2 PHE A 187      36.914  45.508  44.520  1.00  0.00           C
ATOM   3025  HE2 PHE A 187      37.017  45.533  45.595  1.00  0.00           H
ATOM   3026  CD2 PHE A 187      37.168  44.300  43.749  1.00  0.00           C
ATOM   3027  HD2 PHE A 187      37.218  43.354  44.268  1.00  0.00           H
ATOM   3028  C   PHE A 187      39.413  43.590  40.432  1.00  0.00           C
ATOM   3029  O   PHE A 187      39.950  43.090  41.431  1.00  0.00           O
ATOM   3030  N   ARG A 188      40.067  44.307  39.510  1.00  0.00           N
ATOM   3031  H   ARG A 188      39.555  44.704  38.735  1.00  0.00           H
ATOM   3032  CA  ARG A 188      41.557  44.541  39.587  1.00  0.00           C
ATOM   3033  HA  ARG A 188      41.839  44.467  40.637  1.00  0.00           H
ATOM   3034  CB  ARG A 188      42.206  43.270  38.989  1.00  0.00           C
ATOM   3035  HB2 ARG A 188      41.742  42.400  39.452  1.00  0.00           H
ATOM   3036  HB3 ARG A 188      43.265  43.289  39.246  1.00  0.00           H
ATOM   3037  CG  ARG A 188      42.209  43.144  37.507  1.00  0.00           C
ATOM   3038  HG2 ARG A 188      42.257  42.095  37.214  1.00  0.00           H
ATOM   3039  HG3 ARG A 188      41.379  43.614  36.979  1.00  0.00           H
ATOM   3040  CD  ARG A 188      43.435  43.769  36.920  1.00  0.00           C
ATOM   3041  HD2 ARG A 188      44.251  43.102  37.197  1.00  0.00           H
ATOM   3042  HD3 ARG A 188      43.616  44.762  37.332  1.00  0.00           H
ATOM   3043  NE  ARG A 188      43.336  43.879  35.427  1.00  0.00           N
ATOM   3044  HE  ARG A 188      43.444  43.034  34.883  1.00  0.00           H
ATOM   3045  CZ  ARG A 188      42.933  44.876  34.748  1.00  0.00           C
ATOM   3046  NH1 ARG A 188      42.554  46.005  35.274  1.00  0.00           N
ATOM   3047 HH11 ARG A 188      42.441  46.118  36.271  1.00  0.00           H
ATOM   3048 HH12 ARG A 188      42.506  46.846  34.715  1.00  0.00           H
ATOM   3049  NH2 ARG A 188      42.910  44.731  33.447  1.00  0.00           N
ATOM   3050 HH21 ARG A 188      43.301  43.883  33.063  1.00  0.00           H
ATOM   3051 HH22 ARG A 188      42.721  45.528  32.855  1.00  0.00           H
ATOM   3052  C   ARG A 188      42.109  45.827  39.052  1.00  0.00           C
ATOM   3053  O   ARG A 188      41.952  46.207  37.904  1.00  0.00           O
ATOM   3054  N   LEU A 189      43.109  46.338  39.795  1.00  0.00           N
ATOM   3055  H   LEU A 189      43.263  45.931  40.706  1.00  0.00           H
ATOM   3056  CA  LEU A 189      43.971  47.532  39.460  1.00  0.00           C
ATOM   3057  HA  LEU A 189      43.360  48.292  38.974  1.00  0.00           H
ATOM   3058  CB  LEU A 189      44.672  48.060  40.768  1.00  0.00           C
ATOM   3059  HB2 LEU A 189      45.115  47.204  41.278  1.00  0.00           H
ATOM   3060  HB3 LEU A 189      43.874  48.532  41.340  1.00  0.00           H
ATOM   3061  CG  LEU A 189      45.620  49.188  40.514  1.00  0.00           C
ATOM   3062  HG  LEU A 189      45.043  49.789  39.811  1.00  0.00           H
ATOM   3063  CD1 LEU A 189      45.868  50.085  41.731  1.00  0.00           C
ATOM   3064 HD11 LEU A 189      46.400  51.019  41.547  1.00  0.00           H
ATOM   3065 HD12 LEU A 189      44.939  50.281  42.266  1.00  0.00           H
ATOM   3066 HD13 LEU A 189      46.559  49.587  42.411  1.00  0.00           H
ATOM   3067  CD2 LEU A 189      47.027  48.762  40.051  1.00  0.00           C
ATOM   3068 HD21 LEU A 189      47.582  48.254  40.840  1.00  0.00           H
ATOM   3069 HD22 LEU A 189      47.011  48.207  39.113  1.00  0.00           H
ATOM   3070 HD23 LEU A 189      47.562  49.688  39.840  1.00  0.00           H
ATOM   3071  C   LEU A 189      44.922  46.979  38.338  1.00  0.00           C
ATOM   3072  O   LEU A 189      45.525  45.984  38.499  1.00  0.00           O
ATOM   3073  N   TYR A 190      45.100  47.760  37.263  1.00  0.00           N
ATOM   3074  H   TYR A 190      44.467  48.531  37.106  1.00  0.00           H
ATOM   3075  CA  TYR A 190      46.309  47.641  36.382  1.00  0.00           C
ATOM   3076  HA  TYR A 190      46.958  46.928  36.892  1.00  0.00           H
ATOM   3077  CB  TYR A 190      45.992  46.922  35.080  1.00  0.00           C
ATOM   3078  HB2 TYR A 190      45.061  47.324  34.682  1.00  0.00           H
ATOM   3079  HB3 TYR A 190      45.767  45.879  35.305  1.00  0.00           H
ATOM   3080  CG  TYR A 190      46.925  46.891  33.922  1.00  0.00           C
ATOM   3081  CD1 TYR A 190      47.981  45.986  33.838  1.00  0.00           C
ATOM   3082  HD1 TYR A 190      48.215  45.339  34.670  1.00  0.00           H
ATOM   3083  CE1 TYR A 190      48.950  46.116  32.816  1.00  0.00           C
ATOM   3084  HE1 TYR A 190      49.804  45.461  32.728  1.00  0.00           H
ATOM   3085  CZ  TYR A 190      48.869  47.153  31.848  1.00  0.00           C
ATOM   3086  OH  TYR A 190      49.748  47.184  30.777  1.00  0.00           O
ATOM   3087  HH  TYR A 190      49.379  47.684  30.046  1.00  0.00           H
ATOM   3088  CE2 TYR A 190      47.806  48.078  32.023  1.00  0.00           C
ATOM   3089  HE2 TYR A 190      47.772  48.943  31.377  1.00  0.00           H
ATOM   3090  CD2 TYR A 190      46.868  47.963  33.051  1.00  0.00           C
ATOM   3091  HD2 TYR A 190      46.253  48.813  33.308  1.00  0.00           H
ATOM   3092  C   TYR A 190      47.109  48.972  36.085  1.00  0.00           C
ATOM   3093  O   TYR A 190      46.490  49.891  35.469  1.00  0.00           O
ATOM   3094  N   ARG A 191      48.394  49.086  36.363  1.00  0.00           N
ATOM   3095  H   ARG A 191      48.796  48.423  37.010  1.00  0.00           H
ATOM   3096  CA  ARG A 191      49.130  50.272  36.079  1.00  0.00           C
ATOM   3097  HA  ARG A 191      48.578  51.087  36.546  1.00  0.00           H
ATOM   3098  CB  ARG A 191      50.460  50.299  36.826  1.00  0.00           C
ATOM   3099  HB2 ARG A 191      50.342  50.352  37.908  1.00  0.00           H
ATOM   3100  HB3 ARG A 191      51.067  49.423  36.594  1.00  0.00           H
ATOM   3101  CG  ARG A 191      51.353  51.508  36.469  1.00  0.00           C
ATOM   3102  HG2 ARG A 191      50.803  52.381  36.821  1.00  0.00           H
ATOM   3103  HG3 ARG A 191      51.681  51.387  35.437  1.00  0.00           H
ATOM   3104  CD  ARG A 191      52.700  51.555  37.121  1.00  0.00           C
ATOM   3105  HD2 ARG A 191      52.519  51.920  38.132  1.00  0.00           H
ATOM   3106  HD3 ARG A 191      53.039  50.529  37.267  1.00  0.00           H
ATOM   3107  NE  ARG A 191      53.611  52.339  36.277  1.00  0.00           N
ATOM   3108  HE  ARG A 191      53.205  52.693  35.422  1.00  0.00           H
ATOM   3109  CZ  ARG A 191      54.820  52.665  36.460  1.00  0.00           C
ATOM   3110  NH1 ARG A 191      55.564  52.144  37.420  1.00  0.00           N
ATOM   3111 HH11 ARG A 191      55.155  51.428  38.004  1.00  0.00           H
ATOM   3112 HH12 ARG A 191      56.301  52.780  37.689  1.00  0.00           H
ATOM   3113  NH2 ARG A 191      55.463  53.548  35.712  1.00  0.00           N
ATOM   3114 HH21 ARG A 191      54.948  53.999  34.970  1.00  0.00           H
ATOM   3115 HH22 ARG A 191      56.451  53.741  35.793  1.00  0.00           H
ATOM   3116  C   ARG A 191      49.366  50.473  34.550  1.00  0.00           C
ATOM   3117  O   ARG A 191      49.798  49.579  33.844  1.00  0.00           O
ATOM   3118  N   LYS A 192      49.110  51.709  34.133  1.00  0.00           N
ATOM   3119  H   LYS A 192      48.926  52.426  34.821  1.00  0.00           H
ATOM   3120  CA  LYS A 192      48.810  52.070  32.712  1.00  0.00           C
ATOM   3121  HA  LYS A 192      47.754  51.828  32.593  1.00  0.00           H
ATOM   3122  CB  LYS A 192      48.877  53.631  32.598  1.00  0.00           C
ATOM   3123  HB2 LYS A 192      49.918  53.952  32.604  1.00  0.00           H
ATOM   3124  HB3 LYS A 192      48.630  54.100  33.550  1.00  0.00           H
ATOM   3125  CG  LYS A 192      48.030  54.300  31.432  1.00  0.00           C
ATOM   3126  HG2 LYS A 192      48.380  53.825  30.516  1.00  0.00           H
ATOM   3127  HG3 LYS A 192      46.975  54.068  31.584  1.00  0.00           H
ATOM   3128  CD  LYS A 192      48.104  55.844  31.322  1.00  0.00           C
ATOM   3129  HD2 LYS A 192      47.385  56.188  30.578  1.00  0.00           H
ATOM   3130  HD3 LYS A 192      47.933  56.332  32.281  1.00  0.00           H
ATOM   3131  CE  LYS A 192      49.536  56.308  30.915  1.00  0.00           C
ATOM   3132  HE2 LYS A 192      49.724  55.847  29.945  1.00  0.00           H
ATOM   3133  HE3 LYS A 192      50.242  55.987  31.680  1.00  0.00           H
ATOM   3134  NZ  LYS A 192      49.707  57.746  30.731  1.00  0.00           N
ATOM   3135  HZ1 LYS A 192      48.971  58.184  30.195  1.00  0.00           H
ATOM   3136  HZ2 LYS A 192      50.594  57.882  30.267  1.00  0.00           H
ATOM   3137  HZ3 LYS A 192      49.721  58.192  31.637  1.00  0.00           H
ATOM   3138  C   LYS A 192      49.632  51.414  31.617  1.00  0.00           C
ATOM   3139  O   LYS A 192      49.053  50.961  30.628  1.00  0.00           O
ATOM   3140  N   GLU A 193      50.905  51.550  31.746  1.00  0.00           N
ATOM   3141  H   GLU A 193      51.217  51.990  32.600  1.00  0.00           H
ATOM   3142  CA  GLU A 193      51.907  51.416  30.637  1.00  0.00           C
ATOM   3143  HA  GLU A 193      51.325  51.487  29.718  1.00  0.00           H
ATOM   3144  CB  GLU A 193      52.915  52.610  30.614  1.00  0.00           C
ATOM   3145  HB2 GLU A 193      52.333  53.525  30.505  1.00  0.00           H
ATOM   3146  HB3 GLU A 193      53.538  52.458  29.733  1.00  0.00           H
ATOM   3147  CG  GLU A 193      53.908  52.744  31.819  1.00  0.00           C
ATOM   3148  HG2 GLU A 193      54.365  51.770  31.997  1.00  0.00           H
ATOM   3149  HG3 GLU A 193      54.647  53.431  31.407  1.00  0.00           H
ATOM   3150  CD  GLU A 193      53.377  53.406  33.120  1.00  0.00           C
ATOM   3151  OE1 GLU A 193      52.405  52.940  33.708  1.00  0.00           O
ATOM   3152  OE2 GLU A 193      53.942  54.479  33.538  1.00  0.00           O
ATOM   3153  C   GLU A 193      52.703  50.092  30.629  1.00  0.00           C
ATOM   3154  O   GLU A 193      53.358  49.776  29.669  1.00  0.00           O
ATOM   3155  N   VAL A 194      52.685  49.439  31.773  1.00  0.00           N
ATOM   3156  H   VAL A 194      52.226  49.891  32.551  1.00  0.00           H
ATOM   3157  CA  VAL A 194      53.662  48.403  32.197  1.00  0.00           C
ATOM   3158  HA  VAL A 194      54.624  48.857  31.961  1.00  0.00           H
ATOM   3159  CB  VAL A 194      53.597  48.086  33.710  1.00  0.00           C
ATOM   3160  HB  VAL A 194      54.478  47.462  33.864  1.00  0.00           H
ATOM   3161  CG1 VAL A 194      53.788  49.388  34.536  1.00  0.00           C
ATOM   3162 HG11 VAL A 194      54.621  49.907  34.062  1.00  0.00           H
ATOM   3163 HG12 VAL A 194      52.896  49.987  34.347  1.00  0.00           H
ATOM   3164 HG13 VAL A 194      53.899  49.138  35.591  1.00  0.00           H
ATOM   3165  CG2 VAL A 194      52.348  47.340  34.110  1.00  0.00           C
ATOM   3166 HG21 VAL A 194      52.012  47.522  35.131  1.00  0.00           H
ATOM   3167 HG22 VAL A 194      52.344  46.259  33.967  1.00  0.00           H
ATOM   3168 HG23 VAL A 194      51.481  47.666  33.535  1.00  0.00           H
ATOM   3169  C   VAL A 194      53.812  47.144  31.348  1.00  0.00           C
ATOM   3170  O   VAL A 194      54.965  46.699  31.353  1.00  0.00           O
ATOM   3171  N   LEU A 195      52.789  46.699  30.701  1.00  0.00           N
ATOM   3172  H   LEU A 195      51.985  47.294  30.839  1.00  0.00           H
ATOM   3173  CA  LEU A 195      52.791  45.603  29.785  1.00  0.00           C
ATOM   3174  HA  LEU A 195      53.819  45.360  29.517  1.00  0.00           H
ATOM   3175  CB  LEU A 195      52.172  44.337  30.438  1.00  0.00           C
ATOM   3176  HB2 LEU A 195      52.114  43.609  29.629  1.00  0.00           H
ATOM   3177  HB3 LEU A 195      51.130  44.487  30.718  1.00  0.00           H
ATOM   3178  CG  LEU A 195      52.783  43.776  31.713  1.00  0.00           C
ATOM   3179  HG  LEU A 195      52.797  44.493  32.534  1.00  0.00           H
ATOM   3180  CD1 LEU A 195      51.913  42.549  32.199  1.00  0.00           C
ATOM   3181 HD11 LEU A 195      52.085  41.720  31.512  1.00  0.00           H
ATOM   3182 HD12 LEU A 195      50.941  43.003  32.393  1.00  0.00           H
ATOM   3183 HD13 LEU A 195      52.324  42.264  33.167  1.00  0.00           H
ATOM   3184  CD2 LEU A 195      54.182  43.217  31.432  1.00  0.00           C
ATOM   3185 HD21 LEU A 195      54.790  43.901  30.840  1.00  0.00           H
ATOM   3186 HD22 LEU A 195      54.119  42.259  30.916  1.00  0.00           H
ATOM   3187 HD23 LEU A 195      54.703  43.169  32.388  1.00  0.00           H
ATOM   3188  C   LEU A 195      52.016  45.974  28.487  1.00  0.00           C
ATOM   3189  O   LEU A 195      51.440  45.083  27.815  1.00  0.00           O
ATOM   3190  N   GLU A 196      51.969  47.316  28.075  1.00  0.00           N
ATOM   3191  H   GLU A 196      52.500  48.038  28.540  1.00  0.00           H
ATOM   3192  CA  GLU A 196      51.314  47.834  26.857  1.00  0.00           C
ATOM   3193  HA  GLU A 196      50.252  48.004  27.030  1.00  0.00           H
ATOM   3194  CB  GLU A 196      51.874  49.234  26.509  1.00  0.00           C
ATOM   3195  HB2 GLU A 196      51.648  49.788  27.420  1.00  0.00           H
ATOM   3196  HB3 GLU A 196      52.948  49.170  26.338  1.00  0.00           H
ATOM   3197  CG  GLU A 196      51.259  50.045  25.355  1.00  0.00           C
ATOM   3198  HG2 GLU A 196      50.244  50.278  25.677  1.00  0.00           H
ATOM   3199  HG3 GLU A 196      51.283  49.491  24.417  1.00  0.00           H
ATOM   3200  CD  GLU A 196      51.969  51.358  25.053  1.00  0.00           C
ATOM   3201  OE1 GLU A 196      52.054  51.638  23.838  1.00  0.00           O
ATOM   3202  OE2 GLU A 196      52.611  52.090  25.872  1.00  0.00           O
ATOM   3203  C   GLU A 196      51.424  46.900  25.580  1.00  0.00           C
ATOM   3204  O   GLU A 196      50.391  46.503  25.028  1.00  0.00           O
ATOM   3205  N   LYS A 197      52.636  46.508  25.181  1.00  0.00           N
ATOM   3206  H   LYS A 197      53.496  46.839  25.595  1.00  0.00           H
ATOM   3207  CA  LYS A 197      52.900  45.551  24.035  1.00  0.00           C
ATOM   3208  HA  LYS A 197      52.356  45.862  23.142  1.00  0.00           H
ATOM   3209  CB  LYS A 197      54.348  45.819  23.718  1.00  0.00           C
ATOM   3210  HB2 LYS A 197      54.878  45.877  24.669  1.00  0.00           H
ATOM   3211  HB3 LYS A 197      54.824  45.025  23.143  1.00  0.00           H
ATOM   3212  CG  LYS A 197      54.644  47.019  22.881  1.00  0.00           C
ATOM   3213  HG2 LYS A 197      55.675  46.866  22.563  1.00  0.00           H
ATOM   3214  HG3 LYS A 197      54.085  46.858  21.959  1.00  0.00           H
ATOM   3215  CD  LYS A 197      54.604  48.455  23.426  1.00  0.00           C
ATOM   3216  HD2 LYS A 197      55.389  48.617  24.165  1.00  0.00           H
ATOM   3217  HD3 LYS A 197      53.610  48.595  23.851  1.00  0.00           H
ATOM   3218  CE  LYS A 197      54.777  49.513  22.315  1.00  0.00           C
ATOM   3219  HE2 LYS A 197      55.845  49.546  22.101  1.00  0.00           H
ATOM   3220  HE3 LYS A 197      54.195  49.246  21.433  1.00  0.00           H
ATOM   3221  NZ  LYS A 197      54.658  50.900  22.839  1.00  0.00           N
ATOM   3222  HZ1 LYS A 197      55.245  51.137  23.626  1.00  0.00           H
ATOM   3223  HZ2 LYS A 197      54.783  51.634  22.157  1.00  0.00           H
ATOM   3224  HZ3 LYS A 197      53.712  51.069  23.150  1.00  0.00           H
ATOM   3225  C   LYS A 197      52.679  44.061  24.298  1.00  0.00           C
ATOM   3226  O   LYS A 197      52.319  43.359  23.384  1.00  0.00           O
ATOM   3227  N   LEU A 198      52.701  43.622  25.531  1.00  0.00           N
ATOM   3228  H   LEU A 198      53.028  44.234  26.265  1.00  0.00           H
ATOM   3229  CA  LEU A 198      52.384  42.215  25.898  1.00  0.00           C
ATOM   3230  HA  LEU A 198      52.860  41.541  25.186  1.00  0.00           H
ATOM   3231  CB  LEU A 198      53.125  41.948  27.271  1.00  0.00           C
ATOM   3232  HB2 LEU A 198      52.715  41.111  27.836  1.00  0.00           H
ATOM   3233  HB3 LEU A 198      52.834  42.771  27.923  1.00  0.00           H
ATOM   3234  CG  LEU A 198      54.669  41.938  27.510  1.00  0.00           C
ATOM   3235  HG  LEU A 198      54.908  41.839  28.569  1.00  0.00           H
ATOM   3236  CD1 LEU A 198      55.278  40.882  26.603  1.00  0.00           C
ATOM   3237 HD11 LEU A 198      56.366  40.920  26.668  1.00  0.00           H
ATOM   3238 HD12 LEU A 198      54.850  40.920  25.601  1.00  0.00           H
ATOM   3239 HD13 LEU A 198      54.946  39.891  26.910  1.00  0.00           H
ATOM   3240  CD2 LEU A 198      55.410  43.234  27.083  1.00  0.00           C
ATOM   3241 HD21 LEU A 198      54.886  44.061  27.561  1.00  0.00           H
ATOM   3242 HD22 LEU A 198      56.428  43.291  27.469  1.00  0.00           H
ATOM   3243 HD23 LEU A 198      55.395  43.362  26.001  1.00  0.00           H
ATOM   3244  C   LEU A 198      50.869  41.945  26.067  1.00  0.00           C
ATOM   3245  O   LEU A 198      50.498  40.825  25.895  1.00  0.00           O
ATOM   3246  N   ILE A 199      50.028  42.916  26.311  1.00  0.00           N
ATOM   3247  H   ILE A 199      50.379  43.838  26.526  1.00  0.00           H
ATOM   3248  CA  ILE A 199      48.520  42.747  26.431  1.00  0.00           C
ATOM   3249  HA  ILE A 199      48.312  41.713  26.703  1.00  0.00           H
ATOM   3250  CB  ILE A 199      47.971  43.535  27.580  1.00  0.00           C
ATOM   3251  HB  ILE A 199      46.923  43.250  27.675  1.00  0.00           H
ATOM   3252  CG2 ILE A 199      48.638  42.963  28.891  1.00  0.00           C
ATOM   3253 HG21 ILE A 199      49.676  43.292  28.943  1.00  0.00           H
ATOM   3254 HG22 ILE A 199      48.243  43.323  29.841  1.00  0.00           H
ATOM   3255 HG23 ILE A 199      48.555  41.877  28.936  1.00  0.00           H
ATOM   3256  CG1 ILE A 199      48.102  45.039  27.367  1.00  0.00           C
ATOM   3257 HG12 ILE A 199      47.503  45.357  26.514  1.00  0.00           H
ATOM   3258 HG13 ILE A 199      49.122  45.391  27.212  1.00  0.00           H
ATOM   3259  CD1 ILE A 199      47.460  45.787  28.568  1.00  0.00           C
ATOM   3260 HD11 ILE A 199      46.528  45.269  28.796  1.00  0.00           H
ATOM   3261 HD12 ILE A 199      48.191  45.652  29.364  1.00  0.00           H
ATOM   3262 HD13 ILE A 199      47.194  46.821  28.347  1.00  0.00           H
ATOM   3263  C   ILE A 199      47.724  42.994  25.186  1.00  0.00           C
ATOM   3264  O   ILE A 199      46.519  43.120  25.116  1.00  0.00           O
ATOM   3265  N   GLU A 200      48.387  43.164  24.026  1.00  0.00           N
ATOM   3266  H   GLU A 200      49.384  43.004  24.002  1.00  0.00           H
ATOM   3267  CA  GLU A 200      47.813  43.605  22.726  1.00  0.00           C
ATOM   3268  HA  GLU A 200      47.385  44.602  22.831  1.00  0.00           H
ATOM   3269  CB  GLU A 200      48.931  43.635  21.703  1.00  0.00           C
ATOM   3270  HB2 GLU A 200      49.361  42.642  21.573  1.00  0.00           H
ATOM   3271  HB3 GLU A 200      49.797  44.252  21.942  1.00  0.00           H
ATOM   3272  CG  GLU A 200      48.510  44.145  20.258  1.00  0.00           C
ATOM   3273  HG2 GLU A 200      49.220  43.866  19.479  1.00  0.00           H
ATOM   3274  HG3 GLU A 200      47.549  43.765  19.912  1.00  0.00           H
ATOM   3275  CD  GLU A 200      48.330  45.666  20.237  1.00  0.00           C
ATOM   3276  OE1 GLU A 200      49.095  46.414  20.888  1.00  0.00           O
ATOM   3277  OE2 GLU A 200      47.422  46.117  19.526  1.00  0.00           O
ATOM   3278  C   GLU A 200      46.602  42.750  22.238  1.00  0.00           C
ATOM   3279  O   GLU A 200      45.657  43.373  21.693  1.00  0.00           O
ATOM   3280  N   LYS A 201      46.443  41.454  22.583  1.00  0.00           N
ATOM   3281  H   LYS A 201      47.286  40.984  22.881  1.00  0.00           H
ATOM   3282  CA  LYS A 201      45.161  40.816  22.466  1.00  0.00           C
ATOM   3283  HA  LYS A 201      44.481  41.488  21.944  1.00  0.00           H
ATOM   3284  CB  LYS A 201      45.203  39.444  21.736  1.00  0.00           C
ATOM   3285  HB2 LYS A 201      45.553  39.619  20.719  1.00  0.00           H
ATOM   3286  HB3 LYS A 201      44.195  39.044  21.624  1.00  0.00           H
ATOM   3287  CG  LYS A 201      45.967  38.257  22.351  1.00  0.00           C
ATOM   3288  HG2 LYS A 201      46.207  37.599  21.517  1.00  0.00           H
ATOM   3289  HG3 LYS A 201      46.856  38.727  22.772  1.00  0.00           H
ATOM   3290  CD  LYS A 201      45.220  37.322  23.408  1.00  0.00           C
ATOM   3291  HD2 LYS A 201      44.785  36.526  22.803  1.00  0.00           H
ATOM   3292  HD3 LYS A 201      44.527  37.910  24.009  1.00  0.00           H
ATOM   3293  CE  LYS A 201      46.250  36.700  24.347  1.00  0.00           C
ATOM   3294  HE2 LYS A 201      46.874  35.980  23.817  1.00  0.00           H
ATOM   3295  HE3 LYS A 201      46.934  37.496  24.642  1.00  0.00           H
ATOM   3296  NZ  LYS A 201      45.687  36.024  25.500  1.00  0.00           N
ATOM   3297  HZ1 LYS A 201      44.948  35.414  25.181  1.00  0.00           H
ATOM   3298  HZ2 LYS A 201      45.233  36.696  26.102  1.00  0.00           H
ATOM   3299  HZ3 LYS A 201      46.442  35.563  25.988  1.00  0.00           H
ATOM   3300  C   LYS A 201      44.444  40.629  23.807  1.00  0.00           C
ATOM   3301  O   LYS A 201      45.027  40.529  24.905  1.00  0.00           O
ATOM   3302  N   CYS A 202      43.110  40.573  23.782  1.00  0.00           N
ATOM   3303  H   CYS A 202      42.620  40.565  22.899  1.00  0.00           H
ATOM   3304  CA  CYS A 202      42.222  40.362  24.953  1.00  0.00           C
ATOM   3305  HA  CYS A 202      42.827  39.933  25.751  1.00  0.00           H
ATOM   3306  CB  CYS A 202      41.651  41.721  25.419  1.00  0.00           C
ATOM   3307  HB2 CYS A 202      41.101  42.183  24.599  1.00  0.00           H
ATOM   3308  HB3 CYS A 202      41.048  41.522  26.305  1.00  0.00           H
ATOM   3309  SG  CYS A 202      42.916  42.813  26.056  1.00  0.00           S
ATOM   3310  HG  CYS A 202      43.976  42.859  25.244  1.00  0.00           H
ATOM   3311  C   CYS A 202      41.118  39.364  24.526  1.00  0.00           C
ATOM   3312  O   CYS A 202      40.571  39.388  23.392  1.00  0.00           O
ATOM   3313  N   VAL A 203      40.838  38.408  25.424  1.00  0.00           N
ATOM   3314  H   VAL A 203      41.385  38.474  26.271  1.00  0.00           H
ATOM   3315  CA  VAL A 203      39.927  37.314  25.212  1.00  0.00           C
ATOM   3316  HA  VAL A 203      40.190  36.825  24.274  1.00  0.00           H
ATOM   3317  CB  VAL A 203      40.213  36.255  26.395  1.00  0.00           C
ATOM   3318  HB  VAL A 203      40.307  36.825  27.320  1.00  0.00           H
ATOM   3319  CG1 VAL A 203      38.958  35.408  26.563  1.00  0.00           C
ATOM   3320 HG11 VAL A 203      38.843  34.615  25.824  1.00  0.00           H
ATOM   3321 HG12 VAL A 203      38.958  34.975  27.563  1.00  0.00           H
ATOM   3322 HG13 VAL A 203      38.030  35.974  26.482  1.00  0.00           H
ATOM   3323  CG2 VAL A 203      41.455  35.437  26.165  1.00  0.00           C
ATOM   3324 HG21 VAL A 203      41.391  34.803  25.281  1.00  0.00           H
ATOM   3325 HG22 VAL A 203      42.327  36.073  26.011  1.00  0.00           H
ATOM   3326 HG23 VAL A 203      41.675  34.922  27.100  1.00  0.00           H
ATOM   3327  C   VAL A 203      38.516  37.798  25.103  1.00  0.00           C
ATOM   3328  O   VAL A 203      38.071  38.468  26.058  1.00  0.00           O
ATOM   3329  N   SER A 204      37.820  37.558  23.917  1.00  0.00           N
ATOM   3330  H   SER A 204      38.207  36.878  23.278  1.00  0.00           H
ATOM   3331  CA  SER A 204      36.519  38.176  23.486  1.00  0.00           C
ATOM   3332  HA  SER A 204      36.720  39.241  23.364  1.00  0.00           H
ATOM   3333  CB  SER A 204      35.946  37.489  22.195  1.00  0.00           C
ATOM   3334  HB2 SER A 204      34.908  37.769  22.016  1.00  0.00           H
ATOM   3335  HB3 SER A 204      36.567  37.601  21.307  1.00  0.00           H
ATOM   3336  OG  SER A 204      35.934  36.101  22.346  1.00  0.00           O
ATOM   3337  HG  SER A 204      36.842  35.805  22.253  1.00  0.00           H
ATOM   3338  C   SER A 204      35.465  38.160  24.625  1.00  0.00           C
ATOM   3339  O   SER A 204      35.315  39.136  25.388  1.00  0.00           O
ATOM   3340  N   LYS A 205      34.580  37.163  24.673  1.00  0.00           N
ATOM   3341  H   LYS A 205      34.674  36.424  23.992  1.00  0.00           H
ATOM   3342  CA  LYS A 205      33.594  37.060  25.704  1.00  0.00           C
ATOM   3343  HA  LYS A 205      33.161  38.015  26.000  1.00  0.00           H
ATOM   3344  CB  LYS A 205      32.377  36.276  25.063  1.00  0.00           C
ATOM   3345  HB2 LYS A 205      32.039  36.808  24.174  1.00  0.00           H
ATOM   3346  HB3 LYS A 205      31.602  36.460  25.808  1.00  0.00           H
ATOM   3347  CG  LYS A 205      32.575  34.775  24.739  1.00  0.00           C
ATOM   3348  HG2 LYS A 205      32.827  34.325  25.699  1.00  0.00           H
ATOM   3349  HG3 LYS A 205      33.398  34.654  24.036  1.00  0.00           H
ATOM   3350  CD  LYS A 205      31.409  33.939  24.204  1.00  0.00           C
ATOM   3351  HD2 LYS A 205      30.872  33.688  25.119  1.00  0.00           H
ATOM   3352  HD3 LYS A 205      30.834  34.488  23.458  1.00  0.00           H
ATOM   3353  CE  LYS A 205      31.778  32.497  23.654  1.00  0.00           C
ATOM   3354  HE2 LYS A 205      32.285  31.981  24.469  1.00  0.00           H
ATOM   3355  HE3 LYS A 205      32.387  32.597  22.755  1.00  0.00           H
ATOM   3356  NZ  LYS A 205      30.570  31.710  23.371  1.00  0.00           N
ATOM   3357  HZ1 LYS A 205      30.670  30.738  23.114  1.00  0.00           H
ATOM   3358  HZ2 LYS A 205      30.164  32.106  22.536  1.00  0.00           H
ATOM   3359  HZ3 LYS A 205      29.907  31.596  24.125  1.00  0.00           H
ATOM   3360  C   LYS A 205      34.078  36.359  26.999  1.00  0.00           C
ATOM   3361  O   LYS A 205      35.161  35.715  26.976  1.00  0.00           O
ATOM   3362  N   GLY A 206      33.398  36.521  28.134  1.00  0.00           N
ATOM   3363  H   GLY A 206      32.513  37.008  28.118  1.00  0.00           H
ATOM   3364  CA  GLY A 206      34.030  36.322  29.428  1.00  0.00           C
ATOM   3365  HA2 GLY A 206      34.726  35.484  29.406  1.00  0.00           H
ATOM   3366  HA3 GLY A 206      33.272  35.974  30.130  1.00  0.00           H
ATOM   3367  C   GLY A 206      34.769  37.584  29.893  1.00  0.00           C
ATOM   3368  O   GLY A 206      35.126  38.449  29.090  1.00  0.00           O
ATOM   3369  N   TYR A 207      35.080  37.592  31.208  1.00  0.00           N
ATOM   3370  H   TYR A 207      35.023  36.748  31.759  1.00  0.00           H
ATOM   3371  CA  TYR A 207      35.518  38.784  31.916  1.00  0.00           C
ATOM   3372  HA  TYR A 207      36.120  39.434  31.281  1.00  0.00           H
ATOM   3373  CB  TYR A 207      34.192  39.484  32.447  1.00  0.00           C
ATOM   3374  HB2 TYR A 207      33.529  39.669  31.602  1.00  0.00           H
ATOM   3375  HB3 TYR A 207      33.647  38.715  32.995  1.00  0.00           H
ATOM   3376  CG  TYR A 207      34.282  40.717  33.471  1.00  0.00           C
ATOM   3377  CD1 TYR A 207      35.425  41.338  33.923  1.00  0.00           C
ATOM   3378  HD1 TYR A 207      36.384  40.952  33.611  1.00  0.00           H
ATOM   3379  CE1 TYR A 207      35.340  42.400  34.930  1.00  0.00           C
ATOM   3380  HE1 TYR A 207      36.223  42.844  35.365  1.00  0.00           H
ATOM   3381  CZ  TYR A 207      34.113  42.845  35.412  1.00  0.00           C
ATOM   3382  OH  TYR A 207      33.908  43.743  36.364  1.00  0.00           O
ATOM   3383  HH  TYR A 207      33.247  43.307  36.906  1.00  0.00           H
ATOM   3384  CE2 TYR A 207      32.940  42.328  34.799  1.00  0.00           C
ATOM   3385  HE2 TYR A 207      31.991  42.699  35.157  1.00  0.00           H
ATOM   3386  CD2 TYR A 207      33.056  41.275  33.903  1.00  0.00           C
ATOM   3387  HD2 TYR A 207      32.173  40.993  33.348  1.00  0.00           H
ATOM   3388  C   TYR A 207      36.429  38.435  33.075  1.00  0.00           C
ATOM   3389  O   TYR A 207      35.944  38.108  34.138  1.00  0.00           O
ATOM   3390  N   VAL A 208      37.673  38.128  32.662  1.00  0.00           N
ATOM   3391  H   VAL A 208      37.879  38.134  31.673  1.00  0.00           H
ATOM   3392  CA  VAL A 208      38.663  37.555  33.521  1.00  0.00           C
ATOM   3393  HA  VAL A 208      38.310  37.846  34.510  1.00  0.00           H
ATOM   3394  CB  VAL A 208      38.666  35.927  33.574  1.00  0.00           C
ATOM   3395  HB  VAL A 208      37.628  35.595  33.603  1.00  0.00           H
ATOM   3396  CG1 VAL A 208      39.127  35.428  32.244  1.00  0.00           C
ATOM   3397 HG11 VAL A 208      38.750  34.413  32.115  1.00  0.00           H
ATOM   3398 HG12 VAL A 208      38.777  36.081  31.445  1.00  0.00           H
ATOM   3399 HG13 VAL A 208      40.211  35.320  32.281  1.00  0.00           H
ATOM   3400  CG2 VAL A 208      39.470  35.215  34.688  1.00  0.00           C
ATOM   3401 HG21 VAL A 208      40.520  35.502  34.652  1.00  0.00           H
ATOM   3402 HG22 VAL A 208      39.075  35.711  35.575  1.00  0.00           H
ATOM   3403 HG23 VAL A 208      39.220  34.165  34.535  1.00  0.00           H
ATOM   3404  C   VAL A 208      40.091  38.232  33.473  1.00  0.00           C
ATOM   3405  O   VAL A 208      41.115  37.567  33.517  1.00  0.00           O
ATOM   3406  N   PHE A 209      40.056  39.580  33.182  1.00  0.00           N
ATOM   3407  H   PHE A 209      39.115  39.930  33.076  1.00  0.00           H
ATOM   3408  CA  PHE A 209      41.127  40.543  33.095  1.00  0.00           C
ATOM   3409  HA  PHE A 209      41.638  40.312  32.160  1.00  0.00           H
ATOM   3410  CB  PHE A 209      40.420  41.906  33.000  1.00  0.00           C
ATOM   3411  HB2 PHE A 209      41.055  42.777  33.161  1.00  0.00           H
ATOM   3412  HB3 PHE A 209      39.753  41.946  33.862  1.00  0.00           H
ATOM   3413  CG  PHE A 209      39.742  42.058  31.641  1.00  0.00           C
ATOM   3414  CD1 PHE A 209      38.397  41.912  31.466  1.00  0.00           C
ATOM   3415  HD1 PHE A 209      37.765  41.725  32.321  1.00  0.00           H
ATOM   3416  CE1 PHE A 209      37.859  41.968  30.154  1.00  0.00           C
ATOM   3417  HE1 PHE A 209      36.797  41.837  30.007  1.00  0.00           H
ATOM   3418  CZ  PHE A 209      38.694  42.200  29.060  1.00  0.00           C
ATOM   3419  HZ  PHE A 209      38.371  42.176  28.029  1.00  0.00           H
ATOM   3420  CE2 PHE A 209      40.053  42.317  29.277  1.00  0.00           C
ATOM   3421  HE2 PHE A 209      40.704  42.371  28.417  1.00  0.00           H
ATOM   3422  CD2 PHE A 209      40.568  42.240  30.571  1.00  0.00           C
ATOM   3423  HD2 PHE A 209      41.635  42.247  30.742  1.00  0.00           H
ATOM   3424  C   PHE A 209      42.163  40.615  34.176  1.00  0.00           C
ATOM   3425  O   PHE A 209      43.073  41.436  34.087  1.00  0.00           O
ATOM   3426  N   GLN A 210      42.002  39.799  35.202  1.00  0.00           N
ATOM   3427  H   GLN A 210      41.169  39.249  35.052  1.00  0.00           H
ATOM   3428  CA  GLN A 210      43.092  39.437  36.135  1.00  0.00           C
ATOM   3429  HA  GLN A 210      43.713  40.295  36.391  1.00  0.00           H
ATOM   3430  CB  GLN A 210      42.348  39.014  37.454  1.00  0.00           C
ATOM   3431  HB2 GLN A 210      41.795  39.902  37.761  1.00  0.00           H
ATOM   3432  HB3 GLN A 210      41.626  38.227  37.236  1.00  0.00           H
ATOM   3433  CG  GLN A 210      43.184  38.420  38.578  1.00  0.00           C
ATOM   3434  HG2 GLN A 210      42.561  38.267  39.459  1.00  0.00           H
ATOM   3435  HG3 GLN A 210      43.686  37.540  38.175  1.00  0.00           H
ATOM   3436  CD  GLN A 210      44.431  39.295  39.001  1.00  0.00           C
ATOM   3437  OE1 GLN A 210      44.790  40.412  38.564  1.00  0.00           O
ATOM   3438  NE2 GLN A 210      45.100  38.779  39.983  1.00  0.00           N
ATOM   3439 HE21 GLN A 210      44.815  37.985  40.538  1.00  0.00           H
ATOM   3440 HE22 GLN A 210      45.974  39.258  40.144  1.00  0.00           H
ATOM   3441  C   GLN A 210      44.078  38.416  35.603  1.00  0.00           C
ATOM   3442  O   GLN A 210      45.194  38.715  35.137  1.00  0.00           O
ATOM   3443  N   MET A 211      43.585  37.243  35.363  1.00  0.00           N
ATOM   3444  H   MET A 211      42.673  37.020  35.737  1.00  0.00           H
ATOM   3445  CA  MET A 211      44.366  36.116  34.752  1.00  0.00           C
ATOM   3446  HA  MET A 211      45.239  35.844  35.345  1.00  0.00           H
ATOM   3447  CB  MET A 211      43.401  34.942  34.527  1.00  0.00           C
ATOM   3448  HB2 MET A 211      42.719  35.210  33.720  1.00  0.00           H
ATOM   3449  HB3 MET A 211      42.830  34.715  35.427  1.00  0.00           H
ATOM   3450  CG  MET A 211      44.416  33.836  34.159  1.00  0.00           C
ATOM   3451  HG2 MET A 211      45.043  34.028  33.289  1.00  0.00           H
ATOM   3452  HG3 MET A 211      43.818  33.011  33.771  1.00  0.00           H
ATOM   3453  SD  MET A 211      45.461  33.121  35.475  1.00  0.00           S
ATOM   3454  CE  MET A 211      45.934  31.597  34.799  1.00  0.00           C
ATOM   3455  HE1 MET A 211      46.741  31.203  35.417  1.00  0.00           H
ATOM   3456  HE2 MET A 211      45.045  30.974  34.702  1.00  0.00           H
ATOM   3457  HE3 MET A 211      46.300  31.723  33.780  1.00  0.00           H
ATOM   3458  C   MET A 211      44.877  36.620  33.378  1.00  0.00           C
ATOM   3459  O   MET A 211      46.057  36.409  33.092  1.00  0.00           O
ATOM   3460  N   GLU A 212      44.063  37.199  32.523  1.00  0.00           N
ATOM   3461  H   GLU A 212      43.101  36.954  32.711  1.00  0.00           H
ATOM   3462  CA  GLU A 212      44.380  37.565  31.103  1.00  0.00           C
ATOM   3463  HA  GLU A 212      44.648  36.646  30.583  1.00  0.00           H
ATOM   3464  CB  GLU A 212      43.125  38.031  30.404  1.00  0.00           C
ATOM   3465  HB2 GLU A 212      42.695  38.867  30.956  1.00  0.00           H
ATOM   3466  HB3 GLU A 212      42.381  37.234  30.398  1.00  0.00           H
ATOM   3467  CG  GLU A 212      43.212  38.480  29.017  1.00  0.00           C
ATOM   3468  HG2 GLU A 212      42.209  38.668  28.634  1.00  0.00           H
ATOM   3469  HG3 GLU A 212      43.640  39.483  29.001  1.00  0.00           H
ATOM   3470  CD  GLU A 212      43.944  37.596  27.983  1.00  0.00           C
ATOM   3471  OE1 GLU A 212      44.335  36.454  28.328  1.00  0.00           O
ATOM   3472  OE2 GLU A 212      44.129  38.014  26.814  1.00  0.00           O
ATOM   3473  C   GLU A 212      45.527  38.571  30.845  1.00  0.00           C
ATOM   3474  O   GLU A 212      46.131  38.700  29.787  1.00  0.00           O
ATOM   3475  N   MET A 213      45.757  39.293  31.903  1.00  0.00           N
ATOM   3476  H   MET A 213      45.201  39.030  32.704  1.00  0.00           H
ATOM   3477  CA  MET A 213      46.978  40.145  32.080  1.00  0.00           C
ATOM   3478  HA  MET A 213      47.304  40.533  31.115  1.00  0.00           H
ATOM   3479  CB  MET A 213      46.717  41.322  32.973  1.00  0.00           C
ATOM   3480  HB2 MET A 213      45.937  41.105  33.702  1.00  0.00           H
ATOM   3481  HB3 MET A 213      47.628  41.630  33.486  1.00  0.00           H
ATOM   3482  CG  MET A 213      46.291  42.581  32.290  1.00  0.00           C
ATOM   3483  HG2 MET A 213      46.070  43.279  33.097  1.00  0.00           H
ATOM   3484  HG3 MET A 213      47.126  42.985  31.716  1.00  0.00           H
ATOM   3485  SD  MET A 213      44.759  42.658  31.324  1.00  0.00           S
ATOM   3486  CE  MET A 213      45.400  42.628  29.653  1.00  0.00           C
ATOM   3487  HE1 MET A 213      44.635  42.357  28.926  1.00  0.00           H
ATOM   3488  HE2 MET A 213      45.929  43.574  29.537  1.00  0.00           H
ATOM   3489  HE3 MET A 213      46.211  41.903  29.567  1.00  0.00           H
ATOM   3490  C   MET A 213      48.171  39.339  32.512  1.00  0.00           C
ATOM   3491  O   MET A 213      49.299  39.581  32.112  1.00  0.00           O
ATOM   3492  N   ILE A 214      47.996  38.489  33.531  1.00  0.00           N
ATOM   3493  H   ILE A 214      47.060  38.312  33.867  1.00  0.00           H
ATOM   3494  CA  ILE A 214      49.100  37.839  34.246  1.00  0.00           C
ATOM   3495  HA  ILE A 214      49.858  38.621  34.295  1.00  0.00           H
ATOM   3496  CB  ILE A 214      48.680  37.511  35.747  1.00  0.00           C
ATOM   3497  HB  ILE A 214      47.809  36.856  35.709  1.00  0.00           H
ATOM   3498  CG2 ILE A 214      49.794  36.672  36.464  1.00  0.00           C
ATOM   3499 HG21 ILE A 214      50.764  37.168  36.509  1.00  0.00           H
ATOM   3500 HG22 ILE A 214      49.896  35.679  36.026  1.00  0.00           H
ATOM   3501 HG23 ILE A 214      49.629  36.651  37.541  1.00  0.00           H
ATOM   3502  CG1 ILE A 214      48.260  38.786  36.478  1.00  0.00           C
ATOM   3503 HG12 ILE A 214      49.147  39.221  36.939  1.00  0.00           H
ATOM   3504 HG13 ILE A 214      47.735  39.464  35.806  1.00  0.00           H
ATOM   3505  CD1 ILE A 214      47.349  38.509  37.637  1.00  0.00           C
ATOM   3506 HD11 ILE A 214      47.826  38.372  38.608  1.00  0.00           H
ATOM   3507 HD12 ILE A 214      46.910  39.500  37.750  1.00  0.00           H
ATOM   3508 HD13 ILE A 214      46.485  37.883  37.415  1.00  0.00           H
ATOM   3509  C   ILE A 214      49.666  36.617  33.431  1.00  0.00           C
ATOM   3510  O   ILE A 214      50.819  36.210  33.577  1.00  0.00           O
ATOM   3511  N   VAL A 215      48.953  36.047  32.443  1.00  0.00           N
ATOM   3512  H   VAL A 215      47.948  36.155  32.441  1.00  0.00           H
ATOM   3513  CA  VAL A 215      49.526  35.069  31.456  1.00  0.00           C
ATOM   3514  HA  VAL A 215      49.949  34.177  31.918  1.00  0.00           H
ATOM   3515  CB  VAL A 215      48.461  34.562  30.397  1.00  0.00           C
ATOM   3516  HB  VAL A 215      49.003  34.123  29.560  1.00  0.00           H
ATOM   3517  CG1 VAL A 215      47.598  33.485  31.069  1.00  0.00           C
ATOM   3518 HG11 VAL A 215      47.025  32.969  30.299  1.00  0.00           H
ATOM   3519 HG12 VAL A 215      48.218  32.711  31.523  1.00  0.00           H
ATOM   3520 HG13 VAL A 215      46.933  33.870  31.842  1.00  0.00           H
ATOM   3521  CG2 VAL A 215      47.445  35.622  29.911  1.00  0.00           C
ATOM   3522 HG21 VAL A 215      46.631  35.114  29.394  1.00  0.00           H
ATOM   3523 HG22 VAL A 215      47.032  36.177  30.753  1.00  0.00           H
ATOM   3524 HG23 VAL A 215      47.767  36.368  29.185  1.00  0.00           H
ATOM   3525  C   VAL A 215      50.739  35.639  30.697  1.00  0.00           C
ATOM   3526  O   VAL A 215      51.639  34.929  30.177  1.00  0.00           O
ATOM   3527  N   ARG A 216      50.729  36.999  30.522  1.00  0.00           N
ATOM   3528  H   ARG A 216      50.058  37.551  31.038  1.00  0.00           H
ATOM   3529  CA  ARG A 216      51.848  37.812  29.979  1.00  0.00           C
ATOM   3530  HA  ARG A 216      52.613  37.086  29.703  1.00  0.00           H
ATOM   3531  CB  ARG A 216      51.468  38.605  28.688  1.00  0.00           C
ATOM   3532  HB2 ARG A 216      52.392  39.138  28.465  1.00  0.00           H
ATOM   3533  HB3 ARG A 216      51.218  37.945  27.857  1.00  0.00           H
ATOM   3534  CG  ARG A 216      50.319  39.616  28.972  1.00  0.00           C
ATOM   3535  HG2 ARG A 216      50.449  40.590  28.501  1.00  0.00           H
ATOM   3536  HG3 ARG A 216      50.433  39.922  30.012  1.00  0.00           H
ATOM   3537  CD  ARG A 216      48.961  39.129  28.646  1.00  0.00           C
ATOM   3538  HD2 ARG A 216      48.146  39.710  29.077  1.00  0.00           H
ATOM   3539  HD3 ARG A 216      48.837  38.141  29.089  1.00  0.00           H
ATOM   3540  NE  ARG A 216      48.731  39.119  27.142  1.00  0.00           N
ATOM   3541  HE  ARG A 216      49.573  39.353  26.636  1.00  0.00           H
ATOM   3542  CZ  ARG A 216      47.651  39.322  26.460  1.00  0.00           C
ATOM   3543  NH1 ARG A 216      46.450  39.264  27.002  1.00  0.00           N
ATOM   3544 HH11 ARG A 216      46.426  39.104  27.999  1.00  0.00           H
ATOM   3545 HH12 ARG A 216      45.588  39.462  26.515  1.00  0.00           H
ATOM   3546  NH2 ARG A 216      47.625  39.635  25.219  1.00  0.00           N
ATOM   3547 HH21 ARG A 216      48.474  39.679  24.674  1.00  0.00           H
ATOM   3548 HH22 ARG A 216      46.781  40.157  25.033  1.00  0.00           H
ATOM   3549  C   ARG A 216      52.588  38.716  30.996  1.00  0.00           C
ATOM   3550  O   ARG A 216      53.278  39.630  30.672  1.00  0.00           O
ATOM   3551  N   ALA A 217      52.499  38.422  32.317  1.00  0.00           N
ATOM   3552  H   ALA A 217      52.023  37.552  32.510  1.00  0.00           H
ATOM   3553  CA  ALA A 217      53.191  39.095  33.384  1.00  0.00           C
ATOM   3554  HA  ALA A 217      52.925  40.152  33.378  1.00  0.00           H
ATOM   3555  CB  ALA A 217      52.758  38.647  34.816  1.00  0.00           C
ATOM   3556  HB1 ALA A 217      51.741  38.899  35.116  1.00  0.00           H
ATOM   3557  HB2 ALA A 217      53.533  39.025  35.481  1.00  0.00           H
ATOM   3558  HB3 ALA A 217      52.801  37.559  34.875  1.00  0.00           H
ATOM   3559  C   ALA A 217      54.709  39.001  33.328  1.00  0.00           C
ATOM   3560  O   ALA A 217      55.384  39.991  33.035  1.00  0.00           O
ATOM   3561  N   ARG A 218      55.327  37.834  33.525  1.00  0.00           N
ATOM   3562  H   ARG A 218      54.710  37.074  33.775  1.00  0.00           H
ATOM   3563  CA  ARG A 218      56.744  37.699  33.892  1.00  0.00           C
ATOM   3564  HA  ARG A 218      56.889  38.483  34.635  1.00  0.00           H
ATOM   3565  CB  ARG A 218      57.138  36.396  34.634  1.00  0.00           C
ATOM   3566  HB2 ARG A 218      56.259  36.016  35.155  1.00  0.00           H
ATOM   3567  HB3 ARG A 218      57.845  36.595  35.439  1.00  0.00           H
ATOM   3568  CG  ARG A 218      57.680  35.210  33.777  1.00  0.00           C
ATOM   3569  HG2 ARG A 218      58.720  35.407  33.517  1.00  0.00           H
ATOM   3570  HG3 ARG A 218      57.635  34.246  34.285  1.00  0.00           H
ATOM   3571  CD  ARG A 218      56.870  34.875  32.543  1.00  0.00           C
ATOM   3572  HD2 ARG A 218      56.528  35.752  31.993  1.00  0.00           H
ATOM   3573  HD3 ARG A 218      55.974  34.346  32.866  1.00  0.00           H
ATOM   3574  NE  ARG A 218      57.688  34.110  31.586  1.00  0.00           N
ATOM   3575  HE  ARG A 218      58.611  34.496  31.448  1.00  0.00           H
ATOM   3576  CZ  ARG A 218      57.259  33.209  30.706  1.00  0.00           C
ATOM   3577  NH1 ARG A 218      56.066  32.626  30.553  1.00  0.00           N
ATOM   3578 HH11 ARG A 218      55.365  32.936  31.211  1.00  0.00           H
ATOM   3579 HH12 ARG A 218      55.772  32.048  29.778  1.00  0.00           H
ATOM   3580  NH2 ARG A 218      58.105  32.763  29.803  1.00  0.00           N
ATOM   3581 HH21 ARG A 218      58.958  33.295  29.708  1.00  0.00           H
ATOM   3582 HH22 ARG A 218      57.850  31.997  29.195  1.00  0.00           H
ATOM   3583  C   ARG A 218      57.812  37.964  32.812  1.00  0.00           C
ATOM   3584  O   ARG A 218      58.970  37.865  33.115  1.00  0.00           O
ATOM   3585  N   GLN A 219      57.324  38.228  31.592  1.00  0.00           N
ATOM   3586  H   GLN A 219      56.318  38.314  31.637  1.00  0.00           H
ATOM   3587  CA  GLN A 219      58.059  38.664  30.446  1.00  0.00           C
ATOM   3588  HA  GLN A 219      58.776  37.882  30.191  1.00  0.00           H
ATOM   3589  CB  GLN A 219      57.103  38.748  29.276  1.00  0.00           C
ATOM   3590  HB2 GLN A 219      57.661  39.197  28.455  1.00  0.00           H
ATOM   3591  HB3 GLN A 219      56.204  39.354  29.388  1.00  0.00           H
ATOM   3592  CG  GLN A 219      56.702  37.413  28.755  1.00  0.00           C
ATOM   3593  HG2 GLN A 219      56.273  37.602  27.771  1.00  0.00           H
ATOM   3594  HG3 GLN A 219      57.631  36.866  28.599  1.00  0.00           H
ATOM   3595  CD  GLN A 219      55.621  36.564  29.532  1.00  0.00           C
ATOM   3596  OE1 GLN A 219      55.043  36.990  30.550  1.00  0.00           O
ATOM   3597  NE2 GLN A 219      55.350  35.375  29.060  1.00  0.00           N
ATOM   3598 HE21 GLN A 219      55.794  35.109  28.193  1.00  0.00           H
ATOM   3599 HE22 GLN A 219      54.793  34.705  29.572  1.00  0.00           H
ATOM   3600  C   GLN A 219      58.667  40.045  30.587  1.00  0.00           C
ATOM   3601  O   GLN A 219      59.591  40.445  29.897  1.00  0.00           O
ATOM   3602  N   LEU A 220      58.130  40.900  31.496  1.00  0.00           N
ATOM   3603  H   LEU A 220      57.299  40.547  31.948  1.00  0.00           H
ATOM   3604  CA  LEU A 220      58.490  42.332  31.644  1.00  0.00           C
ATOM   3605  HA  LEU A 220      59.577  42.410  31.632  1.00  0.00           H
ATOM   3606  CB  LEU A 220      57.820  43.129  30.555  1.00  0.00           C
ATOM   3607  HB2 LEU A 220      56.734  43.043  30.585  1.00  0.00           H
ATOM   3608  HB3 LEU A 220      58.216  42.721  29.624  1.00  0.00           H
ATOM   3609  CG  LEU A 220      58.083  44.679  30.606  1.00  0.00           C
ATOM   3610  HG  LEU A 220      57.681  45.062  31.543  1.00  0.00           H
ATOM   3611  CD1 LEU A 220      59.609  44.988  30.693  1.00  0.00           C
ATOM   3612 HD11 LEU A 220      60.037  44.610  31.621  1.00  0.00           H
ATOM   3613 HD12 LEU A 220      60.097  44.344  29.961  1.00  0.00           H
ATOM   3614 HD13 LEU A 220      59.813  46.053  30.587  1.00  0.00           H
ATOM   3615  CD2 LEU A 220      57.437  45.392  29.479  1.00  0.00           C
ATOM   3616 HD21 LEU A 220      56.351  45.422  29.567  1.00  0.00           H
ATOM   3617 HD22 LEU A 220      57.723  46.444  29.448  1.00  0.00           H
ATOM   3618 HD23 LEU A 220      57.767  44.837  28.602  1.00  0.00           H
ATOM   3619  C   LEU A 220      57.983  42.929  33.073  1.00  0.00           C
ATOM   3620  O   LEU A 220      58.754  43.720  33.599  1.00  0.00           O
ATOM   3621  N   ASN A 221      56.846  42.516  33.645  1.00  0.00           N
ATOM   3622  H   ASN A 221      56.295  41.809  33.179  1.00  0.00           H
ATOM   3623  CA  ASN A 221      56.442  42.894  35.040  1.00  0.00           C
ATOM   3624  HA  ASN A 221      56.640  43.945  35.251  1.00  0.00           H
ATOM   3625  CB  ASN A 221      54.923  42.791  35.202  1.00  0.00           C
ATOM   3626  HB2 ASN A 221      54.448  41.991  34.634  1.00  0.00           H
ATOM   3627  HB3 ASN A 221      54.464  43.666  34.741  1.00  0.00           H
ATOM   3628  CG  ASN A 221      54.469  42.611  36.577  1.00  0.00           C
ATOM   3629  OD1 ASN A 221      54.525  41.510  37.140  1.00  0.00           O
ATOM   3630  ND2 ASN A 221      53.965  43.539  37.308  1.00  0.00           N
ATOM   3631 HD21 ASN A 221      54.045  44.488  36.973  1.00  0.00           H
ATOM   3632 HD22 ASN A 221      53.721  43.357  38.271  1.00  0.00           H
ATOM   3633  C   ASN A 221      57.294  42.083  36.055  1.00  0.00           C
ATOM   3634  O   ASN A 221      57.393  40.866  35.875  1.00  0.00           O
ATOM   3635  N   TYR A 222      57.783  42.643  37.184  1.00  0.00           N
ATOM   3636  H   TYR A 222      57.638  43.638  37.274  1.00  0.00           H
ATOM   3637  CA  TYR A 222      58.566  41.933  38.278  1.00  0.00           C
ATOM   3638  HA  TYR A 222      59.207  41.192  37.799  1.00  0.00           H
ATOM   3639  CB  TYR A 222      59.652  42.929  38.812  1.00  0.00           C
ATOM   3640  HB2 TYR A 222      59.286  43.955  38.830  1.00  0.00           H
ATOM   3641  HB3 TYR A 222      60.418  42.879  38.038  1.00  0.00           H
ATOM   3642  CG  TYR A 222      60.198  42.479  40.203  1.00  0.00           C
ATOM   3643  CD1 TYR A 222      60.935  41.278  40.310  1.00  0.00           C
ATOM   3644  HD1 TYR A 222      61.260  40.649  39.495  1.00  0.00           H
ATOM   3645  CE1 TYR A 222      61.261  40.733  41.540  1.00  0.00           C
ATOM   3646  HE1 TYR A 222      61.604  39.711  41.606  1.00  0.00           H
ATOM   3647  CZ  TYR A 222      61.026  41.519  42.672  1.00  0.00           C
ATOM   3648  OH  TYR A 222      61.354  41.021  43.919  1.00  0.00           O
ATOM   3649  HH  TYR A 222      61.730  40.157  43.737  1.00  0.00           H
ATOM   3650  CE2 TYR A 222      60.339  42.769  42.597  1.00  0.00           C
ATOM   3651  HE2 TYR A 222      60.422  43.445  43.435  1.00  0.00           H
ATOM   3652  CD2 TYR A 222      59.967  43.243  41.318  1.00  0.00           C
ATOM   3653  HD2 TYR A 222      59.578  44.251  41.294  1.00  0.00           H
ATOM   3654  C   TYR A 222      57.625  41.215  39.288  1.00  0.00           C
ATOM   3655  O   TYR A 222      57.981  40.116  39.771  1.00  0.00           O
ATOM   3656  N   THR A 223      56.475  41.823  39.603  1.00  0.00           N
ATOM   3657  H   THR A 223      56.245  42.728  39.218  1.00  0.00           H
ATOM   3658  CA  THR A 223      55.608  41.331  40.782  1.00  0.00           C
ATOM   3659  HA  THR A 223      55.781  40.270  40.963  1.00  0.00           H
ATOM   3660  CB  THR A 223      56.041  41.985  42.070  1.00  0.00           C
ATOM   3661  HB  THR A 223      56.143  43.060  41.927  1.00  0.00           H
ATOM   3662  CG2 THR A 223      55.124  41.764  43.288  1.00  0.00           C
ATOM   3663 HG21 THR A 223      54.179  42.305  43.237  1.00  0.00           H
ATOM   3664 HG22 THR A 223      55.585  41.903  44.266  1.00  0.00           H
ATOM   3665 HG23 THR A 223      54.862  40.706  43.268  1.00  0.00           H
ATOM   3666  OG1 THR A 223      57.297  41.413  42.420  1.00  0.00           O
ATOM   3667  HG1 THR A 223      57.923  41.329  41.697  1.00  0.00           H
ATOM   3668  C   THR A 223      54.141  41.666  40.544  1.00  0.00           C
ATOM   3669  O   THR A 223      53.878  42.696  39.981  1.00  0.00           O
ATOM   3670  N   ILE A 224      53.229  40.791  40.973  1.00  0.00           N
ATOM   3671  H   ILE A 224      53.447  39.987  41.545  1.00  0.00           H
ATOM   3672  CA  ILE A 224      51.788  40.950  41.040  1.00  0.00           C
ATOM   3673  HA  ILE A 224      51.519  42.004  40.961  1.00  0.00           H
ATOM   3674  CB  ILE A 224      50.977  40.291  39.805  1.00  0.00           C
ATOM   3675  HB  ILE A 224      50.005  40.780  39.746  1.00  0.00           H
ATOM   3676  CG2 ILE A 224      51.703  40.568  38.455  1.00  0.00           C
ATOM   3677 HG21 ILE A 224      51.661  41.652  38.347  1.00  0.00           H
ATOM   3678 HG22 ILE A 224      51.192  40.039  37.650  1.00  0.00           H
ATOM   3679 HG23 ILE A 224      52.742  40.240  38.429  1.00  0.00           H
ATOM   3680  CG1 ILE A 224      50.791  38.732  39.961  1.00  0.00           C
ATOM   3681 HG12 ILE A 224      50.465  38.591  40.992  1.00  0.00           H
ATOM   3682 HG13 ILE A 224      49.955  38.407  39.342  1.00  0.00           H
ATOM   3683  CD1 ILE A 224      51.960  37.756  39.484  1.00  0.00           C
ATOM   3684 HD11 ILE A 224      52.826  37.863  40.138  1.00  0.00           H
ATOM   3685 HD12 ILE A 224      52.189  37.824  38.421  1.00  0.00           H
ATOM   3686 HD13 ILE A 224      51.454  36.794  39.560  1.00  0.00           H
ATOM   3687  C   ILE A 224      51.219  40.533  42.428  1.00  0.00           C
ATOM   3688  O   ILE A 224      51.856  39.944  43.263  1.00  0.00           O
ATOM   3689  N   GLY A 225      49.965  40.908  42.702  1.00  0.00           N
ATOM   3690  H   GLY A 225      49.532  41.416  41.943  1.00  0.00           H
ATOM   3691  CA  GLY A 225      49.386  40.752  44.083  1.00  0.00           C
ATOM   3692  HA2 GLY A 225      49.853  41.511  44.710  1.00  0.00           H
ATOM   3693  HA3 GLY A 225      49.628  39.770  44.489  1.00  0.00           H
ATOM   3694  C   GLY A 225      47.850  40.949  44.232  1.00  0.00           C
ATOM   3695  O   GLY A 225      47.104  40.948  43.275  1.00  0.00           O
ATOM   3696  N   GLU A 226      47.324  41.158  45.460  1.00  0.00           N
ATOM   3697  H   GLU A 226      47.904  41.142  46.287  1.00  0.00           H
ATOM   3698  CA  GLU A 226      45.889  41.154  45.727  1.00  0.00           C
ATOM   3699  HA  GLU A 226      45.388  41.725  44.945  1.00  0.00           H
ATOM   3700  CB  GLU A 226      45.433  39.678  45.632  1.00  0.00           C
ATOM   3701  HB2 GLU A 226      45.660  39.214  44.672  1.00  0.00           H
ATOM   3702  HB3 GLU A 226      44.344  39.688  45.671  1.00  0.00           H
ATOM   3703  CG  GLU A 226      46.012  38.716  46.779  1.00  0.00           C
ATOM   3704  HG2 GLU A 226      45.803  39.189  47.739  1.00  0.00           H
ATOM   3705  HG3 GLU A 226      45.382  37.827  46.788  1.00  0.00           H
ATOM   3706  CD  GLU A 226      47.391  38.176  46.703  1.00  0.00           C
ATOM   3707  OE1 GLU A 226      47.743  37.703  45.634  1.00  0.00           O
ATOM   3708  OE2 GLU A 226      48.131  38.149  47.678  1.00  0.00           O
ATOM   3709  C   GLU A 226      45.553  41.744  47.118  1.00  0.00           C
ATOM   3710  O   GLU A 226      46.385  41.780  47.973  1.00  0.00           O
ATOM   3711  N   VAL A 227      44.292  41.983  47.313  1.00  0.00           N
ATOM   3712  H   VAL A 227      43.710  41.691  46.541  1.00  0.00           H
ATOM   3713  CA  VAL A 227      43.653  42.420  48.581  1.00  0.00           C
ATOM   3714  HA  VAL A 227      44.363  42.173  49.371  1.00  0.00           H
ATOM   3715  CB  VAL A 227      43.408  43.952  48.662  1.00  0.00           C
ATOM   3716  HB  VAL A 227      42.925  44.289  47.745  1.00  0.00           H
ATOM   3717  CG1 VAL A 227      42.610  44.455  49.918  1.00  0.00           C
ATOM   3718 HG11 VAL A 227      41.594  44.072  49.825  1.00  0.00           H
ATOM   3719 HG12 VAL A 227      43.111  44.064  50.804  1.00  0.00           H
ATOM   3720 HG13 VAL A 227      42.561  45.543  49.943  1.00  0.00           H
ATOM   3721  CG2 VAL A 227      44.767  44.568  48.788  1.00  0.00           C
ATOM   3722 HG21 VAL A 227      44.526  45.628  48.713  1.00  0.00           H
ATOM   3723 HG22 VAL A 227      45.146  44.233  49.753  1.00  0.00           H
ATOM   3724 HG23 VAL A 227      45.388  44.335  47.923  1.00  0.00           H
ATOM   3725  C   VAL A 227      42.324  41.705  48.902  1.00  0.00           C
ATOM   3726  O   VAL A 227      41.371  41.721  48.057  1.00  0.00           O
ATOM   3727  N   PRO A 228      42.154  41.111  50.065  1.00  0.00           N
ATOM   3728  CD  PRO A 228      43.079  40.919  51.183  1.00  0.00           C
ATOM   3729  HD2 PRO A 228      44.148  40.874  50.976  1.00  0.00           H
ATOM   3730  HD3 PRO A 228      42.939  41.650  51.980  1.00  0.00           H
ATOM   3731  CG  PRO A 228      42.697  39.538  51.748  1.00  0.00           C
ATOM   3732  HG2 PRO A 228      43.156  39.407  52.728  1.00  0.00           H
ATOM   3733  HG3 PRO A 228      42.976  38.757  51.040  1.00  0.00           H
ATOM   3734  CB  PRO A 228      41.187  39.658  51.711  1.00  0.00           C
ATOM   3735  HB2 PRO A 228      40.750  38.661  51.658  1.00  0.00           H
ATOM   3736  HB3 PRO A 228      40.672  40.206  52.500  1.00  0.00           H
ATOM   3737  CA  PRO A 228      41.002  40.370  50.397  1.00  0.00           C
ATOM   3738  HA  PRO A 228      40.921  39.579  49.651  1.00  0.00           H
ATOM   3739  C   PRO A 228      39.676  41.135  50.393  1.00  0.00           C
ATOM   3740  O   PRO A 228      39.612  42.163  51.004  1.00  0.00           O
ATOM   3741  N   ILE A 229      38.617  40.573  49.865  1.00  0.00           N
ATOM   3742  H   ILE A 229      38.765  39.654  49.474  1.00  0.00           H
ATOM   3743  CA  ILE A 229      37.299  41.212  49.764  1.00  0.00           C
ATOM   3744  HA  ILE A 229      37.107  41.832  50.640  1.00  0.00           H
ATOM   3745  CB  ILE A 229      37.172  42.106  48.540  1.00  0.00           C
ATOM   3746  HB  ILE A 229      37.902  42.906  48.663  1.00  0.00           H
ATOM   3747  CG2 ILE A 229      37.494  41.384  47.206  1.00  0.00           C
ATOM   3748 HG21 ILE A 229      36.722  40.618  47.123  1.00  0.00           H
ATOM   3749 HG22 ILE A 229      38.485  40.934  47.156  1.00  0.00           H
ATOM   3750 HG23 ILE A 229      37.404  42.164  46.450  1.00  0.00           H
ATOM   3751  CG1 ILE A 229      35.799  42.906  48.689  1.00  0.00           C
ATOM   3752 HG12 ILE A 229      34.957  42.215  48.655  1.00  0.00           H
ATOM   3753 HG13 ILE A 229      35.798  43.568  49.554  1.00  0.00           H
ATOM   3754  CD1 ILE A 229      35.668  43.922  47.548  1.00  0.00           C
ATOM   3755 HD11 ILE A 229      35.616  43.370  46.609  1.00  0.00           H
ATOM   3756 HD12 ILE A 229      36.476  44.652  47.487  1.00  0.00           H
ATOM   3757 HD13 ILE A 229      34.698  44.420  47.563  1.00  0.00           H
ATOM   3758  C   ILE A 229      36.264  40.102  49.787  1.00  0.00           C
ATOM   3759  O   ILE A 229      36.296  39.134  49.065  1.00  0.00           O
ATOM   3760  N   SER A 230      35.334  40.240  50.710  1.00  0.00           N
ATOM   3761  H   SER A 230      35.379  41.049  51.313  1.00  0.00           H
ATOM   3762  CA  SER A 230      34.058  39.515  50.662  1.00  0.00           C
ATOM   3763  HA  SER A 230      34.247  38.536  50.223  1.00  0.00           H
ATOM   3764  CB  SER A 230      33.412  39.432  52.088  1.00  0.00           C
ATOM   3765  HB2 SER A 230      33.232  40.417  52.520  1.00  0.00           H
ATOM   3766  HB3 SER A 230      34.110  38.913  52.744  1.00  0.00           H
ATOM   3767  OG  SER A 230      32.203  38.674  52.031  1.00  0.00           O
ATOM   3768  HG  SER A 230      31.509  39.117  52.524  1.00  0.00           H
ATOM   3769  C   SER A 230      33.111  40.210  49.728  1.00  0.00           C
ATOM   3770  O   SER A 230      32.669  41.375  49.981  1.00  0.00           O
ATOM   3771  N   PHE A 231      32.600  39.518  48.655  1.00  0.00           N
ATOM   3772  H   PHE A 231      32.955  38.583  48.511  1.00  0.00           H
ATOM   3773  CA  PHE A 231      31.565  40.025  47.746  1.00  0.00           C
ATOM   3774  HA  PHE A 231      31.685  41.082  47.508  1.00  0.00           H
ATOM   3775  CB  PHE A 231      31.655  39.356  46.320  1.00  0.00           C
ATOM   3776  HB2 PHE A 231      30.804  39.768  45.777  1.00  0.00           H
ATOM   3777  HB3 PHE A 231      31.439  38.297  46.464  1.00  0.00           H
ATOM   3778  CG  PHE A 231      32.813  39.537  45.434  1.00  0.00           C
ATOM   3779  CD1 PHE A 231      33.822  40.473  45.658  1.00  0.00           C
ATOM   3780  HD1 PHE A 231      33.995  40.951  46.611  1.00  0.00           H
ATOM   3781  CE1 PHE A 231      34.812  40.743  44.607  1.00  0.00           C
ATOM   3782  HE1 PHE A 231      35.467  41.589  44.758  1.00  0.00           H
ATOM   3783  CZ  PHE A 231      34.684  40.092  43.391  1.00  0.00           C
ATOM   3784  HZ  PHE A 231      35.358  40.350  42.588  1.00  0.00           H
ATOM   3785  CE2 PHE A 231      33.681  39.223  43.177  1.00  0.00           C
ATOM   3786  HE2 PHE A 231      33.463  38.771  42.221  1.00  0.00           H
ATOM   3787  CD2 PHE A 231      32.805  38.876  44.196  1.00  0.00           C
ATOM   3788  HD2 PHE A 231      31.937  38.265  43.997  1.00  0.00           H
ATOM   3789  C   PHE A 231      30.152  39.795  48.388  1.00  0.00           C
ATOM   3790  O   PHE A 231      30.055  39.124  49.407  1.00  0.00           O
ATOM   3791  N   VAL A 232      29.082  40.195  47.644  1.00  0.00           N
ATOM   3792  H   VAL A 232      29.255  40.776  46.836  1.00  0.00           H
ATOM   3793  CA  VAL A 232      27.690  39.755  47.715  1.00  0.00           C
ATOM   3794  HA  VAL A 232      27.592  38.918  48.407  1.00  0.00           H
ATOM   3795  CB  VAL A 232      26.832  40.937  48.266  1.00  0.00           C
ATOM   3796  HB  VAL A 232      25.839  40.488  48.298  1.00  0.00           H
ATOM   3797  CG1 VAL A 232      27.297  41.451  49.571  1.00  0.00           C
ATOM   3798 HG11 VAL A 232      27.203  40.733  50.386  1.00  0.00           H
ATOM   3799 HG12 VAL A 232      28.344  41.753  49.543  1.00  0.00           H
ATOM   3800 HG13 VAL A 232      26.765  42.370  49.817  1.00  0.00           H
ATOM   3801  CG2 VAL A 232      26.791  42.093  47.324  1.00  0.00           C
ATOM   3802 HG21 VAL A 232      26.165  42.842  47.809  1.00  0.00           H
ATOM   3803 HG22 VAL A 232      26.355  41.768  46.379  1.00  0.00           H
ATOM   3804 HG23 VAL A 232      27.792  42.481  47.135  1.00  0.00           H
ATOM   3805  C   VAL A 232      27.317  39.063  46.391  1.00  0.00           C
ATOM   3806  O   VAL A 232      27.965  39.218  45.379  1.00  0.00           O
ATOM   3807  N   ASP A 233      26.143  38.426  46.482  1.00  0.00           N
ATOM   3808  H   ASP A 233      25.660  38.266  47.355  1.00  0.00           H
ATOM   3809  CA  ASP A 233      25.365  38.115  45.250  1.00  0.00           C
ATOM   3810  HA  ASP A 233      25.920  37.529  44.518  1.00  0.00           H
ATOM   3811  CB  ASP A 233      24.164  37.191  45.695  1.00  0.00           C
ATOM   3812  HB2 ASP A 233      23.388  37.739  46.230  1.00  0.00           H
ATOM   3813  HB3 ASP A 233      24.531  36.434  46.387  1.00  0.00           H
ATOM   3814  CG  ASP A 233      23.469  36.399  44.587  1.00  0.00           C
ATOM   3815  OD1 ASP A 233      23.020  35.312  44.791  1.00  0.00           O
ATOM   3816  OD2 ASP A 233      23.213  36.903  43.481  1.00  0.00           O
ATOM   3817  C   ASP A 233      24.767  39.375  44.546  1.00  0.00           C
ATOM   3818  O   ASP A 233      24.500  40.263  45.381  1.00  0.00           O
ATOM   3819  N   ARG A 234      24.571  39.361  43.220  1.00  0.00           N
ATOM   3820  H   ARG A 234      24.839  38.518  42.732  1.00  0.00           H
ATOM   3821  CA  ARG A 234      24.465  40.547  42.315  1.00  0.00           C
ATOM   3822  HA  ARG A 234      25.400  41.106  42.280  1.00  0.00           H
ATOM   3823  CB  ARG A 234      24.278  40.182  40.886  1.00  0.00           C
ATOM   3824  HB2 ARG A 234      24.668  41.023  40.313  1.00  0.00           H
ATOM   3825  HB3 ARG A 234      25.016  39.433  40.597  1.00  0.00           H
ATOM   3826  CG  ARG A 234      22.810  39.867  40.335  1.00  0.00           C
ATOM   3827  HG2 ARG A 234      22.241  40.796  40.333  1.00  0.00           H
ATOM   3828  HG3 ARG A 234      22.395  39.210  41.099  1.00  0.00           H
ATOM   3829  CD  ARG A 234      22.800  39.273  38.897  1.00  0.00           C
ATOM   3830  HD2 ARG A 234      22.912  38.189  38.875  1.00  0.00           H
ATOM   3831  HD3 ARG A 234      21.821  39.549  38.507  1.00  0.00           H
ATOM   3832  NE  ARG A 234      23.653  39.946  38.055  1.00  0.00           N
ATOM   3833  HE  ARG A 234      24.554  39.501  37.954  1.00  0.00           H
ATOM   3834  CZ  ARG A 234      23.498  41.081  37.338  1.00  0.00           C
ATOM   3835  NH1 ARG A 234      22.501  41.902  37.489  1.00  0.00           N
ATOM   3836 HH11 ARG A 234      21.984  41.854  38.355  1.00  0.00           H
ATOM   3837 HH12 ARG A 234      22.665  42.777  37.013  1.00  0.00           H
ATOM   3838  NH2 ARG A 234      24.476  41.528  36.570  1.00  0.00           N
ATOM   3839 HH21 ARG A 234      25.306  40.985  36.381  1.00  0.00           H
ATOM   3840 HH22 ARG A 234      24.138  42.225  35.922  1.00  0.00           H
ATOM   3841  C   ARG A 234      23.400  41.609  42.659  1.00  0.00           C
ATOM   3842  O   ARG A 234      23.341  42.690  42.109  1.00  0.00           O
ATOM   3843  N   VAL A 235      22.524  41.362  43.680  1.00  0.00           N
ATOM   3844  H   VAL A 235      22.559  40.392  43.963  1.00  0.00           H
ATOM   3845  CA  VAL A 235      21.354  42.099  44.215  1.00  0.00           C
ATOM   3846  HA  VAL A 235      20.967  41.548  45.072  1.00  0.00           H
ATOM   3847  CB  VAL A 235      21.919  43.398  44.893  1.00  0.00           C
ATOM   3848  HB  VAL A 235      22.196  44.053  44.067  1.00  0.00           H
ATOM   3849  CG1 VAL A 235      20.753  44.050  45.675  1.00  0.00           C
ATOM   3850 HG11 VAL A 235      20.466  43.316  46.429  1.00  0.00           H
ATOM   3851 HG12 VAL A 235      19.877  44.214  45.048  1.00  0.00           H
ATOM   3852 HG13 VAL A 235      21.015  44.977  46.184  1.00  0.00           H
ATOM   3853  CG2 VAL A 235      23.103  43.324  45.885  1.00  0.00           C
ATOM   3854 HG21 VAL A 235      22.798  42.705  46.729  1.00  0.00           H
ATOM   3855 HG22 VAL A 235      23.274  44.294  46.350  1.00  0.00           H
ATOM   3856 HG23 VAL A 235      23.987  42.892  45.416  1.00  0.00           H
ATOM   3857  C   VAL A 235      20.100  42.393  43.365  1.00  0.00           C
ATOM   3858  O   VAL A 235      18.977  42.112  43.842  1.00  0.00           O
ATOM   3859  N   TYR A 236      20.220  42.880  42.154  1.00  0.00           N
ATOM   3860  H   TYR A 236      21.195  43.013  41.925  1.00  0.00           H
ATOM   3861  CA  TYR A 236      19.218  43.099  41.175  1.00  0.00           C
ATOM   3862  HA  TYR A 236      18.337  42.504  41.414  1.00  0.00           H
ATOM   3863  CB  TYR A 236      18.795  44.601  41.213  1.00  0.00           C
ATOM   3864  HB2 TYR A 236      19.675  45.102  40.809  1.00  0.00           H
ATOM   3865  HB3 TYR A 236      18.643  45.050  42.194  1.00  0.00           H
ATOM   3866  CG  TYR A 236      17.587  44.897  40.354  1.00  0.00           C
ATOM   3867  CD1 TYR A 236      16.299  44.504  40.865  1.00  0.00           C
ATOM   3868  HD1 TYR A 236      16.260  44.099  41.865  1.00  0.00           H
ATOM   3869  CE1 TYR A 236      15.149  44.750  40.118  1.00  0.00           C
ATOM   3870  HE1 TYR A 236      14.213  44.456  40.569  1.00  0.00           H
ATOM   3871  CZ  TYR A 236      15.253  45.355  38.831  1.00  0.00           C
ATOM   3872  OH  TYR A 236      14.148  45.584  38.065  1.00  0.00           O
ATOM   3873  HH  TYR A 236      14.295  45.483  37.121  1.00  0.00           H
ATOM   3874  CE2 TYR A 236      16.550  45.774  38.342  1.00  0.00           C
ATOM   3875  HE2 TYR A 236      16.731  46.220  37.375  1.00  0.00           H
ATOM   3876  CD2 TYR A 236      17.726  45.475  39.107  1.00  0.00           C
ATOM   3877  HD2 TYR A 236      18.746  45.667  38.810  1.00  0.00           H
ATOM   3878  C   TYR A 236      19.547  42.610  39.755  1.00  0.00           C
ATOM   3879  O   TYR A 236      20.716  42.806  39.368  1.00  0.00           O
ATOM   3880  N   GLY A 237      18.573  41.993  39.040  1.00  0.00           N
ATOM   3881  H   GLY A 237      17.655  41.917  39.455  1.00  0.00           H
ATOM   3882  CA  GLY A 237      18.662  41.756  37.543  1.00  0.00           C
ATOM   3883  HA2 GLY A 237      17.746  42.169  37.120  1.00  0.00           H
ATOM   3884  HA3 GLY A 237      19.465  42.275  37.018  1.00  0.00           H
ATOM   3885  C   GLY A 237      18.812  40.271  37.142  1.00  0.00           C
ATOM   3886  O   GLY A 237      19.043  39.395  37.954  1.00  0.00           O
ATOM   3887  N   GLU A 238      18.815  39.956  35.848  1.00  0.00           N
ATOM   3888  H   GLU A 238      18.646  40.688  35.173  1.00  0.00           H
ATOM   3889  CA  GLU A 238      19.381  38.698  35.403  1.00  0.00           C
ATOM   3890  HA  GLU A 238      19.223  37.824  36.034  1.00  0.00           H
ATOM   3891  CB  GLU A 238      18.755  38.320  34.001  1.00  0.00           C
ATOM   3892  HB2 GLU A 238      19.086  37.304  33.787  1.00  0.00           H
ATOM   3893  HB3 GLU A 238      18.934  38.971  33.145  1.00  0.00           H
ATOM   3894  CG  GLU A 238      17.233  38.048  34.261  1.00  0.00           C
ATOM   3895  HG2 GLU A 238      17.007  37.106  33.761  1.00  0.00           H
ATOM   3896  HG3 GLU A 238      17.083  37.905  35.331  1.00  0.00           H
ATOM   3897  CD  GLU A 238      16.444  39.244  33.881  1.00  0.00           C
ATOM   3898  OE1 GLU A 238      16.907  40.307  33.383  1.00  0.00           O
ATOM   3899  OE2 GLU A 238      15.228  39.276  34.160  1.00  0.00           O
ATOM   3900  C   GLU A 238      20.913  38.643  35.288  1.00  0.00           C
ATOM   3901  O   GLU A 238      21.590  39.528  34.766  1.00  0.00           O
ATOM   3902  N   SER A 239      21.481  37.475  35.688  1.00  0.00           N
ATOM   3903  H   SER A 239      20.905  36.752  36.094  1.00  0.00           H
ATOM   3904  CA  SER A 239      22.944  37.182  35.572  1.00  0.00           C
ATOM   3905  HA  SER A 239      23.502  38.037  35.955  1.00  0.00           H
ATOM   3906  CB  SER A 239      23.273  36.038  36.409  1.00  0.00           C
ATOM   3907  HB2 SER A 239      24.347  35.858  36.449  1.00  0.00           H
ATOM   3908  HB3 SER A 239      22.985  36.392  37.399  1.00  0.00           H
ATOM   3909  OG  SER A 239      22.589  34.819  35.917  1.00  0.00           O
ATOM   3910  HG  SER A 239      21.635  34.878  36.004  1.00  0.00           H
ATOM   3911  C   SER A 239      23.353  36.877  34.158  1.00  0.00           C
ATOM   3912  O   SER A 239      22.549  36.443  33.358  1.00  0.00           O
ATOM   3913  N   LYS A 240      24.595  37.241  33.771  1.00  0.00           N
ATOM   3914  H   LYS A 240      25.185  37.688  34.458  1.00  0.00           H
ATOM   3915  CA  LYS A 240      25.195  36.860  32.466  1.00  0.00           C
ATOM   3916  HA  LYS A 240      24.508  36.201  31.935  1.00  0.00           H
ATOM   3917  CB  LYS A 240      25.439  38.188  31.564  1.00  0.00           C
ATOM   3918  HB2 LYS A 240      25.982  37.769  30.717  1.00  0.00           H
ATOM   3919  HB3 LYS A 240      26.123  38.854  32.090  1.00  0.00           H
ATOM   3920  CG  LYS A 240      24.188  39.027  31.160  1.00  0.00           C
ATOM   3921  HG2 LYS A 240      23.312  38.469  30.831  1.00  0.00           H
ATOM   3922  HG3 LYS A 240      24.531  39.639  30.326  1.00  0.00           H
ATOM   3923  CD  LYS A 240      23.740  40.012  32.244  1.00  0.00           C
ATOM   3924  HD2 LYS A 240      23.515  39.525  33.193  1.00  0.00           H
ATOM   3925  HD3 LYS A 240      24.583  40.703  32.247  1.00  0.00           H
ATOM   3926  CE  LYS A 240      22.387  40.813  31.856  1.00  0.00           C
ATOM   3927  HE2 LYS A 240      21.630  40.061  31.631  1.00  0.00           H
ATOM   3928  HE3 LYS A 240      22.568  41.539  31.064  1.00  0.00           H
ATOM   3929  NZ  LYS A 240      21.950  41.546  33.050  1.00  0.00           N
ATOM   3930  HZ1 LYS A 240      21.098  42.035  32.816  1.00  0.00           H
ATOM   3931  HZ2 LYS A 240      22.590  42.276  33.329  1.00  0.00           H
ATOM   3932  HZ3 LYS A 240      21.885  40.952  33.864  1.00  0.00           H
ATOM   3933  C   LYS A 240      26.450  35.994  32.576  1.00  0.00           C
ATOM   3934  O   LYS A 240      26.561  35.059  31.772  1.00  0.00           O
ATOM   3935  N   LEU A 241      27.243  36.164  33.626  1.00  0.00           N
ATOM   3936  H   LEU A 241      26.956  36.771  34.380  1.00  0.00           H
ATOM   3937  CA  LEU A 241      28.515  35.491  33.993  1.00  0.00           C
ATOM   3938  HA  LEU A 241      28.705  34.690  33.279  1.00  0.00           H
ATOM   3939  CB  LEU A 241      29.817  36.379  33.796  1.00  0.00           C
ATOM   3940  HB2 LEU A 241      30.679  35.758  34.041  1.00  0.00           H
ATOM   3941  HB3 LEU A 241      29.671  37.166  34.536  1.00  0.00           H
ATOM   3942  CG  LEU A 241      30.078  36.989  32.453  1.00  0.00           C
ATOM   3943  HG  LEU A 241      29.181  37.559  32.210  1.00  0.00           H
ATOM   3944  CD1 LEU A 241      31.280  37.869  32.572  1.00  0.00           C
ATOM   3945 HD11 LEU A 241      32.188  37.266  32.552  1.00  0.00           H
ATOM   3946 HD12 LEU A 241      31.241  38.468  33.481  1.00  0.00           H
ATOM   3947 HD13 LEU A 241      31.336  38.490  31.678  1.00  0.00           H
ATOM   3948  CD2 LEU A 241      30.286  35.998  31.284  1.00  0.00           C
ATOM   3949 HD21 LEU A 241      30.379  36.579  30.366  1.00  0.00           H
ATOM   3950 HD22 LEU A 241      31.156  35.360  31.442  1.00  0.00           H
ATOM   3951 HD23 LEU A 241      29.442  35.327  31.129  1.00  0.00           H
ATOM   3952  C   LEU A 241      28.414  35.047  35.464  1.00  0.00           C
ATOM   3953  O   LEU A 241      27.726  35.807  36.179  1.00  0.00           O
ATOM   3954  N   GLY A 242      29.049  33.952  35.881  1.00  0.00           N
ATOM   3955  H   GLY A 242      29.429  33.234  35.282  1.00  0.00           H
ATOM   3956  CA  GLY A 242      29.087  33.717  37.320  1.00  0.00           C
ATOM   3957  HA2 GLY A 242      28.116  33.378  37.681  1.00  0.00           H
ATOM   3958  HA3 GLY A 242      29.250  34.657  37.848  1.00  0.00           H
ATOM   3959  C   GLY A 242      30.107  32.565  37.643  1.00  0.00           C
ATOM   3960  O   GLY A 242      29.921  31.808  38.532  1.00  0.00           O
ATOM   3961  N   GLY A 243      31.196  32.420  36.912  1.00  0.00           N
ATOM   3962  H   GLY A 243      31.339  33.000  36.098  1.00  0.00           H
ATOM   3963  CA  GLY A 243      32.323  31.569  37.241  1.00  0.00           C
ATOM   3964  HA2 GLY A 243      33.181  31.912  36.662  1.00  0.00           H
ATOM   3965  HA3 GLY A 243      32.650  31.736  38.267  1.00  0.00           H
ATOM   3966  C   GLY A 243      32.261  30.091  36.853  1.00  0.00           C
ATOM   3967  O   GLY A 243      33.104  29.321  37.356  1.00  0.00           O
ATOM   3968  N   ASN A 244      31.374  29.684  35.979  1.00  0.00           N
ATOM   3969  H   ASN A 244      30.597  30.320  35.873  1.00  0.00           H
ATOM   3970  CA  ASN A 244      31.194  28.362  35.399  1.00  0.00           C
ATOM   3971  HA  ASN A 244      31.942  27.704  35.841  1.00  0.00           H
ATOM   3972  CB  ASN A 244      29.853  27.820  35.787  1.00  0.00           C
ATOM   3973  HB2 ASN A 244      29.754  26.761  35.548  1.00  0.00           H
ATOM   3974  HB3 ASN A 244      29.099  28.454  35.321  1.00  0.00           H
ATOM   3975  CG  ASN A 244      29.531  27.787  37.263  1.00  0.00           C
ATOM   3976  OD1 ASN A 244      29.819  26.869  37.983  1.00  0.00           O
ATOM   3977  ND2 ASN A 244      28.927  28.803  37.848  1.00  0.00           N
ATOM   3978 HD21 ASN A 244      28.289  29.337  37.275  1.00  0.00           H
ATOM   3979 HD22 ASN A 244      28.776  28.676  38.838  1.00  0.00           H
ATOM   3980  C   ASN A 244      31.347  28.303  33.869  1.00  0.00           C
ATOM   3981  O   ASN A 244      31.734  27.321  33.278  1.00  0.00           O
ATOM   3982  N   GLU A 245      31.126  29.459  33.126  1.00  0.00           N
ATOM   3983  H   GLU A 245      30.872  30.337  33.555  1.00  0.00           H
ATOM   3984  CA  GLU A 245      31.310  29.545  31.721  1.00  0.00           C
ATOM   3985  HA  GLU A 245      30.917  28.611  31.321  1.00  0.00           H
ATOM   3986  CB  GLU A 245      30.595  30.824  31.198  1.00  0.00           C
ATOM   3987  HB2 GLU A 245      30.412  30.630  30.141  1.00  0.00           H
ATOM   3988  HB3 GLU A 245      31.171  31.741  31.319  1.00  0.00           H
ATOM   3989  CG  GLU A 245      29.190  31.105  31.791  1.00  0.00           C
ATOM   3990  HG2 GLU A 245      28.815  31.949  31.211  1.00  0.00           H
ATOM   3991  HG3 GLU A 245      28.462  30.338  31.528  1.00  0.00           H
ATOM   3992  CD  GLU A 245      29.055  31.647  33.174  1.00  0.00           C
ATOM   3993  OE1 GLU A 245      30.108  32.016  33.795  1.00  0.00           O
ATOM   3994  OE2 GLU A 245      27.897  31.744  33.650  1.00  0.00           O
ATOM   3995  C   GLU A 245      32.777  29.663  31.326  1.00  0.00           C
ATOM   3996  O   GLU A 245      33.091  29.748  30.106  1.00  0.00           O
ATOM   3997  N   ILE A 246      33.715  29.410  32.248  1.00  0.00           N
ATOM   3998  H   ILE A 246      33.454  29.029  33.146  1.00  0.00           H
ATOM   3999  CA  ILE A 246      35.121  29.333  31.914  1.00  0.00           C
ATOM   4000  HA  ILE A 246      35.394  30.277  31.441  1.00  0.00           H
ATOM   4001  CB  ILE A 246      35.914  29.298  33.254  1.00  0.00           C
ATOM   4002  HB  ILE A 246      35.647  30.226  33.761  1.00  0.00           H
ATOM   4003  CG2 ILE A 246      35.323  28.214  34.168  1.00  0.00           C
ATOM   4004 HG21 ILE A 246      35.282  27.238  33.683  1.00  0.00           H
ATOM   4005 HG22 ILE A 246      36.034  28.001  34.966  1.00  0.00           H
ATOM   4006 HG23 ILE A 246      34.323  28.379  34.571  1.00  0.00           H
ATOM   4007  CG1 ILE A 246      37.475  29.116  33.090  1.00  0.00           C
ATOM   4008 HG12 ILE A 246      37.647  28.176  32.565  1.00  0.00           H
ATOM   4009 HG13 ILE A 246      37.756  29.871  32.356  1.00  0.00           H
ATOM   4010  CD1 ILE A 246      38.278  29.013  34.391  1.00  0.00           C
ATOM   4011 HD11 ILE A 246      38.091  29.922  34.964  1.00  0.00           H
ATOM   4012 HD12 ILE A 246      38.073  28.088  34.929  1.00  0.00           H
ATOM   4013 HD13 ILE A 246      39.324  28.900  34.105  1.00  0.00           H
ATOM   4014  C   ILE A 246      35.550  28.278  30.766  1.00  0.00           C
ATOM   4015  O   ILE A 246      36.727  28.252  30.391  1.00  0.00           O
ATOM   4016  N   VAL A 247      34.665  27.510  30.159  1.00  0.00           N
ATOM   4017  H   VAL A 247      33.733  27.575  30.542  1.00  0.00           H
ATOM   4018  CA  VAL A 247      35.054  26.345  29.330  1.00  0.00           C
ATOM   4019  HA  VAL A 247      35.921  25.872  29.790  1.00  0.00           H
ATOM   4020  CB  VAL A 247      33.871  25.313  29.321  1.00  0.00           C
ATOM   4021  HB  VAL A 247      34.085  24.569  28.554  1.00  0.00           H
ATOM   4022  CG1 VAL A 247      33.829  24.715  30.657  1.00  0.00           C
ATOM   4023 HG11 VAL A 247      33.687  25.401  31.492  1.00  0.00           H
ATOM   4024 HG12 VAL A 247      34.775  24.226  30.886  1.00  0.00           H
ATOM   4025 HG13 VAL A 247      33.098  23.906  30.677  1.00  0.00           H
ATOM   4026  CG2 VAL A 247      32.475  26.003  29.075  1.00  0.00           C
ATOM   4027 HG21 VAL A 247      31.691  25.256  28.946  1.00  0.00           H
ATOM   4028 HG22 VAL A 247      32.156  26.551  29.962  1.00  0.00           H
ATOM   4029 HG23 VAL A 247      32.485  26.613  28.172  1.00  0.00           H
ATOM   4030  C   VAL A 247      35.624  26.650  27.992  1.00  0.00           C
ATOM   4031  O   VAL A 247      36.274  25.782  27.465  1.00  0.00           O
ATOM   4032  N   SER A 248      35.334  27.819  27.385  1.00  0.00           N
ATOM   4033  H   SER A 248      34.703  28.447  27.862  1.00  0.00           H
ATOM   4034  CA  SER A 248      36.136  28.273  26.207  1.00  0.00           C
ATOM   4035  HA  SER A 248      36.260  27.426  25.532  1.00  0.00           H
ATOM   4036  CB  SER A 248      35.456  29.367  25.413  1.00  0.00           C
ATOM   4037  HB2 SER A 248      34.511  28.990  25.023  1.00  0.00           H
ATOM   4038  HB3 SER A 248      35.336  30.270  26.011  1.00  0.00           H
ATOM   4039  OG  SER A 248      36.196  29.908  24.287  1.00  0.00           O
ATOM   4040  HG  SER A 248      36.166  29.255  23.584  1.00  0.00           H
ATOM   4041  C   SER A 248      37.636  28.643  26.556  1.00  0.00           C
ATOM   4042  O   SER A 248      38.600  28.142  25.893  1.00  0.00           O
ATOM   4043  N   PHE A 249      37.880  29.359  27.648  1.00  0.00           N
ATOM   4044  H   PHE A 249      37.096  29.764  28.138  1.00  0.00           H
ATOM   4045  CA  PHE A 249      39.154  29.876  28.115  1.00  0.00           C
ATOM   4046  HA  PHE A 249      39.671  30.141  27.193  1.00  0.00           H
ATOM   4047  CB  PHE A 249      38.764  31.090  29.058  1.00  0.00           C
ATOM   4048  HB2 PHE A 249      38.234  31.808  28.432  1.00  0.00           H
ATOM   4049  HB3 PHE A 249      38.144  30.706  29.868  1.00  0.00           H
ATOM   4050  CG  PHE A 249      39.882  31.747  29.763  1.00  0.00           C
ATOM   4051  CD1 PHE A 249      40.635  32.621  28.934  1.00  0.00           C
ATOM   4052  HD1 PHE A 249      40.226  32.887  27.970  1.00  0.00           H
ATOM   4053  CE1 PHE A 249      41.719  33.337  29.520  1.00  0.00           C
ATOM   4054  HE1 PHE A 249      42.323  34.073  29.010  1.00  0.00           H
ATOM   4055  CZ  PHE A 249      42.026  33.178  30.889  1.00  0.00           C
ATOM   4056  HZ  PHE A 249      42.792  33.824  31.291  1.00  0.00           H
ATOM   4057  CE2 PHE A 249      41.269  32.320  31.659  1.00  0.00           C
ATOM   4058  HE2 PHE A 249      41.314  32.469  32.728  1.00  0.00           H
ATOM   4059  CD2 PHE A 249      40.184  31.617  31.164  1.00  0.00           C
ATOM   4060  HD2 PHE A 249      39.522  30.988  31.741  1.00  0.00           H
ATOM   4061  C   PHE A 249      39.954  28.736  28.801  1.00  0.00           C
ATOM   4062  O   PHE A 249      41.201  28.707  28.768  1.00  0.00           O
ATOM   4063  N   LEU A 250      39.312  27.710  29.350  1.00  0.00           N
ATOM   4064  H   LEU A 250      38.347  27.985  29.465  1.00  0.00           H
ATOM   4065  CA  LEU A 250      39.905  26.487  29.786  1.00  0.00           C
ATOM   4066  HA  LEU A 250      40.659  26.770  30.521  1.00  0.00           H
ATOM   4067  CB  LEU A 250      38.786  25.549  30.475  1.00  0.00           C
ATOM   4068  HB2 LEU A 250      38.026  25.448  29.701  1.00  0.00           H
ATOM   4069  HB3 LEU A 250      38.440  26.261  31.225  1.00  0.00           H
ATOM   4070  CG  LEU A 250      39.138  24.172  30.984  1.00  0.00           C
ATOM   4071  HG  LEU A 250      40.209  24.183  31.186  1.00  0.00           H
ATOM   4072  CD1 LEU A 250      38.388  23.880  32.225  1.00  0.00           C
ATOM   4073 HD11 LEU A 250      37.337  24.107  32.048  1.00  0.00           H
ATOM   4074 HD12 LEU A 250      38.582  22.894  32.646  1.00  0.00           H
ATOM   4075 HD13 LEU A 250      38.692  24.631  32.954  1.00  0.00           H
ATOM   4076  CD2 LEU A 250      38.771  23.014  29.990  1.00  0.00           C
ATOM   4077 HD21 LEU A 250      37.712  23.025  29.734  1.00  0.00           H
ATOM   4078 HD22 LEU A 250      39.353  23.013  29.068  1.00  0.00           H
ATOM   4079 HD23 LEU A 250      38.980  22.074  30.501  1.00  0.00           H
ATOM   4080  C   LEU A 250      40.743  25.741  28.682  1.00  0.00           C
ATOM   4081  O   LEU A 250      41.897  25.329  28.926  1.00  0.00           O
ATOM   4082  N   LYS A 251      40.095  25.624  27.528  1.00  0.00           N
ATOM   4083  H   LYS A 251      39.139  25.943  27.462  1.00  0.00           H
ATOM   4084  CA  LYS A 251      40.785  25.120  26.297  1.00  0.00           C
ATOM   4085  HA  LYS A 251      41.191  24.116  26.417  1.00  0.00           H
ATOM   4086  CB  LYS A 251      39.714  25.049  25.239  1.00  0.00           C
ATOM   4087  HB2 LYS A 251      40.168  24.922  24.256  1.00  0.00           H
ATOM   4088  HB3 LYS A 251      39.265  26.040  25.171  1.00  0.00           H
ATOM   4089  CG  LYS A 251      38.724  23.892  25.401  1.00  0.00           C
ATOM   4090  HG2 LYS A 251      39.330  22.989  25.477  1.00  0.00           H
ATOM   4091  HG3 LYS A 251      38.182  23.996  26.341  1.00  0.00           H
ATOM   4092  CD  LYS A 251      37.763  23.618  24.214  1.00  0.00           C
ATOM   4093  HD2 LYS A 251      38.515  23.473  23.438  1.00  0.00           H
ATOM   4094  HD3 LYS A 251      37.200  24.486  23.870  1.00  0.00           H
ATOM   4095  CE  LYS A 251      36.904  22.368  24.356  1.00  0.00           C
ATOM   4096  HE2 LYS A 251      37.527  21.535  24.681  1.00  0.00           H
ATOM   4097  HE3 LYS A 251      36.135  22.479  25.120  1.00  0.00           H
ATOM   4098  NZ  LYS A 251      36.281  21.966  23.065  1.00  0.00           N
ATOM   4099  HZ1 LYS A 251      35.635  22.657  22.713  1.00  0.00           H
ATOM   4100  HZ2 LYS A 251      36.951  21.819  22.324  1.00  0.00           H
ATOM   4101  HZ3 LYS A 251      35.805  21.076  23.023  1.00  0.00           H
ATOM   4102  C   LYS A 251      41.928  26.069  25.885  1.00  0.00           C
ATOM   4103  O   LYS A 251      42.919  25.554  25.363  1.00  0.00           O
ATOM   4104  N   GLY A 252      41.814  27.366  26.149  1.00  0.00           N
ATOM   4105  H   GLY A 252      41.006  27.773  26.597  1.00  0.00           H
ATOM   4106  CA  GLY A 252      42.847  28.332  25.860  1.00  0.00           C
ATOM   4107  HA2 GLY A 252      43.198  28.307  24.828  1.00  0.00           H
ATOM   4108  HA3 GLY A 252      42.444  29.314  26.107  1.00  0.00           H
ATOM   4109  C   GLY A 252      44.010  28.089  26.823  1.00  0.00           C
ATOM   4110  O   GLY A 252      45.193  27.964  26.347  1.00  0.00           O
ATOM   4111  N   LEU A 253      43.852  28.038  28.106  1.00  0.00           N
ATOM   4112  H   LEU A 253      42.969  28.313  28.511  1.00  0.00           H
ATOM   4113  CA  LEU A 253      44.946  27.827  29.081  1.00  0.00           C
ATOM   4114  HA  LEU A 253      45.667  28.644  29.053  1.00  0.00           H
ATOM   4115  CB  LEU A 253      44.300  27.845  30.471  1.00  0.00           C
ATOM   4116  HB2 LEU A 253      43.554  27.062  30.606  1.00  0.00           H
ATOM   4117  HB3 LEU A 253      45.086  27.571  31.174  1.00  0.00           H
ATOM   4118  CG  LEU A 253      43.746  29.188  30.963  1.00  0.00           C
ATOM   4119  HG  LEU A 253      43.077  29.586  30.200  1.00  0.00           H
ATOM   4120  CD1 LEU A 253      42.819  29.008  32.181  1.00  0.00           C
ATOM   4121 HD11 LEU A 253      43.438  28.383  32.825  1.00  0.00           H
ATOM   4122 HD12 LEU A 253      41.870  28.571  31.871  1.00  0.00           H
ATOM   4123 HD13 LEU A 253      42.640  29.984  32.633  1.00  0.00           H
ATOM   4124  CD2 LEU A 253      44.862  30.132  31.220  1.00  0.00           C
ATOM   4125 HD21 LEU A 253      45.668  29.701  31.814  1.00  0.00           H
ATOM   4126 HD22 LEU A 253      44.543  31.057  31.701  1.00  0.00           H
ATOM   4127 HD23 LEU A 253      45.344  30.476  30.305  1.00  0.00           H
ATOM   4128  C   LEU A 253      45.654  26.424  29.040  1.00  0.00           C
ATOM   4129  O   LEU A 253      46.872  26.382  29.169  1.00  0.00           O
ATOM   4130  N   LEU A 254      44.902  25.348  28.778  1.00  0.00           N
ATOM   4131  H   LEU A 254      43.910  25.462  28.628  1.00  0.00           H
ATOM   4132  CA  LEU A 254      45.528  24.077  28.626  1.00  0.00           C
ATOM   4133  HA  LEU A 254      46.211  24.091  29.476  1.00  0.00           H
ATOM   4134  CB  LEU A 254      44.477  22.916  28.636  1.00  0.00           C
ATOM   4135  HB2 LEU A 254      43.656  23.457  28.165  1.00  0.00           H
ATOM   4136  HB3 LEU A 254      44.847  21.997  28.182  1.00  0.00           H
ATOM   4137  CG  LEU A 254      44.002  22.505  30.028  1.00  0.00           C
ATOM   4138  HG  LEU A 254      43.938  23.394  30.656  1.00  0.00           H
ATOM   4139  CD1 LEU A 254      42.603  21.828  29.827  1.00  0.00           C
ATOM   4140 HD11 LEU A 254      41.979  21.737  30.716  1.00  0.00           H
ATOM   4141 HD12 LEU A 254      42.796  20.807  29.497  1.00  0.00           H
ATOM   4142 HD13 LEU A 254      41.964  22.327  29.099  1.00  0.00           H
ATOM   4143  CD2 LEU A 254      45.062  21.630  30.702  1.00  0.00           C
ATOM   4144 HD21 LEU A 254      44.811  21.485  31.753  1.00  0.00           H
ATOM   4145 HD22 LEU A 254      45.279  20.683  30.207  1.00  0.00           H
ATOM   4146 HD23 LEU A 254      45.945  22.269  30.678  1.00  0.00           H
ATOM   4147  C   LEU A 254      46.479  24.027  27.404  1.00  0.00           C
ATOM   4148  O   LEU A 254      47.495  23.279  27.441  1.00  0.00           O
ATOM   4149  N   THR A 255      46.237  24.837  26.367  1.00  0.00           N
ATOM   4150  H   THR A 255      45.431  25.444  26.320  1.00  0.00           H
ATOM   4151  CA  THR A 255      47.022  24.799  25.093  1.00  0.00           C
ATOM   4152  HA  THR A 255      47.396  23.780  24.992  1.00  0.00           H
ATOM   4153  CB  THR A 255      46.185  25.169  23.783  1.00  0.00           C
ATOM   4154  HB  THR A 255      45.971  26.234  23.868  1.00  0.00           H
ATOM   4155  CG2 THR A 255      46.941  24.745  22.523  1.00  0.00           C
ATOM   4156 HG21 THR A 255      47.902  25.207  22.296  1.00  0.00           H
ATOM   4157 HG22 THR A 255      47.241  23.730  22.787  1.00  0.00           H
ATOM   4158 HG23 THR A 255      46.179  24.817  21.747  1.00  0.00           H
ATOM   4159  OG1 THR A 255      44.892  24.460  23.803  1.00  0.00           O
ATOM   4160  HG1 THR A 255      44.292  24.977  24.345  1.00  0.00           H
ATOM   4161  C   THR A 255      48.207  25.737  25.263  1.00  0.00           C
ATOM   4162  O   THR A 255      49.235  25.437  24.666  1.00  0.00           O
ATOM   4163  N   LEU A 256      48.083  26.815  26.037  1.00  0.00           N
ATOM   4164  H   LEU A 256      47.164  26.998  26.413  1.00  0.00           H
ATOM   4165  CA  LEU A 256      49.135  27.708  26.376  1.00  0.00           C
ATOM   4166  HA  LEU A 256      49.637  28.090  25.487  1.00  0.00           H
ATOM   4167  CB  LEU A 256      48.407  28.765  27.212  1.00  0.00           C
ATOM   4168  HB2 LEU A 256      48.168  28.296  28.166  1.00  0.00           H
ATOM   4169  HB3 LEU A 256      47.487  29.065  26.710  1.00  0.00           H
ATOM   4170  CG  LEU A 256      49.297  29.928  27.675  1.00  0.00           C
ATOM   4171  HG  LEU A 256      50.046  29.619  28.405  1.00  0.00           H
ATOM   4172  CD1 LEU A 256      50.057  30.623  26.527  1.00  0.00           C
ATOM   4173 HD11 LEU A 256      50.564  31.496  26.939  1.00  0.00           H
ATOM   4174 HD12 LEU A 256      50.834  30.012  26.069  1.00  0.00           H
ATOM   4175 HD13 LEU A 256      49.300  30.911  25.798  1.00  0.00           H
ATOM   4176  CD2 LEU A 256      48.501  31.004  28.435  1.00  0.00           C
ATOM   4177 HD21 LEU A 256      47.819  31.581  27.811  1.00  0.00           H
ATOM   4178 HD22 LEU A 256      49.062  31.765  28.979  1.00  0.00           H
ATOM   4179 HD23 LEU A 256      47.908  30.379  29.102  1.00  0.00           H
ATOM   4180  C   LEU A 256      50.201  27.000  27.264  1.00  0.00           C
ATOM   4181  O   LEU A 256      51.388  27.112  27.044  1.00  0.00           O
ATOM   4182  N   PHE A 257      49.792  26.102  28.203  1.00  0.00           N
ATOM   4183  H   PHE A 257      48.835  25.997  28.505  1.00  0.00           H
ATOM   4184  CA  PHE A 257      50.689  25.242  28.996  1.00  0.00           C
ATOM   4185  HA  PHE A 257      51.356  25.896  29.559  1.00  0.00           H
ATOM   4186  CB  PHE A 257      49.912  24.496  30.045  1.00  0.00           C
ATOM   4187  HB2 PHE A 257      49.281  23.699  29.652  1.00  0.00           H
ATOM   4188  HB3 PHE A 257      49.251  25.192  30.563  1.00  0.00           H
ATOM   4189  CG  PHE A 257      50.750  23.937  31.113  1.00  0.00           C
ATOM   4190  CD1 PHE A 257      51.218  24.786  32.165  1.00  0.00           C
ATOM   4191  HD1 PHE A 257      50.900  25.818  32.166  1.00  0.00           H
ATOM   4192  CE1 PHE A 257      51.888  24.203  33.235  1.00  0.00           C
ATOM   4193  HE1 PHE A 257      52.202  24.864  34.029  1.00  0.00           H
ATOM   4194  CZ  PHE A 257      52.105  22.812  33.236  1.00  0.00           C
ATOM   4195  HZ  PHE A 257      52.526  22.353  34.118  1.00  0.00           H
ATOM   4196  CE2 PHE A 257      51.710  21.938  32.240  1.00  0.00           C
ATOM   4197  HE2 PHE A 257      51.848  20.867  32.222  1.00  0.00           H
ATOM   4198  CD2 PHE A 257      51.094  22.533  31.111  1.00  0.00           C
ATOM   4199  HD2 PHE A 257      50.788  21.878  30.309  1.00  0.00           H
ATOM   4200  C   PHE A 257      51.459  24.222  28.114  1.00  0.00           C
ATOM   4201  O   PHE A 257      52.681  24.075  28.314  1.00  0.00           O
ATOM   4202  N   ALA A 258      50.728  23.675  27.169  1.00  0.00           N
ATOM   4203  H   ALA A 258      49.719  23.663  27.223  1.00  0.00           H
ATOM   4204  CA  ALA A 258      51.298  22.636  26.293  1.00  0.00           C
ATOM   4205  HA  ALA A 258      51.712  21.822  26.887  1.00  0.00           H
ATOM   4206  CB  ALA A 258      50.096  22.018  25.555  1.00  0.00           C
ATOM   4207  HB1 ALA A 258      49.698  22.823  24.937  1.00  0.00           H
ATOM   4208  HB2 ALA A 258      49.249  21.683  26.155  1.00  0.00           H
ATOM   4209  HB3 ALA A 258      50.420  21.273  24.828  1.00  0.00           H
ATOM   4210  C   ALA A 258      52.358  23.148  25.379  1.00  0.00           C
ATOM   4211  O   ALA A 258      53.357  22.492  25.095  1.00  0.00           O
ATOM   4212  N   THR A 259      52.182  24.375  24.909  1.00  0.00           N
ATOM   4213  H   THR A 259      51.321  24.845  25.149  1.00  0.00           H
ATOM   4214  CA  THR A 259      53.061  25.007  23.897  1.00  0.00           C
ATOM   4215  HA  THR A 259      53.536  24.199  23.342  1.00  0.00           H
ATOM   4216  CB  THR A 259      52.249  25.926  22.887  1.00  0.00           C
ATOM   4217  HB  THR A 259      53.054  26.470  22.391  1.00  0.00           H
ATOM   4218  CG2 THR A 259      51.443  25.137  21.933  1.00  0.00           C
ATOM   4219 HG21 THR A 259      51.944  24.357  21.360  1.00  0.00           H
ATOM   4220 HG22 THR A 259      50.653  24.570  22.427  1.00  0.00           H
ATOM   4221 HG23 THR A 259      51.040  25.879  21.243  1.00  0.00           H
ATOM   4222  OG1 THR A 259      51.335  26.761  23.592  1.00  0.00           O
ATOM   4223  HG1 THR A 259      50.479  26.329  23.640  1.00  0.00           H
ATOM   4224  C   THR A 259      54.257  25.776  24.539  1.00  0.00           C
ATOM   4225  O   THR A 259      55.205  26.075  23.820  1.00  0.00           O
ATOM   4226  N   THR A 260      54.238  25.961  25.849  1.00  0.00           N
ATOM   4227  H   THR A 260      53.415  25.616  26.322  1.00  0.00           H
ATOM   4228  CA  THR A 260      55.291  26.492  26.652  1.00  0.00           C
ATOM   4229  HA  THR A 260      54.847  26.582  27.643  1.00  0.00           H
ATOM   4230  CB  THR A 260      56.407  25.485  26.865  1.00  0.00           C
ATOM   4231  HB  THR A 260      57.048  25.873  27.657  1.00  0.00           H
ATOM   4232  CG2 THR A 260      56.039  24.008  27.189  1.00  0.00           C
ATOM   4233 HG21 THR A 260      57.008  23.531  27.338  1.00  0.00           H
ATOM   4234 HG22 THR A 260      55.465  24.030  28.116  1.00  0.00           H
ATOM   4235 HG23 THR A 260      55.497  23.514  26.384  1.00  0.00           H
ATOM   4236  OG1 THR A 260      57.267  25.453  25.728  1.00  0.00           O
ATOM   4237  HG1 THR A 260      57.111  26.288  25.281  1.00  0.00           H
ATOM   4238  C   THR A 260      55.760  27.893  26.271  1.00  0.00           C
ATOM   4239  O   THR A 260      56.654  28.037  25.386  1.00  0.00           O
ATOM   4240  OXT THR A 260      55.278  28.906  26.842  1.00  0.00           O
TER    4241      THR A 260
HETATM 4242  C5' GDD   261      27.441  40.145  34.206  1.00  0.00           C
HETATM 4243  C4' GDD   261      28.335  41.378  34.600  1.00  0.00           C
HETATM 4244  C3' GDD   261      27.529  42.683  34.487  1.00  0.00           C
HETATM 4245  C2' GDD   261      27.601  43.041  32.980  1.00  0.00           C
HETATM 4246  C1' GDD   261      28.970  42.514  32.497  1.00  0.00           C
HETATM 4247  O4' GDD   261      29.392  41.493  33.519  1.00  0.00           O
HETATM 4248  O3' GDD   261      28.097  43.638  35.440  1.00  0.00           O
HETATM 4249 H5'1 GDD   261      27.963  43.222  36.309  1.00  0.00           H
HETATM 4250  O2' GDD   261      27.433  44.429  32.781  1.00  0.00           O
HETATM 4251  H3' GDD   261      28.269  44.910  32.905  1.00  0.00           H
HETATM 4252  N9  GDD   261      28.992  41.850  31.140  1.00  0.00           N
HETATM 4253  C8  GDD   261      29.073  40.486  30.882  1.00  0.00           C
HETATM 4254  N7  GDD   261      29.215  40.234  29.590  1.00  0.00           N
HETATM 4255  C5  GDD   261      29.216  41.449  28.968  1.00  0.00           C
HETATM 4256  C6  GDD   261      29.136  41.768  27.505  1.00  0.00           C
HETATM 4257  C4  GDD   261      29.062  42.431  29.958  1.00  0.00           C
HETATM 4258  N1  GDD   261      29.246  43.105  27.264  1.00  0.00           N
HETATM 4259  O6  GDD   261      29.084  40.993  26.604  1.00  0.00           O
HETATM 4260  C2  GDD   261      29.200  44.057  28.259  1.00  0.00           C
HETATM 4261  H1  GDD   261      29.081  43.404  26.310  1.00  0.00           H
HETATM 4262  N2  GDD   261      29.373  45.309  27.782  1.00  0.00           N
HETATM 4263  N3  GDD   261      29.177  43.750  29.579  1.00  0.00           N
HETATM 4264 H2N2 GDD   261      29.348  45.454  26.780  1.00  0.00           H
HETATM 4265 H2N1 GDD   261      28.826  45.910  28.385  1.00  0.00           H
HETATM 4266  O5' GDD   261      27.755  38.979  34.976  1.00  0.00           O
HETATM 4267  PA  GDD   261      27.157  38.893  36.489  1.00  0.00           P
HETATM 4268  O1A GDD   261      25.684  38.727  36.543  1.00  0.00           O
HETATM 4269  O2A GDD   261      27.066  40.310  36.893  1.00  0.00           O
HETATM 4270  O3A GDD   261      28.096  39.314  37.599  1.00  0.00           O
HETATM 4271  PB  GDD   261      28.564  38.313  38.643  1.00  0.00           P
HETATM 4272  O2B GDD   261      28.728  39.714  39.204  1.00  0.00           O
HETATM 4273  O3B GDD   261      27.445  37.616  39.253  1.00  0.00           O
HETATM 4274  O1B GDD   261      29.786  37.511  38.062  1.00  0.00           O
HETATM 4275  C11 GDD   261      31.117  38.090  38.069  1.00  0.00           C
HETATM 4276  C21 GDD   261      31.462  38.770  36.751  1.00  0.00           C
HETATM 4277  C31 GDD   261      32.957  39.215  36.744  1.00  0.00           C
HETATM 4278  C41 GDD   261      33.851  37.945  36.946  1.00  0.00           C
HETATM 4279  C51 GDD   261      33.399  37.011  38.138  1.00  0.00           C
HETATM 4280  O51 GDD   261      31.926  36.931  38.255  1.00  0.00           O
HETATM 4281  O21 GDD   261      30.687  39.910  36.527  1.00  0.00           O
HETATM 4282  HC  GDD   261      31.172  40.560  37.065  1.00  0.00           H
HETATM 4283  O31 GDD   261      33.154  40.130  37.771  1.00  0.00           O
HETATM 4284  HD  GDD   261      32.703  40.962  37.544  1.00  0.00           H
HETATM 4285  O41 GDD   261      34.044  37.228  35.770  1.00  0.00           O
HETATM 4286  HE  GDD   261      34.756  37.745  35.354  1.00  0.00           H
HETATM 4287  C61 GDD   261      33.988  37.467  39.490  1.00  0.00           C
HETATM 4288  O6A GDD   261      33.584  38.760  39.954  1.00  0.00           O
HETATM 4289  H6A GDD   261      33.539  39.221  39.099  1.00  0.00           H
HETATM 4290 HO2A GDD   261      27.542  39.986  33.125  1.00  0.00           H
HETATM 4291 HO2B GDD   261      26.376  40.407  34.205  1.00  0.00           H
HETATM 4292 H5'2 GDD   261      28.859  41.201  35.547  1.00  0.00           H
HETATM 4293  H4' GDD   261      26.516  42.539  34.882  1.00  0.00           H
HETATM 4294  H2' GDD   261      26.754  42.488  32.556  1.00  0.00           H
HETATM 4295  H1' GDD   261      29.742  43.276  32.345  1.00  0.00           H
HETATM 4296  H8  GDD   261      29.111  39.759  31.682  1.00  0.00           H
HETATM 4297  H11 GDD   261      31.271  38.884  38.808  1.00  0.00           H
HETATM 4298  H21 GDD   261      31.352  38.057  35.925  1.00  0.00           H
HETATM 4299  H31 GDD   261      33.182  39.780  35.831  1.00  0.00           H
HETATM 4300  H41 GDD   261      34.836  38.316  37.255  1.00  0.00           H
HETATM 4301  H51 GDD   261      33.814  36.002  38.020  1.00  0.00           H
HETATM 4302 H612 GDD   261      35.084  37.439  39.533  1.00  0.00           H
HETATM 4303 H611 GDD   261      33.680  36.733  40.244  1.00  0.00           H
HETATM 4304 MG   MG    262      28.152  41.068  38.223  1.00  0.00          Mg
HETATM 4305 Cl-  Cl-   263      58.446  38.345  45.044  1.00  0.00          Cl
HETATM 4306 Cl-  Cl-   264      35.801  28.542  21.369  1.00  0.00          Cl
HETATM 4307 Cl-  Cl-   265      61.303  41.588  74.259  1.00  0.00          Cl
HETATM 4308 Cl-  Cl-   266      22.565  -1.808  52.827  1.00  0.00          Cl
HETATM 4309 Cl-  Cl-   267      34.010  49.352  -3.871  1.00  0.00          Cl
HETATM 4310 Cl-  Cl-   268      65.070  30.850  78.172  1.00  0.00          Cl
HETATM 4311 Cl-  Cl-   269      56.801  18.477  66.988  1.00  0.00          Cl
HETATM 4312 Cl-  Cl-   270      62.122  26.377  35.222  1.00  0.00          Cl
HETATM 4313 Cl-  Cl-   271      22.047  18.230  59.298  1.00  0.00          Cl
HETATM 4314 Cl-  Cl-   272      65.486  62.351  25.405  1.00  0.00          Cl
CONECT 4246 4245 4247 4252 4295
CONECT 4275 4274 4276 4280 4297
CONECT 4260 4258 4262 4263
CONECT 4245 4244 4246 4250 4294
CONECT 4276 4275 4277 4281 4298
CONECT 4244 4243 4245 4248 4293
CONECT 4277 4276 4278 4283 4299
CONECT 4257 4252 4255 4263
CONECT 4243 4242 4244 4247 4292
CONECT 4278 4277 4279 4285 4300
CONECT 4255 4254 4256 4257
CONECT 4242 4243 4266 4290 4291
CONECT 4279 4278 4280 4287 4301
CONECT 4256 4255 4258 4259
CONECT 4287 4279 4288 4302 4303
CONECT 4253 4252 4254 4296
CONECT 4261 4258
CONECT 4295 4246
CONECT 4297 4275
CONECT 4294 4245
CONECT 4298 4276
CONECT 4265 4262
CONECT 4264 4262
CONECT 4251 4250
CONECT 4299 4277
CONECT 4293 4244
CONECT 4300 4278
CONECT 4249 4248
CONECT 4292 4243
CONECT 4301 4279
CONECT 4303 4287
CONECT 4302 4287
CONECT 4289 4288
CONECT 4296 4253
CONECT 4282 4281
CONECT 4284 4283
CONECT 4286 4285
CONECT 4290 4242
CONECT 4291 4242
CONECT 4258 4256 4260 4261
CONECT 4262 4260 4264 4265
CONECT 4263 4257 4260
CONECT 4254 4253 4255
CONECT 4252 4246 4253 4257
CONECT 4268 4267
CONECT 4274 4271 4275
CONECT 4250 4245 4251
CONECT 4281 4276 4282
CONECT 4269 4267
CONECT 4272 4271
CONECT 4248 4244 4249
CONECT 4283 4277 4284
CONECT 4270 4267 4271
CONECT 4273 4271
CONECT 4247 4243 4246
CONECT 4285 4278 4286
CONECT 4266 4242 4267
CONECT 4280 4275 4279
CONECT 4259 4256
CONECT 4288 4287 4289
CONECT 4267 4266 4268 4269 4270
CONECT 4271 4270 4272 4273 4274
END
