# Supplementary material for: Real-time monitoring of glycocarrier formation unravels cryptic details in glycosyl transfer
Source: RSC Chem Biol. 2026 Jun 1;7(7):1382–8. doi: 10.1039/d6cb00069j (PMC13224292; doi:10.1039/d6cb00069j)
Supplement: CB-007-D6CB00069J-s008 [file CB-007-D6CB00069J-s008.zip › hdpm1_r92g.pdb]

HELIX    1   1 ARG A   37  SER A   54  1                                  18
HELIX    2   2 ASP A   73  GLU A   79  1                                   7
HELIX    3   3 THR A  100  HIE A  108  1                                   9
HELIX    4   4 PRO A  125  GLU A  137  1                                  13
HELIX    5   5 LEU A  159  LEU A  175  1                                  17
HELIX    6   6 LYS A  192  VAL A  194  1                                   3
HELIX    7   7 GLU A  212  ARG A  216  1                                   5
HELIX    8   8 ASN A  244  PHE A  257  1                                  14
SHEET    1   1 1 TYR A  27  PRO A  32  0
SHEET    2   2 1 TYR A  58  ILE A  63  0
SHEET    3   3 1 LEU A  88  ARG A  90  0
SHEET    4   4 1 TYR A 113  ILE A 116  0
SHEET    5   5 1 ILE A 142  THR A 146  0
SHEET    6   6 1 ARG A 188  ARG A 191  0
SHEET    7   7 1 GLY A 225  PRO A 228  0
ATOM      1  N   MET A   1      40.492  10.068  43.426  1.00  0.00           N
ATOM      2  H1  MET A   1      40.132  10.961  43.120  1.00  0.00           H
ATOM      3  H2  MET A   1      41.442   9.977  43.094  1.00  0.00           H
ATOM      4  H3  MET A   1      39.988   9.350  42.926  1.00  0.00           H
ATOM      5  CA  MET A   1      40.276   9.864  44.893  1.00  0.00           C
ATOM      6  HA  MET A   1      39.226   9.650  45.096  1.00  0.00           H
ATOM      7  CB  MET A   1      40.966   8.526  45.367  1.00  0.00           C
ATOM      8  HB2 MET A   1      41.035   7.939  44.452  1.00  0.00           H
ATOM      9  HB3 MET A   1      41.998   8.715  45.661  1.00  0.00           H
ATOM     10  CG  MET A   1      40.231   7.887  46.488  1.00  0.00           C
ATOM     11  HG2 MET A   1      40.772   6.943  46.562  1.00  0.00           H
ATOM     12  HG3 MET A   1      39.196   7.688  46.212  1.00  0.00           H
ATOM     13  SD  MET A   1      40.392   8.883  47.942  1.00  0.00           S
ATOM     14  CE  MET A   1      42.056   8.582  48.523  1.00  0.00           C
ATOM     15  HE1 MET A   1      42.676   8.386  47.647  1.00  0.00           H
ATOM     16  HE2 MET A   1      41.975   7.614  49.019  1.00  0.00           H
ATOM     17  HE3 MET A   1      42.394   9.303  49.266  1.00  0.00           H
ATOM     18  C   MET A   1      40.609  11.092  45.763  1.00  0.00           C
ATOM     19  O   MET A   1      39.816  11.744  46.414  1.00  0.00           O
ATOM     20  N   ALA A   2      41.917  11.372  45.862  1.00  0.00           N
ATOM     21  H   ALA A   2      42.574  10.838  45.310  1.00  0.00           H
ATOM     22  CA  ALA A   2      42.468  12.282  46.839  1.00  0.00           C
ATOM     23  HA  ALA A   2      41.977  12.225  47.810  1.00  0.00           H
ATOM     24  CB  ALA A   2      43.841  11.694  47.132  1.00  0.00           C
ATOM     25  HB1 ALA A   2      44.285  12.142  48.021  1.00  0.00           H
ATOM     26  HB2 ALA A   2      43.740  10.627  47.329  1.00  0.00           H
ATOM     27  HB3 ALA A   2      44.524  11.821  46.293  1.00  0.00           H
ATOM     28  C   ALA A   2      42.558  13.740  46.462  1.00  0.00           C
ATOM     29  O   ALA A   2      42.582  14.609  47.270  1.00  0.00           O
ATOM     30  N   SER A   3      42.446  13.974  45.083  1.00  0.00           N
ATOM     31  H   SER A   3      42.551  13.171  44.480  1.00  0.00           H
ATOM     32  CA  SER A   3      42.268  15.310  44.448  1.00  0.00           C
ATOM     33  HA  SER A   3      42.653  15.253  43.430  1.00  0.00           H
ATOM     34  CB  SER A   3      40.849  15.828  44.327  1.00  0.00           C
ATOM     35  HB2 SER A   3      40.860  16.590  43.548  1.00  0.00           H
ATOM     36  HB3 SER A   3      40.394  16.075  45.287  1.00  0.00           H
ATOM     37  OG  SER A   3      40.018  14.831  43.868  1.00  0.00           O
ATOM     38  HG  SER A   3      40.297  14.554  42.992  1.00  0.00           H
ATOM     39  C   SER A   3      43.065  16.382  45.195  1.00  0.00           C
ATOM     40  O   SER A   3      42.522  17.226  45.906  1.00  0.00           O
ATOM     41  N   LEU A   4      44.383  16.344  45.061  1.00  0.00           N
ATOM     42  H   LEU A   4      44.727  15.497  44.633  1.00  0.00           H
ATOM     43  CA  LEU A   4      45.335  17.461  45.363  1.00  0.00           C
ATOM     44  HA  LEU A   4      46.343  17.080  45.196  1.00  0.00           H
ATOM     45  CB  LEU A   4      45.212  18.586  44.290  1.00  0.00           C
ATOM     46  HB2 LEU A   4      45.166  18.172  43.283  1.00  0.00           H
ATOM     47  HB3 LEU A   4      44.229  19.022  44.469  1.00  0.00           H
ATOM     48  CG  LEU A   4      46.244  19.780  44.195  1.00  0.00           C
ATOM     49  HG  LEU A   4      45.933  20.300  43.289  1.00  0.00           H
ATOM     50  CD1 LEU A   4      46.160  20.817  45.334  1.00  0.00           C
ATOM     51 HD11 LEU A   4      46.697  20.385  46.178  1.00  0.00           H
ATOM     52 HD12 LEU A   4      46.769  21.717  45.248  1.00  0.00           H
ATOM     53 HD13 LEU A   4      45.105  21.048  45.483  1.00  0.00           H
ATOM     54  CD2 LEU A   4      47.716  19.421  43.956  1.00  0.00           C
ATOM     55 HD21 LEU A   4      48.189  20.283  43.486  1.00  0.00           H
ATOM     56 HD22 LEU A   4      48.167  19.272  44.936  1.00  0.00           H
ATOM     57 HD23 LEU A   4      47.817  18.514  43.360  1.00  0.00           H
ATOM     58  C   LEU A   4      45.358  17.938  46.832  1.00  0.00           C
ATOM     59  O   LEU A   4      46.370  17.890  47.554  1.00  0.00           O
ATOM     60  N   GLU A   5      44.195  18.499  47.351  1.00  0.00           N
ATOM     61  H   GLU A   5      43.372  18.356  46.783  1.00  0.00           H
ATOM     62  CA  GLU A   5      43.980  18.797  48.764  1.00  0.00           C
ATOM     63  HA  GLU A   5      43.103  19.443  48.823  1.00  0.00           H
ATOM     64  CB  GLU A   5      43.678  17.624  49.649  1.00  0.00           C
ATOM     65  HB2 GLU A   5      44.587  17.040  49.786  1.00  0.00           H
ATOM     66  HB3 GLU A   5      43.095  16.928  49.045  1.00  0.00           H
ATOM     67  CG  GLU A   5      43.057  18.003  50.978  1.00  0.00           C
ATOM     68  HG2 GLU A   5      43.307  17.273  51.748  1.00  0.00           H
ATOM     69  HG3 GLU A   5      43.196  19.049  51.249  1.00  0.00           H
ATOM     70  CD  GLU A   5      41.520  17.841  50.918  1.00  0.00           C
ATOM     71  OE1 GLU A   5      40.730  18.659  51.446  1.00  0.00           O
ATOM     72  OE2 GLU A   5      41.075  16.802  50.322  1.00  0.00           O
ATOM     73  C   GLU A   5      45.007  19.711  49.322  1.00  0.00           C
ATOM     74  O   GLU A   5      45.812  19.431  50.243  1.00  0.00           O
ATOM     75  N   VAL A   6      45.035  20.983  48.887  1.00  0.00           N
ATOM     76  H   VAL A   6      44.459  21.242  48.099  1.00  0.00           H
ATOM     77  CA  VAL A   6      45.747  22.116  49.518  1.00  0.00           C
ATOM     78  HA  VAL A   6      46.811  21.903  49.415  1.00  0.00           H
ATOM     79  CB  VAL A   6      45.475  23.427  48.816  1.00  0.00           C
ATOM     80  HB  VAL A   6      44.426  23.719  48.871  1.00  0.00           H
ATOM     81  CG1 VAL A   6      46.157  24.644  49.482  1.00  0.00           C
ATOM     82 HG11 VAL A   6      47.223  24.435  49.390  1.00  0.00           H
ATOM     83 HG12 VAL A   6      46.063  25.558  48.895  1.00  0.00           H
ATOM     84 HG13 VAL A   6      45.892  24.751  50.534  1.00  0.00           H
ATOM     85  CG2 VAL A   6      46.018  23.434  47.363  1.00  0.00           C
ATOM     86 HG21 VAL A   6      45.342  22.997  46.628  1.00  0.00           H
ATOM     87 HG22 VAL A   6      46.203  24.466  47.065  1.00  0.00           H
ATOM     88 HG23 VAL A   6      46.976  22.916  47.306  1.00  0.00           H
ATOM     89  C   VAL A   6      45.410  22.106  51.006  1.00  0.00           C
ATOM     90  O   VAL A   6      44.242  22.309  51.333  1.00  0.00           O
ATOM     91  N   SER A   7      46.460  21.930  51.826  1.00  0.00           N
ATOM     92  H   SER A   7      47.380  21.783  51.437  1.00  0.00           H
ATOM     93  CA  SER A   7      46.437  21.831  53.267  1.00  0.00           C
ATOM     94  HA  SER A   7      45.501  22.082  53.765  1.00  0.00           H
ATOM     95  CB  SER A   7      46.555  20.420  53.616  1.00  0.00           C
ATOM     96  HB2 SER A   7      46.379  20.241  54.677  1.00  0.00           H
ATOM     97  HB3 SER A   7      47.517  19.949  53.415  1.00  0.00           H
ATOM     98  OG  SER A   7      45.648  19.554  52.995  1.00  0.00           O
ATOM     99  HG  SER A   7      45.658  19.571  52.035  1.00  0.00           H
ATOM    100  C   SER A   7      47.621  22.629  53.960  1.00  0.00           C
ATOM    101  O   SER A   7      47.569  22.834  55.216  1.00  0.00           O
ATOM    102  N   ARG A   8      48.644  23.062  53.307  1.00  0.00           N
ATOM    103  H   ARG A   8      48.679  22.854  52.320  1.00  0.00           H
ATOM    104  CA  ARG A   8      49.759  23.751  53.936  1.00  0.00           C
ATOM    105  HA  ARG A   8      50.053  23.068  54.733  1.00  0.00           H
ATOM    106  CB  ARG A   8      50.884  23.824  52.951  1.00  0.00           C
ATOM    107  HB2 ARG A   8      50.719  24.611  52.215  1.00  0.00           H
ATOM    108  HB3 ARG A   8      50.954  22.982  52.263  1.00  0.00           H
ATOM    109  CG  ARG A   8      52.197  24.161  53.659  1.00  0.00           C
ATOM    110  HG2 ARG A   8      52.126  25.157  54.095  1.00  0.00           H
ATOM    111  HG3 ARG A   8      52.384  23.390  54.407  1.00  0.00           H
ATOM    112  CD  ARG A   8      53.341  24.294  52.583  1.00  0.00           C
ATOM    113  HD2 ARG A   8      53.110  25.160  51.963  1.00  0.00           H
ATOM    114  HD3 ARG A   8      53.206  23.424  51.940  1.00  0.00           H
ATOM    115  NE  ARG A   8      54.676  24.356  53.147  1.00  0.00           N
ATOM    116  HE  ARG A   8      54.729  24.109  54.124  1.00  0.00           H
ATOM    117  CZ  ARG A   8      55.810  24.413  52.410  1.00  0.00           C
ATOM    118  NH1 ARG A   8      55.858  24.647  51.085  1.00  0.00           N
ATOM    119 HH11 ARG A   8      54.992  24.743  50.574  1.00  0.00           H
ATOM    120 HH12 ARG A   8      56.717  24.657  50.553  1.00  0.00           H
ATOM    121  NH2 ARG A   8      56.987  24.438  52.973  1.00  0.00           N
ATOM    122 HH21 ARG A   8      57.028  24.330  53.977  1.00  0.00           H
ATOM    123 HH22 ARG A   8      57.740  24.765  52.386  1.00  0.00           H
ATOM    124  C   ARG A   8      49.401  25.130  54.515  1.00  0.00           C
ATOM    125  O   ARG A   8      49.031  26.041  53.757  1.00  0.00           O
ATOM    126  N   SER A   9      49.611  25.213  55.762  1.00  0.00           N
ATOM    127  H   SER A   9      50.055  24.450  56.252  1.00  0.00           H
ATOM    128  CA  SER A   9      49.498  26.517  56.520  1.00  0.00           C
ATOM    129  HA  SER A   9      48.519  26.942  56.300  1.00  0.00           H
ATOM    130  CB  SER A   9      49.481  26.162  58.023  1.00  0.00           C
ATOM    131  HB2 SER A   9      50.353  25.527  58.177  1.00  0.00           H
ATOM    132  HB3 SER A   9      48.592  25.560  58.212  1.00  0.00           H
ATOM    133  OG  SER A   9      49.502  27.261  58.939  1.00  0.00           O
ATOM    134  HG  SER A   9      48.577  27.505  59.015  1.00  0.00           H
ATOM    135  C   SER A   9      50.524  27.622  56.088  1.00  0.00           C
ATOM    136  O   SER A   9      51.591  27.282  55.578  1.00  0.00           O
ATOM    137  N   PRO A  10      50.204  28.882  56.237  1.00  0.00           N
ATOM    138  CD  PRO A  10      48.895  29.427  56.463  1.00  0.00           C
ATOM    139  HD2 PRO A  10      48.527  28.954  57.374  1.00  0.00           H
ATOM    140  HD3 PRO A  10      48.262  29.345  55.580  1.00  0.00           H
ATOM    141  CG  PRO A  10      49.173  30.899  56.796  1.00  0.00           C
ATOM    142  HG2 PRO A  10      49.324  30.763  57.866  1.00  0.00           H
ATOM    143  HG3 PRO A  10      48.306  31.556  56.723  1.00  0.00           H
ATOM    144  CB  PRO A  10      50.490  31.383  56.044  1.00  0.00           C
ATOM    145  HB2 PRO A  10      50.113  31.948  55.192  1.00  0.00           H
ATOM    146  HB3 PRO A  10      50.995  31.950  56.826  1.00  0.00           H
ATOM    147  CA  PRO A  10      51.143  29.954  55.796  1.00  0.00           C
ATOM    148  HA  PRO A  10      51.332  29.911  54.723  1.00  0.00           H
ATOM    149  C   PRO A  10      52.562  29.971  56.405  1.00  0.00           C
ATOM    150  O   PRO A  10      52.828  29.358  57.508  1.00  0.00           O
ATOM    151  N   ARG A  11      53.472  30.789  55.868  1.00  0.00           N
ATOM    152  H   ARG A  11      53.327  31.136  54.931  1.00  0.00           H
ATOM    153  CA  ARG A  11      54.805  30.968  56.363  1.00  0.00           C
ATOM    154  HA  ARG A  11      55.266  29.983  56.282  1.00  0.00           H
ATOM    155  CB  ARG A  11      55.624  31.934  55.499  1.00  0.00           C
ATOM    156  HB2 ARG A  11      55.054  32.780  55.114  1.00  0.00           H
ATOM    157  HB3 ARG A  11      56.325  32.423  56.176  1.00  0.00           H
ATOM    158  CG  ARG A  11      56.287  31.210  54.293  1.00  0.00           C
ATOM    159  HG2 ARG A  11      55.571  30.564  53.784  1.00  0.00           H
ATOM    160  HG3 ARG A  11      57.127  30.576  54.575  1.00  0.00           H
ATOM    161  CD  ARG A  11      56.721  32.211  53.245  1.00  0.00           C
ATOM    162  HD2 ARG A  11      55.869  32.691  52.763  1.00  0.00           H
ATOM    163  HD3 ARG A  11      57.119  33.073  53.781  1.00  0.00           H
ATOM    164  NE  ARG A  11      57.827  31.780  52.352  1.00  0.00           N
ATOM    165  HE  ARG A  11      58.758  31.857  52.736  1.00  0.00           H
ATOM    166  CZ  ARG A  11      57.727  31.093  51.232  1.00  0.00           C
ATOM    167  NH1 ARG A  11      56.623  30.746  50.717  1.00  0.00           N
ATOM    168 HH11 ARG A  11      55.783  31.284  50.873  1.00  0.00           H
ATOM    169 HH12 ARG A  11      56.632  30.402  49.768  1.00  0.00           H
ATOM    170  NH2 ARG A  11      58.808  30.816  50.548  1.00  0.00           N
ATOM    171 HH21 ARG A  11      59.735  30.997  50.907  1.00  0.00           H
ATOM    172 HH22 ARG A  11      58.702  30.228  49.734  1.00  0.00           H
ATOM    173  C   ARG A  11      54.868  31.413  57.853  1.00  0.00           C
ATOM    174  O   ARG A  11      54.004  32.164  58.283  1.00  0.00           O
ATOM    175  N   ARG A  12      55.906  31.037  58.614  1.00  0.00           N
ATOM    176  H   ARG A  12      56.569  30.480  58.095  1.00  0.00           H
ATOM    177  CA  ARG A  12      56.194  31.438  59.989  1.00  0.00           C
ATOM    178  HA  ARG A  12      55.321  31.245  60.612  1.00  0.00           H
ATOM    179  CB  ARG A  12      57.214  30.391  60.513  1.00  0.00           C
ATOM    180  HB2 ARG A  12      57.195  30.522  61.595  1.00  0.00           H
ATOM    181  HB3 ARG A  12      56.879  29.412  60.172  1.00  0.00           H
ATOM    182  CG  ARG A  12      58.637  30.623  60.066  1.00  0.00           C
ATOM    183  HG2 ARG A  12      59.040  31.468  60.623  1.00  0.00           H
ATOM    184  HG3 ARG A  12      58.731  30.877  59.010  1.00  0.00           H
ATOM    185  CD  ARG A  12      59.661  29.486  60.309  1.00  0.00           C
ATOM    186  HD2 ARG A  12      59.276  28.667  59.703  1.00  0.00           H
ATOM    187  HD3 ARG A  12      60.621  29.826  59.921  1.00  0.00           H
ATOM    188  NE  ARG A  12      59.786  29.065  61.747  1.00  0.00           N
ATOM    189  HE  ARG A  12      59.093  28.405  62.069  1.00  0.00           H
ATOM    190  CZ  ARG A  12      60.549  29.657  62.613  1.00  0.00           C
ATOM    191  NH1 ARG A  12      61.535  30.474  62.312  1.00  0.00           N
ATOM    192 HH11 ARG A  12      61.518  30.746  61.340  1.00  0.00           H
ATOM    193 HH12 ARG A  12      62.237  30.860  62.928  1.00  0.00           H
ATOM    194  NH2 ARG A  12      60.413  29.305  63.852  1.00  0.00           N
ATOM    195 HH21 ARG A  12      59.705  28.713  64.262  1.00  0.00           H
ATOM    196 HH22 ARG A  12      60.934  29.947  64.433  1.00  0.00           H
ATOM    197  C   ARG A  12      56.549  32.929  60.264  1.00  0.00           C
ATOM    198  O   ARG A  12      56.999  33.222  61.361  1.00  0.00           O
ATOM    199  N   SER A  13      56.422  33.784  59.301  1.00  0.00           N
ATOM    200  H   SER A  13      56.014  33.478  58.429  1.00  0.00           H
ATOM    201  CA  SER A  13      57.087  35.156  59.240  1.00  0.00           C
ATOM    202  HA  SER A  13      57.204  35.579  60.238  1.00  0.00           H
ATOM    203  CB  SER A  13      58.513  35.025  58.614  1.00  0.00           C
ATOM    204  HB2 SER A  13      58.952  34.198  59.172  1.00  0.00           H
ATOM    205  HB3 SER A  13      58.414  34.676  57.586  1.00  0.00           H
ATOM    206  OG  SER A  13      59.161  36.213  58.728  1.00  0.00           O
ATOM    207  HG  SER A  13      59.362  36.326  59.659  1.00  0.00           H
ATOM    208  C   SER A  13      56.286  36.185  58.403  1.00  0.00           C
ATOM    209  O   SER A  13      55.919  35.938  57.211  1.00  0.00           O
ATOM    210  N   ARG A  14      56.159  37.399  58.942  1.00  0.00           N
ATOM    211  H   ARG A  14      56.675  37.562  59.795  1.00  0.00           H
ATOM    212  CA  ARG A  14      55.504  38.564  58.240  1.00  0.00           C
ATOM    213  HA  ARG A  14      54.565  38.182  57.840  1.00  0.00           H
ATOM    214  CB  ARG A  14      55.181  39.584  59.359  1.00  0.00           C
ATOM    215  HB2 ARG A  14      54.634  39.260  60.244  1.00  0.00           H
ATOM    216  HB3 ARG A  14      56.063  40.109  59.727  1.00  0.00           H
ATOM    217  CG  ARG A  14      54.306  40.669  58.709  1.00  0.00           C
ATOM    218  HG2 ARG A  14      53.401  40.104  58.484  1.00  0.00           H
ATOM    219  HG3 ARG A  14      54.704  41.074  57.778  1.00  0.00           H
ATOM    220  CD  ARG A  14      53.965  41.849  59.601  1.00  0.00           C
ATOM    221  HD2 ARG A  14      53.548  41.468  60.534  1.00  0.00           H
ATOM    222  HD3 ARG A  14      53.214  42.523  59.191  1.00  0.00           H
ATOM    223  NE  ARG A  14      55.207  42.534  59.923  1.00  0.00           N
ATOM    224  HE  ARG A  14      55.608  43.040  59.145  1.00  0.00           H
ATOM    225  CZ  ARG A  14      56.021  42.403  60.991  1.00  0.00           C
ATOM    226  NH1 ARG A  14      55.693  41.738  62.061  1.00  0.00           N
ATOM    227 HH11 ARG A  14      54.746  41.402  62.167  1.00  0.00           H
ATOM    228 HH12 ARG A  14      56.351  41.923  62.805  1.00  0.00           H
ATOM    229  NH2 ARG A  14      57.168  42.902  61.012  1.00  0.00           N
ATOM    230 HH21 ARG A  14      57.523  43.141  60.097  1.00  0.00           H
ATOM    231 HH22 ARG A  14      57.776  42.818  61.814  1.00  0.00           H
ATOM    232  C   ARG A  14      56.343  39.151  57.139  1.00  0.00           C
ATOM    233  O   ARG A  14      57.287  39.863  57.430  1.00  0.00           O
ATOM    234  N   ARG A  15      55.955  38.767  55.935  1.00  0.00           N
ATOM    235  H   ARG A  15      55.131  38.183  55.906  1.00  0.00           H
ATOM    236  CA  ARG A  15      56.432  39.318  54.571  1.00  0.00           C
ATOM    237  HA  ARG A  15      57.397  39.771  54.797  1.00  0.00           H
ATOM    238  CB  ARG A  15      56.546  38.127  53.599  1.00  0.00           C
ATOM    239  HB2 ARG A  15      55.519  37.776  53.503  1.00  0.00           H
ATOM    240  HB3 ARG A  15      57.120  37.426  54.204  1.00  0.00           H
ATOM    241  CG  ARG A  15      57.061  38.478  52.157  1.00  0.00           C
ATOM    242  HG2 ARG A  15      56.206  38.836  51.583  1.00  0.00           H
ATOM    243  HG3 ARG A  15      57.803  39.269  52.264  1.00  0.00           H
ATOM    244  CD  ARG A  15      57.483  37.200  51.448  1.00  0.00           C
ATOM    245  HD2 ARG A  15      56.621  36.534  51.461  1.00  0.00           H
ATOM    246  HD3 ARG A  15      57.732  37.433  50.413  1.00  0.00           H
ATOM    247  NE  ARG A  15      58.643  36.595  52.115  1.00  0.00           N
ATOM    248  HE  ARG A  15      59.134  37.270  52.683  1.00  0.00           H
ATOM    249  CZ  ARG A  15      59.157  35.376  51.950  1.00  0.00           C
ATOM    250  NH1 ARG A  15      58.634  34.600  51.092  1.00  0.00           N
ATOM    251 HH11 ARG A  15      57.723  34.745  50.681  1.00  0.00           H
ATOM    252 HH12 ARG A  15      59.214  33.943  50.589  1.00  0.00           H
ATOM    253  NH2 ARG A  15      60.325  35.047  52.466  1.00  0.00           N
ATOM    254 HH21 ARG A  15      60.737  35.684  53.133  1.00  0.00           H
ATOM    255 HH22 ARG A  15      60.787  34.199  52.172  1.00  0.00           H
ATOM    256  C   ARG A  15      55.520  40.501  54.190  1.00  0.00           C
ATOM    257  O   ARG A  15      54.307  40.411  54.282  1.00  0.00           O
ATOM    258  N   GLU A  16      56.126  41.594  53.763  1.00  0.00           N
ATOM    259  H   GLU A  16      57.090  41.550  53.462  1.00  0.00           H
ATOM    260  CA  GLU A  16      55.468  42.873  53.624  1.00  0.00           C
ATOM    261  HA  GLU A  16      54.458  42.716  53.245  1.00  0.00           H
ATOM    262  CB  GLU A  16      55.293  43.548  55.003  1.00  0.00           C
ATOM    263  HB2 GLU A  16      54.772  44.495  54.871  1.00  0.00           H
ATOM    264  HB3 GLU A  16      54.745  42.911  55.697  1.00  0.00           H
ATOM    265  CG  GLU A  16      56.612  43.762  55.782  1.00  0.00           C
ATOM    266  HG2 GLU A  16      57.267  44.433  55.226  1.00  0.00           H
ATOM    267  HG3 GLU A  16      57.090  42.790  55.665  1.00  0.00           H
ATOM    268  CD  GLU A  16      56.414  44.115  57.284  1.00  0.00           C
ATOM    269  OE1 GLU A  16      57.273  43.829  58.161  1.00  0.00           O
ATOM    270  OE2 GLU A  16      55.397  44.736  57.592  1.00  0.00           O
ATOM    271  C   GLU A  16      56.136  43.812  52.546  1.00  0.00           C
ATOM    272  O   GLU A  16      57.290  43.617  52.201  1.00  0.00           O
ATOM    273  N   LEU A  17      55.396  44.842  52.093  1.00  0.00           N
ATOM    274  H   LEU A  17      54.447  44.940  52.424  1.00  0.00           H
ATOM    275  CA  LEU A  17      55.752  45.752  51.006  1.00  0.00           C
ATOM    276  HA  LEU A  17      56.837  45.845  51.045  1.00  0.00           H
ATOM    277  CB  LEU A  17      55.195  45.270  49.705  1.00  0.00           C
ATOM    278  HB2 LEU A  17      55.097  46.150  49.069  1.00  0.00           H
ATOM    279  HB3 LEU A  17      54.199  44.895  49.939  1.00  0.00           H
ATOM    280  CG  LEU A  17      56.127  44.160  49.143  1.00  0.00           C
ATOM    281  HG  LEU A  17      56.290  43.363  49.868  1.00  0.00           H
ATOM    282  CD1 LEU A  17      55.411  43.486  47.951  1.00  0.00           C
ATOM    283 HD11 LEU A  17      55.983  42.608  47.652  1.00  0.00           H
ATOM    284 HD12 LEU A  17      55.401  44.150  47.087  1.00  0.00           H
ATOM    285 HD13 LEU A  17      54.393  43.250  48.259  1.00  0.00           H
ATOM    286  CD2 LEU A  17      57.517  44.618  48.571  1.00  0.00           C
ATOM    287 HD21 LEU A  17      58.102  43.744  48.281  1.00  0.00           H
ATOM    288 HD22 LEU A  17      57.998  45.177  49.373  1.00  0.00           H
ATOM    289 HD23 LEU A  17      57.313  45.271  47.722  1.00  0.00           H
ATOM    290  C   LEU A  17      55.283  47.183  51.250  1.00  0.00           C
ATOM    291  O   LEU A  17      54.346  47.382  52.022  1.00  0.00           O
ATOM    292  N   GLU A  18      55.971  48.117  50.544  1.00  0.00           N
ATOM    293  H   GLU A  18      56.835  47.857  50.089  1.00  0.00           H
ATOM    294  CA  GLU A  18      55.465  49.533  50.548  1.00  0.00           C
ATOM    295  HA  GLU A  18      55.316  49.710  51.613  1.00  0.00           H
ATOM    296  CB  GLU A  18      56.461  50.603  50.052  1.00  0.00           C
ATOM    297  HB2 GLU A  18      57.107  50.951  50.858  1.00  0.00           H
ATOM    298  HB3 GLU A  18      55.858  51.484  49.832  1.00  0.00           H
ATOM    299  CG  GLU A  18      57.312  50.141  48.891  1.00  0.00           C
ATOM    300  HG2 GLU A  18      56.873  49.257  48.428  1.00  0.00           H
ATOM    301  HG3 GLU A  18      57.198  50.860  48.079  1.00  0.00           H
ATOM    302  CD  GLU A  18      58.758  49.755  49.339  1.00  0.00           C
ATOM    303  OE1 GLU A  18      59.445  50.753  49.647  1.00  0.00           O
ATOM    304  OE2 GLU A  18      59.152  48.550  49.437  1.00  0.00           O
ATOM    305  C   GLU A  18      54.063  49.689  49.921  1.00  0.00           C
ATOM    306  O   GLU A  18      53.740  48.962  49.049  1.00  0.00           O
ATOM    307  N   VAL A  19      53.227  50.630  50.453  1.00  0.00           N
ATOM    308  H   VAL A  19      53.543  51.151  51.259  1.00  0.00           H
ATOM    309  CA  VAL A  19      51.830  50.911  49.989  1.00  0.00           C
ATOM    310  HA  VAL A  19      51.489  49.965  49.568  1.00  0.00           H
ATOM    311  CB  VAL A  19      50.883  51.261  51.188  1.00  0.00           C
ATOM    312  HB  VAL A  19      51.274  50.846  52.118  1.00  0.00           H
ATOM    313  CG1 VAL A  19      50.783  52.787  51.511  1.00  0.00           C
ATOM    314 HG11 VAL A  19      50.104  53.180  50.755  1.00  0.00           H
ATOM    315 HG12 VAL A  19      51.719  53.343  51.458  1.00  0.00           H
ATOM    316 HG13 VAL A  19      50.342  52.908  52.501  1.00  0.00           H
ATOM    317  CG2 VAL A  19      49.500  50.772  50.901  1.00  0.00           C
ATOM    318 HG21 VAL A  19      48.897  51.173  51.715  1.00  0.00           H
ATOM    319 HG22 VAL A  19      49.519  49.683  50.849  1.00  0.00           H
ATOM    320 HG23 VAL A  19      49.149  51.267  49.995  1.00  0.00           H
ATOM    321  C   VAL A  19      51.837  51.940  48.841  1.00  0.00           C
ATOM    322  O   VAL A  19      50.859  51.912  48.100  1.00  0.00           O
ATOM    323  N   ARG A  20      52.826  52.879  48.719  1.00  0.00           N
ATOM    324  H   ARG A  20      53.414  52.919  49.540  1.00  0.00           H
ATOM    325  CA  ARG A  20      52.923  54.019  47.748  1.00  0.00           C
ATOM    326  HA  ARG A  20      53.731  54.623  48.160  1.00  0.00           H
ATOM    327  CB  ARG A  20      53.331  53.638  46.293  1.00  0.00           C
ATOM    328  HB2 ARG A  20      53.536  54.562  45.753  1.00  0.00           H
ATOM    329  HB3 ARG A  20      52.600  53.035  45.753  1.00  0.00           H
ATOM    330  CG  ARG A  20      54.662  52.854  46.315  1.00  0.00           C
ATOM    331  HG2 ARG A  20      55.428  53.555  46.645  1.00  0.00           H
ATOM    332  HG3 ARG A  20      54.604  51.991  46.977  1.00  0.00           H
ATOM    333  CD  ARG A  20      55.103  52.420  44.925  1.00  0.00           C
ATOM    334  HD2 ARG A  20      54.343  51.680  44.676  1.00  0.00           H
ATOM    335  HD3 ARG A  20      55.055  53.286  44.264  1.00  0.00           H
ATOM    336  NE  ARG A  20      56.383  51.748  45.011  1.00  0.00           N
ATOM    337  HE  ARG A  20      57.207  52.331  45.038  1.00  0.00           H
ATOM    338  CZ  ARG A  20      56.590  50.445  45.101  1.00  0.00           C
ATOM    339  NH1 ARG A  20      55.645  49.547  45.316  1.00  0.00           N
ATOM    340 HH11 ARG A  20      54.688  49.866  45.376  1.00  0.00           H
ATOM    341 HH12 ARG A  20      55.941  48.586  45.410  1.00  0.00           H
ATOM    342  NH2 ARG A  20      57.813  50.065  45.005  1.00  0.00           N
ATOM    343 HH21 ARG A  20      58.549  50.739  45.163  1.00  0.00           H
ATOM    344 HH22 ARG A  20      58.010  49.074  44.997  1.00  0.00           H
ATOM    345  C   ARG A  20      51.804  55.042  47.742  1.00  0.00           C
ATOM    346  O   ARG A  20      50.786  54.952  48.485  1.00  0.00           O
ATOM    347  N   SER A  21      52.042  56.135  47.020  1.00  0.00           N
ATOM    348  H   SER A  21      52.822  56.035  46.386  1.00  0.00           H
ATOM    349  CA  SER A  21      51.183  57.315  46.941  1.00  0.00           C
ATOM    350  HA  SER A  21      50.815  57.540  47.942  1.00  0.00           H
ATOM    351  CB  SER A  21      52.062  58.516  46.663  1.00  0.00           C
ATOM    352  HB2 SER A  21      51.452  59.417  46.726  1.00  0.00           H
ATOM    353  HB3 SER A  21      52.944  58.523  47.303  1.00  0.00           H
ATOM    354  OG  SER A  21      52.453  58.412  45.304  1.00  0.00           O
ATOM    355  HG  SER A  21      52.888  59.241  45.092  1.00  0.00           H
ATOM    356  C   SER A  21      50.068  57.213  45.956  1.00  0.00           C
ATOM    357  O   SER A  21      49.910  56.160  45.328  1.00  0.00           O
ATOM    358  N   PRO A  22      49.240  58.244  45.693  1.00  0.00           N
ATOM    359  CD  PRO A  22      49.018  59.528  46.363  1.00  0.00           C
ATOM    360  HD2 PRO A  22      49.674  60.274  45.915  1.00  0.00           H
ATOM    361  HD3 PRO A  22      49.092  59.456  47.448  1.00  0.00           H
ATOM    362  CG  PRO A  22      47.544  59.837  46.009  1.00  0.00           C
ATOM    363  HG2 PRO A  22      46.958  59.325  46.772  1.00  0.00           H
ATOM    364  HG3 PRO A  22      47.298  60.899  46.007  1.00  0.00           H
ATOM    365  CB  PRO A  22      47.456  59.307  44.587  1.00  0.00           C
ATOM    366  HB2 PRO A  22      47.848  59.949  43.798  1.00  0.00           H
ATOM    367  HB3 PRO A  22      46.416  59.054  44.381  1.00  0.00           H
ATOM    368  CA  PRO A  22      48.238  58.062  44.629  1.00  0.00           C
ATOM    369  HA  PRO A  22      47.521  57.314  44.966  1.00  0.00           H
ATOM    370  C   PRO A  22      48.771  57.704  43.203  1.00  0.00           C
ATOM    371  O   PRO A  22      49.901  57.963  42.793  1.00  0.00           O
ATOM    372  N   ARG A  23      48.039  56.951  42.454  1.00  0.00           N
ATOM    373  H   ARG A  23      47.109  56.812  42.823  1.00  0.00           H
ATOM    374  CA  ARG A  23      48.270  56.394  41.079  1.00  0.00           C
ATOM    375  HA  ARG A  23      49.297  56.031  41.036  1.00  0.00           H
ATOM    376  CB  ARG A  23      47.396  55.109  40.944  1.00  0.00           C
ATOM    377  HB2 ARG A  23      46.354  55.274  41.220  1.00  0.00           H
ATOM    378  HB3 ARG A  23      47.325  54.877  39.881  1.00  0.00           H
ATOM    379  CG  ARG A  23      47.998  53.893  41.672  1.00  0.00           C
ATOM    380  HG2 ARG A  23      47.289  53.094  41.885  1.00  0.00           H
ATOM    381  HG3 ARG A  23      48.205  54.225  42.690  1.00  0.00           H
ATOM    382  CD  ARG A  23      49.144  53.128  40.989  1.00  0.00           C
ATOM    383  HD2 ARG A  23      49.643  52.445  41.676  1.00  0.00           H
ATOM    384  HD3 ARG A  23      49.869  53.860  40.634  1.00  0.00           H
ATOM    385  NE  ARG A  23      48.761  52.234  39.841  1.00  0.00           N
ATOM    386  HE  ARG A  23      48.228  51.413  40.088  1.00  0.00           H
ATOM    387  CZ  ARG A  23      49.069  52.298  38.533  1.00  0.00           C
ATOM    388  NH1 ARG A  23      49.944  53.080  38.038  1.00  0.00           N
ATOM    389 HH11 ARG A  23      50.601  53.656  38.545  1.00  0.00           H
ATOM    390 HH12 ARG A  23      50.286  52.853  37.116  1.00  0.00           H
ATOM    391  NH2 ARG A  23      48.468  51.455  37.734  1.00  0.00           N
ATOM    392 HH21 ARG A  23      47.847  50.774  38.147  1.00  0.00           H
ATOM    393 HH22 ARG A  23      48.424  51.674  36.749  1.00  0.00           H
ATOM    394  C   ARG A  23      47.928  57.518  40.004  1.00  0.00           C
ATOM    395  O   ARG A  23      46.745  57.931  39.896  1.00  0.00           O
ATOM    396  N   GLN A  24      48.865  57.984  39.253  1.00  0.00           N
ATOM    397  H   GLN A  24      49.826  57.769  39.477  1.00  0.00           H
ATOM    398  CA  GLN A  24      48.685  58.934  38.128  1.00  0.00           C
ATOM    399  HA  GLN A  24      48.030  59.768  38.383  1.00  0.00           H
ATOM    400  CB  GLN A  24      50.111  59.331  37.768  1.00  0.00           C
ATOM    401  HB2 GLN A  24      50.802  58.545  37.462  1.00  0.00           H
ATOM    402  HB3 GLN A  24      50.582  59.701  38.678  1.00  0.00           H
ATOM    403  CG  GLN A  24      50.178  60.457  36.752  1.00  0.00           C
ATOM    404  HG2 GLN A  24      49.904  60.142  35.746  1.00  0.00           H
ATOM    405  HG3 GLN A  24      49.460  61.204  37.092  1.00  0.00           H
ATOM    406  CD  GLN A  24      51.551  61.105  36.573  1.00  0.00           C
ATOM    407  OE1 GLN A  24      52.377  60.625  35.853  1.00  0.00           O
ATOM    408  NE2 GLN A  24      51.795  62.205  37.227  1.00  0.00           N
ATOM    409 HE21 GLN A  24      52.724  62.583  37.112  1.00  0.00           H
ATOM    410 HE22 GLN A  24      51.091  62.448  37.910  1.00  0.00           H
ATOM    411  C   GLN A  24      47.985  58.380  36.833  1.00  0.00           C
ATOM    412  O   GLN A  24      47.171  59.098  36.114  1.00  0.00           O
ATOM    413  N   ASN A  25      48.090  57.095  36.554  1.00  0.00           N
ATOM    414  H   ASN A  25      48.700  56.555  37.151  1.00  0.00           H
ATOM    415  CA  ASN A  25      47.271  56.398  35.532  1.00  0.00           C
ATOM    416  HA  ASN A  25      47.675  56.700  34.565  1.00  0.00           H
ATOM    417  CB  ASN A  25      47.432  54.895  35.736  1.00  0.00           C
ATOM    418  HB2 ASN A  25      47.503  54.666  36.799  1.00  0.00           H
ATOM    419  HB3 ASN A  25      46.533  54.447  35.314  1.00  0.00           H
ATOM    420  CG  ASN A  25      48.623  54.262  35.192  1.00  0.00           C
ATOM    421  OD1 ASN A  25      48.857  53.097  35.365  1.00  0.00           O
ATOM    422  ND2 ASN A  25      49.522  54.970  34.606  1.00  0.00           N
ATOM    423 HD21 ASN A  25      49.476  55.976  34.526  1.00  0.00           H
ATOM    424 HD22 ASN A  25      50.320  54.493  34.211  1.00  0.00           H
ATOM    425  C   ASN A  25      45.765  56.709  35.644  1.00  0.00           C
ATOM    426  O   ASN A  25      45.283  56.881  36.742  1.00  0.00           O
ATOM    427  N   LYS A  26      44.982  56.530  34.553  1.00  0.00           N
ATOM    428  H   LYS A  26      45.491  56.309  33.709  1.00  0.00           H
ATOM    429  CA  LYS A  26      43.498  56.357  34.631  1.00  0.00           C
ATOM    430  HA  LYS A  26      43.009  56.810  35.494  1.00  0.00           H
ATOM    431  CB  LYS A  26      42.944  57.019  33.374  1.00  0.00           C
ATOM    432  HB2 LYS A  26      43.491  56.729  32.477  1.00  0.00           H
ATOM    433  HB3 LYS A  26      43.181  58.082  33.396  1.00  0.00           H
ATOM    434  CG  LYS A  26      41.429  56.729  33.137  1.00  0.00           C
ATOM    435  HG2 LYS A  26      40.834  56.993  34.012  1.00  0.00           H
ATOM    436  HG3 LYS A  26      41.212  55.666  33.025  1.00  0.00           H
ATOM    437  CD  LYS A  26      40.817  57.595  32.032  1.00  0.00           C
ATOM    438  HD2 LYS A  26      39.733  57.510  32.105  1.00  0.00           H
ATOM    439  HD3 LYS A  26      41.073  58.645  32.168  1.00  0.00           H
ATOM    440  CE  LYS A  26      41.165  57.291  30.606  1.00  0.00           C
ATOM    441  HE2 LYS A  26      42.239  57.156  30.478  1.00  0.00           H
ATOM    442  HE3 LYS A  26      40.676  56.341  30.389  1.00  0.00           H
ATOM    443  NZ  LYS A  26      40.628  58.334  29.686  1.00  0.00           N
ATOM    444  HZ1 LYS A  26      40.855  58.216  28.709  1.00  0.00           H
ATOM    445  HZ2 LYS A  26      39.619  58.382  29.716  1.00  0.00           H
ATOM    446  HZ3 LYS A  26      40.957  59.259  29.924  1.00  0.00           H
ATOM    447  C   LYS A  26      43.180  54.856  34.628  1.00  0.00           C
ATOM    448  O   LYS A  26      43.738  54.055  33.893  1.00  0.00           O
ATOM    449  N   TYR A  27      42.413  54.468  35.610  1.00  0.00           N
ATOM    450  H   TYR A  27      42.066  55.278  36.102  1.00  0.00           H
ATOM    451  CA  TYR A  27      41.737  53.160  35.766  1.00  0.00           C
ATOM    452  HA  TYR A  27      42.421  52.416  35.357  1.00  0.00           H
ATOM    453  CB  TYR A  27      41.523  52.801  37.210  1.00  0.00           C
ATOM    454  HB2 TYR A  27      42.028  51.849  37.370  1.00  0.00           H
ATOM    455  HB3 TYR A  27      41.950  53.491  37.938  1.00  0.00           H
ATOM    456  CG  TYR A  27      40.111  52.534  37.578  1.00  0.00           C
ATOM    457  CD1 TYR A  27      39.584  51.226  37.666  1.00  0.00           C
ATOM    458  HD1 TYR A  27      40.205  50.381  37.407  1.00  0.00           H
ATOM    459  CE1 TYR A  27      38.313  51.002  38.228  1.00  0.00           C
ATOM    460  HE1 TYR A  27      37.930  49.995  38.291  1.00  0.00           H
ATOM    461  CZ  TYR A  27      37.497  52.104  38.480  1.00  0.00           C
ATOM    462  OH  TYR A  27      36.283  51.845  38.977  1.00  0.00           O
ATOM    463  HH  TYR A  27      35.903  51.073  38.552  1.00  0.00           H
ATOM    464  CE2 TYR A  27      38.014  53.425  38.541  1.00  0.00           C
ATOM    465  HE2 TYR A  27      37.279  54.159  38.838  1.00  0.00           H
ATOM    466  CD2 TYR A  27      39.321  53.621  37.996  1.00  0.00           C
ATOM    467  HD2 TYR A  27      39.694  54.635  37.960  1.00  0.00           H
ATOM    468  C   TYR A  27      40.443  53.014  35.021  1.00  0.00           C
ATOM    469  O   TYR A  27      39.806  54.035  34.798  1.00  0.00           O
ATOM    470  N   SER A  28      40.006  51.799  34.655  1.00  0.00           N
ATOM    471  H   SER A  28      40.670  51.041  34.593  1.00  0.00           H
ATOM    472  CA  SER A  28      38.801  51.542  33.861  1.00  0.00           C
ATOM    473  HA  SER A  28      38.044  52.309  34.021  1.00  0.00           H
ATOM    474  CB  SER A  28      39.078  51.403  32.391  1.00  0.00           C
ATOM    475  HB2 SER A  28      38.142  51.610  31.872  1.00  0.00           H
ATOM    476  HB3 SER A  28      39.447  50.393  32.212  1.00  0.00           H
ATOM    477  OG  SER A  28      40.099  52.253  31.954  1.00  0.00           O
ATOM    478  HG  SER A  28      39.790  52.843  31.262  1.00  0.00           H
ATOM    479  C   SER A  28      38.172  50.281  34.384  1.00  0.00           C
ATOM    480  O   SER A  28      38.867  49.398  34.855  1.00  0.00           O
ATOM    481  N   VAL A  29      36.818  50.204  34.164  1.00  0.00           N
ATOM    482  H   VAL A  29      36.393  51.061  33.840  1.00  0.00           H
ATOM    483  CA  VAL A  29      36.036  49.026  34.496  1.00  0.00           C
ATOM    484  HA  VAL A  29      36.753  48.230  34.698  1.00  0.00           H
ATOM    485  CB  VAL A  29      35.327  49.244  35.808  1.00  0.00           C
ATOM    486  HB  VAL A  29      36.108  49.402  36.552  1.00  0.00           H
ATOM    487  CG1 VAL A  29      34.411  50.487  35.867  1.00  0.00           C
ATOM    488 HG11 VAL A  29      34.154  50.574  36.923  1.00  0.00           H
ATOM    489 HG12 VAL A  29      34.893  51.435  35.632  1.00  0.00           H
ATOM    490 HG13 VAL A  29      33.565  50.258  35.219  1.00  0.00           H
ATOM    491  CG2 VAL A  29      34.525  48.055  36.177  1.00  0.00           C
ATOM    492 HG21 VAL A  29      33.669  47.971  35.508  1.00  0.00           H
ATOM    493 HG22 VAL A  29      35.127  47.154  36.062  1.00  0.00           H
ATOM    494 HG23 VAL A  29      34.241  48.165  37.224  1.00  0.00           H
ATOM    495  C   VAL A  29      35.076  48.539  33.376  1.00  0.00           C
ATOM    496  O   VAL A  29      34.290  49.273  32.731  1.00  0.00           O
ATOM    497  N   LEU A  30      35.306  47.272  32.991  1.00  0.00           N
ATOM    498  H   LEU A  30      35.929  46.669  33.510  1.00  0.00           H
ATOM    499  CA  LEU A  30      34.448  46.666  32.007  1.00  0.00           C
ATOM    500  HA  LEU A  30      34.169  47.359  31.213  1.00  0.00           H
ATOM    501  CB  LEU A  30      35.234  45.482  31.385  1.00  0.00           C
ATOM    502  HB2 LEU A  30      34.598  45.011  30.636  1.00  0.00           H
ATOM    503  HB3 LEU A  30      35.495  44.767  32.166  1.00  0.00           H
ATOM    504  CG  LEU A  30      36.553  45.675  30.654  1.00  0.00           C
ATOM    505  HG  LEU A  30      37.420  45.729  31.313  1.00  0.00           H
ATOM    506  CD1 LEU A  30      36.800  44.455  29.788  1.00  0.00           C
ATOM    507 HD11 LEU A  30      36.133  44.373  28.930  1.00  0.00           H
ATOM    508 HD12 LEU A  30      37.748  44.566  29.261  1.00  0.00           H
ATOM    509 HD13 LEU A  30      36.858  43.580  30.435  1.00  0.00           H
ATOM    510  CD2 LEU A  30      36.504  46.953  29.662  1.00  0.00           C
ATOM    511 HD21 LEU A  30      36.700  47.776  30.349  1.00  0.00           H
ATOM    512 HD22 LEU A  30      35.551  47.085  29.149  1.00  0.00           H
ATOM    513 HD23 LEU A  30      37.283  46.939  28.899  1.00  0.00           H
ATOM    514  C   LEU A  30      33.202  46.093  32.599  1.00  0.00           C
ATOM    515  O   LEU A  30      33.351  45.306  33.576  1.00  0.00           O
ATOM    516  N   LEU A  31      31.966  46.490  32.056  1.00  0.00           N
ATOM    517  H   LEU A  31      31.878  47.059  31.226  1.00  0.00           H
ATOM    518  CA  LEU A  31      30.646  45.998  32.567  1.00  0.00           C
ATOM    519  HA  LEU A  31      30.762  45.300  33.395  1.00  0.00           H
ATOM    520  CB  LEU A  31      29.799  47.173  33.151  1.00  0.00           C
ATOM    521  HB2 LEU A  31      28.911  46.697  33.567  1.00  0.00           H
ATOM    522  HB3 LEU A  31      29.508  47.845  32.344  1.00  0.00           H
ATOM    523  CG  LEU A  31      30.473  48.055  34.221  1.00  0.00           C
ATOM    524  HG  LEU A  31      31.422  48.390  33.803  1.00  0.00           H
ATOM    525  CD1 LEU A  31      29.679  49.228  34.496  1.00  0.00           C
ATOM    526 HD11 LEU A  31      29.481  49.708  33.538  1.00  0.00           H
ATOM    527 HD12 LEU A  31      28.735  49.023  35.001  1.00  0.00           H
ATOM    528 HD13 LEU A  31      30.304  49.860  35.126  1.00  0.00           H
ATOM    529  CD2 LEU A  31      30.843  47.233  35.483  1.00  0.00           C
ATOM    530 HD21 LEU A  31      31.502  46.387  35.287  1.00  0.00           H
ATOM    531 HD22 LEU A  31      31.306  47.971  36.138  1.00  0.00           H
ATOM    532 HD23 LEU A  31      29.927  47.006  36.029  1.00  0.00           H
ATOM    533  C   LEU A  31      29.855  45.294  31.464  1.00  0.00           C
ATOM    534  O   LEU A  31      28.959  45.891  30.840  1.00  0.00           O
ATOM    535  N   PRO A  32      30.118  44.001  31.255  1.00  0.00           N
ATOM    536  CD  PRO A  32      31.319  43.211  31.432  1.00  0.00           C
ATOM    537  HD2 PRO A  32      32.189  43.807  31.153  1.00  0.00           H
ATOM    538  HD3 PRO A  32      31.372  42.690  32.388  1.00  0.00           H
ATOM    539  CG  PRO A  32      31.222  42.026  30.506  1.00  0.00           C
ATOM    540  HG2 PRO A  32      31.764  41.159  30.884  1.00  0.00           H
ATOM    541  HG3 PRO A  32      31.443  42.379  29.499  1.00  0.00           H
ATOM    542  CB  PRO A  32      29.677  41.705  30.784  1.00  0.00           C
ATOM    543  HB2 PRO A  32      29.225  41.071  30.021  1.00  0.00           H
ATOM    544  HB3 PRO A  32      29.510  41.255  31.763  1.00  0.00           H
ATOM    545  CA  PRO A  32      29.063  43.132  30.716  1.00  0.00           C
ATOM    546  HA  PRO A  32      28.960  43.474  29.686  1.00  0.00           H
ATOM    547  C   PRO A  32      27.778  43.267  31.454  1.00  0.00           C
ATOM    548  O   PRO A  32      27.763  43.152  32.708  1.00  0.00           O
ATOM    549  N   THR A  33      26.642  43.413  30.745  1.00  0.00           N
ATOM    550  H   THR A  33      26.708  43.249  29.751  1.00  0.00           H
ATOM    551  CA  THR A  33      25.390  44.021  31.203  1.00  0.00           C
ATOM    552  HA  THR A  33      25.277  43.794  32.263  1.00  0.00           H
ATOM    553  CB  THR A  33      25.447  45.542  30.946  1.00  0.00           C
ATOM    554  HB  THR A  33      25.606  45.830  29.907  1.00  0.00           H
ATOM    555  CG2 THR A  33      24.205  46.263  31.526  1.00  0.00           C
ATOM    556 HG21 THR A  33      23.357  46.052  30.874  1.00  0.00           H
ATOM    557 HG22 THR A  33      23.912  45.771  32.453  1.00  0.00           H
ATOM    558 HG23 THR A  33      24.390  47.331  31.647  1.00  0.00           H
ATOM    559  OG1 THR A  33      26.488  46.038  31.701  1.00  0.00           O
ATOM    560  HG1 THR A  33      27.286  45.799  31.223  1.00  0.00           H
ATOM    561  C   THR A  33      24.175  43.246  30.561  1.00  0.00           C
ATOM    562  O   THR A  33      23.048  43.726  30.699  1.00  0.00           O
ATOM    563  N   TYR A  34      24.359  42.101  29.844  1.00  0.00           N
ATOM    564  H   TYR A  34      25.277  41.681  29.815  1.00  0.00           H
ATOM    565  CA  TYR A  34      23.298  41.639  28.917  1.00  0.00           C
ATOM    566  HA  TYR A  34      23.111  42.498  28.273  1.00  0.00           H
ATOM    567  CB  TYR A  34      23.879  40.630  27.909  1.00  0.00           C
ATOM    568  HB2 TYR A  34      24.154  39.762  28.508  1.00  0.00           H
ATOM    569  HB3 TYR A  34      24.728  41.078  27.392  1.00  0.00           H
ATOM    570  CG  TYR A  34      22.936  40.073  26.808  1.00  0.00           C
ATOM    571  CD1 TYR A  34      22.325  38.762  26.982  1.00  0.00           C
ATOM    572  HD1 TYR A  34      22.354  38.288  27.953  1.00  0.00           H
ATOM    573  CE1 TYR A  34      21.492  38.230  25.961  1.00  0.00           C
ATOM    574  HE1 TYR A  34      21.002  37.274  26.072  1.00  0.00           H
ATOM    575  CZ  TYR A  34      21.269  38.997  24.752  1.00  0.00           C
ATOM    576  OH  TYR A  34      20.407  38.466  23.803  1.00  0.00           O
ATOM    577  HH  TYR A  34      20.477  38.908  22.954  1.00  0.00           H
ATOM    578  CE2 TYR A  34      21.918  40.233  24.568  1.00  0.00           C
ATOM    579  HE2 TYR A  34      21.705  40.830  23.693  1.00  0.00           H
ATOM    580  CD2 TYR A  34      22.675  40.788  25.617  1.00  0.00           C
ATOM    581  HD2 TYR A  34      23.091  41.783  25.551  1.00  0.00           H
ATOM    582  C   TYR A  34      21.973  41.171  29.614  1.00  0.00           C
ATOM    583  O   TYR A  34      22.065  40.260  30.410  1.00  0.00           O
ATOM    584  N   ASN A  35      20.824  41.867  29.540  1.00  0.00           N
ATOM    585  H   ASN A  35      20.899  42.625  28.877  1.00  0.00           H
ATOM    586  CA  ASN A  35      19.581  41.720  30.409  1.00  0.00           C
ATOM    587  HA  ASN A  35      18.946  42.536  30.065  1.00  0.00           H
ATOM    588  CB  ASN A  35      18.790  40.447  29.993  1.00  0.00           C
ATOM    589  HB2 ASN A  35      19.322  39.586  30.397  1.00  0.00           H
ATOM    590  HB3 ASN A  35      17.790  40.401  30.424  1.00  0.00           H
ATOM    591  CG  ASN A  35      18.542  40.343  28.455  1.00  0.00           C
ATOM    592  OD1 ASN A  35      17.567  40.778  27.884  1.00  0.00           O
ATOM    593  ND2 ASN A  35      19.252  39.460  27.815  1.00  0.00           N
ATOM    594 HD21 ASN A  35      19.866  38.885  28.373  1.00  0.00           H
ATOM    595 HD22 ASN A  35      19.061  39.207  26.856  1.00  0.00           H
ATOM    596  C   ASN A  35      19.764  41.812  31.926  1.00  0.00           C
ATOM    597  O   ASN A  35      18.839  41.435  32.673  1.00  0.00           O
ATOM    598  N   GLU A  36      20.830  42.329  32.484  1.00  0.00           N
ATOM    599  H   GLU A  36      21.610  42.543  31.879  1.00  0.00           H
ATOM    600  CA  GLU A  36      21.008  42.621  33.948  1.00  0.00           C
ATOM    601  HA  GLU A  36      20.479  41.825  34.473  1.00  0.00           H
ATOM    602  CB  GLU A  36      22.507  42.818  34.280  1.00  0.00           C
ATOM    603  HB2 GLU A  36      22.941  43.628  33.694  1.00  0.00           H
ATOM    604  HB3 GLU A  36      22.675  43.058  35.330  1.00  0.00           H
ATOM    605  CG  GLU A  36      23.359  41.593  34.005  1.00  0.00           C
ATOM    606  HG2 GLU A  36      24.408  41.821  34.196  1.00  0.00           H
ATOM    607  HG3 GLU A  36      23.321  41.382  32.937  1.00  0.00           H
ATOM    608  CD  GLU A  36      23.000  40.367  34.826  1.00  0.00           C
ATOM    609  OE1 GLU A  36      21.951  40.419  35.536  1.00  0.00           O
ATOM    610  OE2 GLU A  36      23.840  39.424  34.891  1.00  0.00           O
ATOM    611  C   GLU A  36      20.207  43.822  34.408  1.00  0.00           C
ATOM    612  O   GLU A  36      20.062  44.144  35.569  1.00  0.00           O
ATOM    613  N   ARG A  37      19.788  44.556  33.444  1.00  0.00           N
ATOM    614  H   ARG A  37      20.060  44.329  32.498  1.00  0.00           H
ATOM    615  CA  ARG A  37      18.948  45.725  33.603  1.00  0.00           C
ATOM    616  HA  ARG A  37      19.192  46.260  32.685  1.00  0.00           H
ATOM    617  CB  ARG A  37      17.454  45.265  33.404  1.00  0.00           C
ATOM    618  HB2 ARG A  37      17.144  44.901  34.384  1.00  0.00           H
ATOM    619  HB3 ARG A  37      17.474  44.437  32.696  1.00  0.00           H
ATOM    620  CG  ARG A  37      16.428  46.266  32.852  1.00  0.00           C
ATOM    621  HG2 ARG A  37      16.277  47.136  33.491  1.00  0.00           H
ATOM    622  HG3 ARG A  37      16.868  46.579  31.905  1.00  0.00           H
ATOM    623  CD  ARG A  37      15.100  45.558  32.550  1.00  0.00           C
ATOM    624  HD2 ARG A  37      14.533  46.210  31.885  1.00  0.00           H
ATOM    625  HD3 ARG A  37      15.288  44.627  32.015  1.00  0.00           H
ATOM    626  NE  ARG A  37      14.280  45.331  33.758  1.00  0.00           N
ATOM    627  HE  ARG A  37      14.732  45.595  34.623  1.00  0.00           H
ATOM    628  CZ  ARG A  37      13.250  44.563  33.939  1.00  0.00           C
ATOM    629  NH1 ARG A  37      12.669  43.878  32.977  1.00  0.00           N
ATOM    630 HH11 ARG A  37      13.136  43.761  32.089  1.00  0.00           H
ATOM    631 HH12 ARG A  37      11.802  43.419  33.217  1.00  0.00           H
ATOM    632  NH2 ARG A  37      12.713  44.571  35.109  1.00  0.00           N
ATOM    633 HH21 ARG A  37      13.118  45.193  35.793  1.00  0.00           H
ATOM    634 HH22 ARG A  37      11.873  44.034  35.273  1.00  0.00           H
ATOM    635  C   ARG A  37      19.200  46.713  34.764  1.00  0.00           C
ATOM    636  O   ARG A  37      20.288  47.281  34.753  1.00  0.00           O
ATOM    637  N   GLU A  38      18.308  46.802  35.762  1.00  0.00           N
ATOM    638  H   GLU A  38      17.532  46.156  35.760  1.00  0.00           H
ATOM    639  CA  GLU A  38      18.382  47.750  36.925  1.00  0.00           C
ATOM    640  HA  GLU A  38      18.499  48.760  36.533  1.00  0.00           H
ATOM    641  CB  GLU A  38      17.147  47.645  37.745  1.00  0.00           C
ATOM    642  HB2 GLU A  38      17.241  48.383  38.541  1.00  0.00           H
ATOM    643  HB3 GLU A  38      17.085  46.626  38.127  1.00  0.00           H
ATOM    644  CG  GLU A  38      15.769  47.917  37.113  1.00  0.00           C
ATOM    645  HG2 GLU A  38      15.208  48.367  37.932  1.00  0.00           H
ATOM    646  HG3 GLU A  38      15.875  48.700  36.362  1.00  0.00           H
ATOM    647  CD  GLU A  38      15.033  46.774  36.508  1.00  0.00           C
ATOM    648  OE1 GLU A  38      15.630  45.709  36.210  1.00  0.00           O
ATOM    649  OE2 GLU A  38      13.803  46.888  36.359  1.00  0.00           O
ATOM    650  C   GLU A  38      19.562  47.601  37.916  1.00  0.00           C
ATOM    651  O   GLU A  38      19.926  48.586  38.568  1.00  0.00           O
ATOM    652  N   ASN A  39      20.267  46.439  37.823  1.00  0.00           N
ATOM    653  H   ASN A  39      19.841  45.689  37.296  1.00  0.00           H
ATOM    654  CA  ASN A  39      21.587  46.235  38.454  1.00  0.00           C
ATOM    655  HA  ASN A  39      21.424  46.332  39.527  1.00  0.00           H
ATOM    656  CB  ASN A  39      22.069  44.847  38.259  1.00  0.00           C
ATOM    657  HB2 ASN A  39      23.122  44.906  38.533  1.00  0.00           H
ATOM    658  HB3 ASN A  39      22.040  44.572  37.205  1.00  0.00           H
ATOM    659  CG  ASN A  39      21.346  43.809  39.058  1.00  0.00           C
ATOM    660  OD1 ASN A  39      21.136  43.881  40.285  1.00  0.00           O
ATOM    661  ND2 ASN A  39      20.965  42.689  38.416  1.00  0.00           N
ATOM    662 HD21 ASN A  39      21.228  42.482  37.463  1.00  0.00           H
ATOM    663 HD22 ASN A  39      20.487  42.005  38.983  1.00  0.00           H
ATOM    664  C   ASN A  39      22.604  47.219  37.987  1.00  0.00           C
ATOM    665  O   ASN A  39      23.491  47.509  38.750  1.00  0.00           O
ATOM    666  N   LEU A  40      22.535  47.821  36.769  1.00  0.00           N
ATOM    667  H   LEU A  40      21.837  47.469  36.128  1.00  0.00           H
ATOM    668  CA  LEU A  40      23.632  48.682  36.163  1.00  0.00           C
ATOM    669  HA  LEU A  40      24.492  48.078  36.454  1.00  0.00           H
ATOM    670  CB  LEU A  40      23.557  48.683  34.583  1.00  0.00           C
ATOM    671  HB2 LEU A  40      22.540  48.940  34.285  1.00  0.00           H
ATOM    672  HB3 LEU A  40      23.714  47.640  34.307  1.00  0.00           H
ATOM    673  CG  LEU A  40      24.652  49.456  33.850  1.00  0.00           C
ATOM    674  HG  LEU A  40      24.652  49.147  32.805  1.00  0.00           H
ATOM    675  CD1 LEU A  40      24.480  50.927  33.798  1.00  0.00           C
ATOM    676 HD11 LEU A  40      23.599  51.176  33.206  1.00  0.00           H
ATOM    677 HD12 LEU A  40      25.360  51.370  33.331  1.00  0.00           H
ATOM    678 HD13 LEU A  40      24.339  51.363  34.787  1.00  0.00           H
ATOM    679  CD2 LEU A  40      25.993  48.920  34.318  1.00  0.00           C
ATOM    680 HD21 LEU A  40      26.113  49.076  35.390  1.00  0.00           H
ATOM    681 HD22 LEU A  40      26.793  49.384  33.740  1.00  0.00           H
ATOM    682 HD23 LEU A  40      26.071  47.846  34.148  1.00  0.00           H
ATOM    683  C   LEU A  40      23.668  50.046  36.873  1.00  0.00           C
ATOM    684  O   LEU A  40      24.653  50.286  37.614  1.00  0.00           O
ATOM    685  N   PRO A  41      22.568  50.890  36.845  1.00  0.00           N
ATOM    686  CD  PRO A  41      21.348  50.830  36.052  1.00  0.00           C
ATOM    687  HD2 PRO A  41      21.638  51.302  35.114  1.00  0.00           H
ATOM    688  HD3 PRO A  41      20.936  49.826  35.948  1.00  0.00           H
ATOM    689  CG  PRO A  41      20.272  51.694  36.678  1.00  0.00           C
ATOM    690  HG2 PRO A  41      19.657  51.051  37.307  1.00  0.00           H
ATOM    691  HG3 PRO A  41      19.589  52.095  35.929  1.00  0.00           H
ATOM    692  CB  PRO A  41      21.144  52.712  37.384  1.00  0.00           C
ATOM    693  HB2 PRO A  41      21.298  53.544  36.696  1.00  0.00           H
ATOM    694  HB3 PRO A  41      20.588  52.997  38.277  1.00  0.00           H
ATOM    695  CA  PRO A  41      22.503  52.086  37.678  1.00  0.00           C
ATOM    696  HA  PRO A  41      23.304  52.807  37.514  1.00  0.00           H
ATOM    697  C   PRO A  41      22.746  51.879  39.194  1.00  0.00           C
ATOM    698  O   PRO A  41      23.252  52.901  39.826  1.00  0.00           O
ATOM    699  N   LEU A  42      22.527  50.669  39.819  1.00  0.00           N
ATOM    700  H   LEU A  42      22.339  49.877  39.222  1.00  0.00           H
ATOM    701  CA  LEU A  42      22.908  50.428  41.237  1.00  0.00           C
ATOM    702  HA  LEU A  42      22.547  51.307  41.771  1.00  0.00           H
ATOM    703  CB  LEU A  42      22.142  49.226  41.695  1.00  0.00           C
ATOM    704  HB2 LEU A  42      21.069  49.319  41.531  1.00  0.00           H
ATOM    705  HB3 LEU A  42      22.507  48.394  41.093  1.00  0.00           H
ATOM    706  CG  LEU A  42      22.366  48.965  43.230  1.00  0.00           C
ATOM    707  HG  LEU A  42      23.299  48.406  43.304  1.00  0.00           H
ATOM    708  CD1 LEU A  42      22.457  50.155  44.133  1.00  0.00           C
ATOM    709 HD11 LEU A  42      21.507  50.685  44.203  1.00  0.00           H
ATOM    710 HD12 LEU A  42      22.676  49.742  45.117  1.00  0.00           H
ATOM    711 HD13 LEU A  42      23.234  50.843  43.799  1.00  0.00           H
ATOM    712  CD2 LEU A  42      21.231  48.039  43.756  1.00  0.00           C
ATOM    713 HD21 LEU A  42      20.456  48.577  44.303  1.00  0.00           H
ATOM    714 HD22 LEU A  42      21.703  47.482  44.565  1.00  0.00           H
ATOM    715 HD23 LEU A  42      20.850  47.407  42.954  1.00  0.00           H
ATOM    716  C   LEU A  42      24.418  50.291  41.347  1.00  0.00           C
ATOM    717  O   LEU A  42      24.976  51.191  41.990  1.00  0.00           O
ATOM    718  N   ILE A  43      25.070  49.299  40.747  1.00  0.00           N
ATOM    719  H   ILE A  43      24.595  48.617  40.174  1.00  0.00           H
ATOM    720  CA  ILE A  43      26.552  49.163  40.878  1.00  0.00           C
ATOM    721  HA  ILE A  43      26.746  49.141  41.950  1.00  0.00           H
ATOM    722  CB  ILE A  43      27.065  47.796  40.279  1.00  0.00           C
ATOM    723  HB  ILE A  43      28.104  47.732  40.601  1.00  0.00           H
ATOM    724  CG2 ILE A  43      26.310  46.683  41.073  1.00  0.00           C
ATOM    725 HG21 ILE A  43      26.005  47.093  42.036  1.00  0.00           H
ATOM    726 HG22 ILE A  43      27.027  45.878  41.237  1.00  0.00           H
ATOM    727 HG23 ILE A  43      25.474  46.325  40.471  1.00  0.00           H
ATOM    728  CG1 ILE A  43      26.921  47.632  38.739  1.00  0.00           C
ATOM    729 HG12 ILE A  43      26.029  48.161  38.403  1.00  0.00           H
ATOM    730 HG13 ILE A  43      26.861  46.575  38.479  1.00  0.00           H
ATOM    731  CD1 ILE A  43      28.034  48.169  37.868  1.00  0.00           C
ATOM    732 HD11 ILE A  43      29.004  47.869  38.265  1.00  0.00           H
ATOM    733 HD12 ILE A  43      27.893  49.242  37.745  1.00  0.00           H
ATOM    734 HD13 ILE A  43      27.990  47.838  36.830  1.00  0.00           H
ATOM    735  C   ILE A  43      27.263  50.427  40.371  1.00  0.00           C
ATOM    736  O   ILE A  43      28.279  50.783  40.998  1.00  0.00           O
ATOM    737  N   VAL A  44      26.743  51.142  39.415  1.00  0.00           N
ATOM    738  H   VAL A  44      25.948  50.766  38.918  1.00  0.00           H
ATOM    739  CA  VAL A  44      27.387  52.418  39.003  1.00  0.00           C
ATOM    740  HA  VAL A  44      28.436  52.172  38.838  1.00  0.00           H
ATOM    741  CB  VAL A  44      26.726  52.895  37.686  1.00  0.00           C
ATOM    742  HB  VAL A  44      25.645  52.751  37.675  1.00  0.00           H
ATOM    743  CG1 VAL A  44      27.034  54.337  37.320  1.00  0.00           C
ATOM    744 HG11 VAL A  44      26.465  55.054  37.913  1.00  0.00           H
ATOM    745 HG12 VAL A  44      28.091  54.553  37.475  1.00  0.00           H
ATOM    746 HG13 VAL A  44      26.809  54.589  36.284  1.00  0.00           H
ATOM    747  CG2 VAL A  44      27.417  52.048  36.552  1.00  0.00           C
ATOM    748 HG21 VAL A  44      28.493  52.225  36.559  1.00  0.00           H
ATOM    749 HG22 VAL A  44      27.132  52.311  35.533  1.00  0.00           H
ATOM    750 HG23 VAL A  44      27.011  51.041  36.649  1.00  0.00           H
ATOM    751  C   VAL A  44      27.309  53.476  40.095  1.00  0.00           C
ATOM    752  O   VAL A  44      28.197  54.298  40.244  1.00  0.00           O
ATOM    753  N   TRP A  45      26.203  53.641  40.783  1.00  0.00           N
ATOM    754  H   TRP A  45      25.432  52.999  40.669  1.00  0.00           H
ATOM    755  CA  TRP A  45      26.077  54.647  41.871  1.00  0.00           C
ATOM    756  HA  TRP A  45      26.422  55.612  41.499  1.00  0.00           H
ATOM    757  CB  TRP A  45      24.602  54.675  42.179  1.00  0.00           C
ATOM    758  HB2 TRP A  45      24.282  53.636  42.264  1.00  0.00           H
ATOM    759  HB3 TRP A  45      24.003  55.117  41.382  1.00  0.00           H
ATOM    760  CG  TRP A  45      24.306  55.421  43.424  1.00  0.00           C
ATOM    761  CD1 TRP A  45      24.142  56.762  43.556  1.00  0.00           C
ATOM    762  HD1 TRP A  45      24.247  57.542  42.816  1.00  0.00           H
ATOM    763  NE1 TRP A  45      23.751  57.085  44.835  1.00  0.00           N
ATOM    764  HE1 TRP A  45      23.712  58.017  45.224  1.00  0.00           H
ATOM    765  CE2 TRP A  45      23.581  55.917  45.546  1.00  0.00           C
ATOM    766  CZ2 TRP A  45      23.163  55.699  46.836  1.00  0.00           C
ATOM    767  HZ2 TRP A  45      22.996  56.500  47.541  1.00  0.00           H
ATOM    768  CH2 TRP A  45      23.138  54.339  47.295  1.00  0.00           C
ATOM    769  HH2 TRP A  45      22.662  54.057  48.223  1.00  0.00           H
ATOM    770  CZ3 TRP A  45      23.409  53.256  46.427  1.00  0.00           C
ATOM    771  HZ3 TRP A  45      23.280  52.230  46.738  1.00  0.00           H
ATOM    772  CE3 TRP A  45      23.957  53.501  45.187  1.00  0.00           C
ATOM    773  HE3 TRP A  45      24.175  52.679  44.521  1.00  0.00           H
ATOM    774  CD2 TRP A  45      24.013  54.829  44.703  1.00  0.00           C
ATOM    775  C   TRP A  45      27.045  54.232  43.028  1.00  0.00           C
ATOM    776  O   TRP A  45      27.715  55.065  43.598  1.00  0.00           O
ATOM    777  N   LEU A  46      27.316  52.894  43.218  1.00  0.00           N
ATOM    778  H   LEU A  46      26.749  52.295  42.635  1.00  0.00           H
ATOM    779  CA  LEU A  46      28.297  52.312  44.163  1.00  0.00           C
ATOM    780  HA  LEU A  46      28.172  52.825  45.117  1.00  0.00           H
ATOM    781  CB  LEU A  46      27.992  50.833  44.534  1.00  0.00           C
ATOM    782  HB2 LEU A  46      28.765  50.452  45.201  1.00  0.00           H
ATOM    783  HB3 LEU A  46      27.989  50.256  43.609  1.00  0.00           H
ATOM    784  CG  LEU A  46      26.559  50.581  45.246  1.00  0.00           C
ATOM    785  HG  LEU A  46      25.863  51.110  44.596  1.00  0.00           H
ATOM    786  CD1 LEU A  46      26.292  49.087  45.227  1.00  0.00           C
ATOM    787 HD11 LEU A  46      26.152  48.696  44.219  1.00  0.00           H
ATOM    788 HD12 LEU A  46      27.111  48.614  45.768  1.00  0.00           H
ATOM    789 HD13 LEU A  46      25.297  48.869  45.615  1.00  0.00           H
ATOM    790  CD2 LEU A  46      26.479  51.256  46.562  1.00  0.00           C
ATOM    791 HD21 LEU A  46      26.353  52.331  46.430  1.00  0.00           H
ATOM    792 HD22 LEU A  46      27.396  51.107  47.133  1.00  0.00           H
ATOM    793 HD23 LEU A  46      25.581  50.859  47.036  1.00  0.00           H
ATOM    794  C   LEU A  46      29.723  52.463  43.701  1.00  0.00           C
ATOM    795  O   LEU A  46      30.634  52.839  44.479  1.00  0.00           O
ATOM    796  N   LEU A  47      29.978  52.367  42.378  1.00  0.00           N
ATOM    797  H   LEU A  47      29.249  52.024  41.769  1.00  0.00           H
ATOM    798  CA  LEU A  47      31.279  52.679  41.716  1.00  0.00           C
ATOM    799  HA  LEU A  47      32.010  52.085  42.264  1.00  0.00           H
ATOM    800  CB  LEU A  47      31.390  52.301  40.210  1.00  0.00           C
ATOM    801  HB2 LEU A  47      30.435  52.685  39.852  1.00  0.00           H
ATOM    802  HB3 LEU A  47      32.140  52.987  39.817  1.00  0.00           H
ATOM    803  CG  LEU A  47      31.603  50.856  39.918  1.00  0.00           C
ATOM    804  HG  LEU A  47      31.146  50.216  40.673  1.00  0.00           H
ATOM    805  CD1 LEU A  47      31.161  50.484  38.547  1.00  0.00           C
ATOM    806 HD11 LEU A  47      31.475  49.487  38.237  1.00  0.00           H
ATOM    807 HD12 LEU A  47      30.076  50.574  38.607  1.00  0.00           H
ATOM    808 HD13 LEU A  47      31.506  51.246  37.848  1.00  0.00           H
ATOM    809  CD2 LEU A  47      33.130  50.642  40.022  1.00  0.00           C
ATOM    810 HD21 LEU A  47      33.405  49.616  39.777  1.00  0.00           H
ATOM    811 HD22 LEU A  47      33.495  50.846  41.029  1.00  0.00           H
ATOM    812 HD23 LEU A  47      33.593  51.396  39.386  1.00  0.00           H
ATOM    813  C   LEU A  47      31.755  54.147  41.914  1.00  0.00           C
ATOM    814  O   LEU A  47      32.870  54.320  42.328  1.00  0.00           O
ATOM    815  N   VAL A  48      30.929  55.197  41.677  1.00  0.00           N
ATOM    816  H   VAL A  48      29.967  55.029  41.421  1.00  0.00           H
ATOM    817  CA  VAL A  48      31.368  56.557  41.840  1.00  0.00           C
ATOM    818  HA  VAL A  48      32.395  56.618  41.479  1.00  0.00           H
ATOM    819  CB  VAL A  48      30.467  57.591  41.183  1.00  0.00           C
ATOM    820  HB  VAL A  48      30.554  57.331  40.128  1.00  0.00           H
ATOM    821  CG1 VAL A  48      28.947  57.410  41.630  1.00  0.00           C
ATOM    822 HG11 VAL A  48      28.296  58.039  41.023  1.00  0.00           H
ATOM    823 HG12 VAL A  48      28.753  56.350  41.463  1.00  0.00           H
ATOM    824 HG13 VAL A  48      28.799  57.658  42.681  1.00  0.00           H
ATOM    825  CG2 VAL A  48      30.927  58.992  41.540  1.00  0.00           C
ATOM    826 HG21 VAL A  48      30.406  59.645  40.841  1.00  0.00           H
ATOM    827 HG22 VAL A  48      30.626  59.198  42.567  1.00  0.00           H
ATOM    828 HG23 VAL A  48      32.009  59.061  41.420  1.00  0.00           H
ATOM    829  C   VAL A  48      31.628  56.793  43.298  1.00  0.00           C
ATOM    830  O   VAL A  48      32.617  57.394  43.623  1.00  0.00           O
ATOM    831  N   LYS A  49      30.801  56.254  44.220  1.00  0.00           N
ATOM    832  H   LYS A  49      29.909  55.906  43.899  1.00  0.00           H
ATOM    833  CA  LYS A  49      31.103  56.258  45.699  1.00  0.00           C
ATOM    834  HA  LYS A  49      31.343  57.296  45.930  1.00  0.00           H
ATOM    835  CB  LYS A  49      29.967  55.685  46.540  1.00  0.00           C
ATOM    836  HB2 LYS A  49      30.299  55.608  47.575  1.00  0.00           H
ATOM    837  HB3 LYS A  49      29.681  54.680  46.229  1.00  0.00           H
ATOM    838  CG  LYS A  49      28.729  56.601  46.592  1.00  0.00           C
ATOM    839  HG2 LYS A  49      28.981  57.525  47.112  1.00  0.00           H
ATOM    840  HG3 LYS A  49      28.523  56.895  45.563  1.00  0.00           H
ATOM    841  CD  LYS A  49      27.498  56.008  47.229  1.00  0.00           C
ATOM    842  HD2 LYS A  49      27.385  55.058  46.708  1.00  0.00           H
ATOM    843  HD3 LYS A  49      26.644  56.656  47.030  1.00  0.00           H
ATOM    844  CE  LYS A  49      27.620  55.686  48.733  1.00  0.00           C
ATOM    845  HE2 LYS A  49      28.368  54.894  48.719  1.00  0.00           H
ATOM    846  HE3 LYS A  49      26.618  55.354  49.007  1.00  0.00           H
ATOM    847  NZ  LYS A  49      28.061  56.891  49.490  1.00  0.00           N
ATOM    848  HZ1 LYS A  49      28.108  56.708  50.482  1.00  0.00           H
ATOM    849  HZ2 LYS A  49      27.436  57.643  49.238  1.00  0.00           H
ATOM    850  HZ3 LYS A  49      28.976  57.202  49.194  1.00  0.00           H
ATOM    851  C   LYS A  49      32.398  55.541  46.038  1.00  0.00           C
ATOM    852  O   LYS A  49      33.015  55.865  47.055  1.00  0.00           O
ATOM    853  N   SER A  50      32.845  54.533  45.249  1.00  0.00           N
ATOM    854  H   SER A  50      32.266  54.299  44.455  1.00  0.00           H
ATOM    855  CA  SER A  50      34.197  53.784  45.387  1.00  0.00           C
ATOM    856  HA  SER A  50      34.481  53.628  46.428  1.00  0.00           H
ATOM    857  CB  SER A  50      34.020  52.420  44.830  1.00  0.00           C
ATOM    858  HB2 SER A  50      33.120  51.896  45.154  1.00  0.00           H
ATOM    859  HB3 SER A  50      33.914  52.573  43.756  1.00  0.00           H
ATOM    860  OG  SER A  50      35.202  51.661  45.024  1.00  0.00           O
ATOM    861  HG  SER A  50      34.919  50.793  45.322  1.00  0.00           H
ATOM    862  C   SER A  50      35.348  54.582  44.770  1.00  0.00           C
ATOM    863  O   SER A  50      36.396  54.638  45.422  1.00  0.00           O
ATOM    864  N   PHE A  51      35.246  55.152  43.584  1.00  0.00           N
ATOM    865  H   PHE A  51      34.406  54.984  43.050  1.00  0.00           H
ATOM    866  CA  PHE A  51      36.321  55.853  42.970  1.00  0.00           C
ATOM    867  HA  PHE A  51      37.195  55.287  43.294  1.00  0.00           H
ATOM    868  CB  PHE A  51      36.331  55.545  41.471  1.00  0.00           C
ATOM    869  HB2 PHE A  51      37.196  56.097  41.102  1.00  0.00           H
ATOM    870  HB3 PHE A  51      36.608  54.505  41.303  1.00  0.00           H
ATOM    871  CG  PHE A  51      35.121  55.997  40.654  1.00  0.00           C
ATOM    872  CD1 PHE A  51      34.751  57.341  40.536  1.00  0.00           C
ATOM    873  HD1 PHE A  51      35.205  58.154  41.083  1.00  0.00           H
ATOM    874  CE1 PHE A  51      33.715  57.723  39.686  1.00  0.00           C
ATOM    875  HE1 PHE A  51      33.447  58.766  39.595  1.00  0.00           H
ATOM    876  CZ  PHE A  51      33.064  56.757  38.907  1.00  0.00           C
ATOM    877  HZ  PHE A  51      32.273  57.112  38.264  1.00  0.00           H
ATOM    878  CE2 PHE A  51      33.359  55.406  38.982  1.00  0.00           C
ATOM    879  HE2 PHE A  51      32.783  54.698  38.404  1.00  0.00           H
ATOM    880  CD2 PHE A  51      34.395  54.987  39.935  1.00  0.00           C
ATOM    881  HD2 PHE A  51      34.514  53.921  40.063  1.00  0.00           H
ATOM    882  C   PHE A  51      36.551  57.237  43.485  1.00  0.00           C
ATOM    883  O   PHE A  51      37.737  57.587  43.578  1.00  0.00           O
ATOM    884  N   SER A  52      35.565  57.934  44.021  1.00  0.00           N
ATOM    885  H   SER A  52      34.609  57.624  43.920  1.00  0.00           H
ATOM    886  CA  SER A  52      35.776  59.153  44.846  1.00  0.00           C
ATOM    887  HA  SER A  52      36.470  59.827  44.344  1.00  0.00           H
ATOM    888  CB  SER A  52      34.405  59.922  45.006  1.00  0.00           C
ATOM    889  HB2 SER A  52      34.518  60.817  45.618  1.00  0.00           H
ATOM    890  HB3 SER A  52      33.757  59.312  45.635  1.00  0.00           H
ATOM    891  OG  SER A  52      33.723  60.064  43.700  1.00  0.00           O
ATOM    892  HG  SER A  52      33.054  59.380  43.776  1.00  0.00           H
ATOM    893  C   SER A  52      36.232  58.797  46.264  1.00  0.00           C
ATOM    894  O   SER A  52      36.934  59.670  46.775  1.00  0.00           O
ATOM    895  N   GLU A  53      35.883  57.715  46.906  1.00  0.00           N
ATOM    896  H   GLU A  53      35.241  57.014  46.566  1.00  0.00           H
ATOM    897  CA  GLU A  53      36.543  57.294  48.200  1.00  0.00           C
ATOM    898  HA  GLU A  53      36.504  58.140  48.886  1.00  0.00           H
ATOM    899  CB  GLU A  53      35.750  56.133  48.837  1.00  0.00           C
ATOM    900  HB2 GLU A  53      34.726  56.418  49.079  1.00  0.00           H
ATOM    901  HB3 GLU A  53      35.750  55.351  48.078  1.00  0.00           H
ATOM    902  CG  GLU A  53      36.328  55.688  50.197  1.00  0.00           C
ATOM    903  HG2 GLU A  53      37.414  55.604  50.169  1.00  0.00           H
ATOM    904  HG3 GLU A  53      36.016  54.648  50.290  1.00  0.00           H
ATOM    905  CD  GLU A  53      35.916  56.422  51.415  1.00  0.00           C
ATOM    906  OE1 GLU A  53      36.727  56.732  52.329  1.00  0.00           O
ATOM    907  OE2 GLU A  53      34.644  56.472  51.662  1.00  0.00           O
ATOM    908  C   GLU A  53      38.006  56.970  47.943  1.00  0.00           C
ATOM    909  O   GLU A  53      38.864  57.544  48.592  1.00  0.00           O
ATOM    910  N   SER A  54      38.325  56.156  46.943  1.00  0.00           N
ATOM    911  H   SER A  54      37.564  55.646  46.517  1.00  0.00           H
ATOM    912  CA  SER A  54      39.710  55.863  46.503  1.00  0.00           C
ATOM    913  HA  SER A  54      40.212  55.457  47.381  1.00  0.00           H
ATOM    914  CB  SER A  54      39.769  54.925  45.341  1.00  0.00           C
ATOM    915  HB2 SER A  54      39.502  55.379  44.387  1.00  0.00           H
ATOM    916  HB3 SER A  54      39.025  54.156  45.551  1.00  0.00           H
ATOM    917  OG  SER A  54      41.037  54.333  45.189  1.00  0.00           O
ATOM    918  HG  SER A  54      41.135  54.203  44.243  1.00  0.00           H
ATOM    919  C   SER A  54      40.556  57.170  46.068  1.00  0.00           C
ATOM    920  O   SER A  54      41.659  57.384  46.609  1.00  0.00           O
ATOM    921  N   GLY A  55      39.979  58.008  45.150  1.00  0.00           N
ATOM    922  H   GLY A  55      39.131  57.756  44.663  1.00  0.00           H
ATOM    923  CA  GLY A  55      40.606  59.304  44.800  1.00  0.00           C
ATOM    924  HA2 GLY A  55      41.301  59.562  45.599  1.00  0.00           H
ATOM    925  HA3 GLY A  55      39.829  60.055  44.654  1.00  0.00           H
ATOM    926  C   GLY A  55      41.492  59.305  43.548  1.00  0.00           C
ATOM    927  O   GLY A  55      42.603  59.832  43.504  1.00  0.00           O
ATOM    928  N   ILE A  56      40.952  58.598  42.597  1.00  0.00           N
ATOM    929  H   ILE A  56      40.010  58.273  42.763  1.00  0.00           H
ATOM    930  CA  ILE A  56      41.652  58.223  41.381  1.00  0.00           C
ATOM    931  HA  ILE A  56      42.669  58.614  41.402  1.00  0.00           H
ATOM    932  CB  ILE A  56      41.715  56.694  41.200  1.00  0.00           C
ATOM    933  HB  ILE A  56      42.210  56.501  40.248  1.00  0.00           H
ATOM    934  CG2 ILE A  56      42.694  56.060  42.277  1.00  0.00           C
ATOM    935 HG21 ILE A  56      42.379  56.373  43.273  1.00  0.00           H
ATOM    936 HG22 ILE A  56      43.686  56.472  42.090  1.00  0.00           H
ATOM    937 HG23 ILE A  56      42.934  54.998  42.327  1.00  0.00           H
ATOM    938  CG1 ILE A  56      40.305  56.028  41.212  1.00  0.00           C
ATOM    939 HG12 ILE A  56      39.577  56.427  40.507  1.00  0.00           H
ATOM    940 HG13 ILE A  56      39.788  56.191  42.158  1.00  0.00           H
ATOM    941  CD1 ILE A  56      40.326  54.565  40.954  1.00  0.00           C
ATOM    942 HD11 ILE A  56      40.686  54.085  41.863  1.00  0.00           H
ATOM    943 HD12 ILE A  56      39.335  54.146  40.775  1.00  0.00           H
ATOM    944 HD13 ILE A  56      41.043  54.308  40.174  1.00  0.00           H
ATOM    945  C   ILE A  56      40.867  58.779  40.136  1.00  0.00           C
ATOM    946  O   ILE A  56      39.700  59.122  40.238  1.00  0.00           O
ATOM    947  N   ASN A  57      41.581  58.954  38.979  1.00  0.00           N
ATOM    948  H   ASN A  57      42.573  59.144  38.956  1.00  0.00           H
ATOM    949  CA  ASN A  57      40.848  59.033  37.686  1.00  0.00           C
ATOM    950  HA  ASN A  57      39.960  59.650  37.825  1.00  0.00           H
ATOM    951  CB  ASN A  57      41.756  59.703  36.608  1.00  0.00           C
ATOM    952  HB2 ASN A  57      41.214  60.041  35.725  1.00  0.00           H
ATOM    953  HB3 ASN A  57      42.565  59.039  36.302  1.00  0.00           H
ATOM    954  CG  ASN A  57      42.503  60.862  37.149  1.00  0.00           C
ATOM    955  OD1 ASN A  57      43.685  61.014  37.167  1.00  0.00           O
ATOM    956  ND2 ASN A  57      41.768  61.957  37.506  1.00  0.00           N
ATOM    957 HD21 ASN A  57      40.759  61.994  37.473  1.00  0.00           H
ATOM    958 HD22 ASN A  57      42.252  62.843  37.549  1.00  0.00           H
ATOM    959  C   ASN A  57      40.378  57.633  37.257  1.00  0.00           C
ATOM    960  O   ASN A  57      41.126  56.631  37.509  1.00  0.00           O
ATOM    961  N   TYR A  58      39.183  57.695  36.725  1.00  0.00           N
ATOM    962  H   TYR A  58      38.857  58.616  36.468  1.00  0.00           H
ATOM    963  CA  TYR A  58      38.252  56.580  36.399  1.00  0.00           C
ATOM    964  HA  TYR A  58      38.766  55.620  36.448  1.00  0.00           H
ATOM    965  CB  TYR A  58      37.102  56.697  37.427  1.00  0.00           C
ATOM    966  HB2 TYR A  58      37.360  56.445  38.455  1.00  0.00           H
ATOM    967  HB3 TYR A  58      36.386  55.939  37.110  1.00  0.00           H
ATOM    968  CG  TYR A  58      36.301  57.988  37.468  1.00  0.00           C
ATOM    969  CD1 TYR A  58      36.664  58.984  38.353  1.00  0.00           C
ATOM    970  HD1 TYR A  58      37.216  58.653  39.221  1.00  0.00           H
ATOM    971  CE1 TYR A  58      36.105  60.264  38.330  1.00  0.00           C
ATOM    972  HE1 TYR A  58      36.400  60.980  39.083  1.00  0.00           H
ATOM    973  CZ  TYR A  58      35.280  60.671  37.241  1.00  0.00           C
ATOM    974  OH  TYR A  58      34.820  61.929  37.057  1.00  0.00           O
ATOM    975  HH  TYR A  58      34.972  62.312  37.924  1.00  0.00           H
ATOM    976  CE2 TYR A  58      34.938  59.665  36.317  1.00  0.00           C
ATOM    977  HE2 TYR A  58      34.363  59.920  35.439  1.00  0.00           H
ATOM    978  CD2 TYR A  58      35.491  58.362  36.419  1.00  0.00           C
ATOM    979  HD2 TYR A  58      35.345  57.580  35.688  1.00  0.00           H
ATOM    980  C   TYR A  58      37.722  56.613  34.939  1.00  0.00           C
ATOM    981  O   TYR A  58      37.567  57.677  34.354  1.00  0.00           O
ATOM    982  N   GLU A  59      37.392  55.456  34.419  1.00  0.00           N
ATOM    983  H   GLU A  59      37.683  54.648  34.950  1.00  0.00           H
ATOM    984  CA  GLU A  59      36.643  55.271  33.126  1.00  0.00           C
ATOM    985  HA  GLU A  59      36.185  56.197  32.780  1.00  0.00           H
ATOM    986  CB  GLU A  59      37.700  54.878  32.152  1.00  0.00           C
ATOM    987  HB2 GLU A  59      38.512  55.602  32.206  1.00  0.00           H
ATOM    988  HB3 GLU A  59      38.077  53.896  32.438  1.00  0.00           H
ATOM    989  CG  GLU A  59      37.205  54.836  30.704  1.00  0.00           C
ATOM    990  HG2 GLU A  59      36.463  55.614  30.526  1.00  0.00           H
ATOM    991  HG3 GLU A  59      36.607  53.933  30.580  1.00  0.00           H
ATOM    992  CD  GLU A  59      38.356  54.785  29.711  1.00  0.00           C
ATOM    993  OE1 GLU A  59      38.325  55.532  28.718  1.00  0.00           O
ATOM    994  OE2 GLU A  59      39.179  53.852  29.875  1.00  0.00           O
ATOM    995  C   GLU A  59      35.606  54.162  33.235  1.00  0.00           C
ATOM    996  O   GLU A  59      35.883  53.212  33.877  1.00  0.00           O
ATOM    997  N   ILE A  60      34.413  54.317  32.699  1.00  0.00           N
ATOM    998  H   ILE A  60      34.337  55.189  32.197  1.00  0.00           H
ATOM    999  CA  ILE A  60      33.316  53.326  32.905  1.00  0.00           C
ATOM   1000  HA  ILE A  60      33.677  52.413  33.378  1.00  0.00           H
ATOM   1001  CB  ILE A  60      32.270  53.899  33.898  1.00  0.00           C
ATOM   1002  HB  ILE A  60      31.831  54.745  33.370  1.00  0.00           H
ATOM   1003  CG2 ILE A  60      31.262  52.836  34.221  1.00  0.00           C
ATOM   1004 HG21 ILE A  60      30.641  53.143  35.063  1.00  0.00           H
ATOM   1005 HG22 ILE A  60      31.829  51.970  34.564  1.00  0.00           H
ATOM   1006 HG23 ILE A  60      30.663  52.579  33.347  1.00  0.00           H
ATOM   1007  CG1 ILE A  60      32.783  54.350  35.219  1.00  0.00           C
ATOM   1008 HG12 ILE A  60      32.074  54.270  36.042  1.00  0.00           H
ATOM   1009 HG13 ILE A  60      33.580  53.667  35.514  1.00  0.00           H
ATOM   1010  CD1 ILE A  60      33.286  55.809  35.237  1.00  0.00           C
ATOM   1011 HD11 ILE A  60      32.399  56.432  35.120  1.00  0.00           H
ATOM   1012 HD12 ILE A  60      34.007  55.971  34.435  1.00  0.00           H
ATOM   1013 HD13 ILE A  60      33.756  55.980  36.205  1.00  0.00           H
ATOM   1014  C   ILE A  60      32.717  53.012  31.556  1.00  0.00           C
ATOM   1015  O   ILE A  60      32.463  53.915  30.728  1.00  0.00           O
ATOM   1016  N   ILE A  61      32.512  51.785  31.251  1.00  0.00           N
ATOM   1017  H   ILE A  61      32.647  51.215  32.074  1.00  0.00           H
ATOM   1018  CA  ILE A  61      32.079  51.229  30.018  1.00  0.00           C
ATOM   1019  HA  ILE A  61      31.402  51.942  29.547  1.00  0.00           H
ATOM   1020  CB  ILE A  61      33.232  50.948  29.001  1.00  0.00           C
ATOM   1021  HB  ILE A  61      33.725  51.877  28.714  1.00  0.00           H
ATOM   1022  CG2 ILE A  61      34.329  49.990  29.448  1.00  0.00           C
ATOM   1023 HG21 ILE A  61      34.669  50.318  30.430  1.00  0.00           H
ATOM   1024 HG22 ILE A  61      35.224  49.805  28.854  1.00  0.00           H
ATOM   1025 HG23 ILE A  61      33.828  49.048  29.674  1.00  0.00           H
ATOM   1026  CG1 ILE A  61      32.637  50.448  27.681  1.00  0.00           C
ATOM   1027 HG12 ILE A  61      31.934  51.166  27.259  1.00  0.00           H
ATOM   1028 HG13 ILE A  61      32.152  49.503  27.925  1.00  0.00           H
ATOM   1029  CD1 ILE A  61      33.720  50.240  26.577  1.00  0.00           C
ATOM   1030 HD11 ILE A  61      34.192  49.303  26.873  1.00  0.00           H
ATOM   1031 HD12 ILE A  61      34.386  51.097  26.472  1.00  0.00           H
ATOM   1032 HD13 ILE A  61      33.366  49.934  25.593  1.00  0.00           H
ATOM   1033  C   ILE A  61      31.185  50.005  30.197  1.00  0.00           C
ATOM   1034  O   ILE A  61      31.548  49.055  30.858  1.00  0.00           O
ATOM   1035  N   ILE A  62      30.085  50.024  29.557  1.00  0.00           N
ATOM   1036  H   ILE A  62      29.941  50.878  29.036  1.00  0.00           H
ATOM   1037  CA  ILE A  62      29.239  48.839  29.309  1.00  0.00           C
ATOM   1038  HA  ILE A  62      29.400  48.180  30.163  1.00  0.00           H
ATOM   1039  CB  ILE A  62      27.676  49.102  29.465  1.00  0.00           C
ATOM   1040  HB  ILE A  62      27.207  48.120  29.526  1.00  0.00           H
ATOM   1041  CG2 ILE A  62      27.455  49.875  30.807  1.00  0.00           C
ATOM   1042 HG21 ILE A  62      28.029  49.357  31.576  1.00  0.00           H
ATOM   1043 HG22 ILE A  62      26.425  49.831  31.161  1.00  0.00           H
ATOM   1044 HG23 ILE A  62      27.571  50.958  30.820  1.00  0.00           H
ATOM   1045  CG1 ILE A  62      26.995  49.950  28.394  1.00  0.00           C
ATOM   1046 HG12 ILE A  62      27.350  50.936  28.691  1.00  0.00           H
ATOM   1047 HG13 ILE A  62      27.415  49.754  27.407  1.00  0.00           H
ATOM   1048  CD1 ILE A  62      25.462  49.841  28.270  1.00  0.00           C
ATOM   1049 HD11 ILE A  62      25.131  50.500  27.467  1.00  0.00           H
ATOM   1050 HD12 ILE A  62      25.007  50.228  29.182  1.00  0.00           H
ATOM   1051 HD13 ILE A  62      25.201  48.795  28.113  1.00  0.00           H
ATOM   1052  C   ILE A  62      29.585  48.075  28.057  1.00  0.00           C
ATOM   1053  O   ILE A  62      29.912  48.621  27.001  1.00  0.00           O
ATOM   1054  N   ILE A  63      29.323  46.781  28.210  1.00  0.00           N
ATOM   1055  H   ILE A  63      29.024  46.459  29.119  1.00  0.00           H
ATOM   1056  CA  ILE A  63      29.429  45.885  27.089  1.00  0.00           C
ATOM   1057  HA  ILE A  63      29.563  46.352  26.113  1.00  0.00           H
ATOM   1058  CB  ILE A  63      30.651  44.849  27.193  1.00  0.00           C
ATOM   1059  HB  ILE A  63      30.576  44.352  28.161  1.00  0.00           H
ATOM   1060  CG2 ILE A  63      30.621  43.751  26.154  1.00  0.00           C
ATOM   1061 HG21 ILE A  63      31.261  42.913  26.430  1.00  0.00           H
ATOM   1062 HG22 ILE A  63      30.986  44.133  25.201  1.00  0.00           H
ATOM   1063 HG23 ILE A  63      29.599  43.415  25.980  1.00  0.00           H
ATOM   1064  CG1 ILE A  63      31.989  45.666  27.099  1.00  0.00           C
ATOM   1065 HG12 ILE A  63      31.786  46.690  26.784  1.00  0.00           H
ATOM   1066 HG13 ILE A  63      32.612  45.299  26.284  1.00  0.00           H
ATOM   1067  CD1 ILE A  63      32.875  45.530  28.381  1.00  0.00           C
ATOM   1068 HD11 ILE A  63      33.128  44.475  28.494  1.00  0.00           H
ATOM   1069 HD12 ILE A  63      33.832  46.044  28.291  1.00  0.00           H
ATOM   1070 HD13 ILE A  63      32.303  45.882  29.239  1.00  0.00           H
ATOM   1071  C   ILE A  63      28.105  45.134  26.985  1.00  0.00           C
ATOM   1072  O   ILE A  63      27.761  44.266  27.825  1.00  0.00           O
ATOM   1073  N   ASP A  64      27.292  45.521  26.037  1.00  0.00           N
ATOM   1074  H   ASP A  64      27.703  46.165  25.377  1.00  0.00           H
ATOM   1075  CA  ASP A  64      25.856  45.085  25.841  1.00  0.00           C
ATOM   1076  HA  ASP A  64      25.497  44.253  26.447  1.00  0.00           H
ATOM   1077  CB  ASP A  64      24.919  46.289  26.221  1.00  0.00           C
ATOM   1078  HB2 ASP A  64      25.371  47.239  25.935  1.00  0.00           H
ATOM   1079  HB3 ASP A  64      24.774  46.279  27.301  1.00  0.00           H
ATOM   1080  CG  ASP A  64      23.549  46.171  25.573  1.00  0.00           C
ATOM   1081  OD1 ASP A  64      23.142  47.060  24.801  1.00  0.00           O
ATOM   1082  OD2 ASP A  64      22.801  45.201  25.902  1.00  0.00           O
ATOM   1083  C   ASP A  64      25.707  44.632  24.382  1.00  0.00           C
ATOM   1084  O   ASP A  64      25.708  45.515  23.483  1.00  0.00           O
ATOM   1085  N   ASP A  65      25.371  43.408  24.137  1.00  0.00           N
ATOM   1086  H   ASP A  65      25.576  42.652  24.776  1.00  0.00           H
ATOM   1087  CA  ASP A  65      25.000  43.018  22.752  1.00  0.00           C
ATOM   1088  HA  ASP A  65      25.695  43.512  22.073  1.00  0.00           H
ATOM   1089  CB  ASP A  65      25.314  41.505  22.464  1.00  0.00           C
ATOM   1090  HB2 ASP A  65      25.290  41.424  21.377  1.00  0.00           H
ATOM   1091  HB3 ASP A  65      24.435  41.031  22.901  1.00  0.00           H
ATOM   1092  CG  ASP A  65      26.739  41.031  22.980  1.00  0.00           C
ATOM   1093  OD1 ASP A  65      27.471  41.935  23.402  1.00  0.00           O
ATOM   1094  OD2 ASP A  65      27.033  39.840  23.102  1.00  0.00           O
ATOM   1095  C   ASP A  65      23.538  43.336  22.238  1.00  0.00           C
ATOM   1096  O   ASP A  65      23.005  42.683  21.333  1.00  0.00           O
ATOM   1097  N   GLY A  66      22.886  44.381  22.796  1.00  0.00           N
ATOM   1098  H   GLY A  66      23.303  44.953  23.516  1.00  0.00           H
ATOM   1099  CA  GLY A  66      21.613  45.054  22.360  1.00  0.00           C
ATOM   1100  HA2 GLY A  66      21.394  44.973  21.296  1.00  0.00           H
ATOM   1101  HA3 GLY A  66      21.741  46.092  22.666  1.00  0.00           H
ATOM   1102  C   GLY A  66      20.393  44.453  23.097  1.00  0.00           C
ATOM   1103  O   GLY A  66      19.405  44.220  22.380  1.00  0.00           O
ATOM   1104  N   SER A  67      20.421  44.258  24.418  1.00  0.00           N
ATOM   1105  H   SER A  67      21.307  44.461  24.859  1.00  0.00           H
ATOM   1106  CA  SER A  67      19.538  43.418  25.302  1.00  0.00           C
ATOM   1107  HA  SER A  67      19.771  42.391  25.021  1.00  0.00           H
ATOM   1108  CB  SER A  67      20.021  43.560  26.775  1.00  0.00           C
ATOM   1109  HB2 SER A  67      19.273  43.057  27.387  1.00  0.00           H
ATOM   1110  HB3 SER A  67      19.878  44.593  27.093  1.00  0.00           H
ATOM   1111  OG  SER A  67      21.348  43.180  26.949  1.00  0.00           O
ATOM   1112  HG  SER A  67      21.860  43.875  26.529  1.00  0.00           H
ATOM   1113  C   SER A  67      18.036  43.760  25.129  1.00  0.00           C
ATOM   1114  O   SER A  67      17.613  44.944  25.258  1.00  0.00           O
ATOM   1115  N   PRO A  68      17.217  42.790  24.730  1.00  0.00           N
ATOM   1116  CD  PRO A  68      17.562  41.416  24.384  1.00  0.00           C
ATOM   1117  HD2 PRO A  68      18.525  41.349  23.878  1.00  0.00           H
ATOM   1118  HD3 PRO A  68      17.478  40.847  25.310  1.00  0.00           H
ATOM   1119  CG  PRO A  68      16.520  40.920  23.410  1.00  0.00           C
ATOM   1120  HG2 PRO A  68      16.253  39.869  23.524  1.00  0.00           H
ATOM   1121  HG3 PRO A  68      16.744  41.279  22.405  1.00  0.00           H
ATOM   1122  CB  PRO A  68      15.278  41.746  23.890  1.00  0.00           C
ATOM   1123  HB2 PRO A  68      14.596  42.003  23.079  1.00  0.00           H
ATOM   1124  HB3 PRO A  68      14.667  41.208  24.614  1.00  0.00           H
ATOM   1125  CA  PRO A  68      15.812  43.012  24.433  1.00  0.00           C
ATOM   1126  HA  PRO A  68      15.816  43.779  23.658  1.00  0.00           H
ATOM   1127  C   PRO A  68      14.987  43.492  25.708  1.00  0.00           C
ATOM   1128  O   PRO A  68      14.019  44.247  25.573  1.00  0.00           O
ATOM   1129  N   ASP A  69      15.403  43.091  26.870  1.00  0.00           N
ATOM   1130  H   ASP A  69      16.151  42.414  26.905  1.00  0.00           H
ATOM   1131  CA  ASP A  69      14.898  43.553  28.168  1.00  0.00           C
ATOM   1132  HA  ASP A  69      13.815  43.536  28.285  1.00  0.00           H
ATOM   1133  CB  ASP A  69      15.381  42.506  29.223  1.00  0.00           C
ATOM   1134  HB2 ASP A  69      16.445  42.709  29.345  1.00  0.00           H
ATOM   1135  HB3 ASP A  69      15.256  41.490  28.849  1.00  0.00           H
ATOM   1136  CG  ASP A  69      14.519  42.502  30.596  1.00  0.00           C
ATOM   1137  OD1 ASP A  69      13.435  43.098  30.518  1.00  0.00           O
ATOM   1138  OD2 ASP A  69      14.894  41.892  31.651  1.00  0.00           O
ATOM   1139  C   ASP A  69      15.264  45.060  28.558  1.00  0.00           C
ATOM   1140  O   ASP A  69      14.631  45.748  29.379  1.00  0.00           O
ATOM   1141  N   GLY A  70      16.246  45.610  27.879  1.00  0.00           N
ATOM   1142  H   GLY A  70      16.606  45.120  27.072  1.00  0.00           H
ATOM   1143  CA  GLY A  70      16.743  46.965  28.167  1.00  0.00           C
ATOM   1144  HA2 GLY A  70      16.655  47.301  29.200  1.00  0.00           H
ATOM   1145  HA3 GLY A  70      16.086  47.663  27.650  1.00  0.00           H
ATOM   1146  C   GLY A  70      18.215  47.275  27.667  1.00  0.00           C
ATOM   1147  O   GLY A  70      19.075  46.515  28.000  1.00  0.00           O
ATOM   1148  N   THR A  71      18.384  48.278  26.835  1.00  0.00           N
ATOM   1149  H   THR A  71      17.612  48.868  26.558  1.00  0.00           H
ATOM   1150  CA  THR A  71      19.617  48.515  26.056  1.00  0.00           C
ATOM   1151  HA  THR A  71      20.404  48.082  26.673  1.00  0.00           H
ATOM   1152  CB  THR A  71      19.576  47.663  24.818  1.00  0.00           C
ATOM   1153  HB  THR A  71      19.655  46.621  25.124  1.00  0.00           H
ATOM   1154  CG2 THR A  71      18.262  47.877  23.966  1.00  0.00           C
ATOM   1155 HG21 THR A  71      17.462  47.246  24.353  1.00  0.00           H
ATOM   1156 HG22 THR A  71      17.827  48.875  24.001  1.00  0.00           H
ATOM   1157 HG23 THR A  71      18.517  47.543  22.960  1.00  0.00           H
ATOM   1158  OG1 THR A  71      20.694  47.775  23.986  1.00  0.00           O
ATOM   1159  HG1 THR A  71      21.448  47.395  24.444  1.00  0.00           H
ATOM   1160  C   THR A  71      19.958  50.004  25.853  1.00  0.00           C
ATOM   1161  O   THR A  71      19.182  50.685  25.218  1.00  0.00           O
ATOM   1162  N   ARG A  72      21.115  50.431  26.363  1.00  0.00           N
ATOM   1163  H   ARG A  72      21.573  49.709  26.899  1.00  0.00           H
ATOM   1164  CA  ARG A  72      21.877  51.658  26.218  1.00  0.00           C
ATOM   1165  HA  ARG A  72      22.727  51.705  26.899  1.00  0.00           H
ATOM   1166  CB  ARG A  72      22.576  51.785  24.836  1.00  0.00           C
ATOM   1167  HB2 ARG A  72      21.782  51.695  24.094  1.00  0.00           H
ATOM   1168  HB3 ARG A  72      23.073  52.738  24.654  1.00  0.00           H
ATOM   1169  CG  ARG A  72      23.496  50.535  24.510  1.00  0.00           C
ATOM   1170  HG2 ARG A  72      23.098  49.651  25.008  1.00  0.00           H
ATOM   1171  HG3 ARG A  72      24.440  50.659  25.041  1.00  0.00           H
ATOM   1172  CD  ARG A  72      23.755  50.255  23.012  1.00  0.00           C
ATOM   1173  HD2 ARG A  72      24.520  50.926  22.622  1.00  0.00           H
ATOM   1174  HD3 ARG A  72      22.810  50.454  22.505  1.00  0.00           H
ATOM   1175  NE  ARG A  72      24.210  48.893  22.804  1.00  0.00           N
ATOM   1176  HE  ARG A  72      24.264  48.275  23.601  1.00  0.00           H
ATOM   1177  CZ  ARG A  72      24.494  48.364  21.628  1.00  0.00           C
ATOM   1178  NH1 ARG A  72      24.509  49.168  20.535  1.00  0.00           N
ATOM   1179 HH11 ARG A  72      24.212  50.133  20.512  1.00  0.00           H
ATOM   1180 HH12 ARG A  72      24.499  48.758  19.612  1.00  0.00           H
ATOM   1181  NH2 ARG A  72      24.800  47.160  21.411  1.00  0.00           N
ATOM   1182 HH21 ARG A  72      24.971  46.572  22.214  1.00  0.00           H
ATOM   1183 HH22 ARG A  72      25.085  46.801  20.511  1.00  0.00           H
ATOM   1184  C   ARG A  72      21.152  52.981  26.649  1.00  0.00           C
ATOM   1185  O   ARG A  72      21.699  53.994  27.084  1.00  0.00           O
ATOM   1186  N   ASP A  73      19.793  52.964  26.684  1.00  0.00           N
ATOM   1187  H   ASP A  73      19.342  52.132  26.332  1.00  0.00           H
ATOM   1188  CA  ASP A  73      18.948  54.149  27.108  1.00  0.00           C
ATOM   1189  HA  ASP A  73      19.438  54.887  26.473  1.00  0.00           H
ATOM   1190  CB  ASP A  73      17.562  53.716  26.832  1.00  0.00           C
ATOM   1191  HB2 ASP A  73      17.254  52.853  27.422  1.00  0.00           H
ATOM   1192  HB3 ASP A  73      17.533  53.452  25.775  1.00  0.00           H
ATOM   1193  CG  ASP A  73      16.410  54.682  27.058  1.00  0.00           C
ATOM   1194  OD1 ASP A  73      16.601  55.916  26.815  1.00  0.00           O
ATOM   1195  OD2 ASP A  73      15.400  54.234  27.582  1.00  0.00           O
ATOM   1196  C   ASP A  73      19.161  54.594  28.528  1.00  0.00           C
ATOM   1197  O   ASP A  73      18.925  55.759  28.901  1.00  0.00           O
ATOM   1198  N   VAL A  74      19.670  53.688  29.326  1.00  0.00           N
ATOM   1199  H   VAL A  74      20.039  52.807  28.996  1.00  0.00           H
ATOM   1200  CA  VAL A  74      20.072  53.972  30.702  1.00  0.00           C
ATOM   1201  HA  VAL A  74      19.221  54.427  31.210  1.00  0.00           H
ATOM   1202  CB  VAL A  74      20.201  52.675  31.513  1.00  0.00           C
ATOM   1203  HB  VAL A  74      19.299  52.102  31.299  1.00  0.00           H
ATOM   1204  CG1 VAL A  74      21.453  51.815  31.105  1.00  0.00           C
ATOM   1205 HG11 VAL A  74      21.415  51.531  30.053  1.00  0.00           H
ATOM   1206 HG12 VAL A  74      21.600  50.856  31.602  1.00  0.00           H
ATOM   1207 HG13 VAL A  74      22.372  52.399  31.160  1.00  0.00           H
ATOM   1208  CG2 VAL A  74      20.189  53.022  33.011  1.00  0.00           C
ATOM   1209 HG21 VAL A  74      19.855  52.130  33.541  1.00  0.00           H
ATOM   1210 HG22 VAL A  74      21.165  53.369  33.350  1.00  0.00           H
ATOM   1211 HG23 VAL A  74      19.456  53.790  33.256  1.00  0.00           H
ATOM   1212  C   VAL A  74      21.292  54.979  30.751  1.00  0.00           C
ATOM   1213  O   VAL A  74      21.489  55.754  31.750  1.00  0.00           O
ATOM   1214  N   ALA A  75      22.136  54.935  29.750  1.00  0.00           N
ATOM   1215  H   ALA A  75      21.951  54.331  28.962  1.00  0.00           H
ATOM   1216  CA  ALA A  75      23.233  55.898  29.568  1.00  0.00           C
ATOM   1217  HA  ALA A  75      23.925  55.789  30.403  1.00  0.00           H
ATOM   1218  CB  ALA A  75      24.095  55.710  28.289  1.00  0.00           C
ATOM   1219  HB1 ALA A  75      25.016  56.272  28.141  1.00  0.00           H
ATOM   1220  HB2 ALA A  75      23.580  55.999  27.373  1.00  0.00           H
ATOM   1221  HB3 ALA A  75      24.458  54.687  28.185  1.00  0.00           H
ATOM   1222  C   ALA A  75      22.682  57.372  29.538  1.00  0.00           C
ATOM   1223  O   ALA A  75      23.319  58.298  30.044  1.00  0.00           O
ATOM   1224  N   GLU A  76      21.406  57.559  29.125  1.00  0.00           N
ATOM   1225  H   GLU A  76      20.819  56.943  28.579  1.00  0.00           H
ATOM   1226  CA  GLU A  76      20.873  58.904  29.179  1.00  0.00           C
ATOM   1227  HA  GLU A  76      21.603  59.651  28.867  1.00  0.00           H
ATOM   1228  CB  GLU A  76      19.629  58.961  28.221  1.00  0.00           C
ATOM   1229  HB2 GLU A  76      18.746  58.539  28.701  1.00  0.00           H
ATOM   1230  HB3 GLU A  76      19.424  60.002  27.971  1.00  0.00           H
ATOM   1231  CG  GLU A  76      19.799  58.280  26.887  1.00  0.00           C
ATOM   1232  HG2 GLU A  76      18.977  58.660  26.280  1.00  0.00           H
ATOM   1233  HG3 GLU A  76      19.724  57.193  26.929  1.00  0.00           H
ATOM   1234  CD  GLU A  76      21.107  58.726  26.201  1.00  0.00           C
ATOM   1235  OE1 GLU A  76      21.357  59.928  26.094  1.00  0.00           O
ATOM   1236  OE2 GLU A  76      21.981  57.856  25.966  1.00  0.00           O
ATOM   1237  C   GLU A  76      20.422  59.216  30.579  1.00  0.00           C
ATOM   1238  O   GLU A  76      20.604  60.321  31.107  1.00  0.00           O
ATOM   1239  N   GLN A  77      19.778  58.242  31.282  1.00  0.00           N
ATOM   1240  H   GLN A  77      19.782  57.316  30.879  1.00  0.00           H
ATOM   1241  CA  GLN A  77      19.100  58.339  32.573  1.00  0.00           C
ATOM   1242  HA  GLN A  77      18.387  59.159  32.649  1.00  0.00           H
ATOM   1243  CB  GLN A  77      18.347  57.014  32.723  1.00  0.00           C
ATOM   1244  HB2 GLN A  77      19.049  56.183  32.788  1.00  0.00           H
ATOM   1245  HB3 GLN A  77      17.643  56.991  31.891  1.00  0.00           H
ATOM   1246  CG  GLN A  77      17.424  56.879  33.981  1.00  0.00           C
ATOM   1247  HG2 GLN A  77      17.958  57.171  34.885  1.00  0.00           H
ATOM   1248  HG3 GLN A  77      17.085  55.851  34.109  1.00  0.00           H
ATOM   1249  CD  GLN A  77      16.122  57.773  33.940  1.00  0.00           C
ATOM   1250  OE1 GLN A  77      16.055  58.815  34.553  1.00  0.00           O
ATOM   1251  NE2 GLN A  77      15.050  57.385  33.313  1.00  0.00           N
ATOM   1252 HE21 GLN A  77      15.070  56.514  32.802  1.00  0.00           H
ATOM   1253 HE22 GLN A  77      14.328  58.090  33.346  1.00  0.00           H
ATOM   1254  C   GLN A  77      20.122  58.532  33.691  1.00  0.00           C
ATOM   1255  O   GLN A  77      19.922  59.264  34.583  1.00  0.00           O
ATOM   1256  N   LEU A  78      21.300  58.045  33.464  1.00  0.00           N
ATOM   1257  H   LEU A  78      21.422  57.504  32.620  1.00  0.00           H
ATOM   1258  CA  LEU A  78      22.565  58.294  34.182  1.00  0.00           C
ATOM   1259  HA  LEU A  78      22.327  58.303  35.246  1.00  0.00           H
ATOM   1260  CB  LEU A  78      23.659  57.249  33.934  1.00  0.00           C
ATOM   1261  HB2 LEU A  78      23.760  57.126  32.856  1.00  0.00           H
ATOM   1262  HB3 LEU A  78      24.670  57.562  34.197  1.00  0.00           H
ATOM   1263  CG  LEU A  78      23.345  55.993  34.748  1.00  0.00           C
ATOM   1264  HG  LEU A  78      22.309  55.682  34.613  1.00  0.00           H
ATOM   1265  CD1 LEU A  78      24.251  54.868  34.282  1.00  0.00           C
ATOM   1266 HD11 LEU A  78      23.881  54.618  33.288  1.00  0.00           H
ATOM   1267 HD12 LEU A  78      24.259  54.050  35.002  1.00  0.00           H
ATOM   1268 HD13 LEU A  78      25.241  55.301  34.140  1.00  0.00           H
ATOM   1269  CD2 LEU A  78      23.616  56.175  36.304  1.00  0.00           C
ATOM   1270 HD21 LEU A  78      23.347  55.295  36.888  1.00  0.00           H
ATOM   1271 HD22 LEU A  78      24.664  56.414  36.487  1.00  0.00           H
ATOM   1272 HD23 LEU A  78      23.020  57.044  36.585  1.00  0.00           H
ATOM   1273  C   LEU A  78      23.012  59.705  33.786  1.00  0.00           C
ATOM   1274  O   LEU A  78      22.997  60.612  34.628  1.00  0.00           O
ATOM   1275  N   GLU A  79      23.593  59.952  32.626  1.00  0.00           N
ATOM   1276  H   GLU A  79      23.862  59.142  32.086  1.00  0.00           H
ATOM   1277  CA  GLU A  79      24.188  61.243  32.321  1.00  0.00           C
ATOM   1278  HA  GLU A  79      25.126  61.340  32.868  1.00  0.00           H
ATOM   1279  CB  GLU A  79      24.567  61.001  30.875  1.00  0.00           C
ATOM   1280  HB2 GLU A  79      25.033  60.015  30.859  1.00  0.00           H
ATOM   1281  HB3 GLU A  79      23.794  60.819  30.128  1.00  0.00           H
ATOM   1282  CG  GLU A  79      25.390  62.041  30.166  1.00  0.00           C
ATOM   1283  HG2 GLU A  79      25.695  61.566  29.234  1.00  0.00           H
ATOM   1284  HG3 GLU A  79      26.259  62.127  30.819  1.00  0.00           H
ATOM   1285  CD  GLU A  79      24.734  63.308  29.687  1.00  0.00           C
ATOM   1286  OE1 GLU A  79      25.428  64.321  29.338  1.00  0.00           O
ATOM   1287  OE2 GLU A  79      23.523  63.434  29.587  1.00  0.00           O
ATOM   1288  C   GLU A  79      23.391  62.541  32.636  1.00  0.00           C
ATOM   1289  O   GLU A  79      23.960  63.622  32.692  1.00  0.00           O
ATOM   1290  N   LYS A  80      22.061  62.522  32.708  1.00  0.00           N
ATOM   1291  H   LYS A  80      21.587  61.632  32.653  1.00  0.00           H
ATOM   1292  CA  LYS A  80      21.328  63.765  32.989  1.00  0.00           C
ATOM   1293  HA  LYS A  80      21.810  64.537  32.389  1.00  0.00           H
ATOM   1294  CB  LYS A  80      19.944  63.507  32.376  1.00  0.00           C
ATOM   1295  HB2 LYS A  80      19.377  64.436  32.436  1.00  0.00           H
ATOM   1296  HB3 LYS A  80      20.141  63.298  31.325  1.00  0.00           H
ATOM   1297  CG  LYS A  80      19.078  62.369  33.147  1.00  0.00           C
ATOM   1298  HG2 LYS A  80      19.637  61.435  33.094  1.00  0.00           H
ATOM   1299  HG3 LYS A  80      18.945  62.675  34.185  1.00  0.00           H
ATOM   1300  CD  LYS A  80      17.632  62.170  32.594  1.00  0.00           C
ATOM   1301  HD2 LYS A  80      17.104  63.104  32.784  1.00  0.00           H
ATOM   1302  HD3 LYS A  80      17.100  61.409  33.166  1.00  0.00           H
ATOM   1303  CE  LYS A  80      17.641  61.729  31.120  1.00  0.00           C
ATOM   1304  HE2 LYS A  80      18.306  62.378  30.551  1.00  0.00           H
ATOM   1305  HE3 LYS A  80      18.069  60.730  31.212  1.00  0.00           H
ATOM   1306  NZ  LYS A  80      16.258  61.590  30.545  1.00  0.00           N
ATOM   1307  HZ1 LYS A  80      15.906  60.666  30.751  1.00  0.00           H
ATOM   1308  HZ2 LYS A  80      16.256  61.895  29.583  1.00  0.00           H
ATOM   1309  HZ3 LYS A  80      15.686  62.245  31.059  1.00  0.00           H
ATOM   1310  C   LYS A  80      21.316  64.088  34.416  1.00  0.00           C
ATOM   1311  O   LYS A  80      20.673  65.082  34.771  1.00  0.00           O
ATOM   1312  N   ILE A  81      21.972  63.264  35.316  1.00  0.00           N
ATOM   1313  H   ILE A  81      22.328  62.394  34.949  1.00  0.00           H
ATOM   1314  CA  ILE A  81      22.073  63.510  36.782  1.00  0.00           C
ATOM   1315  HA  ILE A  81      22.206  64.572  36.989  1.00  0.00           H
ATOM   1316  CB  ILE A  81      20.743  63.037  37.481  1.00  0.00           C
ATOM   1317  HB  ILE A  81      19.879  63.437  36.950  1.00  0.00           H
ATOM   1318  CG2 ILE A  81      20.535  61.514  37.497  1.00  0.00           C
ATOM   1319 HG21 ILE A  81      20.511  61.017  36.527  1.00  0.00           H
ATOM   1320 HG22 ILE A  81      21.292  60.930  38.022  1.00  0.00           H
ATOM   1321 HG23 ILE A  81      19.531  61.542  37.920  1.00  0.00           H
ATOM   1322  CG1 ILE A  81      20.713  63.559  38.968  1.00  0.00           C
ATOM   1323 HG12 ILE A  81      21.727  63.890  39.192  1.00  0.00           H
ATOM   1324 HG13 ILE A  81      20.535  62.702  39.617  1.00  0.00           H
ATOM   1325  CD1 ILE A  81      19.871  64.720  39.413  1.00  0.00           C
ATOM   1326 HD11 ILE A  81      18.807  64.484  39.456  1.00  0.00           H
ATOM   1327 HD12 ILE A  81      20.048  65.552  38.731  1.00  0.00           H
ATOM   1328 HD13 ILE A  81      20.217  64.968  40.416  1.00  0.00           H
ATOM   1329  C   ILE A  81      23.300  62.919  37.452  1.00  0.00           C
ATOM   1330  O   ILE A  81      23.760  63.517  38.395  1.00  0.00           O
ATOM   1331  N   TYR A  82      23.850  61.816  36.993  1.00  0.00           N
ATOM   1332  H   TYR A  82      23.336  61.397  36.232  1.00  0.00           H
ATOM   1333  CA  TYR A  82      25.050  61.167  37.515  1.00  0.00           C
ATOM   1334  HA  TYR A  82      24.992  61.423  38.573  1.00  0.00           H
ATOM   1335  CB  TYR A  82      24.970  59.612  37.283  1.00  0.00           C
ATOM   1336  HB2 TYR A  82      24.254  59.498  36.469  1.00  0.00           H
ATOM   1337  HB3 TYR A  82      24.581  59.088  38.157  1.00  0.00           H
ATOM   1338  CG  TYR A  82      26.243  58.890  36.894  1.00  0.00           C
ATOM   1339  CD1 TYR A  82      26.915  58.263  37.960  1.00  0.00           C
ATOM   1340  HD1 TYR A  82      26.549  58.333  38.974  1.00  0.00           H
ATOM   1341  CE1 TYR A  82      28.188  57.710  37.673  1.00  0.00           C
ATOM   1342  HE1 TYR A  82      28.685  57.128  38.435  1.00  0.00           H
ATOM   1343  CZ  TYR A  82      28.720  57.737  36.351  1.00  0.00           C
ATOM   1344  OH  TYR A  82      29.958  57.239  36.062  1.00  0.00           O
ATOM   1345  HH  TYR A  82      30.333  57.624  35.266  1.00  0.00           H
ATOM   1346  CE2 TYR A  82      27.997  58.382  35.345  1.00  0.00           C
ATOM   1347  HE2 TYR A  82      28.457  58.444  34.370  1.00  0.00           H
ATOM   1348  CD2 TYR A  82      26.709  58.862  35.580  1.00  0.00           C
ATOM   1349  HD2 TYR A  82      26.164  59.289  34.750  1.00  0.00           H
ATOM   1350  C   TYR A  82      26.371  61.741  36.948  1.00  0.00           C
ATOM   1351  O   TYR A  82      26.490  62.113  35.757  1.00  0.00           O
ATOM   1352  N   GLY A  83      27.378  61.709  37.792  1.00  0.00           N
ATOM   1353  H   GLY A  83      27.199  61.403  38.737  1.00  0.00           H
ATOM   1354  CA  GLY A  83      28.675  62.214  37.400  1.00  0.00           C
ATOM   1355  HA2 GLY A  83      29.041  61.465  36.698  1.00  0.00           H
ATOM   1356  HA3 GLY A  83      29.331  62.133  38.266  1.00  0.00           H
ATOM   1357  C   GLY A  83      28.685  63.564  36.664  1.00  0.00           C
ATOM   1358  O   GLY A  83      27.922  64.476  36.932  1.00  0.00           O
ATOM   1359  N   SER A  84      29.498  63.521  35.648  1.00  0.00           N
ATOM   1360  H   SER A  84      30.244  62.860  35.486  1.00  0.00           H
ATOM   1361  CA  SER A  84      29.499  64.571  34.570  1.00  0.00           C
ATOM   1362  HA  SER A  84      28.536  65.076  34.495  1.00  0.00           H
ATOM   1363  CB  SER A  84      30.413  65.703  35.102  1.00  0.00           C
ATOM   1364  HB2 SER A  84      31.391  65.224  35.066  1.00  0.00           H
ATOM   1365  HB3 SER A  84      30.181  66.121  36.082  1.00  0.00           H
ATOM   1366  OG  SER A  84      30.409  66.762  34.194  1.00  0.00           O
ATOM   1367  HG  SER A  84      29.537  66.939  33.832  1.00  0.00           H
ATOM   1368  C   SER A  84      29.963  64.101  33.146  1.00  0.00           C
ATOM   1369  O   SER A  84      29.323  64.499  32.133  1.00  0.00           O
ATOM   1370  N   ASP A  85      30.882  63.131  33.041  1.00  0.00           N
ATOM   1371  H   ASP A  85      31.333  62.703  33.837  1.00  0.00           H
ATOM   1372  CA  ASP A  85      31.285  62.608  31.692  1.00  0.00           C
ATOM   1373  HA  ASP A  85      30.902  63.248  30.898  1.00  0.00           H
ATOM   1374  CB  ASP A  85      32.839  62.501  31.641  1.00  0.00           C
ATOM   1375  HB2 ASP A  85      33.057  61.732  32.382  1.00  0.00           H
ATOM   1376  HB3 ASP A  85      33.354  63.436  31.861  1.00  0.00           H
ATOM   1377  CG  ASP A  85      33.377  61.870  30.328  1.00  0.00           C
ATOM   1378  OD1 ASP A  85      34.626  61.479  30.375  1.00  0.00           O
ATOM   1379  OD2 ASP A  85      32.814  61.907  29.201  1.00  0.00           O
ATOM   1380  C   ASP A  85      30.604  61.281  31.348  1.00  0.00           C
ATOM   1381  O   ASP A  85      30.635  60.364  32.151  1.00  0.00           O
ATOM   1382  N   ARG A  86      29.947  61.209  30.146  1.00  0.00           N
ATOM   1383  H   ARG A  86      30.011  62.016  29.542  1.00  0.00           H
ATOM   1384  CA  ARG A  86      29.163  60.101  29.622  1.00  0.00           C
ATOM   1385  HA  ARG A  86      28.231  60.107  30.187  1.00  0.00           H
ATOM   1386  CB  ARG A  86      28.665  60.409  28.122  1.00  0.00           C
ATOM   1387  HB2 ARG A  86      28.011  61.272  28.248  1.00  0.00           H
ATOM   1388  HB3 ARG A  86      29.522  60.694  27.513  1.00  0.00           H
ATOM   1389  CG  ARG A  86      27.915  59.261  27.471  1.00  0.00           C
ATOM   1390  HG2 ARG A  86      27.105  58.826  28.057  1.00  0.00           H
ATOM   1391  HG3 ARG A  86      28.651  58.533  27.130  1.00  0.00           H
ATOM   1392  CD  ARG A  86      27.332  59.901  26.137  1.00  0.00           C
ATOM   1393  HD2 ARG A  86      28.064  60.492  25.587  1.00  0.00           H
ATOM   1394  HD3 ARG A  86      27.050  59.073  25.486  1.00  0.00           H
ATOM   1395  NE  ARG A  86      26.052  60.596  26.290  1.00  0.00           N
ATOM   1396  HE  ARG A  86      26.172  61.598  26.233  1.00  0.00           H
ATOM   1397  CZ  ARG A  86      24.795  60.145  26.379  1.00  0.00           C
ATOM   1398  NH1 ARG A  86      24.515  58.877  26.074  1.00  0.00           N
ATOM   1399 HH11 ARG A  86      25.120  58.275  25.534  1.00  0.00           H
ATOM   1400 HH12 ARG A  86      23.555  58.573  26.150  1.00  0.00           H
ATOM   1401  NH2 ARG A  86      23.882  60.912  26.784  1.00  0.00           N
ATOM   1402 HH21 ARG A  86      23.985  61.914  26.716  1.00  0.00           H
ATOM   1403 HH22 ARG A  86      22.909  60.655  26.690  1.00  0.00           H
ATOM   1404  C   ARG A  86      29.712  58.684  29.787  1.00  0.00           C
ATOM   1405  O   ARG A  86      30.890  58.519  29.478  1.00  0.00           O
ATOM   1406  N   ILE A  87      28.972  57.736  30.360  1.00  0.00           N
ATOM   1407  H   ILE A  87      28.070  57.996  30.732  1.00  0.00           H
ATOM   1408  CA  ILE A  87      29.336  56.312  30.399  1.00  0.00           C
ATOM   1409  HA  ILE A  87      30.314  56.225  30.873  1.00  0.00           H
ATOM   1410  CB  ILE A  87      28.349  55.508  31.229  1.00  0.00           C
ATOM   1411  HB  ILE A  87      28.405  55.989  32.205  1.00  0.00           H
ATOM   1412  CG2 ILE A  87      26.851  55.660  30.730  1.00  0.00           C
ATOM   1413 HG21 ILE A  87      26.236  55.002  31.344  1.00  0.00           H
ATOM   1414 HG22 ILE A  87      26.719  55.493  29.661  1.00  0.00           H
ATOM   1415 HG23 ILE A  87      26.518  56.685  30.894  1.00  0.00           H
ATOM   1416  CG1 ILE A  87      28.688  54.005  31.348  1.00  0.00           C
ATOM   1417 HG12 ILE A  87      29.770  53.874  31.332  1.00  0.00           H
ATOM   1418 HG13 ILE A  87      28.390  53.452  30.458  1.00  0.00           H
ATOM   1419  CD1 ILE A  87      28.138  53.214  32.492  1.00  0.00           C
ATOM   1420 HD11 ILE A  87      27.084  53.040  32.278  1.00  0.00           H
ATOM   1421 HD12 ILE A  87      28.225  53.762  33.431  1.00  0.00           H
ATOM   1422 HD13 ILE A  87      28.633  52.243  32.475  1.00  0.00           H
ATOM   1423  C   ILE A  87      29.450  55.819  28.958  1.00  0.00           C
ATOM   1424  O   ILE A  87      28.502  56.076  28.153  1.00  0.00           O
ATOM   1425  N   LEU A  88      30.453  55.035  28.665  1.00  0.00           N
ATOM   1426  H   LEU A  88      30.878  54.603  29.473  1.00  0.00           H
ATOM   1427  CA  LEU A  88      30.836  54.538  27.349  1.00  0.00           C
ATOM   1428  HA  LEU A  88      30.541  55.300  26.628  1.00  0.00           H
ATOM   1429  CB  LEU A  88      32.308  54.190  27.465  1.00  0.00           C
ATOM   1430  HB2 LEU A  88      32.409  53.397  28.205  1.00  0.00           H
ATOM   1431  HB3 LEU A  88      32.613  53.704  26.538  1.00  0.00           H
ATOM   1432  CG  LEU A  88      33.265  55.307  27.819  1.00  0.00           C
ATOM   1433  HG  LEU A  88      32.942  55.815  28.727  1.00  0.00           H
ATOM   1434  CD1 LEU A  88      34.592  54.707  28.223  1.00  0.00           C
ATOM   1435 HD11 LEU A  88      35.198  54.359  27.386  1.00  0.00           H
ATOM   1436 HD12 LEU A  88      34.472  53.893  28.938  1.00  0.00           H
ATOM   1437 HD13 LEU A  88      35.196  55.450  28.744  1.00  0.00           H
ATOM   1438  CD2 LEU A  88      33.519  56.261  26.678  1.00  0.00           C
ATOM   1439 HD21 LEU A  88      34.089  57.142  26.972  1.00  0.00           H
ATOM   1440 HD22 LEU A  88      34.139  55.656  26.017  1.00  0.00           H
ATOM   1441 HD23 LEU A  88      32.622  56.571  26.142  1.00  0.00           H
ATOM   1442  C   LEU A  88      30.072  53.243  27.002  1.00  0.00           C
ATOM   1443  O   LEU A  88      29.683  52.497  27.886  1.00  0.00           O
ATOM   1444  N   LEU A  89      29.973  52.904  25.785  1.00  0.00           N
ATOM   1445  H   LEU A  89      30.489  53.457  25.116  1.00  0.00           H
ATOM   1446  CA  LEU A  89      29.348  51.628  25.293  1.00  0.00           C
ATOM   1447  HA  LEU A  89      29.174  50.897  26.083  1.00  0.00           H
ATOM   1448  CB  LEU A  89      27.889  51.945  24.847  1.00  0.00           C
ATOM   1449  HB2 LEU A  89      27.391  50.978  24.767  1.00  0.00           H
ATOM   1450  HB3 LEU A  89      27.483  52.457  25.719  1.00  0.00           H
ATOM   1451  CG  LEU A  89      27.720  52.761  23.527  1.00  0.00           C
ATOM   1452  HG  LEU A  89      28.503  53.514  23.434  1.00  0.00           H
ATOM   1453  CD1 LEU A  89      27.635  51.810  22.398  1.00  0.00           C
ATOM   1454 HD11 LEU A  89      26.844  51.081  22.568  1.00  0.00           H
ATOM   1455 HD12 LEU A  89      27.524  52.317  21.439  1.00  0.00           H
ATOM   1456 HD13 LEU A  89      28.553  51.225  22.336  1.00  0.00           H
ATOM   1457  CD2 LEU A  89      26.409  53.509  23.634  1.00  0.00           C
ATOM   1458 HD21 LEU A  89      26.253  54.258  22.857  1.00  0.00           H
ATOM   1459 HD22 LEU A  89      26.315  53.907  24.644  1.00  0.00           H
ATOM   1460 HD23 LEU A  89      25.637  52.750  23.512  1.00  0.00           H
ATOM   1461  C   LEU A  89      30.208  51.019  24.237  1.00  0.00           C
ATOM   1462  O   LEU A  89      30.939  51.709  23.536  1.00  0.00           O
ATOM   1463  N   ARG A  90      30.237  49.673  24.064  1.00  0.00           N
ATOM   1464  H   ARG A  90      29.811  49.067  24.750  1.00  0.00           H
ATOM   1465  CA  ARG A  90      30.751  49.020  22.816  1.00  0.00           C
ATOM   1466  HA  ARG A  90      31.068  49.854  22.190  1.00  0.00           H
ATOM   1467  CB  ARG A  90      31.998  48.177  23.189  1.00  0.00           C
ATOM   1468  HB2 ARG A  90      32.722  48.975  23.356  1.00  0.00           H
ATOM   1469  HB3 ARG A  90      31.766  47.552  24.051  1.00  0.00           H
ATOM   1470  CG  ARG A  90      32.646  47.182  22.189  1.00  0.00           C
ATOM   1471  HG2 ARG A  90      33.731  47.258  22.263  1.00  0.00           H
ATOM   1472  HG3 ARG A  90      32.371  47.500  21.184  1.00  0.00           H
ATOM   1473  CD  ARG A  90      32.348  45.727  22.448  1.00  0.00           C
ATOM   1474  HD2 ARG A  90      32.877  45.291  21.601  1.00  0.00           H
ATOM   1475  HD3 ARG A  90      32.828  45.376  23.361  1.00  0.00           H
ATOM   1476  NE  ARG A  90      30.947  45.280  22.495  1.00  0.00           N
ATOM   1477  HE  ARG A  90      30.355  46.092  22.595  1.00  0.00           H
ATOM   1478  CZ  ARG A  90      30.426  44.124  22.565  1.00  0.00           C
ATOM   1479  NH1 ARG A  90      31.213  43.094  22.602  1.00  0.00           N
ATOM   1480 HH11 ARG A  90      32.217  43.139  22.499  1.00  0.00           H
ATOM   1481 HH12 ARG A  90      30.728  42.212  22.527  1.00  0.00           H
ATOM   1482  NH2 ARG A  90      29.163  43.920  22.789  1.00  0.00           N
ATOM   1483 HH21 ARG A  90      28.554  44.721  22.706  1.00  0.00           H
ATOM   1484 HH22 ARG A  90      28.724  43.010  22.769  1.00  0.00           H
ATOM   1485  C   ARG A  90      29.640  48.177  22.217  1.00  0.00           C
ATOM   1486  O   ARG A  90      29.133  47.293  22.842  1.00  0.00           O
ATOM   1487  N   PRO A  91      29.442  48.394  20.888  1.00  0.00           N
ATOM   1488  CD  PRO A  91      29.880  49.519  20.120  1.00  0.00           C
ATOM   1489  HD2 PRO A  91      29.984  50.476  20.632  1.00  0.00           H
ATOM   1490  HD3 PRO A  91      30.723  49.203  19.506  1.00  0.00           H
ATOM   1491  CG  PRO A  91      28.714  49.766  19.188  1.00  0.00           C
ATOM   1492  HG2 PRO A  91      29.022  50.383  18.344  1.00  0.00           H
ATOM   1493  HG3 PRO A  91      27.870  50.224  19.703  1.00  0.00           H
ATOM   1494  CB  PRO A  91      28.316  48.390  18.757  1.00  0.00           C
ATOM   1495  HB2 PRO A  91      27.326  48.423  18.301  1.00  0.00           H
ATOM   1496  HB3 PRO A  91      29.034  48.014  18.029  1.00  0.00           H
ATOM   1497  CA  PRO A  91      28.520  47.599  20.082  1.00  0.00           C
ATOM   1498  HA  PRO A  91      27.565  47.746  20.586  1.00  0.00           H
ATOM   1499  C   PRO A  91      28.679  46.155  19.799  1.00  0.00           C
ATOM   1500  O   PRO A  91      29.759  45.659  19.876  1.00  0.00           O
ATOM   1501  N   GLY A  92      27.667  45.334  19.525  1.00  0.00           N
ATOM   1502  H   GLY A  92      26.780  45.756  19.288  1.00  0.00           H
ATOM   1503  CA  GLY A  92      27.745  43.839  19.614  1.00  0.00           C
ATOM   1504  HA2 GLY A  92      28.702  43.500  19.218  1.00  0.00           H
ATOM   1505  HA3 GLY A  92      27.822  43.371  20.596  1.00  0.00           H
ATOM   1506  C   GLY A  92      26.574  43.069  19.031  1.00  0.00           C
ATOM   1507  O   GLY A  92      26.567  41.788  19.117  1.00  0.00           O
ATOM   1508  N   GLU A  93      25.583  43.736  18.466  1.00  0.00           N
ATOM   1509  H   GLU A  93      25.751  44.730  18.400  1.00  0.00           H
ATOM   1510  CA  GLU A  93      24.256  43.268  18.022  1.00  0.00           C
ATOM   1511  HA  GLU A  93      23.709  42.943  18.907  1.00  0.00           H
ATOM   1512  CB  GLU A  93      23.524  44.380  17.298  1.00  0.00           C
ATOM   1513  HB2 GLU A  93      24.147  44.788  16.502  1.00  0.00           H
ATOM   1514  HB3 GLU A  93      22.664  43.942  16.791  1.00  0.00           H
ATOM   1515  CG  GLU A  93      22.953  45.486  18.176  1.00  0.00           C
ATOM   1516  HG2 GLU A  93      22.720  45.150  19.186  1.00  0.00           H
ATOM   1517  HG3 GLU A  93      22.048  45.916  17.747  1.00  0.00           H
ATOM   1518  CD  GLU A  93      23.885  46.707  18.249  1.00  0.00           C
ATOM   1519  OE1 GLU A  93      25.067  46.630  18.687  1.00  0.00           O
ATOM   1520  OE2 GLU A  93      23.497  47.847  17.941  1.00  0.00           O
ATOM   1521  C   GLU A  93      24.328  42.035  17.125  1.00  0.00           C
ATOM   1522  O   GLU A  93      23.301  41.238  17.122  1.00  0.00           O
ATOM   1523  N   LYS A  94      25.352  41.861  16.280  1.00  0.00           N
ATOM   1524  H   LYS A  94      26.184  42.428  16.356  1.00  0.00           H
ATOM   1525  CA  LYS A  94      25.631  40.624  15.514  1.00  0.00           C
ATOM   1526  HA  LYS A  94      24.677  40.215  15.180  1.00  0.00           H
ATOM   1527  CB  LYS A  94      26.336  40.969  14.204  1.00  0.00           C
ATOM   1528  HB2 LYS A  94      26.704  40.011  13.837  1.00  0.00           H
ATOM   1529  HB3 LYS A  94      27.325  41.422  14.271  1.00  0.00           H
ATOM   1530  CG  LYS A  94      25.537  41.653  13.125  1.00  0.00           C
ATOM   1531  HG2 LYS A  94      26.117  41.807  12.215  1.00  0.00           H
ATOM   1532  HG3 LYS A  94      24.721  40.981  12.859  1.00  0.00           H
ATOM   1533  CD  LYS A  94      24.910  43.021  13.463  1.00  0.00           C
ATOM   1534  HD2 LYS A  94      25.777  43.671  13.577  1.00  0.00           H
ATOM   1535  HD3 LYS A  94      24.296  42.992  14.363  1.00  0.00           H
ATOM   1536  CE  LYS A  94      24.063  43.360  12.271  1.00  0.00           C
ATOM   1537  HE2 LYS A  94      23.618  42.510  11.754  1.00  0.00           H
ATOM   1538  HE3 LYS A  94      24.741  43.830  11.558  1.00  0.00           H
ATOM   1539  NZ  LYS A  94      23.049  44.326  12.665  1.00  0.00           N
ATOM   1540  HZ1 LYS A  94      23.466  45.027  13.262  1.00  0.00           H
ATOM   1541  HZ2 LYS A  94      22.655  44.833  11.885  1.00  0.00           H
ATOM   1542  HZ3 LYS A  94      22.367  43.926  13.293  1.00  0.00           H
ATOM   1543  C   LYS A  94      26.323  39.539  16.313  1.00  0.00           C
ATOM   1544  O   LYS A  94      25.779  38.416  16.503  1.00  0.00           O
ATOM   1545  N   LYS A  95      27.577  39.785  16.789  1.00  0.00           N
ATOM   1546  H   LYS A  95      27.983  40.708  16.744  1.00  0.00           H
ATOM   1547  CA  LYS A  95      28.463  38.811  17.354  1.00  0.00           C
ATOM   1548  HA  LYS A  95      28.439  37.894  16.766  1.00  0.00           H
ATOM   1549  CB  LYS A  95      29.886  39.323  17.206  1.00  0.00           C
ATOM   1550  HB2 LYS A  95      30.052  40.213  17.812  1.00  0.00           H
ATOM   1551  HB3 LYS A  95      30.637  38.620  17.569  1.00  0.00           H
ATOM   1552  CG  LYS A  95      30.271  39.692  15.818  1.00  0.00           C
ATOM   1553  HG2 LYS A  95      30.223  38.756  15.262  1.00  0.00           H
ATOM   1554  HG3 LYS A  95      29.604  40.455  15.417  1.00  0.00           H
ATOM   1555  CD  LYS A  95      31.670  40.177  15.669  1.00  0.00           C
ATOM   1556  HD2 LYS A  95      32.322  39.307  15.742  1.00  0.00           H
ATOM   1557  HD3 LYS A  95      31.976  40.823  16.492  1.00  0.00           H
ATOM   1558  CE  LYS A  95      31.967  40.842  14.337  1.00  0.00           C
ATOM   1559  HE2 LYS A  95      31.545  41.830  14.146  1.00  0.00           H
ATOM   1560  HE3 LYS A  95      33.025  41.101  14.333  1.00  0.00           H
ATOM   1561  NZ  LYS A  95      31.712  39.980  13.181  1.00  0.00           N
ATOM   1562  HZ1 LYS A  95      30.747  39.806  12.939  1.00  0.00           H
ATOM   1563  HZ2 LYS A  95      32.127  39.061  13.239  1.00  0.00           H
ATOM   1564  HZ3 LYS A  95      32.131  40.387  12.358  1.00  0.00           H
ATOM   1565  C   LYS A  95      28.158  38.379  18.826  1.00  0.00           C
ATOM   1566  O   LYS A  95      29.095  38.172  19.613  1.00  0.00           O
ATOM   1567  N   LEU A  96      26.902  38.247  19.117  1.00  0.00           N
ATOM   1568  H   LEU A  96      26.345  38.672  18.390  1.00  0.00           H
ATOM   1569  CA  LEU A  96      26.369  37.932  20.449  1.00  0.00           C
ATOM   1570  HA  LEU A  96      26.334  38.781  21.131  1.00  0.00           H
ATOM   1571  CB  LEU A  96      24.873  37.544  20.075  1.00  0.00           C
ATOM   1572  HB2 LEU A  96      24.378  38.484  19.832  1.00  0.00           H
ATOM   1573  HB3 LEU A  96      24.710  36.786  19.308  1.00  0.00           H
ATOM   1574  CG  LEU A  96      24.007  37.105  21.279  1.00  0.00           C
ATOM   1575  HG  LEU A  96      24.382  36.146  21.636  1.00  0.00           H
ATOM   1576  CD1 LEU A  96      23.998  38.161  22.434  1.00  0.00           C
ATOM   1577 HD11 LEU A  96      23.283  37.769  23.158  1.00  0.00           H
ATOM   1578 HD12 LEU A  96      24.996  38.297  22.852  1.00  0.00           H
ATOM   1579 HD13 LEU A  96      23.494  39.083  22.147  1.00  0.00           H
ATOM   1580  CD2 LEU A  96      22.594  36.638  20.916  1.00  0.00           C
ATOM   1581 HD21 LEU A  96      22.100  37.521  20.510  1.00  0.00           H
ATOM   1582 HD22 LEU A  96      21.981  36.460  21.799  1.00  0.00           H
ATOM   1583 HD23 LEU A  96      22.554  35.761  20.270  1.00  0.00           H
ATOM   1584  C   LEU A  96      26.985  36.762  21.182  1.00  0.00           C
ATOM   1585  O   LEU A  96      26.815  35.632  20.719  1.00  0.00           O
ATOM   1586  N   GLY A  97      27.532  37.001  22.301  1.00  0.00           N
ATOM   1587  H   GLY A  97      27.474  37.934  22.683  1.00  0.00           H
ATOM   1588  CA  GLY A  97      28.249  36.085  23.191  1.00  0.00           C
ATOM   1589  HA2 GLY A  97      28.817  35.360  22.610  1.00  0.00           H
ATOM   1590  HA3 GLY A  97      27.652  35.365  23.751  1.00  0.00           H
ATOM   1591  C   GLY A  97      29.225  36.861  24.072  1.00  0.00           C
ATOM   1592  O   GLY A  97      29.246  38.101  24.297  1.00  0.00           O
ATOM   1593  N   LEU A  98      30.046  36.015  24.716  1.00  0.00           N
ATOM   1594  H   LEU A  98      30.006  35.032  24.490  1.00  0.00           H
ATOM   1595  CA  LEU A  98      31.189  36.397  25.409  1.00  0.00           C
ATOM   1596  HA  LEU A  98      31.077  37.399  25.823  1.00  0.00           H
ATOM   1597  CB  LEU A  98      31.312  35.410  26.622  1.00  0.00           C
ATOM   1598  HB2 LEU A  98      31.163  34.460  26.108  1.00  0.00           H
ATOM   1599  HB3 LEU A  98      32.321  35.423  27.033  1.00  0.00           H
ATOM   1600  CG  LEU A  98      30.297  35.642  27.762  1.00  0.00           C
ATOM   1601  HG  LEU A  98      29.337  35.549  27.253  1.00  0.00           H
ATOM   1602  CD1 LEU A  98      30.363  34.641  28.870  1.00  0.00           C
ATOM   1603 HD11 LEU A  98      30.150  33.675  28.413  1.00  0.00           H
ATOM   1604 HD12 LEU A  98      31.358  34.518  29.298  1.00  0.00           H
ATOM   1605 HD13 LEU A  98      29.615  34.745  29.656  1.00  0.00           H
ATOM   1606  CD2 LEU A  98      30.395  37.031  28.384  1.00  0.00           C
ATOM   1607 HD21 LEU A  98      30.096  37.881  27.770  1.00  0.00           H
ATOM   1608 HD22 LEU A  98      31.443  37.181  28.642  1.00  0.00           H
ATOM   1609 HD23 LEU A  98      29.732  36.921  29.241  1.00  0.00           H
ATOM   1610  C   LEU A  98      32.434  36.453  24.470  1.00  0.00           C
ATOM   1611  O   LEU A  98      32.355  36.628  23.246  1.00  0.00           O
ATOM   1612  N   GLY A  99      33.646  36.328  25.043  1.00  0.00           N
ATOM   1613  H   GLY A  99      33.707  36.179  26.040  1.00  0.00           H
ATOM   1614  CA  GLY A  99      34.836  36.395  24.306  1.00  0.00           C
ATOM   1615  HA2 GLY A  99      35.638  36.031  24.948  1.00  0.00           H
ATOM   1616  HA3 GLY A  99      34.768  35.673  23.493  1.00  0.00           H
ATOM   1617  C   GLY A  99      35.254  37.757  23.772  1.00  0.00           C
ATOM   1618  O   GLY A  99      35.946  38.574  24.431  1.00  0.00           O
ATOM   1619  N   THR A 100      34.784  38.194  22.599  1.00  0.00           N
ATOM   1620  H   THR A 100      34.233  37.495  22.122  1.00  0.00           H
ATOM   1621  CA  THR A 100      34.783  39.589  22.009  1.00  0.00           C
ATOM   1622  HA  THR A 100      35.820  39.740  21.711  1.00  0.00           H
ATOM   1623  CB  THR A 100      34.007  39.675  20.683  1.00  0.00           C
ATOM   1624  HB  THR A 100      34.586  39.050  20.004  1.00  0.00           H
ATOM   1625  CG2 THR A 100      32.585  39.195  20.666  1.00  0.00           C
ATOM   1626 HG21 THR A 100      31.980  39.527  21.510  1.00  0.00           H
ATOM   1627 HG22 THR A 100      32.096  39.406  19.715  1.00  0.00           H
ATOM   1628 HG23 THR A 100      32.569  38.109  20.754  1.00  0.00           H
ATOM   1629  OG1 THR A 100      33.876  40.954  20.219  1.00  0.00           O
ATOM   1630  HG1 THR A 100      34.726  41.400  20.220  1.00  0.00           H
ATOM   1631  C   THR A 100      34.337  40.677  22.971  1.00  0.00           C
ATOM   1632  O   THR A 100      34.790  41.760  22.823  1.00  0.00           O
ATOM   1633  N   ALA A 101      33.617  40.317  24.027  1.00  0.00           N
ATOM   1634  H   ALA A 101      33.273  39.369  23.968  1.00  0.00           H
ATOM   1635  CA  ALA A 101      33.281  41.153  25.145  1.00  0.00           C
ATOM   1636  HA  ALA A 101      32.747  42.045  24.818  1.00  0.00           H
ATOM   1637  CB  ALA A 101      32.374  40.403  26.075  1.00  0.00           C
ATOM   1638  HB1 ALA A 101      32.865  39.478  26.377  1.00  0.00           H
ATOM   1639  HB2 ALA A 101      31.377  40.193  25.688  1.00  0.00           H
ATOM   1640  HB3 ALA A 101      32.121  40.928  26.996  1.00  0.00           H
ATOM   1641  C   ALA A 101      34.508  41.776  25.890  1.00  0.00           C
ATOM   1642  O   ALA A 101      34.612  43.047  25.891  1.00  0.00           O
ATOM   1643  N   TYR A 102      35.460  41.041  26.340  1.00  0.00           N
ATOM   1644  H   TYR A 102      35.391  40.066  26.086  1.00  0.00           H
ATOM   1645  CA  TYR A 102      36.675  41.555  27.014  1.00  0.00           C
ATOM   1646  HA  TYR A 102      36.399  42.245  27.812  1.00  0.00           H
ATOM   1647  CB  TYR A 102      37.520  40.340  27.489  1.00  0.00           C
ATOM   1648  HB2 TYR A 102      36.933  39.808  28.237  1.00  0.00           H
ATOM   1649  HB3 TYR A 102      37.789  39.672  26.670  1.00  0.00           H
ATOM   1650  CG  TYR A 102      38.790  40.663  28.183  1.00  0.00           C
ATOM   1651  CD1 TYR A 102      38.956  40.581  29.577  1.00  0.00           C
ATOM   1652  HD1 TYR A 102      38.162  40.199  30.202  1.00  0.00           H
ATOM   1653  CE1 TYR A 102      40.158  40.870  30.237  1.00  0.00           C
ATOM   1654  HE1 TYR A 102      40.336  40.770  31.298  1.00  0.00           H
ATOM   1655  CZ  TYR A 102      41.199  41.452  29.468  1.00  0.00           C
ATOM   1656  OH  TYR A 102      42.340  41.831  30.079  1.00  0.00           O
ATOM   1657  HH  TYR A 102      42.851  42.356  29.458  1.00  0.00           H
ATOM   1658  CE2 TYR A 102      41.046  41.696  28.066  1.00  0.00           C
ATOM   1659  HE2 TYR A 102      41.882  42.151  27.554  1.00  0.00           H
ATOM   1660  CD2 TYR A 102      39.822  41.333  27.423  1.00  0.00           C
ATOM   1661  HD2 TYR A 102      39.780  41.479  26.353  1.00  0.00           H
ATOM   1662  C   TYR A 102      37.437  42.451  26.049  1.00  0.00           C
ATOM   1663  O   TYR A 102      37.851  43.510  26.438  1.00  0.00           O
ATOM   1664  N   ILE A 103      37.684  41.947  24.852  1.00  0.00           N
ATOM   1665  H   ILE A 103      37.259  41.079  24.561  1.00  0.00           H
ATOM   1666  CA  ILE A 103      38.634  42.516  23.864  1.00  0.00           C
ATOM   1667  HA  ILE A 103      39.607  42.634  24.340  1.00  0.00           H
ATOM   1668  CB  ILE A 103      38.668  41.515  22.618  1.00  0.00           C
ATOM   1669  HB  ILE A 103      37.629  41.498  22.287  1.00  0.00           H
ATOM   1670  CG2 ILE A 103      39.523  42.161  21.491  1.00  0.00           C
ATOM   1671 HG21 ILE A 103      40.459  42.448  21.968  1.00  0.00           H
ATOM   1672 HG22 ILE A 103      39.724  41.417  20.720  1.00  0.00           H
ATOM   1673 HG23 ILE A 103      38.941  42.928  20.980  1.00  0.00           H
ATOM   1674  CG1 ILE A 103      39.238  40.144  22.984  1.00  0.00           C
ATOM   1675 HG12 ILE A 103      38.821  39.720  23.897  1.00  0.00           H
ATOM   1676 HG13 ILE A 103      40.322  40.177  23.097  1.00  0.00           H
ATOM   1677  CD1 ILE A 103      38.857  39.125  21.881  1.00  0.00           C
ATOM   1678 HD11 ILE A 103      37.778  39.002  21.783  1.00  0.00           H
ATOM   1679 HD12 ILE A 103      39.141  38.127  22.216  1.00  0.00           H
ATOM   1680 HD13 ILE A 103      39.396  39.299  20.950  1.00  0.00           H
ATOM   1681  C   ILE A 103      38.229  43.893  23.388  1.00  0.00           C
ATOM   1682  O   ILE A 103      38.946  44.884  23.588  1.00  0.00           O
ATOM   1683  N   HIE A 104      37.094  43.865  22.756  1.00  0.00           N
ATOM   1684  H   HIE A 104      36.489  43.059  22.832  1.00  0.00           H
ATOM   1685  CA  HIE A 104      36.511  45.054  22.174  1.00  0.00           C
ATOM   1686  HA  HIE A 104      37.348  45.593  21.730  1.00  0.00           H
ATOM   1687  CB  HIE A 104      35.538  44.579  21.134  1.00  0.00           C
ATOM   1688  HB2 HIE A 104      34.765  44.074  21.712  1.00  0.00           H
ATOM   1689  HB3 HIE A 104      35.081  45.386  20.560  1.00  0.00           H
ATOM   1690  CG  HIE A 104      36.245  43.694  20.106  1.00  0.00           C
ATOM   1691  ND1 HIE A 104      36.390  42.357  20.067  1.00  0.00           N
ATOM   1692  CE1 HIE A 104      36.978  42.014  18.865  1.00  0.00           C
ATOM   1693  HE1 HIE A 104      37.103  41.012  18.482  1.00  0.00           H
ATOM   1694  NE2 HIE A 104      37.189  43.149  18.142  1.00  0.00           N
ATOM   1695  HE2 HIE A 104      37.544  43.215  17.199  1.00  0.00           H
ATOM   1696  CD2 HIE A 104      36.795  44.187  18.915  1.00  0.00           C
ATOM   1697  HD2 HIE A 104      36.885  45.223  18.623  1.00  0.00           H
ATOM   1698  C   HIE A 104      35.975  46.124  23.142  1.00  0.00           C
ATOM   1699  O   HIE A 104      36.048  47.350  22.805  1.00  0.00           O
ATOM   1700  N   GLY A 105      35.484  45.799  24.356  1.00  0.00           N
ATOM   1701  H   GLY A 105      35.441  44.859  24.725  1.00  0.00           H
ATOM   1702  CA  GLY A 105      35.269  46.883  25.284  1.00  0.00           C
ATOM   1703  HA2 GLY A 105      34.710  47.698  24.825  1.00  0.00           H
ATOM   1704  HA3 GLY A 105      34.653  46.572  26.127  1.00  0.00           H
ATOM   1705  C   GLY A 105      36.605  47.468  25.783  1.00  0.00           C
ATOM   1706  O   GLY A 105      36.726  48.688  25.744  1.00  0.00           O
ATOM   1707  N   MET A 106      37.614  46.618  26.135  1.00  0.00           N
ATOM   1708  H   MET A 106      37.382  45.638  26.202  1.00  0.00           H
ATOM   1709  CA  MET A 106      38.986  47.168  26.550  1.00  0.00           C
ATOM   1710  HA  MET A 106      38.778  47.908  27.323  1.00  0.00           H
ATOM   1711  CB  MET A 106      40.064  46.105  26.985  1.00  0.00           C
ATOM   1712  HB2 MET A 106      40.398  45.455  26.176  1.00  0.00           H
ATOM   1713  HB3 MET A 106      39.558  45.410  27.655  1.00  0.00           H
ATOM   1714  CG  MET A 106      41.172  46.702  27.823  1.00  0.00           C
ATOM   1715  HG2 MET A 106      40.703  47.082  28.731  1.00  0.00           H
ATOM   1716  HG3 MET A 106      41.675  47.505  27.286  1.00  0.00           H
ATOM   1717  SD  MET A 106      42.493  45.500  28.263  1.00  0.00           S
ATOM   1718  CE  MET A 106      43.613  45.525  26.826  1.00  0.00           C
ATOM   1719  HE1 MET A 106      43.127  45.012  25.996  1.00  0.00           H
ATOM   1720  HE2 MET A 106      44.569  45.074  27.093  1.00  0.00           H
ATOM   1721  HE3 MET A 106      43.758  46.562  26.521  1.00  0.00           H
ATOM   1722  C   MET A 106      39.664  48.028  25.473  1.00  0.00           C
ATOM   1723  O   MET A 106      40.427  48.929  25.814  1.00  0.00           O
ATOM   1724  N   LYS A 107      39.388  47.800  24.201  1.00  0.00           N
ATOM   1725  H   LYS A 107      38.737  47.037  24.089  1.00  0.00           H
ATOM   1726  CA  LYS A 107      39.880  48.461  23.062  1.00  0.00           C
ATOM   1727  HA  LYS A 107      40.957  48.569  23.190  1.00  0.00           H
ATOM   1728  CB  LYS A 107      39.526  47.664  21.788  1.00  0.00           C
ATOM   1729  HB2 LYS A 107      39.992  46.678  21.767  1.00  0.00           H
ATOM   1730  HB3 LYS A 107      38.450  47.547  21.662  1.00  0.00           H
ATOM   1731  CG  LYS A 107      40.118  48.290  20.522  1.00  0.00           C
ATOM   1732  HG2 LYS A 107      39.597  49.230  20.338  1.00  0.00           H
ATOM   1733  HG3 LYS A 107      40.042  47.588  19.692  1.00  0.00           H
ATOM   1734  CD  LYS A 107      41.665  48.680  20.620  1.00  0.00           C
ATOM   1735  HD2 LYS A 107      41.831  49.585  21.203  1.00  0.00           H
ATOM   1736  HD3 LYS A 107      42.225  47.913  21.154  1.00  0.00           H
ATOM   1737  CE  LYS A 107      42.288  48.834  19.198  1.00  0.00           C
ATOM   1738  HE2 LYS A 107      41.887  49.742  18.749  1.00  0.00           H
ATOM   1739  HE3 LYS A 107      41.961  47.956  18.640  1.00  0.00           H
ATOM   1740  NZ  LYS A 107      43.753  48.824  19.284  1.00  0.00           N
ATOM   1741  HZ1 LYS A 107      44.275  48.832  18.420  1.00  0.00           H
ATOM   1742  HZ2 LYS A 107      44.022  49.648  19.804  1.00  0.00           H
ATOM   1743  HZ3 LYS A 107      43.998  48.014  19.835  1.00  0.00           H
ATOM   1744  C   LYS A 107      39.282  49.911  23.051  1.00  0.00           C
ATOM   1745  O   LYS A 107      40.020  50.896  22.666  1.00  0.00           O
ATOM   1746  N   HIE A 108      37.990  50.004  23.322  1.00  0.00           N
ATOM   1747  H   HIE A 108      37.573  49.155  23.675  1.00  0.00           H
ATOM   1748  CA  HIE A 108      37.218  51.228  23.418  1.00  0.00           C
ATOM   1749  HA  HIE A 108      37.485  51.888  22.593  1.00  0.00           H
ATOM   1750  CB  HIE A 108      35.751  50.998  23.197  1.00  0.00           C
ATOM   1751  HB2 HIE A 108      35.540  50.125  23.814  1.00  0.00           H
ATOM   1752  HB3 HIE A 108      35.197  51.876  23.529  1.00  0.00           H
ATOM   1753  CG  HIE A 108      35.174  50.789  21.834  1.00  0.00           C
ATOM   1754  ND1 HIE A 108      33.853  51.098  21.456  1.00  0.00           N
ATOM   1755  CE1 HIE A 108      33.681  50.515  20.308  1.00  0.00           C
ATOM   1756  HE1 HIE A 108      32.752  50.574  19.760  1.00  0.00           H
ATOM   1757  NE2 HIE A 108      34.683  49.781  19.949  1.00  0.00           N
ATOM   1758  HE2 HIE A 108      34.618  49.032  19.274  1.00  0.00           H
ATOM   1759  CD2 HIE A 108      35.682  49.978  20.876  1.00  0.00           C
ATOM   1760  HD2 HIE A 108      36.675  49.552  20.855  1.00  0.00           H
ATOM   1761  C   HIE A 108      37.541  52.091  24.649  1.00  0.00           C
ATOM   1762  O   HIE A 108      37.270  53.303  24.658  1.00  0.00           O
ATOM   1763  N   ALA A 109      38.027  51.450  25.724  1.00  0.00           N
ATOM   1764  H   ALA A 109      38.022  50.440  25.741  1.00  0.00           H
ATOM   1765  CA  ALA A 109      38.679  52.079  26.935  1.00  0.00           C
ATOM   1766  HA  ALA A 109      38.137  52.999  27.154  1.00  0.00           H
ATOM   1767  CB  ALA A 109      38.659  51.073  27.941  1.00  0.00           C
ATOM   1768  HB1 ALA A 109      38.769  51.472  28.949  1.00  0.00           H
ATOM   1769  HB2 ALA A 109      37.656  50.649  27.987  1.00  0.00           H
ATOM   1770  HB3 ALA A 109      39.456  50.347  27.779  1.00  0.00           H
ATOM   1771  C   ALA A 109      40.086  52.594  26.646  1.00  0.00           C
ATOM   1772  O   ALA A 109      40.925  52.101  25.868  1.00  0.00           O
ATOM   1773  N   THR A 110      40.458  53.639  27.399  1.00  0.00           N
ATOM   1774  H   THR A 110      39.761  53.958  28.057  1.00  0.00           H
ATOM   1775  CA  THR A 110      41.772  54.275  27.255  1.00  0.00           C
ATOM   1776  HA  THR A 110      42.246  53.705  26.456  1.00  0.00           H
ATOM   1777  CB  THR A 110      41.633  55.812  26.803  1.00  0.00           C
ATOM   1778  HB  THR A 110      42.611  56.293  26.805  1.00  0.00           H
ATOM   1779  CG2 THR A 110      40.831  55.922  25.447  1.00  0.00           C
ATOM   1780 HG21 THR A 110      39.976  55.250  25.515  1.00  0.00           H
ATOM   1781 HG22 THR A 110      41.442  55.512  24.643  1.00  0.00           H
ATOM   1782 HG23 THR A 110      40.460  56.928  25.249  1.00  0.00           H
ATOM   1783  OG1 THR A 110      40.861  56.370  27.789  1.00  0.00           O
ATOM   1784  HG1 THR A 110      39.994  55.960  27.744  1.00  0.00           H
ATOM   1785  C   THR A 110      42.623  54.210  28.522  1.00  0.00           C
ATOM   1786  O   THR A 110      43.815  54.455  28.501  1.00  0.00           O
ATOM   1787  N   GLY A 111      42.049  53.836  29.697  1.00  0.00           N
ATOM   1788  H   GLY A 111      41.043  53.766  29.757  1.00  0.00           H
ATOM   1789  CA  GLY A 111      42.910  53.696  30.890  1.00  0.00           C
ATOM   1790  HA2 GLY A 111      42.454  53.092  31.674  1.00  0.00           H
ATOM   1791  HA3 GLY A 111      43.242  54.686  31.204  1.00  0.00           H
ATOM   1792  C   GLY A 111      44.053  52.757  30.704  1.00  0.00           C
ATOM   1793  O   GLY A 111      44.040  51.776  29.864  1.00  0.00           O
ATOM   1794  N   ASN A 112      45.088  53.059  31.464  1.00  0.00           N
ATOM   1795  H   ASN A 112      44.974  53.772  32.169  1.00  0.00           H
ATOM   1796  CA  ASN A 112      46.293  52.257  31.461  1.00  0.00           C
ATOM   1797  HA  ASN A 112      46.644  52.114  30.439  1.00  0.00           H
ATOM   1798  CB  ASN A 112      47.253  53.168  32.232  1.00  0.00           C
ATOM   1799  HB2 ASN A 112      46.984  53.122  33.288  1.00  0.00           H
ATOM   1800  HB3 ASN A 112      48.304  52.907  32.110  1.00  0.00           H
ATOM   1801  CG  ASN A 112      47.295  54.635  31.841  1.00  0.00           C
ATOM   1802  OD1 ASN A 112      46.559  55.436  32.371  1.00  0.00           O
ATOM   1803  ND2 ASN A 112      48.026  54.949  30.766  1.00  0.00           N
ATOM   1804 HD21 ASN A 112      48.656  54.292  30.330  1.00  0.00           H
ATOM   1805 HD22 ASN A 112      48.136  55.941  30.611  1.00  0.00           H
ATOM   1806  C   ASN A 112      46.267  50.882  32.228  1.00  0.00           C
ATOM   1807  O   ASN A 112      47.228  50.069  32.275  1.00  0.00           O
ATOM   1808  N   TYR A 113      45.277  50.726  33.130  1.00  0.00           N
ATOM   1809  H   TYR A 113      44.526  51.388  33.263  1.00  0.00           H
ATOM   1810  CA  TYR A 113      45.068  49.527  34.002  1.00  0.00           C
ATOM   1811  HA  TYR A 113      45.376  48.657  33.422  1.00  0.00           H
ATOM   1812  CB  TYR A 113      45.934  49.564  35.263  1.00  0.00           C
ATOM   1813  HB2 TYR A 113      45.873  48.530  35.603  1.00  0.00           H
ATOM   1814  HB3 TYR A 113      46.989  49.755  35.068  1.00  0.00           H
ATOM   1815  CG  TYR A 113      45.529  50.538  36.374  1.00  0.00           C
ATOM   1816  CD1 TYR A 113      45.325  51.939  36.240  1.00  0.00           C
ATOM   1817  HD1 TYR A 113      45.353  52.290  35.219  1.00  0.00           H
ATOM   1818  CE1 TYR A 113      45.026  52.752  37.330  1.00  0.00           C
ATOM   1819  HE1 TYR A 113      44.923  53.815  37.169  1.00  0.00           H
ATOM   1820  CZ  TYR A 113      44.769  52.186  38.587  1.00  0.00           C
ATOM   1821  OH  TYR A 113      44.429  52.991  39.666  1.00  0.00           O
ATOM   1822  HH  TYR A 113      44.534  53.887  39.340  1.00  0.00           H
ATOM   1823  CE2 TYR A 113      44.943  50.795  38.740  1.00  0.00           C
ATOM   1824  HE2 TYR A 113      44.789  50.308  39.691  1.00  0.00           H
ATOM   1825  CD2 TYR A 113      45.358  49.974  37.640  1.00  0.00           C
ATOM   1826  HD2 TYR A 113      45.411  48.896  37.691  1.00  0.00           H
ATOM   1827  C   TYR A 113      43.660  49.328  34.374  1.00  0.00           C
ATOM   1828  O   TYR A 113      42.946  50.278  34.616  1.00  0.00           O
ATOM   1829  N   ILE A 114      43.104  48.068  34.406  1.00  0.00           N
ATOM   1830  H   ILE A 114      43.678  47.298  34.092  1.00  0.00           H
ATOM   1831  CA  ILE A 114      41.674  47.853  34.162  1.00  0.00           C
ATOM   1832  HA  ILE A 114      41.136  48.784  34.338  1.00  0.00           H
ATOM   1833  CB  ILE A 114      41.353  47.424  32.755  1.00  0.00           C
ATOM   1834  HB  ILE A 114      41.876  46.513  32.467  1.00  0.00           H
ATOM   1835  CG2 ILE A 114      39.872  47.103  32.638  1.00  0.00           C
ATOM   1836 HG21 ILE A 114      39.714  46.597  31.686  1.00  0.00           H
ATOM   1837 HG22 ILE A 114      39.178  47.941  32.585  1.00  0.00           H
ATOM   1838 HG23 ILE A 114      39.550  46.280  33.276  1.00  0.00           H
ATOM   1839  CG1 ILE A 114      41.619  48.478  31.581  1.00  0.00           C
ATOM   1840 HG12 ILE A 114      40.928  48.359  30.746  1.00  0.00           H
ATOM   1841 HG13 ILE A 114      41.429  49.483  31.957  1.00  0.00           H
ATOM   1842  CD1 ILE A 114      42.969  48.451  30.902  1.00  0.00           C
ATOM   1843 HD11 ILE A 114      43.692  48.602  31.703  1.00  0.00           H
ATOM   1844 HD12 ILE A 114      43.108  49.344  30.293  1.00  0.00           H
ATOM   1845 HD13 ILE A 114      43.184  47.614  30.238  1.00  0.00           H
ATOM   1846  C   ILE A 114      41.177  46.736  35.153  1.00  0.00           C
ATOM   1847  O   ILE A 114      41.748  45.611  35.214  1.00  0.00           O
ATOM   1848  N   ILE A 115      40.049  46.969  35.790  1.00  0.00           N
ATOM   1849  H   ILE A 115      39.606  47.854  35.592  1.00  0.00           H
ATOM   1850  CA  ILE A 115      39.165  45.941  36.364  1.00  0.00           C
ATOM   1851  HA  ILE A 115      39.788  45.194  36.857  1.00  0.00           H
ATOM   1852  CB  ILE A 115      38.250  46.532  37.457  1.00  0.00           C
ATOM   1853  HB  ILE A 115      37.809  47.355  36.895  1.00  0.00           H
ATOM   1854  CG2 ILE A 115      37.036  45.649  37.953  1.00  0.00           C
ATOM   1855 HG21 ILE A 115      36.301  45.486  37.165  1.00  0.00           H
ATOM   1856 HG22 ILE A 115      37.443  44.688  38.267  1.00  0.00           H
ATOM   1857 HG23 ILE A 115      36.471  46.102  38.768  1.00  0.00           H
ATOM   1858  CG1 ILE A 115      38.851  47.130  38.720  1.00  0.00           C
ATOM   1859 HG12 ILE A 115      39.524  47.939  38.436  1.00  0.00           H
ATOM   1860 HG13 ILE A 115      37.968  47.608  39.145  1.00  0.00           H
ATOM   1861  CD1 ILE A 115      39.482  46.168  39.724  1.00  0.00           C
ATOM   1862 HD11 ILE A 115      40.037  45.416  39.164  1.00  0.00           H
ATOM   1863 HD12 ILE A 115      38.708  45.695  40.328  1.00  0.00           H
ATOM   1864 HD13 ILE A 115      40.150  46.760  40.351  1.00  0.00           H
ATOM   1865  C   ILE A 115      38.288  45.164  35.405  1.00  0.00           C
ATOM   1866  O   ILE A 115      37.584  45.808  34.592  1.00  0.00           O
ATOM   1867  N   ILE A 116      38.169  43.863  35.581  1.00  0.00           N
ATOM   1868  H   ILE A 116      38.753  43.485  36.313  1.00  0.00           H
ATOM   1869  CA  ILE A 116      37.024  43.125  35.011  1.00  0.00           C
ATOM   1870  HA  ILE A 116      36.440  43.776  34.360  1.00  0.00           H
ATOM   1871  CB  ILE A 116      37.341  41.975  34.008  1.00  0.00           C
ATOM   1872  HB  ILE A 116      36.424  41.685  33.496  1.00  0.00           H
ATOM   1873  CG2 ILE A 116      38.400  42.475  32.952  1.00  0.00           C
ATOM   1874 HG21 ILE A 116      38.521  41.691  32.205  1.00  0.00           H
ATOM   1875 HG22 ILE A 116      37.986  43.277  32.341  1.00  0.00           H
ATOM   1876 HG23 ILE A 116      39.315  42.887  33.379  1.00  0.00           H
ATOM   1877  CG1 ILE A 116      37.911  40.758  34.669  1.00  0.00           C
ATOM   1878 HG12 ILE A 116      37.111  40.533  35.375  1.00  0.00           H
ATOM   1879 HG13 ILE A 116      38.753  40.984  35.324  1.00  0.00           H
ATOM   1880  CD1 ILE A 116      38.221  39.521  33.786  1.00  0.00           C
ATOM   1881 HD11 ILE A 116      38.487  38.679  34.424  1.00  0.00           H
ATOM   1882 HD12 ILE A 116      39.081  39.697  33.141  1.00  0.00           H
ATOM   1883 HD13 ILE A 116      37.424  39.150  33.141  1.00  0.00           H
ATOM   1884  C   ILE A 116      36.075  42.736  36.114  1.00  0.00           C
ATOM   1885  O   ILE A 116      36.456  42.078  37.106  1.00  0.00           O
ATOM   1886  N   MET A 117      34.759  42.980  35.877  1.00  0.00           N
ATOM   1887  H   MET A 117      34.619  43.372  34.957  1.00  0.00           H
ATOM   1888  CA  MET A 117      33.521  42.571  36.550  1.00  0.00           C
ATOM   1889  HA  MET A 117      33.742  41.573  36.929  1.00  0.00           H
ATOM   1890  CB  MET A 117      33.331  43.455  37.788  1.00  0.00           C
ATOM   1891  HB2 MET A 117      32.379  43.129  38.206  1.00  0.00           H
ATOM   1892  HB3 MET A 117      34.130  43.291  38.511  1.00  0.00           H
ATOM   1893  CG  MET A 117      33.105  44.941  37.457  1.00  0.00           C
ATOM   1894  HG2 MET A 117      33.968  45.247  36.865  1.00  0.00           H
ATOM   1895  HG3 MET A 117      32.298  45.187  36.767  1.00  0.00           H
ATOM   1896  SD  MET A 117      32.958  45.961  38.931  1.00  0.00           S
ATOM   1897  CE  MET A 117      31.141  45.732  39.186  1.00  0.00           C
ATOM   1898  HE1 MET A 117      30.636  46.036  38.270  1.00  0.00           H
ATOM   1899  HE2 MET A 117      30.840  46.369  40.018  1.00  0.00           H
ATOM   1900  HE3 MET A 117      30.953  44.678  39.394  1.00  0.00           H
ATOM   1901  C   MET A 117      32.298  42.533  35.589  1.00  0.00           C
ATOM   1902  O   MET A 117      32.441  42.552  34.393  1.00  0.00           O
ATOM   1903  N   ASP A 118      31.112  42.346  36.066  1.00  0.00           N
ATOM   1904  H   ASP A 118      30.935  42.438  37.056  1.00  0.00           H
ATOM   1905  CA  ASP A 118      29.892  42.394  35.246  1.00  0.00           C
ATOM   1906  HA  ASP A 118      30.085  43.016  34.373  1.00  0.00           H
ATOM   1907  CB  ASP A 118      29.395  40.952  34.803  1.00  0.00           C
ATOM   1908  HB2 ASP A 118      30.247  40.442  34.352  1.00  0.00           H
ATOM   1909  HB3 ASP A 118      28.566  41.016  34.099  1.00  0.00           H
ATOM   1910  CG  ASP A 118      28.881  40.008  35.931  1.00  0.00           C
ATOM   1911  OD1 ASP A 118      29.372  38.900  36.174  1.00  0.00           O
ATOM   1912  OD2 ASP A 118      27.952  40.218  36.653  1.00  0.00           O
ATOM   1913  C   ASP A 118      28.840  43.051  36.126  1.00  0.00           C
ATOM   1914  O   ASP A 118      28.972  43.311  37.350  1.00  0.00           O
ATOM   1915  N   ALA A 119      27.712  43.357  35.507  1.00  0.00           N
ATOM   1916  H   ALA A 119      27.657  43.080  34.537  1.00  0.00           H
ATOM   1917  CA  ALA A 119      26.546  44.065  36.138  1.00  0.00           C
ATOM   1918  HA  ALA A 119      27.017  44.848  36.733  1.00  0.00           H
ATOM   1919  CB  ALA A 119      25.807  44.682  35.019  1.00  0.00           C
ATOM   1920  HB1 ALA A 119      24.884  45.129  35.389  1.00  0.00           H
ATOM   1921  HB2 ALA A 119      26.342  45.511  34.555  1.00  0.00           H
ATOM   1922  HB3 ALA A 119      25.536  44.011  34.205  1.00  0.00           H
ATOM   1923  C   ALA A 119      25.702  43.313  37.241  1.00  0.00           C
ATOM   1924  O   ALA A 119      24.494  43.420  37.261  1.00  0.00           O
ATOM   1925  N   ASP A 120      26.319  42.729  38.278  1.00  0.00           N
ATOM   1926  H   ASP A 120      27.323  42.673  38.180  1.00  0.00           H
ATOM   1927  CA  ASP A 120      25.602  42.269  39.475  1.00  0.00           C
ATOM   1928  HA  ASP A 120      24.620  42.742  39.467  1.00  0.00           H
ATOM   1929  CB  ASP A 120      25.162  40.793  39.242  1.00  0.00           C
ATOM   1930  HB2 ASP A 120      24.316  40.591  39.899  1.00  0.00           H
ATOM   1931  HB3 ASP A 120      24.892  40.632  38.199  1.00  0.00           H
ATOM   1932  CG  ASP A 120      26.268  39.871  39.716  1.00  0.00           C
ATOM   1933  OD1 ASP A 120      26.270  39.517  40.903  1.00  0.00           O
ATOM   1934  OD2 ASP A 120      26.974  39.196  38.890  1.00  0.00           O
ATOM   1935  C   ASP A 120      26.282  42.596  40.774  1.00  0.00           C
ATOM   1936  O   ASP A 120      27.538  42.601  40.828  1.00  0.00           O
ATOM   1937  N   LEU A 121      25.553  42.731  41.841  1.00  0.00           N
ATOM   1938  H   LEU A 121      24.561  42.549  41.882  1.00  0.00           H
ATOM   1939  CA  LEU A 121      26.086  43.384  43.033  1.00  0.00           C
ATOM   1940  HA  LEU A 121      26.744  44.194  42.721  1.00  0.00           H
ATOM   1941  CB  LEU A 121      24.863  43.891  43.795  1.00  0.00           C
ATOM   1942  HB2 LEU A 121      24.200  43.048  43.991  1.00  0.00           H
ATOM   1943  HB3 LEU A 121      24.311  44.506  43.085  1.00  0.00           H
ATOM   1944  CG  LEU A 121      25.047  44.568  45.142  1.00  0.00           C
ATOM   1945  HG  LEU A 121      25.561  43.901  45.835  1.00  0.00           H
ATOM   1946  CD1 LEU A 121      25.839  45.853  44.953  1.00  0.00           C
ATOM   1947 HD11 LEU A 121      25.320  46.490  44.237  1.00  0.00           H
ATOM   1948 HD12 LEU A 121      26.838  45.692  44.549  1.00  0.00           H
ATOM   1949 HD13 LEU A 121      26.016  46.267  45.946  1.00  0.00           H
ATOM   1950  CD2 LEU A 121      23.721  44.931  45.711  1.00  0.00           C
ATOM   1951 HD21 LEU A 121      23.101  45.406  44.951  1.00  0.00           H
ATOM   1952 HD22 LEU A 121      23.108  44.084  46.017  1.00  0.00           H
ATOM   1953 HD23 LEU A 121      23.881  45.571  46.578  1.00  0.00           H
ATOM   1954  C   LEU A 121      27.124  42.466  43.820  1.00  0.00           C
ATOM   1955  O   LEU A 121      27.777  42.977  44.790  1.00  0.00           O
ATOM   1956  N   SER A 122      27.352  41.198  43.483  1.00  0.00           N
ATOM   1957  H   SER A 122      27.096  40.910  42.549  1.00  0.00           H
ATOM   1958  CA  SER A 122      28.358  40.361  44.212  1.00  0.00           C
ATOM   1959  HA  SER A 122      28.241  40.343  45.296  1.00  0.00           H
ATOM   1960  CB  SER A 122      28.063  38.899  43.756  1.00  0.00           C
ATOM   1961  HB2 SER A 122      28.711  38.151  44.213  1.00  0.00           H
ATOM   1962  HB3 SER A 122      27.053  38.692  44.108  1.00  0.00           H
ATOM   1963  OG  SER A 122      28.184  38.708  42.341  1.00  0.00           O
ATOM   1964  HG  SER A 122      27.360  38.959  41.917  1.00  0.00           H
ATOM   1965  C   SER A 122      29.797  40.800  43.920  1.00  0.00           C
ATOM   1966  O   SER A 122      30.624  40.717  44.868  1.00  0.00           O
ATOM   1967  N   HIE A 123      30.157  41.313  42.730  1.00  0.00           N
ATOM   1968  H   HIE A 123      29.356  41.351  42.116  1.00  0.00           H
ATOM   1969  CA  HIE A 123      31.331  42.138  42.323  1.00  0.00           C
ATOM   1970  HA  HIE A 123      32.229  41.636  42.685  1.00  0.00           H
ATOM   1971  CB  HIE A 123      31.415  42.194  40.780  1.00  0.00           C
ATOM   1972  HB2 HIE A 123      32.386  42.615  40.521  1.00  0.00           H
ATOM   1973  HB3 HIE A 123      30.531  42.759  40.484  1.00  0.00           H
ATOM   1974  CG  HIE A 123      31.437  40.936  39.964  1.00  0.00           C
ATOM   1975  ND1 HIE A 123      32.455  40.010  39.979  1.00  0.00           N
ATOM   1976  CE1 HIE A 123      32.107  39.129  39.018  1.00  0.00           C
ATOM   1977  HE1 HIE A 123      32.696  38.263  38.752  1.00  0.00           H
ATOM   1978  NE2 HIE A 123      30.978  39.508  38.439  1.00  0.00           N
ATOM   1979  HE2 HIE A 123      30.494  38.964  37.739  1.00  0.00           H
ATOM   1980  CD2 HIE A 123      30.559  40.640  39.052  1.00  0.00           C
ATOM   1981  HD2 HIE A 123      29.634  41.159  38.850  1.00  0.00           H
ATOM   1982  C   HIE A 123      31.296  43.496  43.024  1.00  0.00           C
ATOM   1983  O   HIE A 123      31.216  44.583  42.429  1.00  0.00           O
ATOM   1984  N   HIE A 124      31.271  43.464  44.369  1.00  0.00           N
ATOM   1985  H   HIE A 124      31.367  42.615  44.907  1.00  0.00           H
ATOM   1986  CA  HIE A 124      30.856  44.635  45.103  1.00  0.00           C
ATOM   1987  HA  HIE A 124      29.887  44.918  44.694  1.00  0.00           H
ATOM   1988  CB  HIE A 124      30.518  44.283  46.574  1.00  0.00           C
ATOM   1989  HB2 HIE A 124      31.459  44.190  47.115  1.00  0.00           H
ATOM   1990  HB3 HIE A 124      29.878  43.401  46.537  1.00  0.00           H
ATOM   1991  CG  HIE A 124      29.786  45.441  47.291  1.00  0.00           C
ATOM   1992  ND1 HIE A 124      30.382  46.586  47.695  1.00  0.00           N
ATOM   1993  CE1 HIE A 124      29.443  47.325  48.241  1.00  0.00           C
ATOM   1994  HE1 HIE A 124      29.554  48.355  48.547  1.00  0.00           H
ATOM   1995  NE2 HIE A 124      28.220  46.699  48.147  1.00  0.00           N
ATOM   1996  HE2 HIE A 124      27.329  47.139  48.330  1.00  0.00           H
ATOM   1997  CD2 HIE A 124      28.440  45.565  47.427  1.00  0.00           C
ATOM   1998  HD2 HIE A 124      27.753  44.747  47.269  1.00  0.00           H
ATOM   1999  C   HIE A 124      31.881  45.749  45.000  1.00  0.00           C
ATOM   2000  O   HIE A 124      33.074  45.534  45.354  1.00  0.00           O
ATOM   2001  N   PRO A 125      31.456  46.932  44.594  1.00  0.00           N
ATOM   2002  CD  PRO A 125      30.162  47.329  43.939  1.00  0.00           C
ATOM   2003  HD2 PRO A 125      29.618  46.509  43.470  1.00  0.00           H
ATOM   2004  HD3 PRO A 125      29.501  47.835  44.643  1.00  0.00           H
ATOM   2005  CG  PRO A 125      30.547  48.288  42.831  1.00  0.00           C
ATOM   2006  HG2 PRO A 125      29.754  48.948  42.479  1.00  0.00           H
ATOM   2007  HG3 PRO A 125      30.997  47.669  42.055  1.00  0.00           H
ATOM   2008  CB  PRO A 125      31.685  49.101  43.526  1.00  0.00           C
ATOM   2009  HB2 PRO A 125      32.369  49.567  42.817  1.00  0.00           H
ATOM   2010  HB3 PRO A 125      31.324  49.850  44.231  1.00  0.00           H
ATOM   2011  CA  PRO A 125      32.399  47.948  44.206  1.00  0.00           C
ATOM   2012  HA  PRO A 125      33.036  47.389  43.520  1.00  0.00           H
ATOM   2013  C   PRO A 125      33.130  48.477  45.444  1.00  0.00           C
ATOM   2014  O   PRO A 125      34.186  49.137  45.270  1.00  0.00           O
ATOM   2015  N   LYS A 126      32.829  48.117  46.740  1.00  0.00           N
ATOM   2016  H   LYS A 126      32.133  47.397  46.868  1.00  0.00           H
ATOM   2017  CA  LYS A 126      33.633  48.517  47.878  1.00  0.00           C
ATOM   2018  HA  LYS A 126      33.882  49.573  47.977  1.00  0.00           H
ATOM   2019  CB  LYS A 126      32.905  48.316  49.239  1.00  0.00           C
ATOM   2020  HB2 LYS A 126      32.648  47.268  49.388  1.00  0.00           H
ATOM   2021  HB3 LYS A 126      32.016  48.940  49.143  1.00  0.00           H
ATOM   2022  CG  LYS A 126      33.555  48.894  50.555  1.00  0.00           C
ATOM   2023  HG2 LYS A 126      34.525  48.420  50.703  1.00  0.00           H
ATOM   2024  HG3 LYS A 126      33.831  49.945  50.471  1.00  0.00           H
ATOM   2025  CD  LYS A 126      32.716  48.593  51.772  1.00  0.00           C
ATOM   2026  HD2 LYS A 126      32.392  47.555  51.696  1.00  0.00           H
ATOM   2027  HD3 LYS A 126      31.774  49.140  51.796  1.00  0.00           H
ATOM   2028  CE  LYS A 126      33.483  48.730  53.053  1.00  0.00           C
ATOM   2029  HE2 LYS A 126      33.059  48.240  53.930  1.00  0.00           H
ATOM   2030  HE3 LYS A 126      34.438  48.224  52.906  1.00  0.00           H
ATOM   2031  NZ  LYS A 126      33.655  50.125  53.445  1.00  0.00           N
ATOM   2032  HZ1 LYS A 126      34.093  50.289  54.340  1.00  0.00           H
ATOM   2033  HZ2 LYS A 126      32.792  50.626  53.600  1.00  0.00           H
ATOM   2034  HZ3 LYS A 126      34.219  50.681  52.818  1.00  0.00           H
ATOM   2035  C   LYS A 126      34.949  47.839  47.857  1.00  0.00           C
ATOM   2036  O   LYS A 126      35.912  48.370  48.466  1.00  0.00           O
ATOM   2037  N   PHE A 127      35.211  46.668  47.196  1.00  0.00           N
ATOM   2038  H   PHE A 127      34.435  46.222  46.727  1.00  0.00           H
ATOM   2039  CA  PHE A 127      36.527  46.025  47.177  1.00  0.00           C
ATOM   2040  HA  PHE A 127      37.094  46.186  48.094  1.00  0.00           H
ATOM   2041  CB  PHE A 127      36.158  44.521  46.962  1.00  0.00           C
ATOM   2042  HB2 PHE A 127      35.568  44.422  46.050  1.00  0.00           H
ATOM   2043  HB3 PHE A 127      37.067  43.944  46.794  1.00  0.00           H
ATOM   2044  CG  PHE A 127      35.491  43.815  48.140  1.00  0.00           C
ATOM   2045  CD1 PHE A 127      34.111  43.461  47.984  1.00  0.00           C
ATOM   2046  HD1 PHE A 127      33.642  43.621  47.024  1.00  0.00           H
ATOM   2047  CE1 PHE A 127      33.400  42.733  48.956  1.00  0.00           C
ATOM   2048  HE1 PHE A 127      32.407  42.343  48.790  1.00  0.00           H
ATOM   2049  CZ  PHE A 127      34.054  42.439  50.134  1.00  0.00           C
ATOM   2050  HZ  PHE A 127      33.529  41.831  50.856  1.00  0.00           H
ATOM   2051  CE2 PHE A 127      35.383  42.816  50.326  1.00  0.00           C
ATOM   2052  HE2 PHE A 127      35.907  42.521  51.223  1.00  0.00           H
ATOM   2053  CD2 PHE A 127      36.040  43.579  49.379  1.00  0.00           C
ATOM   2054  HD2 PHE A 127      37.058  43.839  49.630  1.00  0.00           H
ATOM   2055  C   PHE A 127      37.439  46.549  46.098  1.00  0.00           C
ATOM   2056  O   PHE A 127      38.648  46.364  46.182  1.00  0.00           O
ATOM   2057  N   ILE A 128      37.000  47.277  45.033  1.00  0.00           N
ATOM   2058  H   ILE A 128      36.012  47.471  44.958  1.00  0.00           H
ATOM   2059  CA  ILE A 128      37.893  47.848  43.949  1.00  0.00           C
ATOM   2060  HA  ILE A 128      38.203  46.934  43.443  1.00  0.00           H
ATOM   2061  CB  ILE A 128      37.030  48.486  42.886  1.00  0.00           C
ATOM   2062  HB  ILE A 128      36.375  49.142  43.460  1.00  0.00           H
ATOM   2063  CG2 ILE A 128      37.778  49.309  41.858  1.00  0.00           C
ATOM   2064 HG21 ILE A 128      38.495  50.018  42.272  1.00  0.00           H
ATOM   2065 HG22 ILE A 128      38.411  48.717  41.197  1.00  0.00           H
ATOM   2066 HG23 ILE A 128      37.011  49.823  41.279  1.00  0.00           H
ATOM   2067  CG1 ILE A 128      36.330  47.351  42.054  1.00  0.00           C
ATOM   2068 HG12 ILE A 128      37.014  46.819  41.392  1.00  0.00           H
ATOM   2069 HG13 ILE A 128      35.930  46.662  42.797  1.00  0.00           H
ATOM   2070  CD1 ILE A 128      35.180  47.899  41.283  1.00  0.00           C
ATOM   2071 HD11 ILE A 128      34.807  48.818  41.736  1.00  0.00           H
ATOM   2072 HD12 ILE A 128      35.597  48.114  40.299  1.00  0.00           H
ATOM   2073 HD13 ILE A 128      34.364  47.194  41.125  1.00  0.00           H
ATOM   2074  C   ILE A 128      39.125  48.618  44.506  1.00  0.00           C
ATOM   2075  O   ILE A 128      40.267  48.347  44.036  1.00  0.00           O
ATOM   2076  N   PRO A 129      38.981  49.485  45.549  1.00  0.00           N
ATOM   2077  CD  PRO A 129      37.722  50.076  46.139  1.00  0.00           C
ATOM   2078  HD2 PRO A 129      37.230  49.399  46.837  1.00  0.00           H
ATOM   2079  HD3 PRO A 129      37.062  50.326  45.308  1.00  0.00           H
ATOM   2080  CG  PRO A 129      38.011  51.386  46.739  1.00  0.00           C
ATOM   2081  HG2 PRO A 129      37.311  51.536  47.560  1.00  0.00           H
ATOM   2082  HG3 PRO A 129      38.036  52.122  45.935  1.00  0.00           H
ATOM   2083  CB  PRO A 129      39.459  51.149  47.143  1.00  0.00           C
ATOM   2084  HB2 PRO A 129      39.983  52.101  47.058  1.00  0.00           H
ATOM   2085  HB3 PRO A 129      39.390  50.736  48.149  1.00  0.00           H
ATOM   2086  CA  PRO A 129      40.092  50.138  46.230  1.00  0.00           C
ATOM   2087  HA  PRO A 129      40.592  50.720  45.456  1.00  0.00           H
ATOM   2088  C   PRO A 129      41.020  49.183  47.021  1.00  0.00           C
ATOM   2089  O   PRO A 129      42.233  49.487  47.086  1.00  0.00           O
ATOM   2090  N   GLU A 130      40.574  48.046  47.606  1.00  0.00           N
ATOM   2091  H   GLU A 130      39.587  47.838  47.551  1.00  0.00           H
ATOM   2092  CA  GLU A 130      41.397  46.934  48.183  1.00  0.00           C
ATOM   2093  HA  GLU A 130      42.187  47.339  48.815  1.00  0.00           H
ATOM   2094  CB  GLU A 130      40.411  45.994  48.929  1.00  0.00           C
ATOM   2095  HB2 GLU A 130      39.739  45.516  48.216  1.00  0.00           H
ATOM   2096  HB3 GLU A 130      41.077  45.388  49.543  1.00  0.00           H
ATOM   2097  CG  GLU A 130      39.475  46.685  49.939  1.00  0.00           C
ATOM   2098  HG2 GLU A 130      39.156  45.978  50.705  1.00  0.00           H
ATOM   2099  HG3 GLU A 130      38.668  47.148  49.372  1.00  0.00           H
ATOM   2100  CD  GLU A 130      40.152  47.854  50.713  1.00  0.00           C
ATOM   2101  OE1 GLU A 130      39.701  49.008  50.561  1.00  0.00           O
ATOM   2102  OE2 GLU A 130      41.170  47.604  51.474  1.00  0.00           O
ATOM   2103  C   GLU A 130      42.211  46.182  47.130  1.00  0.00           C
ATOM   2104  O   GLU A 130      43.259  45.685  47.502  1.00  0.00           O
ATOM   2105  N   PHE A 131      41.808  46.233  45.881  1.00  0.00           N
ATOM   2106  H   PHE A 131      40.884  46.552  45.628  1.00  0.00           H
ATOM   2107  CA  PHE A 131      42.776  45.691  44.842  1.00  0.00           C
ATOM   2108  HA  PHE A 131      43.255  44.771  45.174  1.00  0.00           H
ATOM   2109  CB  PHE A 131      41.957  45.298  43.539  1.00  0.00           C
ATOM   2110  HB2 PHE A 131      41.488  46.111  42.984  1.00  0.00           H
ATOM   2111  HB3 PHE A 131      42.649  44.976  42.762  1.00  0.00           H
ATOM   2112  CG  PHE A 131      40.868  44.145  43.724  1.00  0.00           C
ATOM   2113  CD1 PHE A 131      39.584  44.376  43.212  1.00  0.00           C
ATOM   2114  HD1 PHE A 131      39.500  45.380  42.825  1.00  0.00           H
ATOM   2115  CE1 PHE A 131      38.619  43.381  43.219  1.00  0.00           C
ATOM   2116  HE1 PHE A 131      37.635  43.420  42.775  1.00  0.00           H
ATOM   2117  CZ  PHE A 131      38.834  42.188  43.941  1.00  0.00           C
ATOM   2118  HZ  PHE A 131      38.105  41.415  44.133  1.00  0.00           H
ATOM   2119  CE2 PHE A 131      40.140  41.965  44.490  1.00  0.00           C
ATOM   2120  HE2 PHE A 131      40.243  41.069  45.084  1.00  0.00           H
ATOM   2121  CD2 PHE A 131      41.153  42.989  44.360  1.00  0.00           C
ATOM   2122  HD2 PHE A 131      42.124  42.806  44.796  1.00  0.00           H
ATOM   2123  C   PHE A 131      43.822  46.685  44.481  1.00  0.00           C
ATOM   2124  O   PHE A 131      44.989  46.342  44.535  1.00  0.00           O
ATOM   2125  N   ILE A 132      43.482  47.987  44.295  1.00  0.00           N
ATOM   2126  H   ILE A 132      42.488  48.165  44.282  1.00  0.00           H
ATOM   2127  CA  ILE A 132      44.353  49.091  44.147  1.00  0.00           C
ATOM   2128  HA  ILE A 132      44.947  48.940  43.246  1.00  0.00           H
ATOM   2129  CB  ILE A 132      43.494  50.379  43.820  1.00  0.00           C
ATOM   2130  HB  ILE A 132      42.885  50.587  44.701  1.00  0.00           H
ATOM   2131  CG2 ILE A 132      44.460  51.555  43.656  1.00  0.00           C
ATOM   2132 HG21 ILE A 132      45.136  51.386  42.818  1.00  0.00           H
ATOM   2133 HG22 ILE A 132      43.881  52.454  43.443  1.00  0.00           H
ATOM   2134 HG23 ILE A 132      45.103  51.651  44.531  1.00  0.00           H
ATOM   2135  CG1 ILE A 132      42.678  50.263  42.487  1.00  0.00           C
ATOM   2136 HG12 ILE A 132      42.090  49.346  42.475  1.00  0.00           H
ATOM   2137 HG13 ILE A 132      43.381  50.255  41.653  1.00  0.00           H
ATOM   2138  CD1 ILE A 132      41.505  51.291  42.405  1.00  0.00           C
ATOM   2139 HD11 ILE A 132      40.638  50.728  42.059  1.00  0.00           H
ATOM   2140 HD12 ILE A 132      41.758  52.025  41.640  1.00  0.00           H
ATOM   2141 HD13 ILE A 132      41.137  51.670  43.359  1.00  0.00           H
ATOM   2142  C   ILE A 132      45.343  49.148  45.304  1.00  0.00           C
ATOM   2143  O   ILE A 132      46.478  49.202  45.047  1.00  0.00           O
ATOM   2144  N   ARG A 133      44.919  49.123  46.549  1.00  0.00           N
ATOM   2145  H   ARG A 133      43.941  49.199  46.787  1.00  0.00           H
ATOM   2146  CA  ARG A 133      45.780  49.121  47.686  1.00  0.00           C
ATOM   2147  HA  ARG A 133      46.317  50.068  47.630  1.00  0.00           H
ATOM   2148  CB  ARG A 133      44.957  49.151  48.974  1.00  0.00           C
ATOM   2149  HB2 ARG A 133      44.399  50.087  48.949  1.00  0.00           H
ATOM   2150  HB3 ARG A 133      44.162  48.410  48.886  1.00  0.00           H
ATOM   2151  CG  ARG A 133      45.633  48.914  50.359  1.00  0.00           C
ATOM   2152  HG2 ARG A 133      46.148  49.808  50.712  1.00  0.00           H
ATOM   2153  HG3 ARG A 133      46.381  48.124  50.415  1.00  0.00           H
ATOM   2154  CD  ARG A 133      44.468  48.600  51.406  1.00  0.00           C
ATOM   2155  HD2 ARG A 133      44.906  48.763  52.391  1.00  0.00           H
ATOM   2156  HD3 ARG A 133      44.237  47.539  51.499  1.00  0.00           H
ATOM   2157  NE  ARG A 133      43.232  49.370  51.271  1.00  0.00           N
ATOM   2158  HE  ARG A 133      42.455  48.765  51.043  1.00  0.00           H
ATOM   2159  CZ  ARG A 133      42.951  50.612  51.369  1.00  0.00           C
ATOM   2160  NH1 ARG A 133      43.777  51.521  51.631  1.00  0.00           N
ATOM   2161 HH11 ARG A 133      44.715  51.300  51.934  1.00  0.00           H
ATOM   2162 HH12 ARG A 133      43.445  52.350  52.102  1.00  0.00           H
ATOM   2163  NH2 ARG A 133      41.725  50.949  51.055  1.00  0.00           N
ATOM   2164 HH21 ARG A 133      41.045  50.274  50.734  1.00  0.00           H
ATOM   2165 HH22 ARG A 133      41.391  51.901  51.015  1.00  0.00           H
ATOM   2166  C   ARG A 133      46.783  47.987  47.656  1.00  0.00           C
ATOM   2167  O   ARG A 133      47.853  48.104  48.308  1.00  0.00           O
ATOM   2168  N   LYS A 134      46.571  46.891  46.929  1.00  0.00           N
ATOM   2169  H   LYS A 134      45.653  46.956  46.511  1.00  0.00           H
ATOM   2170  CA  LYS A 134      47.397  45.667  46.803  1.00  0.00           C
ATOM   2171  HA  LYS A 134      48.097  45.654  47.639  1.00  0.00           H
ATOM   2172  CB  LYS A 134      46.672  44.300  46.828  1.00  0.00           C
ATOM   2173  HB2 LYS A 134      45.936  44.263  46.024  1.00  0.00           H
ATOM   2174  HB3 LYS A 134      46.094  44.228  47.749  1.00  0.00           H
ATOM   2175  CG  LYS A 134      47.603  43.051  46.776  1.00  0.00           C
ATOM   2176  HG2 LYS A 134      46.930  42.201  46.889  1.00  0.00           H
ATOM   2177  HG3 LYS A 134      48.139  42.926  45.834  1.00  0.00           H
ATOM   2178  CD  LYS A 134      48.628  42.951  47.836  1.00  0.00           C
ATOM   2179  HD2 LYS A 134      48.118  43.009  48.798  1.00  0.00           H
ATOM   2180  HD3 LYS A 134      49.381  43.732  47.727  1.00  0.00           H
ATOM   2181  CE  LYS A 134      49.287  41.588  47.927  1.00  0.00           C
ATOM   2182  HE2 LYS A 134      48.572  40.789  47.731  1.00  0.00           H
ATOM   2183  HE3 LYS A 134      49.956  41.599  47.066  1.00  0.00           H
ATOM   2184  NZ  LYS A 134      50.089  41.314  49.150  1.00  0.00           N
ATOM   2185  HZ1 LYS A 134      50.813  42.007  49.274  1.00  0.00           H
ATOM   2186  HZ2 LYS A 134      50.462  40.376  49.124  1.00  0.00           H
ATOM   2187  HZ3 LYS A 134      49.572  41.359  50.017  1.00  0.00           H
ATOM   2188  C   LYS A 134      48.292  45.753  45.591  1.00  0.00           C
ATOM   2189  O   LYS A 134      49.486  45.382  45.655  1.00  0.00           O
ATOM   2190  N   GLN A 135      47.848  46.418  44.498  1.00  0.00           N
ATOM   2191  H   GLN A 135      46.879  46.678  44.612  1.00  0.00           H
ATOM   2192  CA  GLN A 135      48.568  46.611  43.187  1.00  0.00           C
ATOM   2193  HA  GLN A 135      48.999  45.656  42.887  1.00  0.00           H
ATOM   2194  CB  GLN A 135      47.606  47.191  42.155  1.00  0.00           C
ATOM   2195  HB2 GLN A 135      46.797  46.473  42.019  1.00  0.00           H
ATOM   2196  HB3 GLN A 135      47.140  48.124  42.472  1.00  0.00           H
ATOM   2197  CG  GLN A 135      48.191  47.407  40.710  1.00  0.00           C
ATOM   2198  HG2 GLN A 135      47.272  47.265  40.142  1.00  0.00           H
ATOM   2199  HG3 GLN A 135      49.026  46.723  40.557  1.00  0.00           H
ATOM   2200  CD  GLN A 135      48.643  48.886  40.461  1.00  0.00           C
ATOM   2201  OE1 GLN A 135      47.870  49.591  39.806  1.00  0.00           O
ATOM   2202  NE2 GLN A 135      49.756  49.335  40.935  1.00  0.00           N
ATOM   2203 HE21 GLN A 135      50.459  48.741  41.351  1.00  0.00           H
ATOM   2204 HE22 GLN A 135      50.086  50.248  40.659  1.00  0.00           H
ATOM   2205  C   GLN A 135      49.751  47.554  43.478  1.00  0.00           C
ATOM   2206  O   GLN A 135      50.812  47.311  42.893  1.00  0.00           O
ATOM   2207  N   LYS A 136      49.644  48.619  44.301  1.00  0.00           N
ATOM   2208  H   LYS A 136      48.746  48.731  44.750  1.00  0.00           H
ATOM   2209  CA  LYS A 136      50.614  49.625  44.659  1.00  0.00           C
ATOM   2210  HA  LYS A 136      51.125  49.945  43.751  1.00  0.00           H
ATOM   2211  CB  LYS A 136      49.940  50.811  45.382  1.00  0.00           C
ATOM   2212  HB2 LYS A 136      50.723  51.521  45.648  1.00  0.00           H
ATOM   2213  HB3 LYS A 136      49.431  50.493  46.292  1.00  0.00           H
ATOM   2214  CG  LYS A 136      48.812  51.573  44.567  1.00  0.00           C
ATOM   2215  HG2 LYS A 136      49.305  52.272  43.891  1.00  0.00           H
ATOM   2216  HG3 LYS A 136      48.229  50.987  43.856  1.00  0.00           H
ATOM   2217  CD  LYS A 136      47.845  52.263  45.521  1.00  0.00           C
ATOM   2218  HD2 LYS A 136      47.505  51.561  46.283  1.00  0.00           H
ATOM   2219  HD3 LYS A 136      47.005  52.595  44.912  1.00  0.00           H
ATOM   2220  CE  LYS A 136      48.399  53.590  46.076  1.00  0.00           C
ATOM   2221  HE2 LYS A 136      49.355  53.835  45.614  1.00  0.00           H
ATOM   2222  HE3 LYS A 136      47.703  54.421  45.965  1.00  0.00           H
ATOM   2223  NZ  LYS A 136      48.722  53.324  47.541  1.00  0.00           N
ATOM   2224  HZ1 LYS A 136      47.856  53.022  47.962  1.00  0.00           H
ATOM   2225  HZ2 LYS A 136      49.391  52.575  47.654  1.00  0.00           H
ATOM   2226  HZ3 LYS A 136      49.089  54.121  48.042  1.00  0.00           H
ATOM   2227  C   LYS A 136      51.863  49.131  45.468  1.00  0.00           C
ATOM   2228  O   LYS A 136      52.883  49.872  45.395  1.00  0.00           O
ATOM   2229  N   GLU A 137      51.863  47.881  45.953  1.00  0.00           N
ATOM   2230  H   GLU A 137      50.989  47.375  45.978  1.00  0.00           H
ATOM   2231  CA  GLU A 137      53.025  47.030  46.358  1.00  0.00           C
ATOM   2232  HA  GLU A 137      53.608  47.561  47.110  1.00  0.00           H
ATOM   2233  CB  GLU A 137      52.468  45.816  47.144  1.00  0.00           C
ATOM   2234  HB2 GLU A 137      53.315  45.255  47.539  1.00  0.00           H
ATOM   2235  HB3 GLU A 137      52.004  45.110  46.455  1.00  0.00           H
ATOM   2236  CG  GLU A 137      51.537  46.076  48.356  1.00  0.00           C
ATOM   2237  HG2 GLU A 137      51.893  46.954  48.896  1.00  0.00           H
ATOM   2238  HG3 GLU A 137      50.540  46.295  47.975  1.00  0.00           H
ATOM   2239  CD  GLU A 137      51.378  44.913  49.322  1.00  0.00           C
ATOM   2240  OE1 GLU A 137      51.577  43.686  49.055  1.00  0.00           O
ATOM   2241  OE2 GLU A 137      50.878  45.229  50.444  1.00  0.00           O
ATOM   2242  C   GLU A 137      53.959  46.638  45.246  1.00  0.00           C
ATOM   2243  O   GLU A 137      55.083  46.241  45.456  1.00  0.00           O
ATOM   2244  N   GLY A 138      53.617  46.833  44.029  1.00  0.00           N
ATOM   2245  H   GLY A 138      52.636  46.963  43.828  1.00  0.00           H
ATOM   2246  CA  GLY A 138      54.511  47.016  42.891  1.00  0.00           C
ATOM   2247  HA2 GLY A 138      54.096  47.697  42.148  1.00  0.00           H
ATOM   2248  HA3 GLY A 138      55.413  47.451  43.319  1.00  0.00           H
ATOM   2249  C   GLY A 138      54.888  45.706  42.141  1.00  0.00           C
ATOM   2250  O   GLY A 138      55.058  45.661  40.976  1.00  0.00           O
ATOM   2251  N   ASN A 139      55.117  44.657  42.912  1.00  0.00           N
ATOM   2252  H   ASN A 139      54.993  44.849  43.896  1.00  0.00           H
ATOM   2253  CA  ASN A 139      55.535  43.354  42.395  1.00  0.00           C
ATOM   2254  HA  ASN A 139      56.253  43.549  41.598  1.00  0.00           H
ATOM   2255  CB  ASN A 139      56.263  42.572  43.553  1.00  0.00           C
ATOM   2256  HB2 ASN A 139      55.551  42.317  44.338  1.00  0.00           H
ATOM   2257  HB3 ASN A 139      56.596  41.719  42.960  1.00  0.00           H
ATOM   2258  CG  ASN A 139      57.375  43.318  44.224  1.00  0.00           C
ATOM   2259  OD1 ASN A 139      57.497  44.527  44.299  1.00  0.00           O
ATOM   2260  ND2 ASN A 139      58.232  42.650  44.821  1.00  0.00           N
ATOM   2261 HD21 ASN A 139      58.266  41.645  44.732  1.00  0.00           H
ATOM   2262 HD22 ASN A 139      58.966  43.103  45.347  1.00  0.00           H
ATOM   2263  C   ASN A 139      54.453  42.616  41.521  1.00  0.00           C
ATOM   2264  O   ASN A 139      54.785  41.864  40.608  1.00  0.00           O
ATOM   2265  N   PHE A 140      53.142  42.866  41.736  1.00  0.00           N
ATOM   2266  H   PHE A 140      52.789  43.563  42.376  1.00  0.00           H
ATOM   2267  CA  PHE A 140      52.043  42.131  40.997  1.00  0.00           C
ATOM   2268  HA  PHE A 140      52.508  41.287  40.487  1.00  0.00           H
ATOM   2269  CB  PHE A 140      50.958  41.559  41.982  1.00  0.00           C
ATOM   2270  HB2 PHE A 140      50.595  40.657  41.489  1.00  0.00           H
ATOM   2271  HB3 PHE A 140      50.112  42.246  41.956  1.00  0.00           H
ATOM   2272  CG  PHE A 140      51.414  41.354  43.401  1.00  0.00           C
ATOM   2273  CD1 PHE A 140      51.323  42.387  44.350  1.00  0.00           C
ATOM   2274  HD1 PHE A 140      50.765  43.277  44.099  1.00  0.00           H
ATOM   2275  CE1 PHE A 140      51.750  42.227  45.701  1.00  0.00           C
ATOM   2276  HE1 PHE A 140      51.688  43.038  46.412  1.00  0.00           H
ATOM   2277  CZ  PHE A 140      52.412  41.039  46.103  1.00  0.00           C
ATOM   2278  HZ  PHE A 140      52.794  40.951  47.109  1.00  0.00           H
ATOM   2279  CE2 PHE A 140      52.588  40.025  45.152  1.00  0.00           C
ATOM   2280  HE2 PHE A 140      53.044  39.067  45.356  1.00  0.00           H
ATOM   2281  CD2 PHE A 140      52.008  40.153  43.834  1.00  0.00           C
ATOM   2282  HD2 PHE A 140      51.976  39.271  43.212  1.00  0.00           H
ATOM   2283  C   PHE A 140      51.358  42.939  39.884  1.00  0.00           C
ATOM   2284  O   PHE A 140      50.461  43.730  40.114  1.00  0.00           O
ATOM   2285  N   ASP A 141      51.480  42.465  38.674  1.00  0.00           N
ATOM   2286  H   ASP A 141      52.052  41.647  38.517  1.00  0.00           H
ATOM   2287  CA  ASP A 141      50.846  42.968  37.406  1.00  0.00           C
ATOM   2288  HA  ASP A 141      50.934  44.050  37.304  1.00  0.00           H
ATOM   2289  CB  ASP A 141      51.528  42.406  36.237  1.00  0.00           C
ATOM   2290  HB2 ASP A 141      51.281  43.015  35.367  1.00  0.00           H
ATOM   2291  HB3 ASP A 141      51.122  41.458  35.885  1.00  0.00           H
ATOM   2292  CG  ASP A 141      53.044  42.312  36.338  1.00  0.00           C
ATOM   2293  OD1 ASP A 141      53.660  43.390  36.148  1.00  0.00           O
ATOM   2294  OD2 ASP A 141      53.572  41.235  36.691  1.00  0.00           O
ATOM   2295  C   ASP A 141      49.351  42.643  37.252  1.00  0.00           C
ATOM   2296  O   ASP A 141      48.599  43.342  36.576  1.00  0.00           O
ATOM   2297  N   ILE A 142      48.879  41.497  37.822  1.00  0.00           N
ATOM   2298  H   ILE A 142      49.544  41.049  38.436  1.00  0.00           H
ATOM   2299  CA  ILE A 142      47.431  41.190  38.075  1.00  0.00           C
ATOM   2300  HA  ILE A 142      46.798  41.910  37.555  1.00  0.00           H
ATOM   2301  CB  ILE A 142      47.091  39.862  37.365  1.00  0.00           C
ATOM   2302  HB  ILE A 142      47.603  39.047  37.877  1.00  0.00           H
ATOM   2303  CG2 ILE A 142      45.637  39.509  37.652  1.00  0.00           C
ATOM   2304 HG21 ILE A 142      45.473  39.553  38.729  1.00  0.00           H
ATOM   2305 HG22 ILE A 142      45.297  38.487  37.485  1.00  0.00           H
ATOM   2306 HG23 ILE A 142      44.945  40.246  37.245  1.00  0.00           H
ATOM   2307  CG1 ILE A 142      47.259  39.747  35.820  1.00  0.00           C
ATOM   2308 HG12 ILE A 142      47.219  40.697  35.288  1.00  0.00           H
ATOM   2309 HG13 ILE A 142      46.457  39.161  35.372  1.00  0.00           H
ATOM   2310  CD1 ILE A 142      48.649  38.987  35.506  1.00  0.00           C
ATOM   2311 HD11 ILE A 142      48.865  39.037  34.439  1.00  0.00           H
ATOM   2312 HD12 ILE A 142      49.449  39.442  36.091  1.00  0.00           H
ATOM   2313 HD13 ILE A 142      48.601  37.978  35.915  1.00  0.00           H
ATOM   2314  C   ILE A 142      47.149  41.077  39.607  1.00  0.00           C
ATOM   2315  O   ILE A 142      48.013  40.605  40.372  1.00  0.00           O
ATOM   2316  N   VAL A 143      45.955  41.523  40.069  1.00  0.00           N
ATOM   2317  H   VAL A 143      45.333  41.933  39.387  1.00  0.00           H
ATOM   2318  CA  VAL A 143      45.470  41.286  41.436  1.00  0.00           C
ATOM   2319  HA  VAL A 143      46.106  40.453  41.737  1.00  0.00           H
ATOM   2320  CB  VAL A 143      45.737  42.545  42.411  1.00  0.00           C
ATOM   2321  HB  VAL A 143      45.157  43.302  41.882  1.00  0.00           H
ATOM   2322  CG1 VAL A 143      45.161  42.274  43.817  1.00  0.00           C
ATOM   2323 HG11 VAL A 143      44.896  43.193  44.338  1.00  0.00           H
ATOM   2324 HG12 VAL A 143      44.210  41.766  43.656  1.00  0.00           H
ATOM   2325 HG13 VAL A 143      45.802  41.585  44.367  1.00  0.00           H
ATOM   2326  CG2 VAL A 143      47.105  43.111  42.516  1.00  0.00           C
ATOM   2327 HG21 VAL A 143      46.898  44.051  43.028  1.00  0.00           H
ATOM   2328 HG22 VAL A 143      47.724  42.472  43.145  1.00  0.00           H
ATOM   2329 HG23 VAL A 143      47.608  43.289  41.566  1.00  0.00           H
ATOM   2330  C   VAL A 143      43.987  40.927  41.382  1.00  0.00           C
ATOM   2331  O   VAL A 143      43.144  41.563  40.792  1.00  0.00           O
ATOM   2332  N   SER A 144      43.610  39.850  42.089  1.00  0.00           N
ATOM   2333  H   SER A 144      44.241  39.374  42.718  1.00  0.00           H
ATOM   2334  CA  SER A 144      42.297  39.216  42.058  1.00  0.00           C
ATOM   2335  HA  SER A 144      41.595  39.849  41.516  1.00  0.00           H
ATOM   2336  CB  SER A 144      42.193  37.953  41.286  1.00  0.00           C
ATOM   2337  HB2 SER A 144      42.775  37.222  41.848  1.00  0.00           H
ATOM   2338  HB3 SER A 144      42.587  38.124  40.284  1.00  0.00           H
ATOM   2339  OG  SER A 144      40.859  37.575  41.063  1.00  0.00           O
ATOM   2340  HG  SER A 144      40.820  36.622  40.951  1.00  0.00           H
ATOM   2341  C   SER A 144      41.778  38.903  43.421  1.00  0.00           C
ATOM   2342  O   SER A 144      42.595  38.758  44.392  1.00  0.00           O
ATOM   2343  N   GLY A 145      40.510  38.656  43.635  1.00  0.00           N
ATOM   2344  H   GLY A 145      39.972  38.697  42.781  1.00  0.00           H
ATOM   2345  CA  GLY A 145      39.862  38.314  44.874  1.00  0.00           C
ATOM   2346  HA2 GLY A 145      38.830  38.623  44.708  1.00  0.00           H
ATOM   2347  HA3 GLY A 145      40.311  38.847  45.713  1.00  0.00           H
ATOM   2348  C   GLY A 145      39.612  36.817  45.082  1.00  0.00           C
ATOM   2349  O   GLY A 145      38.842  36.134  44.349  1.00  0.00           O
ATOM   2350  N   THR A 146      40.287  36.277  46.056  1.00  0.00           N
ATOM   2351  H   THR A 146      40.728  36.879  46.736  1.00  0.00           H
ATOM   2352  CA  THR A 146      40.246  34.884  46.452  1.00  0.00           C
ATOM   2353  HA  THR A 146      39.934  34.316  45.575  1.00  0.00           H
ATOM   2354  CB  THR A 146      41.591  34.343  46.941  1.00  0.00           C
ATOM   2355  HB  THR A 146      42.218  34.355  46.049  1.00  0.00           H
ATOM   2356  CG2 THR A 146      42.373  35.115  47.959  1.00  0.00           C
ATOM   2357 HG21 THR A 146      43.267  34.559  48.239  1.00  0.00           H
ATOM   2358 HG22 THR A 146      42.783  36.028  47.527  1.00  0.00           H
ATOM   2359 HG23 THR A 146      41.758  35.274  48.845  1.00  0.00           H
ATOM   2360  OG1 THR A 146      41.415  33.029  47.436  1.00  0.00           O
ATOM   2361  HG1 THR A 146      42.302  32.662  47.466  1.00  0.00           H
ATOM   2362  C   THR A 146      39.184  34.453  47.441  1.00  0.00           C
ATOM   2363  O   THR A 146      39.009  35.026  48.537  1.00  0.00           O
ATOM   2364  N   ARG A 147      38.388  33.517  47.001  1.00  0.00           N
ATOM   2365  H   ARG A 147      38.616  33.105  46.107  1.00  0.00           H
ATOM   2366  CA  ARG A 147      37.289  32.904  47.755  1.00  0.00           C
ATOM   2367  HA  ARG A 147      36.834  33.664  48.391  1.00  0.00           H
ATOM   2368  CB  ARG A 147      36.175  32.416  46.819  1.00  0.00           C
ATOM   2369  HB2 ARG A 147      35.370  31.961  47.397  1.00  0.00           H
ATOM   2370  HB3 ARG A 147      36.615  31.670  46.158  1.00  0.00           H
ATOM   2371  CG  ARG A 147      35.548  33.571  45.986  1.00  0.00           C
ATOM   2372  HG2 ARG A 147      34.494  33.593  46.263  1.00  0.00           H
ATOM   2373  HG3 ARG A 147      36.016  34.525  46.229  1.00  0.00           H
ATOM   2374  CD  ARG A 147      35.537  33.375  44.458  1.00  0.00           C
ATOM   2375  HD2 ARG A 147      35.273  34.314  43.973  1.00  0.00           H
ATOM   2376  HD3 ARG A 147      36.572  33.229  44.149  1.00  0.00           H
ATOM   2377  NE  ARG A 147      34.609  32.328  43.966  1.00  0.00           N
ATOM   2378  HE  ARG A 147      33.633  32.515  44.143  1.00  0.00           H
ATOM   2379  CZ  ARG A 147      34.992  31.538  42.979  1.00  0.00           C
ATOM   2380  NH1 ARG A 147      36.246  31.252  42.732  1.00  0.00           N
ATOM   2381 HH11 ARG A 147      36.988  31.374  43.407  1.00  0.00           H
ATOM   2382 HH12 ARG A 147      36.404  30.534  42.039  1.00  0.00           H
ATOM   2383  NH2 ARG A 147      34.137  30.951  42.231  1.00  0.00           N
ATOM   2384 HH21 ARG A 147      33.189  31.234  42.432  1.00  0.00           H
ATOM   2385 HH22 ARG A 147      34.386  30.111  41.729  1.00  0.00           H
ATOM   2386  C   ARG A 147      37.834  31.856  48.706  1.00  0.00           C
ATOM   2387  O   ARG A 147      37.088  31.231  49.428  1.00  0.00           O
ATOM   2388  N   TYR A 148      39.151  31.638  48.611  1.00  0.00           N
ATOM   2389  H   TYR A 148      39.626  32.088  47.842  1.00  0.00           H
ATOM   2390  CA  TYR A 148      39.853  30.576  49.273  1.00  0.00           C
ATOM   2391  HA  TYR A 148      39.210  30.153  50.045  1.00  0.00           H
ATOM   2392  CB  TYR A 148      40.114  29.424  48.343  1.00  0.00           C
ATOM   2393  HB2 TYR A 148      40.690  28.631  48.822  1.00  0.00           H
ATOM   2394  HB3 TYR A 148      40.771  29.836  47.577  1.00  0.00           H
ATOM   2395  CG  TYR A 148      38.872  28.846  47.778  1.00  0.00           C
ATOM   2396  CD1 TYR A 148      38.102  28.058  48.645  1.00  0.00           C
ATOM   2397  HD1 TYR A 148      38.476  27.737  49.606  1.00  0.00           H
ATOM   2398  CE1 TYR A 148      36.859  27.493  48.333  1.00  0.00           C
ATOM   2399  HE1 TYR A 148      36.315  26.896  49.050  1.00  0.00           H
ATOM   2400  CZ  TYR A 148      36.368  27.793  46.996  1.00  0.00           C
ATOM   2401  OH  TYR A 148      35.044  27.630  46.755  1.00  0.00           O
ATOM   2402  HH  TYR A 148      34.657  27.166  47.502  1.00  0.00           H
ATOM   2403  CE2 TYR A 148      37.199  28.501  46.076  1.00  0.00           C
ATOM   2404  HE2 TYR A 148      36.796  28.727  45.100  1.00  0.00           H
ATOM   2405  CD2 TYR A 148      38.361  29.131  46.479  1.00  0.00           C
ATOM   2406  HD2 TYR A 148      38.772  29.805  45.743  1.00  0.00           H
ATOM   2407  C   TYR A 148      41.019  31.069  50.168  1.00  0.00           C
ATOM   2408  O   TYR A 148      41.733  30.122  50.541  1.00  0.00           O
ATOM   2409  N   LYS A 149      41.186  32.338  50.604  1.00  0.00           N
ATOM   2410  H   LYS A 149      40.490  33.023  50.346  1.00  0.00           H
ATOM   2411  CA  LYS A 149      42.189  32.726  51.612  1.00  0.00           C
ATOM   2412  HA  LYS A 149      42.416  31.856  52.229  1.00  0.00           H
ATOM   2413  CB  LYS A 149      43.503  33.212  50.984  1.00  0.00           C
ATOM   2414  HB2 LYS A 149      43.838  32.488  50.241  1.00  0.00           H
ATOM   2415  HB3 LYS A 149      43.285  34.132  50.442  1.00  0.00           H
ATOM   2416  CG  LYS A 149      44.621  33.622  51.927  1.00  0.00           C
ATOM   2417  HG2 LYS A 149      44.843  32.718  52.494  1.00  0.00           H
ATOM   2418  HG3 LYS A 149      44.201  34.428  52.529  1.00  0.00           H
ATOM   2419  CD  LYS A 149      46.003  33.967  51.419  1.00  0.00           C
ATOM   2420  HD2 LYS A 149      46.001  35.005  51.087  1.00  0.00           H
ATOM   2421  HD3 LYS A 149      46.701  33.996  52.256  1.00  0.00           H
ATOM   2422  CE  LYS A 149      46.522  32.993  50.315  1.00  0.00           C
ATOM   2423  HE2 LYS A 149      45.864  32.984  49.445  1.00  0.00           H
ATOM   2424  HE3 LYS A 149      47.491  33.374  49.994  1.00  0.00           H
ATOM   2425  NZ  LYS A 149      46.679  31.686  50.891  1.00  0.00           N
ATOM   2426  HZ1 LYS A 149      47.265  31.158  50.260  1.00  0.00           H
ATOM   2427  HZ2 LYS A 149      45.783  31.285  51.126  1.00  0.00           H
ATOM   2428  HZ3 LYS A 149      47.217  31.683  51.746  1.00  0.00           H
ATOM   2429  C   LYS A 149      41.478  33.797  52.506  1.00  0.00           C
ATOM   2430  O   LYS A 149      40.466  34.368  52.135  1.00  0.00           O
ATOM   2431  N   GLY A 150      41.959  34.027  53.712  1.00  0.00           N
ATOM   2432  H   GLY A 150      42.607  33.371  54.124  1.00  0.00           H
ATOM   2433  CA  GLY A 150      41.371  34.904  54.715  1.00  0.00           C
ATOM   2434  HA2 GLY A 150      41.909  34.932  55.662  1.00  0.00           H
ATOM   2435  HA3 GLY A 150      41.328  35.923  54.329  1.00  0.00           H
ATOM   2436  C   GLY A 150      39.998  34.539  55.216  1.00  0.00           C
ATOM   2437  O   GLY A 150      39.714  33.375  55.433  1.00  0.00           O
ATOM   2438  N   ASN A 151      39.075  35.516  55.149  1.00  0.00           N
ATOM   2439  H   ASN A 151      39.285  36.498  55.047  1.00  0.00           H
ATOM   2440  CA  ASN A 151      37.662  35.363  55.332  1.00  0.00           C
ATOM   2441  HA  ASN A 151      37.439  34.375  55.734  1.00  0.00           H
ATOM   2442  CB  ASN A 151      37.164  36.447  56.290  1.00  0.00           C
ATOM   2443  HB2 ASN A 151      37.610  37.390  55.976  1.00  0.00           H
ATOM   2444  HB3 ASN A 151      36.092  36.485  56.093  1.00  0.00           H
ATOM   2445  CG  ASN A 151      37.386  36.168  57.835  1.00  0.00           C
ATOM   2446  OD1 ASN A 151      38.165  35.299  58.108  1.00  0.00           O
ATOM   2447  ND2 ASN A 151      36.814  36.871  58.778  1.00  0.00           N
ATOM   2448 HD21 ASN A 151      36.034  37.485  58.592  1.00  0.00           H
ATOM   2449 HD22 ASN A 151      36.922  36.523  59.720  1.00  0.00           H
ATOM   2450  C   ASN A 151      36.952  35.345  53.920  1.00  0.00           C
ATOM   2451  O   ASN A 151      35.853  35.841  53.715  1.00  0.00           O
ATOM   2452  N   GLY A 152      37.699  34.856  52.928  1.00  0.00           N
ATOM   2453  H   GLY A 152      38.644  34.587  53.161  1.00  0.00           H
ATOM   2454  CA  GLY A 152      37.245  34.525  51.577  1.00  0.00           C
ATOM   2455  HA2 GLY A 152      38.093  33.977  51.168  1.00  0.00           H
ATOM   2456  HA3 GLY A 152      37.038  35.352  50.898  1.00  0.00           H
ATOM   2457  C   GLY A 152      36.047  33.551  51.509  1.00  0.00           C
ATOM   2458  O   GLY A 152      35.920  32.699  52.422  1.00  0.00           O
ATOM   2459  N   GLY A 153      35.170  33.681  50.544  1.00  0.00           N
ATOM   2460  H   GLY A 153      35.248  34.443  49.886  1.00  0.00           H
ATOM   2461  CA  GLY A 153      34.043  32.692  50.183  1.00  0.00           C
ATOM   2462  HA2 GLY A 153      33.474  32.640  51.111  1.00  0.00           H
ATOM   2463  HA3 GLY A 153      34.314  31.674  49.902  1.00  0.00           H
ATOM   2464  C   GLY A 153      32.984  33.261  49.203  1.00  0.00           C
ATOM   2465  O   GLY A 153      33.272  34.197  48.407  1.00  0.00           O
ATOM   2466  N   VAL A 154      31.715  32.823  49.266  1.00  0.00           N
ATOM   2467  H   VAL A 154      31.571  32.001  49.835  1.00  0.00           H
ATOM   2468  CA  VAL A 154      30.488  33.353  48.533  1.00  0.00           C
ATOM   2469  HA  VAL A 154      30.713  34.419  48.529  1.00  0.00           H
ATOM   2470  CB  VAL A 154      30.510  32.916  47.084  1.00  0.00           C
ATOM   2471  HB  VAL A 154      31.412  33.389  46.695  1.00  0.00           H
ATOM   2472  CG1 VAL A 154      30.534  31.390  46.881  1.00  0.00           C
ATOM   2473 HG11 VAL A 154      29.550  31.000  47.140  1.00  0.00           H
ATOM   2474 HG12 VAL A 154      30.830  31.135  45.863  1.00  0.00           H
ATOM   2475 HG13 VAL A 154      31.205  30.948  47.618  1.00  0.00           H
ATOM   2476  CG2 VAL A 154      29.302  33.525  46.414  1.00  0.00           C
ATOM   2477 HG21 VAL A 154      29.379  33.411  45.332  1.00  0.00           H
ATOM   2478 HG22 VAL A 154      29.252  34.517  46.863  1.00  0.00           H
ATOM   2479 HG23 VAL A 154      28.396  32.936  46.555  1.00  0.00           H
ATOM   2480  C   VAL A 154      29.200  33.015  49.300  1.00  0.00           C
ATOM   2481  O   VAL A 154      29.069  31.884  49.691  1.00  0.00           O
ATOM   2482  N   TYR A 155      28.246  33.960  49.354  1.00  0.00           N
ATOM   2483  H   TYR A 155      28.500  34.845  48.941  1.00  0.00           H
ATOM   2484  CA  TYR A 155      26.924  33.709  49.860  1.00  0.00           C
ATOM   2485  HA  TYR A 155      27.089  33.207  50.813  1.00  0.00           H
ATOM   2486  CB  TYR A 155      26.291  35.034  50.124  1.00  0.00           C
ATOM   2487  HB2 TYR A 155      26.843  35.711  50.776  1.00  0.00           H
ATOM   2488  HB3 TYR A 155      26.500  35.513  49.168  1.00  0.00           H
ATOM   2489  CG  TYR A 155      24.785  35.029  50.399  1.00  0.00           C
ATOM   2490  CD1 TYR A 155      24.356  35.076  51.763  1.00  0.00           C
ATOM   2491  HD1 TYR A 155      25.054  35.002  52.584  1.00  0.00           H
ATOM   2492  CE1 TYR A 155      22.981  35.213  52.128  1.00  0.00           C
ATOM   2493  HE1 TYR A 155      22.533  35.238  53.111  1.00  0.00           H
ATOM   2494  CZ  TYR A 155      22.047  35.294  51.128  1.00  0.00           C
ATOM   2495  OH  TYR A 155      20.744  35.467  51.329  1.00  0.00           O
ATOM   2496  HH  TYR A 155      20.143  34.996  50.747  1.00  0.00           H
ATOM   2497  CE2 TYR A 155      22.418  35.232  49.751  1.00  0.00           C
ATOM   2498  HE2 TYR A 155      21.627  35.402  49.036  1.00  0.00           H
ATOM   2499  CD2 TYR A 155      23.813  35.058  49.373  1.00  0.00           C
ATOM   2500  HD2 TYR A 155      24.209  35.072  48.369  1.00  0.00           H
ATOM   2501  C   TYR A 155      25.933  32.742  49.090  1.00  0.00           C
ATOM   2502  O   TYR A 155      25.953  32.612  47.883  1.00  0.00           O
ATOM   2503  N   GLY A 156      24.956  32.150  49.827  1.00  0.00           N
ATOM   2504  H   GLY A 156      24.954  32.366  50.814  1.00  0.00           H
ATOM   2505  CA  GLY A 156      23.857  31.304  49.405  1.00  0.00           C
ATOM   2506  HA2 GLY A 156      23.379  31.139  50.370  1.00  0.00           H
ATOM   2507  HA3 GLY A 156      23.195  31.913  48.789  1.00  0.00           H
ATOM   2508  C   GLY A 156      24.099  29.998  48.604  1.00  0.00           C
ATOM   2509  O   GLY A 156      23.128  29.346  48.259  1.00  0.00           O
ATOM   2510  N   TRP A 157      25.295  29.623  48.265  1.00  0.00           N
ATOM   2511  H   TRP A 157      26.053  30.253  48.485  1.00  0.00           H
ATOM   2512  CA  TRP A 157      25.675  28.385  47.436  1.00  0.00           C
ATOM   2513  HA  TRP A 157      24.856  28.277  46.725  1.00  0.00           H
ATOM   2514  CB  TRP A 157      27.021  28.572  46.690  1.00  0.00           C
ATOM   2515  HB2 TRP A 157      27.235  27.596  46.254  1.00  0.00           H
ATOM   2516  HB3 TRP A 157      27.759  28.759  47.470  1.00  0.00           H
ATOM   2517  CG  TRP A 157      27.137  29.657  45.649  1.00  0.00           C
ATOM   2518  CD1 TRP A 157      26.133  30.447  45.325  1.00  0.00           C
ATOM   2519  HD1 TRP A 157      25.166  30.497  45.805  1.00  0.00           H
ATOM   2520  NE1 TRP A 157      26.384  31.221  44.294  1.00  0.00           N
ATOM   2521  HE1 TRP A 157      25.851  31.955  43.849  1.00  0.00           H
ATOM   2522  CE2 TRP A 157      27.608  30.866  43.738  1.00  0.00           C
ATOM   2523  CZ2 TRP A 157      28.242  31.195  42.510  1.00  0.00           C
ATOM   2524  HZ2 TRP A 157      27.688  31.673  41.716  1.00  0.00           H
ATOM   2525  CH2 TRP A 157      29.516  30.668  42.215  1.00  0.00           C
ATOM   2526  HH2 TRP A 157      30.061  30.950  41.326  1.00  0.00           H
ATOM   2527  CZ3 TRP A 157      30.149  29.846  43.211  1.00  0.00           C
ATOM   2528  HZ3 TRP A 157      31.155  29.487  43.051  1.00  0.00           H
ATOM   2529  CE3 TRP A 157      29.515  29.356  44.360  1.00  0.00           C
ATOM   2530  HE3 TRP A 157      29.917  28.650  45.071  1.00  0.00           H
ATOM   2531  CD2 TRP A 157      28.229  29.899  44.654  1.00  0.00           C
ATOM   2532  C   TRP A 157      25.677  27.182  48.357  1.00  0.00           C
ATOM   2533  O   TRP A 157      26.118  27.268  49.466  1.00  0.00           O
ATOM   2534  N   ASP A 158      25.144  25.997  47.994  1.00  0.00           N
ATOM   2535  H   ASP A 158      24.912  25.963  47.011  1.00  0.00           H
ATOM   2536  CA  ASP A 158      25.206  24.730  48.760  1.00  0.00           C
ATOM   2537  HA  ASP A 158      24.878  24.840  49.794  1.00  0.00           H
ATOM   2538  CB  ASP A 158      24.261  23.680  48.141  1.00  0.00           C
ATOM   2539  HB2 ASP A 158      24.260  22.762  48.730  1.00  0.00           H
ATOM   2540  HB3 ASP A 158      23.227  24.025  48.116  1.00  0.00           H
ATOM   2541  CG  ASP A 158      24.743  23.245  46.746  1.00  0.00           C
ATOM   2542  OD1 ASP A 158      24.246  23.900  45.797  1.00  0.00           O
ATOM   2543  OD2 ASP A 158      25.310  22.130  46.616  1.00  0.00           O
ATOM   2544  C   ASP A 158      26.656  24.137  48.766  1.00  0.00           C
ATOM   2545  O   ASP A 158      27.490  24.564  48.041  1.00  0.00           O
ATOM   2546  N   LEU A 159      26.965  23.259  49.678  1.00  0.00           N
ATOM   2547  H   LEU A 159      26.195  22.926  50.239  1.00  0.00           H
ATOM   2548  CA  LEU A 159      28.287  22.736  49.974  1.00  0.00           C
ATOM   2549  HA  LEU A 159      28.967  23.587  50.029  1.00  0.00           H
ATOM   2550  CB  LEU A 159      28.370  21.970  51.346  1.00  0.00           C
ATOM   2551  HB2 LEU A 159      27.483  21.342  51.427  1.00  0.00           H
ATOM   2552  HB3 LEU A 159      29.345  21.484  51.395  1.00  0.00           H
ATOM   2553  CG  LEU A 159      28.168  22.908  52.499  1.00  0.00           C
ATOM   2554  HG  LEU A 159      27.354  23.595  52.265  1.00  0.00           H
ATOM   2555  CD1 LEU A 159      27.971  22.019  53.728  1.00  0.00           C
ATOM   2556 HD11 LEU A 159      27.824  22.643  54.609  1.00  0.00           H
ATOM   2557 HD12 LEU A 159      27.058  21.476  53.485  1.00  0.00           H
ATOM   2558 HD13 LEU A 159      28.783  21.303  53.859  1.00  0.00           H
ATOM   2559  CD2 LEU A 159      29.403  23.742  52.780  1.00  0.00           C
ATOM   2560 HD21 LEU A 159      29.403  24.117  53.803  1.00  0.00           H
ATOM   2561 HD22 LEU A 159      29.276  24.611  52.134  1.00  0.00           H
ATOM   2562 HD23 LEU A 159      30.282  23.140  52.549  1.00  0.00           H
ATOM   2563  C   LEU A 159      28.755  21.950  48.765  1.00  0.00           C
ATOM   2564  O   LEU A 159      29.924  22.105  48.469  1.00  0.00           O
ATOM   2565  N   LYS A 160      27.979  21.112  48.115  1.00  0.00           N
ATOM   2566  H   LYS A 160      27.066  20.936  48.508  1.00  0.00           H
ATOM   2567  CA  LYS A 160      28.418  20.422  46.867  1.00  0.00           C
ATOM   2568  HA  LYS A 160      29.323  19.888  47.158  1.00  0.00           H
ATOM   2569  CB  LYS A 160      27.301  19.499  46.346  1.00  0.00           C
ATOM   2570  HB2 LYS A 160      26.482  20.088  45.933  1.00  0.00           H
ATOM   2571  HB3 LYS A 160      26.951  18.990  47.244  1.00  0.00           H
ATOM   2572  CG  LYS A 160      27.781  18.509  45.234  1.00  0.00           C
ATOM   2573  HG2 LYS A 160      28.785  18.164  45.481  1.00  0.00           H
ATOM   2574  HG3 LYS A 160      27.896  18.936  44.239  1.00  0.00           H
ATOM   2575  CD  LYS A 160      26.819  17.261  45.122  1.00  0.00           C
ATOM   2576  HD2 LYS A 160      26.683  16.866  46.129  1.00  0.00           H
ATOM   2577  HD3 LYS A 160      25.804  17.443  44.771  1.00  0.00           H
ATOM   2578  CE  LYS A 160      27.517  16.164  44.362  1.00  0.00           C
ATOM   2579  HE2 LYS A 160      28.308  15.719  44.967  1.00  0.00           H
ATOM   2580  HE3 LYS A 160      27.914  16.492  43.401  1.00  0.00           H
ATOM   2581  NZ  LYS A 160      26.543  15.135  43.966  1.00  0.00           N
ATOM   2582  HZ1 LYS A 160      25.692  15.466  43.533  1.00  0.00           H
ATOM   2583  HZ2 LYS A 160      26.258  14.489  44.688  1.00  0.00           H
ATOM   2584  HZ3 LYS A 160      26.902  14.492  43.274  1.00  0.00           H
ATOM   2585  C   LYS A 160      28.824  21.497  45.760  1.00  0.00           C
ATOM   2586  O   LYS A 160      29.917  21.339  45.248  1.00  0.00           O
ATOM   2587  N   ARG A 161      28.116  22.619  45.628  1.00  0.00           N
ATOM   2588  H   ARG A 161      27.210  22.640  46.074  1.00  0.00           H
ATOM   2589  CA  ARG A 161      28.459  23.806  44.826  1.00  0.00           C
ATOM   2590  HA  ARG A 161      28.635  23.492  43.797  1.00  0.00           H
ATOM   2591  CB  ARG A 161      27.291  24.809  44.822  1.00  0.00           C
ATOM   2592  HB2 ARG A 161      27.227  25.345  45.769  1.00  0.00           H
ATOM   2593  HB3 ARG A 161      26.359  24.273  44.641  1.00  0.00           H
ATOM   2594  CG  ARG A 161      27.337  25.908  43.769  1.00  0.00           C
ATOM   2595  HG2 ARG A 161      28.055  26.704  43.967  1.00  0.00           H
ATOM   2596  HG3 ARG A 161      27.463  25.479  42.775  1.00  0.00           H
ATOM   2597  CD  ARG A 161      25.941  26.525  43.742  1.00  0.00           C
ATOM   2598  HD2 ARG A 161      25.214  25.768  43.447  1.00  0.00           H
ATOM   2599  HD3 ARG A 161      25.665  26.788  44.764  1.00  0.00           H
ATOM   2600  NE  ARG A 161      25.843  27.669  42.844  1.00  0.00           N
ATOM   2601  HE  ARG A 161      26.650  27.892  42.279  1.00  0.00           H
ATOM   2602  CZ  ARG A 161      24.953  28.631  42.834  1.00  0.00           C
ATOM   2603  NH1 ARG A 161      23.868  28.619  43.605  1.00  0.00           N
ATOM   2604 HH11 ARG A 161      23.603  27.804  44.139  1.00  0.00           H
ATOM   2605 HH12 ARG A 161      23.340  29.479  43.566  1.00  0.00           H
ATOM   2606  NH2 ARG A 161      25.122  29.590  41.998  1.00  0.00           N
ATOM   2607 HH21 ARG A 161      25.970  29.666  41.454  1.00  0.00           H
ATOM   2608 HH22 ARG A 161      24.459  30.342  42.121  1.00  0.00           H
ATOM   2609  C   ARG A 161      29.745  24.440  45.338  1.00  0.00           C
ATOM   2610  O   ARG A 161      30.546  24.854  44.516  1.00  0.00           O
ATOM   2611  N   LYS A 162      30.035  24.494  46.641  1.00  0.00           N
ATOM   2612  H   LYS A 162      29.500  23.934  47.290  1.00  0.00           H
ATOM   2613  CA  LYS A 162      31.253  25.158  47.092  1.00  0.00           C
ATOM   2614  HA  LYS A 162      31.344  26.055  46.479  1.00  0.00           H
ATOM   2615  CB  LYS A 162      31.011  25.707  48.527  1.00  0.00           C
ATOM   2616  HB2 LYS A 162      31.976  26.075  48.875  1.00  0.00           H
ATOM   2617  HB3 LYS A 162      30.803  24.891  49.219  1.00  0.00           H
ATOM   2618  CG  LYS A 162      30.096  26.917  48.609  1.00  0.00           C
ATOM   2619  HG2 LYS A 162      30.500  27.771  48.066  1.00  0.00           H
ATOM   2620  HG3 LYS A 162      29.111  26.655  48.221  1.00  0.00           H
ATOM   2621  CD  LYS A 162      29.771  27.429  49.982  1.00  0.00           C
ATOM   2622  HD2 LYS A 162      29.032  26.752  50.409  1.00  0.00           H
ATOM   2623  HD3 LYS A 162      30.681  27.474  50.582  1.00  0.00           H
ATOM   2624  CE  LYS A 162      29.146  28.840  50.065  1.00  0.00           C
ATOM   2625  HE2 LYS A 162      29.813  29.685  49.896  1.00  0.00           H
ATOM   2626  HE3 LYS A 162      28.357  28.913  49.317  1.00  0.00           H
ATOM   2627  NZ  LYS A 162      28.633  29.056  51.406  1.00  0.00           N
ATOM   2628  HZ1 LYS A 162      28.191  29.957  51.517  1.00  0.00           H
ATOM   2629  HZ2 LYS A 162      29.328  28.797  52.092  1.00  0.00           H
ATOM   2630  HZ3 LYS A 162      27.937  28.335  51.535  1.00  0.00           H
ATOM   2631  C   LYS A 162      32.564  24.290  46.936  1.00  0.00           C
ATOM   2632  O   LYS A 162      33.620  24.824  46.585  1.00  0.00           O
ATOM   2633  N   ILE A 163      32.447  22.954  47.112  1.00  0.00           N
ATOM   2634  H   ILE A 163      31.578  22.541  47.420  1.00  0.00           H
ATOM   2635  CA  ILE A 163      33.554  22.015  46.935  1.00  0.00           C
ATOM   2636  HA  ILE A 163      34.433  22.451  47.409  1.00  0.00           H
ATOM   2637  CB  ILE A 163      33.157  20.586  47.417  1.00  0.00           C
ATOM   2638  HB  ILE A 163      32.109  20.425  47.165  1.00  0.00           H
ATOM   2639  CG2 ILE A 163      33.966  19.520  46.676  1.00  0.00           C
ATOM   2640 HG21 ILE A 163      33.711  18.640  47.268  1.00  0.00           H
ATOM   2641 HG22 ILE A 163      33.785  19.463  45.603  1.00  0.00           H
ATOM   2642 HG23 ILE A 163      35.049  19.632  46.716  1.00  0.00           H
ATOM   2643  CG1 ILE A 163      33.378  20.548  48.934  1.00  0.00           C
ATOM   2644 HG12 ILE A 163      34.434  20.335  49.100  1.00  0.00           H
ATOM   2645 HG13 ILE A 163      33.239  21.551  49.336  1.00  0.00           H
ATOM   2646  CD1 ILE A 163      32.511  19.450  49.651  1.00  0.00           C
ATOM   2647 HD11 ILE A 163      32.718  19.410  50.720  1.00  0.00           H
ATOM   2648 HD12 ILE A 163      32.662  18.457  49.226  1.00  0.00           H
ATOM   2649 HD13 ILE A 163      31.479  19.792  49.575  1.00  0.00           H
ATOM   2650  C   ILE A 163      33.844  22.081  45.401  1.00  0.00           C
ATOM   2651  O   ILE A 163      35.055  22.285  45.031  1.00  0.00           O
ATOM   2652  N   ILE A 164      32.849  22.013  44.519  1.00  0.00           N
ATOM   2653  H   ILE A 164      31.928  21.750  44.840  1.00  0.00           H
ATOM   2654  CA  ILE A 164      32.988  22.278  43.062  1.00  0.00           C
ATOM   2655  HA  ILE A 164      33.533  21.457  42.595  1.00  0.00           H
ATOM   2656  CB  ILE A 164      31.607  22.322  42.319  1.00  0.00           C
ATOM   2657  HB  ILE A 164      30.902  22.905  42.912  1.00  0.00           H
ATOM   2658  CG2 ILE A 164      31.754  22.932  40.896  1.00  0.00           C
ATOM   2659 HG21 ILE A 164      32.722  22.639  40.489  1.00  0.00           H
ATOM   2660 HG22 ILE A 164      31.810  24.013  41.028  1.00  0.00           H
ATOM   2661 HG23 ILE A 164      30.977  22.595  40.210  1.00  0.00           H
ATOM   2662  CG1 ILE A 164      31.168  20.873  42.101  1.00  0.00           C
ATOM   2663 HG12 ILE A 164      31.337  20.318  43.024  1.00  0.00           H
ATOM   2664 HG13 ILE A 164      31.888  20.470  41.389  1.00  0.00           H
ATOM   2665  CD1 ILE A 164      29.748  20.577  41.551  1.00  0.00           C
ATOM   2666 HD11 ILE A 164      29.059  21.113  42.204  1.00  0.00           H
ATOM   2667 HD12 ILE A 164      29.516  19.512  41.569  1.00  0.00           H
ATOM   2668 HD13 ILE A 164      29.530  21.080  40.609  1.00  0.00           H
ATOM   2669  C   ILE A 164      33.836  23.584  42.802  1.00  0.00           C
ATOM   2670  O   ILE A 164      34.705  23.497  41.964  1.00  0.00           O
ATOM   2671  N   SER A 165      33.461  24.719  43.430  1.00  0.00           N
ATOM   2672  H   SER A 165      32.723  24.667  44.117  1.00  0.00           H
ATOM   2673  CA  SER A 165      34.101  26.100  43.492  1.00  0.00           C
ATOM   2674  HA  SER A 165      34.079  26.424  42.452  1.00  0.00           H
ATOM   2675  CB  SER A 165      33.307  27.087  44.308  1.00  0.00           C
ATOM   2676  HB2 SER A 165      33.010  26.764  45.306  1.00  0.00           H
ATOM   2677  HB3 SER A 165      32.365  27.235  43.782  1.00  0.00           H
ATOM   2678  OG  SER A 165      33.905  28.392  44.398  1.00  0.00           O
ATOM   2679  HG  SER A 165      34.377  28.394  45.234  1.00  0.00           H
ATOM   2680  C   SER A 165      35.569  26.056  43.921  1.00  0.00           C
ATOM   2681  O   SER A 165      36.399  26.506  43.239  1.00  0.00           O
ATOM   2682  N   ARG A 166      35.889  25.134  44.871  1.00  0.00           N
ATOM   2683  H   ARG A 166      35.105  24.694  45.333  1.00  0.00           H
ATOM   2684  CA  ARG A 166      37.247  24.817  45.376  1.00  0.00           C
ATOM   2685  HA  ARG A 166      37.723  25.790  45.491  1.00  0.00           H
ATOM   2686  CB  ARG A 166      37.238  24.155  46.778  1.00  0.00           C
ATOM   2687  HB2 ARG A 166      36.718  24.801  47.485  1.00  0.00           H
ATOM   2688  HB3 ARG A 166      36.695  23.211  46.830  1.00  0.00           H
ATOM   2689  CG  ARG A 166      38.633  24.010  47.298  1.00  0.00           C
ATOM   2690  HG2 ARG A 166      38.929  25.036  47.514  1.00  0.00           H
ATOM   2691  HG3 ARG A 166      39.325  23.548  46.594  1.00  0.00           H
ATOM   2692  CD  ARG A 166      38.705  23.230  48.600  1.00  0.00           C
ATOM   2693  HD2 ARG A 166      39.685  23.297  49.074  1.00  0.00           H
ATOM   2694  HD3 ARG A 166      37.957  23.682  49.250  1.00  0.00           H
ATOM   2695  NE  ARG A 166      38.450  21.845  48.293  1.00  0.00           N
ATOM   2696  HE  ARG A 166      38.054  21.732  47.370  1.00  0.00           H
ATOM   2697  CZ  ARG A 166      38.607  20.741  49.004  1.00  0.00           C
ATOM   2698  NH1 ARG A 166      39.121  20.774  50.208  1.00  0.00           N
ATOM   2699 HH11 ARG A 166      39.493  21.652  50.540  1.00  0.00           H
ATOM   2700 HH12 ARG A 166      39.380  19.860  50.553  1.00  0.00           H
ATOM   2701  NH2 ARG A 166      38.307  19.540  48.556  1.00  0.00           N
ATOM   2702 HH21 ARG A 166      37.834  19.617  47.667  1.00  0.00           H
ATOM   2703 HH22 ARG A 166      38.422  18.737  49.158  1.00  0.00           H
ATOM   2704  C   ARG A 166      38.080  24.108  44.317  1.00  0.00           C
ATOM   2705  O   ARG A 166      39.215  24.449  44.057  1.00  0.00           O
ATOM   2706  N   GLY A 167      37.508  23.078  43.750  1.00  0.00           N
ATOM   2707  H   GLY A 167      36.535  22.874  43.926  1.00  0.00           H
ATOM   2708  CA  GLY A 167      38.276  22.114  42.958  1.00  0.00           C
ATOM   2709  HA2 GLY A 167      38.999  21.495  43.489  1.00  0.00           H
ATOM   2710  HA3 GLY A 167      37.612  21.300  42.669  1.00  0.00           H
ATOM   2711  C   GLY A 167      38.718  22.750  41.620  1.00  0.00           C
ATOM   2712  O   GLY A 167      39.696  22.297  41.005  1.00  0.00           O
ATOM   2713  N   ALA A 168      38.073  23.859  41.100  1.00  0.00           N
ATOM   2714  H   ALA A 168      37.093  23.945  41.331  1.00  0.00           H
ATOM   2715  CA  ALA A 168      38.552  24.525  39.888  1.00  0.00           C
ATOM   2716  HA  ALA A 168      38.532  23.810  39.065  1.00  0.00           H
ATOM   2717  CB  ALA A 168      37.619  25.680  39.564  1.00  0.00           C
ATOM   2718  HB1 ALA A 168      37.970  26.283  38.727  1.00  0.00           H
ATOM   2719  HB2 ALA A 168      37.363  26.206  40.484  1.00  0.00           H
ATOM   2720  HB3 ALA A 168      36.645  25.303  39.253  1.00  0.00           H
ATOM   2721  C   ALA A 168      40.032  25.035  40.081  1.00  0.00           C
ATOM   2722  O   ALA A 168      40.903  24.723  39.247  1.00  0.00           O
ATOM   2723  N   ASN A 169      40.218  25.610  41.295  1.00  0.00           N
ATOM   2724  H   ASN A 169      39.347  25.734  41.792  1.00  0.00           H
ATOM   2725  CA  ASN A 169      41.510  26.003  41.809  1.00  0.00           C
ATOM   2726  HA  ASN A 169      41.893  26.475  40.903  1.00  0.00           H
ATOM   2727  CB  ASN A 169      41.271  27.092  42.903  1.00  0.00           C
ATOM   2728  HB2 ASN A 169      40.797  26.703  43.805  1.00  0.00           H
ATOM   2729  HB3 ASN A 169      42.243  27.455  43.234  1.00  0.00           H
ATOM   2730  CG  ASN A 169      40.488  28.308  42.312  1.00  0.00           C
ATOM   2731  OD1 ASN A 169      40.805  28.895  41.325  1.00  0.00           O
ATOM   2732  ND2 ASN A 169      39.450  28.763  43.049  1.00  0.00           N
ATOM   2733 HD21 ASN A 169      39.098  28.240  43.838  1.00  0.00           H
ATOM   2734 HD22 ASN A 169      39.024  29.655  42.841  1.00  0.00           H
ATOM   2735  C   ASN A 169      42.444  24.918  42.332  1.00  0.00           C
ATOM   2736  O   ASN A 169      43.672  25.125  42.437  1.00  0.00           O
ATOM   2737  N   PHE A 170      41.994  23.680  42.579  1.00  0.00           N
ATOM   2738  H   PHE A 170      41.009  23.648  42.802  1.00  0.00           H
ATOM   2739  CA  PHE A 170      42.819  22.497  42.755  1.00  0.00           C
ATOM   2740  HA  PHE A 170      43.778  22.781  43.187  1.00  0.00           H
ATOM   2741  CB  PHE A 170      42.136  21.436  43.607  1.00  0.00           C
ATOM   2742  HB2 PHE A 170      41.149  21.279  43.174  1.00  0.00           H
ATOM   2743  HB3 PHE A 170      42.673  20.510  43.401  1.00  0.00           H
ATOM   2744  CG  PHE A 170      42.017  21.736  45.140  1.00  0.00           C
ATOM   2745  CD1 PHE A 170      42.346  22.997  45.681  1.00  0.00           C
ATOM   2746  HD1 PHE A 170      42.626  23.788  45.000  1.00  0.00           H
ATOM   2747  CE1 PHE A 170      42.284  23.181  47.052  1.00  0.00           C
ATOM   2748  HE1 PHE A 170      42.497  24.135  47.510  1.00  0.00           H
ATOM   2749  CZ  PHE A 170      41.783  22.170  47.886  1.00  0.00           C
ATOM   2750  HZ  PHE A 170      41.781  22.250  48.963  1.00  0.00           H
ATOM   2751  CE2 PHE A 170      41.436  20.950  47.351  1.00  0.00           C
ATOM   2752  HE2 PHE A 170      41.032  20.052  47.794  1.00  0.00           H
ATOM   2753  CD2 PHE A 170      41.529  20.743  45.973  1.00  0.00           C
ATOM   2754  HD2 PHE A 170      41.158  19.823  45.547  1.00  0.00           H
ATOM   2755  C   PHE A 170      43.299  21.858  41.426  1.00  0.00           C
ATOM   2756  O   PHE A 170      44.338  21.192  41.340  1.00  0.00           O
ATOM   2757  N   LEU A 171      42.637  22.165  40.256  1.00  0.00           N
ATOM   2758  H   LEU A 171      41.741  22.630  40.250  1.00  0.00           H
ATOM   2759  CA  LEU A 171      43.124  21.747  38.954  1.00  0.00           C
ATOM   2760  HA  LEU A 171      43.537  20.738  38.984  1.00  0.00           H
ATOM   2761  CB  LEU A 171      41.906  21.698  38.014  1.00  0.00           C
ATOM   2762  HB2 LEU A 171      41.483  22.700  38.076  1.00  0.00           H
ATOM   2763  HB3 LEU A 171      42.253  21.645  36.982  1.00  0.00           H
ATOM   2764  CG  LEU A 171      40.823  20.599  38.292  1.00  0.00           C
ATOM   2765  HG  LEU A 171      40.789  20.432  39.368  1.00  0.00           H
ATOM   2766  CD1 LEU A 171      39.465  20.964  37.784  1.00  0.00           C
ATOM   2767 HD11 LEU A 171      39.430  21.017  36.696  1.00  0.00           H
ATOM   2768 HD12 LEU A 171      39.201  21.921  38.235  1.00  0.00           H
ATOM   2769 HD13 LEU A 171      38.731  20.240  38.139  1.00  0.00           H
ATOM   2770  CD2 LEU A 171      41.089  19.196  37.690  1.00  0.00           C
ATOM   2771 HD21 LEU A 171      41.741  18.660  38.380  1.00  0.00           H
ATOM   2772 HD22 LEU A 171      40.117  18.704  37.646  1.00  0.00           H
ATOM   2773 HD23 LEU A 171      41.503  19.340  36.692  1.00  0.00           H
ATOM   2774  C   LEU A 171      44.185  22.675  38.350  1.00  0.00           C
ATOM   2775  O   LEU A 171      44.985  22.228  37.558  1.00  0.00           O
ATOM   2776  N   THR A 172      44.093  23.982  38.684  1.00  0.00           N
ATOM   2777  H   THR A 172      43.488  24.294  39.431  1.00  0.00           H
ATOM   2778  CA  THR A 172      45.122  24.934  38.140  1.00  0.00           C
ATOM   2779  HA  THR A 172      45.230  24.870  37.057  1.00  0.00           H
ATOM   2780  CB  THR A 172      44.691  26.386  38.450  1.00  0.00           C
ATOM   2781  HB  THR A 172      45.502  27.005  38.065  1.00  0.00           H
ATOM   2782  CG2 THR A 172      43.418  26.855  37.720  1.00  0.00           C
ATOM   2783 HG21 THR A 172      43.659  27.297  36.753  1.00  0.00           H
ATOM   2784 HG22 THR A 172      42.749  25.999  37.637  1.00  0.00           H
ATOM   2785 HG23 THR A 172      42.945  27.626  38.329  1.00  0.00           H
ATOM   2786  OG1 THR A 172      44.634  26.600  39.830  1.00  0.00           O
ATOM   2787  HG1 THR A 172      45.467  26.970  40.130  1.00  0.00           H
ATOM   2788  C   THR A 172      46.508  24.735  38.684  1.00  0.00           C
ATOM   2789  O   THR A 172      47.417  24.954  37.872  1.00  0.00           O
ATOM   2790  N   GLN A 173      46.622  24.248  39.873  1.00  0.00           N
ATOM   2791  H   GLN A 173      45.802  24.067  40.435  1.00  0.00           H
ATOM   2792  CA  GLN A 173      47.893  23.876  40.479  1.00  0.00           C
ATOM   2793  HA  GLN A 173      48.526  24.757  40.370  1.00  0.00           H
ATOM   2794  CB  GLN A 173      47.680  23.403  41.898  1.00  0.00           C
ATOM   2795  HB2 GLN A 173      48.623  23.011  42.279  1.00  0.00           H
ATOM   2796  HB3 GLN A 173      46.946  22.608  41.767  1.00  0.00           H
ATOM   2797  CG  GLN A 173      47.117  24.463  42.859  1.00  0.00           C
ATOM   2798  HG2 GLN A 173      46.629  25.266  42.306  1.00  0.00           H
ATOM   2799  HG3 GLN A 173      46.348  23.932  43.420  1.00  0.00           H
ATOM   2800  CD  GLN A 173      48.074  25.155  43.830  1.00  0.00           C
ATOM   2801  OE1 GLN A 173      49.300  24.889  43.793  1.00  0.00           O
ATOM   2802  NE2 GLN A 173      47.582  26.026  44.708  1.00  0.00           N
ATOM   2803 HE21 GLN A 173      46.593  26.211  44.800  1.00  0.00           H
ATOM   2804 HE22 GLN A 173      48.161  26.313  45.485  1.00  0.00           H
ATOM   2805  C   GLN A 173      48.578  22.716  39.747  1.00  0.00           C
ATOM   2806  O   GLN A 173      49.778  22.673  39.776  1.00  0.00           O
ATOM   2807  N   ILE A 174      47.773  21.821  39.044  1.00  0.00           N
ATOM   2808  H   ILE A 174      46.790  22.054  39.026  1.00  0.00           H
ATOM   2809  CA  ILE A 174      48.276  20.740  38.199  1.00  0.00           C
ATOM   2810  HA  ILE A 174      49.269  20.460  38.553  1.00  0.00           H
ATOM   2811  CB  ILE A 174      47.480  19.534  38.554  1.00  0.00           C
ATOM   2812  HB  ILE A 174      46.418  19.628  38.329  1.00  0.00           H
ATOM   2813  CG2 ILE A 174      48.061  18.300  37.777  1.00  0.00           C
ATOM   2814 HG21 ILE A 174      47.575  17.404  38.164  1.00  0.00           H
ATOM   2815 HG22 ILE A 174      47.985  18.482  36.705  1.00  0.00           H
ATOM   2816 HG23 ILE A 174      49.093  18.216  38.119  1.00  0.00           H
ATOM   2817  CG1 ILE A 174      47.529  19.112  40.072  1.00  0.00           C
ATOM   2818 HG12 ILE A 174      46.705  18.447  40.331  1.00  0.00           H
ATOM   2819 HG13 ILE A 174      47.208  19.979  40.647  1.00  0.00           H
ATOM   2820  CD1 ILE A 174      48.878  18.493  40.624  1.00  0.00           C
ATOM   2821 HD11 ILE A 174      49.026  17.438  40.395  1.00  0.00           H
ATOM   2822 HD12 ILE A 174      49.716  19.035  40.187  1.00  0.00           H
ATOM   2823 HD13 ILE A 174      49.103  18.668  41.676  1.00  0.00           H
ATOM   2824  C   ILE A 174      48.363  20.922  36.689  1.00  0.00           C
ATOM   2825  O   ILE A 174      49.288  20.560  35.937  1.00  0.00           O
ATOM   2826  N   LEU A 175      47.375  21.718  36.206  1.00  0.00           N
ATOM   2827  H   LEU A 175      46.642  22.036  36.824  1.00  0.00           H
ATOM   2828  CA  LEU A 175      47.155  22.004  34.776  1.00  0.00           C
ATOM   2829  HA  LEU A 175      47.759  21.300  34.203  1.00  0.00           H
ATOM   2830  CB  LEU A 175      45.749  21.591  34.262  1.00  0.00           C
ATOM   2831  HB2 LEU A 175      44.955  22.212  34.678  1.00  0.00           H
ATOM   2832  HB3 LEU A 175      45.667  21.745  33.186  1.00  0.00           H
ATOM   2833  CG  LEU A 175      45.147  20.173  34.603  1.00  0.00           C
ATOM   2834  HG  LEU A 175      45.010  19.976  35.666  1.00  0.00           H
ATOM   2835  CD1 LEU A 175      43.761  20.059  33.948  1.00  0.00           C
ATOM   2836 HD11 LEU A 175      43.845  19.879  32.876  1.00  0.00           H
ATOM   2837 HD12 LEU A 175      43.205  20.985  34.095  1.00  0.00           H
ATOM   2838 HD13 LEU A 175      43.122  19.260  34.324  1.00  0.00           H
ATOM   2839  CD2 LEU A 175      45.998  18.974  34.134  1.00  0.00           C
ATOM   2840 HD21 LEU A 175      46.967  19.057  34.625  1.00  0.00           H
ATOM   2841 HD22 LEU A 175      45.523  17.994  34.188  1.00  0.00           H
ATOM   2842 HD23 LEU A 175      46.210  19.224  33.095  1.00  0.00           H
ATOM   2843  C   LEU A 175      47.346  23.473  34.287  1.00  0.00           C
ATOM   2844  O   LEU A 175      46.918  23.766  33.155  1.00  0.00           O
ATOM   2845  N   LEU A 176      48.100  24.290  35.047  1.00  0.00           N
ATOM   2846  H   LEU A 176      48.345  24.128  36.013  1.00  0.00           H
ATOM   2847  CA  LEU A 176      48.395  25.667  34.619  1.00  0.00           C
ATOM   2848  HA  LEU A 176      48.583  25.695  33.545  1.00  0.00           H
ATOM   2849  CB  LEU A 176      47.254  26.575  34.898  1.00  0.00           C
ATOM   2850  HB2 LEU A 176      46.441  26.210  34.269  1.00  0.00           H
ATOM   2851  HB3 LEU A 176      46.879  26.293  35.882  1.00  0.00           H
ATOM   2852  CG  LEU A 176      47.373  28.118  34.728  1.00  0.00           C
ATOM   2853  HG  LEU A 176      48.213  28.497  35.310  1.00  0.00           H
ATOM   2854  CD1 LEU A 176      47.611  28.504  33.378  1.00  0.00           C
ATOM   2855 HD11 LEU A 176      48.527  28.020  33.038  1.00  0.00           H
ATOM   2856 HD12 LEU A 176      46.722  28.227  32.812  1.00  0.00           H
ATOM   2857 HD13 LEU A 176      47.746  29.586  33.393  1.00  0.00           H
ATOM   2858  CD2 LEU A 176      46.088  28.793  35.244  1.00  0.00           C
ATOM   2859 HD21 LEU A 176      45.195  28.552  34.667  1.00  0.00           H
ATOM   2860 HD22 LEU A 176      45.969  28.503  36.288  1.00  0.00           H
ATOM   2861 HD23 LEU A 176      46.196  29.877  35.204  1.00  0.00           H
ATOM   2862  C   LEU A 176      49.660  26.278  35.191  1.00  0.00           C
ATOM   2863  O   LEU A 176      50.591  26.614  34.418  1.00  0.00           O
ATOM   2864  N   ARG A 177      49.760  26.507  36.486  1.00  0.00           N
ATOM   2865  H   ARG A 177      49.107  26.004  37.070  1.00  0.00           H
ATOM   2866  CA  ARG A 177      50.872  27.090  37.230  1.00  0.00           C
ATOM   2867  HA  ARG A 177      51.785  26.592  36.902  1.00  0.00           H
ATOM   2868  CB  ARG A 177      51.089  28.597  36.928  1.00  0.00           C
ATOM   2869  HB2 ARG A 177      51.233  28.703  35.853  1.00  0.00           H
ATOM   2870  HB3 ARG A 177      51.954  28.951  37.488  1.00  0.00           H
ATOM   2871  CG  ARG A 177      49.797  29.424  37.285  1.00  0.00           C
ATOM   2872  HG2 ARG A 177      49.523  30.161  36.530  1.00  0.00           H
ATOM   2873  HG3 ARG A 177      48.955  28.744  37.416  1.00  0.00           H
ATOM   2874  CD  ARG A 177      49.937  30.240  38.556  1.00  0.00           C
ATOM   2875  HD2 ARG A 177      50.100  29.523  39.361  1.00  0.00           H
ATOM   2876  HD3 ARG A 177      48.983  30.733  38.739  1.00  0.00           H
ATOM   2877  NE  ARG A 177      51.033  31.274  38.438  1.00  0.00           N
ATOM   2878  HE  ARG A 177      50.786  32.200  38.119  1.00  0.00           H
ATOM   2879  CZ  ARG A 177      52.262  31.274  38.915  1.00  0.00           C
ATOM   2880  NH1 ARG A 177      52.803  30.327  39.598  1.00  0.00           N
ATOM   2881 HH11 ARG A 177      52.324  29.505  39.938  1.00  0.00           H
ATOM   2882 HH12 ARG A 177      53.790  30.427  39.789  1.00  0.00           H
ATOM   2883  NH2 ARG A 177      52.929  32.365  38.890  1.00  0.00           N
ATOM   2884 HH21 ARG A 177      52.645  33.208  38.411  1.00  0.00           H
ATOM   2885 HH22 ARG A 177      53.837  32.522  39.303  1.00  0.00           H
ATOM   2886  C   ARG A 177      50.640  26.801  38.713  1.00  0.00           C
ATOM   2887  O   ARG A 177      49.482  26.919  39.207  1.00  0.00           O
ATOM   2888  N   PRO A 178      51.700  26.398  39.374  1.00  0.00           N
ATOM   2889  CD  PRO A 178      53.111  26.257  38.982  1.00  0.00           C
ATOM   2890  HD2 PRO A 178      53.427  27.160  38.460  1.00  0.00           H
ATOM   2891  HD3 PRO A 178      53.209  25.347  38.391  1.00  0.00           H
ATOM   2892  CG  PRO A 178      53.906  25.983  40.289  1.00  0.00           C
ATOM   2893  HG2 PRO A 178      54.703  25.298  39.998  1.00  0.00           H
ATOM   2894  HG3 PRO A 178      54.319  26.923  40.656  1.00  0.00           H
ATOM   2895  CB  PRO A 178      52.786  25.406  41.118  1.00  0.00           C
ATOM   2896  HB2 PRO A 178      53.087  25.465  42.163  1.00  0.00           H
ATOM   2897  HB3 PRO A 178      52.561  24.378  40.834  1.00  0.00           H
ATOM   2898  CA  PRO A 178      51.566  26.146  40.772  1.00  0.00           C
ATOM   2899  HA  PRO A 178      50.737  25.477  41.005  1.00  0.00           H
ATOM   2900  C   PRO A 178      51.368  27.446  41.674  1.00  0.00           C
ATOM   2901  O   PRO A 178      51.622  28.580  41.287  1.00  0.00           O
ATOM   2902  N   GLY A 179      51.009  27.179  42.939  1.00  0.00           N
ATOM   2903  H   GLY A 179      50.798  26.218  43.169  1.00  0.00           H
ATOM   2904  CA  GLY A 179      50.578  28.200  43.842  1.00  0.00           C
ATOM   2905  HA2 GLY A 179      50.481  27.746  44.828  1.00  0.00           H
ATOM   2906  HA3 GLY A 179      51.369  28.950  43.855  1.00  0.00           H
ATOM   2907  C   GLY A 179      49.310  28.959  43.495  1.00  0.00           C
ATOM   2908  O   GLY A 179      48.691  28.658  42.477  1.00  0.00           O
ATOM   2909  N   ALA A 180      49.050  30.031  44.259  1.00  0.00           N
ATOM   2910  H   ALA A 180      49.590  30.056  45.112  1.00  0.00           H
ATOM   2911  CA  ALA A 180      47.837  30.844  44.336  1.00  0.00           C
ATOM   2912  HA  ALA A 180      47.984  31.413  45.254  1.00  0.00           H
ATOM   2913  CB  ALA A 180      47.767  31.757  43.103  1.00  0.00           C
ATOM   2914  HB1 ALA A 180      48.682  32.332  42.957  1.00  0.00           H
ATOM   2915  HB2 ALA A 180      46.989  32.488  43.321  1.00  0.00           H
ATOM   2916  HB3 ALA A 180      47.669  31.113  42.228  1.00  0.00           H
ATOM   2917  C   ALA A 180      46.502  30.108  44.547  1.00  0.00           C
ATOM   2918  O   ALA A 180      46.187  29.117  43.917  1.00  0.00           O
ATOM   2919  N   SER A 181      45.685  30.689  45.453  1.00  0.00           N
ATOM   2920  H   SER A 181      45.901  31.607  45.813  1.00  0.00           H
ATOM   2921  CA  SER A 181      44.460  30.086  46.087  1.00  0.00           C
ATOM   2922  HA  SER A 181      44.630  29.015  46.203  1.00  0.00           H
ATOM   2923  CB  SER A 181      44.210  30.598  47.470  1.00  0.00           C
ATOM   2924  HB2 SER A 181      45.086  30.353  48.070  1.00  0.00           H
ATOM   2925  HB3 SER A 181      43.349  30.086  47.900  1.00  0.00           H
ATOM   2926  OG  SER A 181      43.970  32.030  47.555  1.00  0.00           O
ATOM   2927  HG  SER A 181      44.873  32.318  47.403  1.00  0.00           H
ATOM   2928  C   SER A 181      43.193  30.225  45.254  1.00  0.00           C
ATOM   2929  O   SER A 181      42.333  29.412  45.438  1.00  0.00           O
ATOM   2930  N   ASP A 182      43.130  31.200  44.330  1.00  0.00           N
ATOM   2931  H   ASP A 182      43.771  31.980  44.320  1.00  0.00           H
ATOM   2932  CA  ASP A 182      41.986  31.333  43.432  1.00  0.00           C
ATOM   2933  HA  ASP A 182      41.700  30.340  43.086  1.00  0.00           H
ATOM   2934  CB  ASP A 182      40.786  32.035  44.146  1.00  0.00           C
ATOM   2935  HB2 ASP A 182      40.829  33.122  44.213  1.00  0.00           H
ATOM   2936  HB3 ASP A 182      40.877  31.673  45.170  1.00  0.00           H
ATOM   2937  CG  ASP A 182      39.424  31.757  43.525  1.00  0.00           C
ATOM   2938  OD1 ASP A 182      39.264  31.433  42.305  1.00  0.00           O
ATOM   2939  OD2 ASP A 182      38.423  31.798  44.254  1.00  0.00           O
ATOM   2940  C   ASP A 182      42.471  32.061  42.233  1.00  0.00           C
ATOM   2941  O   ASP A 182      43.081  33.099  42.254  1.00  0.00           O
ATOM   2942  N   LEU A 183      42.224  31.343  41.086  1.00  0.00           N
ATOM   2943  H   LEU A 183      41.901  30.400  41.244  1.00  0.00           H
ATOM   2944  CA  LEU A 183      42.502  31.696  39.707  1.00  0.00           C
ATOM   2945  HA  LEU A 183      42.791  32.746  39.696  1.00  0.00           H
ATOM   2946  CB  LEU A 183      43.630  30.843  39.146  1.00  0.00           C
ATOM   2947  HB2 LEU A 183      43.444  29.799  39.396  1.00  0.00           H
ATOM   2948  HB3 LEU A 183      43.555  31.042  38.077  1.00  0.00           H
ATOM   2949  CG  LEU A 183      45.108  31.129  39.591  1.00  0.00           C
ATOM   2950  HG  LEU A 183      45.186  30.627  40.555  1.00  0.00           H
ATOM   2951  CD1 LEU A 183      45.953  30.338  38.616  1.00  0.00           C
ATOM   2952 HD11 LEU A 183      46.965  30.328  39.020  1.00  0.00           H
ATOM   2953 HD12 LEU A 183      45.876  30.676  37.583  1.00  0.00           H
ATOM   2954 HD13 LEU A 183      45.643  29.296  38.534  1.00  0.00           H
ATOM   2955  CD2 LEU A 183      45.540  32.643  39.760  1.00  0.00           C
ATOM   2956 HD21 LEU A 183      45.577  33.145  38.794  1.00  0.00           H
ATOM   2957 HD22 LEU A 183      46.458  32.776  40.333  1.00  0.00           H
ATOM   2958 HD23 LEU A 183      44.804  33.229  40.310  1.00  0.00           H
ATOM   2959  C   LEU A 183      41.147  31.767  38.903  1.00  0.00           C
ATOM   2960  O   LEU A 183      41.134  32.338  37.826  1.00  0.00           O
ATOM   2961  N   THR A 184      40.064  31.259  39.514  1.00  0.00           N
ATOM   2962  H   THR A 184      40.193  30.820  40.415  1.00  0.00           H
ATOM   2963  CA  THR A 184      38.776  31.189  38.867  1.00  0.00           C
ATOM   2964  HA  THR A 184      38.965  31.133  37.795  1.00  0.00           H
ATOM   2965  CB  THR A 184      38.143  29.893  39.178  1.00  0.00           C
ATOM   2966  HB  THR A 184      37.741  29.971  40.189  1.00  0.00           H
ATOM   2967  CG2 THR A 184      36.922  29.511  38.305  1.00  0.00           C
ATOM   2968 HG21 THR A 184      36.113  30.149  38.662  1.00  0.00           H
ATOM   2969 HG22 THR A 184      37.195  29.809  37.293  1.00  0.00           H
ATOM   2970 HG23 THR A 184      36.737  28.443  38.419  1.00  0.00           H
ATOM   2971  OG1 THR A 184      39.033  28.792  39.066  1.00  0.00           O
ATOM   2972  HG1 THR A 184      39.788  28.925  39.645  1.00  0.00           H
ATOM   2973  C   THR A 184      37.835  32.383  39.163  1.00  0.00           C
ATOM   2974  O   THR A 184      37.053  32.817  38.316  1.00  0.00           O
ATOM   2975  N   GLY A 185      37.882  32.831  40.376  1.00  0.00           N
ATOM   2976  H   GLY A 185      38.407  32.217  40.982  1.00  0.00           H
ATOM   2977  CA  GLY A 185      37.364  34.030  41.028  1.00  0.00           C
ATOM   2978  HA2 GLY A 185      38.006  34.251  41.881  1.00  0.00           H
ATOM   2979  HA3 GLY A 185      36.390  33.825  41.472  1.00  0.00           H
ATOM   2980  C   GLY A 185      37.143  35.282  40.194  1.00  0.00           C
ATOM   2981  O   GLY A 185      36.052  35.810  40.211  1.00  0.00           O
ATOM   2982  N   SER A 186      38.141  35.659  39.368  1.00  0.00           N
ATOM   2983  H   SER A 186      39.000  35.152  39.524  1.00  0.00           H
ATOM   2984  CA  SER A 186      38.204  36.569  38.213  1.00  0.00           C
ATOM   2985  HA  SER A 186      39.277  36.614  38.027  1.00  0.00           H
ATOM   2986  CB  SER A 186      37.611  35.915  36.959  1.00  0.00           C
ATOM   2987  HB2 SER A 186      38.000  36.482  36.112  1.00  0.00           H
ATOM   2988  HB3 SER A 186      36.522  35.945  36.929  1.00  0.00           H
ATOM   2989  OG  SER A 186      38.059  34.633  36.699  1.00  0.00           O
ATOM   2990  HG  SER A 186      37.565  34.076  37.305  1.00  0.00           H
ATOM   2991  C   SER A 186      37.694  38.031  38.320  1.00  0.00           C
ATOM   2992  O   SER A 186      37.867  38.870  37.421  1.00  0.00           O
ATOM   2993  N   PHE A 187      37.153  38.445  39.466  1.00  0.00           N
ATOM   2994  H   PHE A 187      36.903  37.665  40.057  1.00  0.00           H
ATOM   2995  CA  PHE A 187      36.897  39.860  39.740  1.00  0.00           C
ATOM   2996  HA  PHE A 187      36.364  40.238  38.868  1.00  0.00           H
ATOM   2997  CB  PHE A 187      36.037  40.019  41.005  1.00  0.00           C
ATOM   2998  HB2 PHE A 187      35.150  39.386  41.029  1.00  0.00           H
ATOM   2999  HB3 PHE A 187      36.639  39.625  41.824  1.00  0.00           H
ATOM   3000  CG  PHE A 187      35.605  41.450  41.438  1.00  0.00           C
ATOM   3001  CD1 PHE A 187      35.755  42.589  40.631  1.00  0.00           C
ATOM   3002  HD1 PHE A 187      36.034  42.450  39.597  1.00  0.00           H
ATOM   3003  CE1 PHE A 187      35.364  43.833  41.061  1.00  0.00           C
ATOM   3004  HE1 PHE A 187      35.476  44.724  40.463  1.00  0.00           H
ATOM   3005  CZ  PHE A 187      34.695  43.983  42.301  1.00  0.00           C
ATOM   3006  HZ  PHE A 187      34.206  44.945  42.360  1.00  0.00           H
ATOM   3007  CE2 PHE A 187      34.529  42.910  43.156  1.00  0.00           C
ATOM   3008  HE2 PHE A 187      34.155  43.002  44.165  1.00  0.00           H
ATOM   3009  CD2 PHE A 187      35.069  41.684  42.769  1.00  0.00           C
ATOM   3010  HD2 PHE A 187      35.002  40.806  43.395  1.00  0.00           H
ATOM   3011  C   PHE A 187      38.237  40.576  39.996  1.00  0.00           C
ATOM   3012  O   PHE A 187      38.696  40.632  41.101  1.00  0.00           O
ATOM   3013  N   ARG A 188      38.918  41.126  39.001  1.00  0.00           N
ATOM   3014  H   ARG A 188      38.452  41.133  38.105  1.00  0.00           H
ATOM   3015  CA  ARG A 188      40.386  41.271  38.925  1.00  0.00           C
ATOM   3016  HA  ARG A 188      40.692  41.389  39.964  1.00  0.00           H
ATOM   3017  CB  ARG A 188      41.072  39.940  38.422  1.00  0.00           C
ATOM   3018  HB2 ARG A 188      40.647  39.043  38.870  1.00  0.00           H
ATOM   3019  HB3 ARG A 188      42.102  39.909  38.776  1.00  0.00           H
ATOM   3020  CG  ARG A 188      41.043  39.549  36.910  1.00  0.00           C
ATOM   3021  HG2 ARG A 188      41.532  38.580  36.810  1.00  0.00           H
ATOM   3022  HG3 ARG A 188      40.014  39.534  36.552  1.00  0.00           H
ATOM   3023  CD  ARG A 188      41.856  40.567  35.978  1.00  0.00           C
ATOM   3024  HD2 ARG A 188      42.797  40.849  36.450  1.00  0.00           H
ATOM   3025  HD3 ARG A 188      41.199  41.435  35.932  1.00  0.00           H
ATOM   3026  NE  ARG A 188      41.951  40.163  34.572  1.00  0.00           N
ATOM   3027  HE  ARG A 188      41.878  39.179  34.356  1.00  0.00           H
ATOM   3028  CZ  ARG A 188      42.233  40.830  33.527  1.00  0.00           C
ATOM   3029  NH1 ARG A 188      41.969  42.119  33.453  1.00  0.00           N
ATOM   3030 HH11 ARG A 188      41.669  42.690  34.231  1.00  0.00           H
ATOM   3031 HH12 ARG A 188      42.459  42.671  32.764  1.00  0.00           H
ATOM   3032  NH2 ARG A 188      42.691  40.215  32.449  1.00  0.00           N
ATOM   3033 HH21 ARG A 188      42.815  39.214  32.490  1.00  0.00           H
ATOM   3034 HH22 ARG A 188      42.727  40.741  31.587  1.00  0.00           H
ATOM   3035  C   ARG A 188      40.858  42.606  38.334  1.00  0.00           C
ATOM   3036  O   ARG A 188      40.253  43.009  37.357  1.00  0.00           O
ATOM   3037  N   LEU A 189      41.901  43.150  38.919  1.00  0.00           N
ATOM   3038  H   LEU A 189      42.267  42.594  39.679  1.00  0.00           H
ATOM   3039  CA  LEU A 189      42.655  44.261  38.468  1.00  0.00           C
ATOM   3040  HA  LEU A 189      42.126  44.981  37.844  1.00  0.00           H
ATOM   3041  CB  LEU A 189      43.054  44.912  39.777  1.00  0.00           C
ATOM   3042  HB2 LEU A 189      43.638  44.279  40.446  1.00  0.00           H
ATOM   3043  HB3 LEU A 189      42.127  45.172  40.288  1.00  0.00           H
ATOM   3044  CG  LEU A 189      43.881  46.231  39.510  1.00  0.00           C
ATOM   3045  HG  LEU A 189      44.849  45.960  39.088  1.00  0.00           H
ATOM   3046  CD1 LEU A 189      43.213  47.313  38.689  1.00  0.00           C
ATOM   3047 HD11 LEU A 189      43.585  47.368  37.666  1.00  0.00           H
ATOM   3048 HD12 LEU A 189      42.136  47.158  38.754  1.00  0.00           H
ATOM   3049 HD13 LEU A 189      43.494  48.252  39.166  1.00  0.00           H
ATOM   3050  CD2 LEU A 189      44.239  46.903  40.881  1.00  0.00           C
ATOM   3051 HD21 LEU A 189      45.081  47.591  40.810  1.00  0.00           H
ATOM   3052 HD22 LEU A 189      43.449  47.577  41.214  1.00  0.00           H
ATOM   3053 HD23 LEU A 189      44.477  46.127  41.609  1.00  0.00           H
ATOM   3054  C   LEU A 189      43.910  43.831  37.600  1.00  0.00           C
ATOM   3055  O   LEU A 189      44.487  42.851  37.899  1.00  0.00           O
ATOM   3056  N   TYR A 190      44.269  44.560  36.545  1.00  0.00           N
ATOM   3057  H   TYR A 190      43.802  45.416  36.282  1.00  0.00           H
ATOM   3058  CA  TYR A 190      45.586  44.292  35.873  1.00  0.00           C
ATOM   3059  HA  TYR A 190      46.221  44.005  36.711  1.00  0.00           H
ATOM   3060  CB  TYR A 190      45.425  43.033  35.013  1.00  0.00           C
ATOM   3061  HB2 TYR A 190      44.543  42.424  35.210  1.00  0.00           H
ATOM   3062  HB3 TYR A 190      46.372  42.508  35.135  1.00  0.00           H
ATOM   3063  CG  TYR A 190      45.351  43.377  33.496  1.00  0.00           C
ATOM   3064  CD1 TYR A 190      46.161  42.693  32.595  1.00  0.00           C
ATOM   3065  HD1 TYR A 190      46.885  42.051  33.074  1.00  0.00           H
ATOM   3066  CE1 TYR A 190      46.012  42.863  31.216  1.00  0.00           C
ATOM   3067  HE1 TYR A 190      46.764  42.425  30.577  1.00  0.00           H
ATOM   3068  CZ  TYR A 190      45.027  43.660  30.682  1.00  0.00           C
ATOM   3069  OH  TYR A 190      44.625  43.518  29.368  1.00  0.00           O
ATOM   3070  HH  TYR A 190      45.373  43.293  28.809  1.00  0.00           H
ATOM   3071  CE2 TYR A 190      44.245  44.480  31.537  1.00  0.00           C
ATOM   3072  HE2 TYR A 190      43.461  45.031  31.038  1.00  0.00           H
ATOM   3073  CD2 TYR A 190      44.363  44.258  32.972  1.00  0.00           C
ATOM   3074  HD2 TYR A 190      43.732  44.808  33.654  1.00  0.00           H
ATOM   3075  C   TYR A 190      46.218  45.471  35.205  1.00  0.00           C
ATOM   3076  O   TYR A 190      45.479  46.404  34.785  1.00  0.00           O
ATOM   3077  N   ARG A 191      47.527  45.478  35.036  1.00  0.00           N
ATOM   3078  H   ARG A 191      47.922  44.674  35.503  1.00  0.00           H
ATOM   3079  CA  ARG A 191      48.420  46.334  34.262  1.00  0.00           C
ATOM   3080  HA  ARG A 191      48.159  47.349  34.562  1.00  0.00           H
ATOM   3081  CB  ARG A 191      49.725  45.834  34.848  1.00  0.00           C
ATOM   3082  HB2 ARG A 191      49.651  45.962  35.928  1.00  0.00           H
ATOM   3083  HB3 ARG A 191      49.984  44.809  34.584  1.00  0.00           H
ATOM   3084  CG  ARG A 191      50.942  46.724  34.435  1.00  0.00           C
ATOM   3085  HG2 ARG A 191      50.748  47.711  34.855  1.00  0.00           H
ATOM   3086  HG3 ARG A 191      51.136  46.749  33.363  1.00  0.00           H
ATOM   3087  CD  ARG A 191      52.228  46.218  35.134  1.00  0.00           C
ATOM   3088  HD2 ARG A 191      52.217  46.496  36.188  1.00  0.00           H
ATOM   3089  HD3 ARG A 191      52.324  45.136  35.046  1.00  0.00           H
ATOM   3090  NE  ARG A 191      53.420  46.797  34.431  1.00  0.00           N
ATOM   3091  HE  ARG A 191      53.347  47.747  34.096  1.00  0.00           H
ATOM   3092  CZ  ARG A 191      54.606  46.247  34.084  1.00  0.00           C
ATOM   3093  NH1 ARG A 191      55.025  45.128  34.451  1.00  0.00           N
ATOM   3094 HH11 ARG A 191      54.458  44.571  35.074  1.00  0.00           H
ATOM   3095 HH12 ARG A 191      55.812  44.729  33.959  1.00  0.00           H
ATOM   3096  NH2 ARG A 191      55.323  46.949  33.296  1.00  0.00           N
ATOM   3097 HH21 ARG A 191      54.950  47.703  32.737  1.00  0.00           H
ATOM   3098 HH22 ARG A 191      56.242  46.603  33.059  1.00  0.00           H
ATOM   3099  C   ARG A 191      48.362  46.029  32.710  1.00  0.00           C
ATOM   3100  O   ARG A 191      48.729  44.958  32.216  1.00  0.00           O
ATOM   3101  N   LYS A 192      47.760  46.979  31.940  1.00  0.00           N
ATOM   3102  H   LYS A 192      47.425  47.786  32.448  1.00  0.00           H
ATOM   3103  CA  LYS A 192      47.523  46.735  30.480  1.00  0.00           C
ATOM   3104  HA  LYS A 192      46.799  45.925  30.570  1.00  0.00           H
ATOM   3105  CB  LYS A 192      46.801  47.899  29.798  1.00  0.00           C
ATOM   3106  HB2 LYS A 192      47.606  48.622  29.662  1.00  0.00           H
ATOM   3107  HB3 LYS A 192      46.049  48.435  30.378  1.00  0.00           H
ATOM   3108  CG  LYS A 192      46.183  47.562  28.429  1.00  0.00           C
ATOM   3109  HG2 LYS A 192      46.923  47.139  27.750  1.00  0.00           H
ATOM   3110  HG3 LYS A 192      45.451  46.788  28.658  1.00  0.00           H
ATOM   3111  CD  LYS A 192      45.361  48.687  27.764  1.00  0.00           C
ATOM   3112  HD2 LYS A 192      44.868  48.430  26.827  1.00  0.00           H
ATOM   3113  HD3 LYS A 192      44.580  48.907  28.493  1.00  0.00           H
ATOM   3114  CE  LYS A 192      46.226  49.887  27.579  1.00  0.00           C
ATOM   3115  HE2 LYS A 192      46.969  49.786  26.788  1.00  0.00           H
ATOM   3116  HE3 LYS A 192      46.781  50.052  28.503  1.00  0.00           H
ATOM   3117  NZ  LYS A 192      45.389  51.064  27.359  1.00  0.00           N
ATOM   3118  HZ1 LYS A 192      44.990  51.303  28.255  1.00  0.00           H
ATOM   3119  HZ2 LYS A 192      44.645  50.904  26.696  1.00  0.00           H
ATOM   3120  HZ3 LYS A 192      45.910  51.867  27.035  1.00  0.00           H
ATOM   3121  C   LYS A 192      48.760  46.174  29.755  1.00  0.00           C
ATOM   3122  O   LYS A 192      48.651  45.273  28.995  1.00  0.00           O
ATOM   3123  N   GLU A 193      49.952  46.642  29.948  1.00  0.00           N
ATOM   3124  H   GLU A 193      50.036  47.369  30.644  1.00  0.00           H
ATOM   3125  CA  GLU A 193      51.061  46.441  29.031  1.00  0.00           C
ATOM   3126  HA  GLU A 193      50.689  46.568  28.014  1.00  0.00           H
ATOM   3127  CB  GLU A 193      52.210  47.460  29.309  1.00  0.00           C
ATOM   3128  HB2 GLU A 193      52.566  47.301  30.327  1.00  0.00           H
ATOM   3129  HB3 GLU A 193      51.798  48.468  29.359  1.00  0.00           H
ATOM   3130  CG  GLU A 193      53.448  47.396  28.373  1.00  0.00           C
ATOM   3131  HG2 GLU A 193      54.117  48.184  28.720  1.00  0.00           H
ATOM   3132  HG3 GLU A 193      53.990  46.457  28.484  1.00  0.00           H
ATOM   3133  CD  GLU A 193      53.084  47.662  26.937  1.00  0.00           C
ATOM   3134  OE1 GLU A 193      53.789  47.075  26.076  1.00  0.00           O
ATOM   3135  OE2 GLU A 193      52.018  48.313  26.714  1.00  0.00           O
ATOM   3136  C   GLU A 193      51.682  45.018  29.032  1.00  0.00           C
ATOM   3137  O   GLU A 193      52.328  44.613  28.084  1.00  0.00           O
ATOM   3138  N   VAL A 194      51.336  44.157  29.978  1.00  0.00           N
ATOM   3139  H   VAL A 194      50.549  44.392  30.565  1.00  0.00           H
ATOM   3140  CA  VAL A 194      51.773  42.776  30.048  1.00  0.00           C
ATOM   3141  HA  VAL A 194      52.777  42.683  29.634  1.00  0.00           H
ATOM   3142  CB  VAL A 194      51.707  42.088  31.387  1.00  0.00           C
ATOM   3143  HB  VAL A 194      52.420  41.271  31.281  1.00  0.00           H
ATOM   3144  CG1 VAL A 194      52.170  42.986  32.503  1.00  0.00           C
ATOM   3145 HG11 VAL A 194      52.554  42.384  33.327  1.00  0.00           H
ATOM   3146 HG12 VAL A 194      52.906  43.739  32.220  1.00  0.00           H
ATOM   3147 HG13 VAL A 194      51.271  43.455  32.902  1.00  0.00           H
ATOM   3148  CG2 VAL A 194      50.292  41.454  31.794  1.00  0.00           C
ATOM   3149 HG21 VAL A 194      50.350  41.104  32.825  1.00  0.00           H
ATOM   3150 HG22 VAL A 194      49.992  40.613  31.168  1.00  0.00           H
ATOM   3151 HG23 VAL A 194      49.515  42.219  31.790  1.00  0.00           H
ATOM   3152  C   VAL A 194      50.918  41.898  29.149  1.00  0.00           C
ATOM   3153  O   VAL A 194      51.443  40.825  28.782  1.00  0.00           O
ATOM   3154  N   LEU A 195      49.695  42.286  28.709  1.00  0.00           N
ATOM   3155  H   LEU A 195      49.385  43.214  28.959  1.00  0.00           H
ATOM   3156  CA  LEU A 195      48.822  41.447  27.842  1.00  0.00           C
ATOM   3157  HA  LEU A 195      49.489  40.914  27.164  1.00  0.00           H
ATOM   3158  CB  LEU A 195      48.205  40.269  28.719  1.00  0.00           C
ATOM   3159  HB2 LEU A 195      47.550  40.794  29.414  1.00  0.00           H
ATOM   3160  HB3 LEU A 195      48.970  39.761  29.308  1.00  0.00           H
ATOM   3161  CG  LEU A 195      47.386  39.220  27.844  1.00  0.00           C
ATOM   3162  HG  LEU A 195      47.318  39.547  26.807  1.00  0.00           H
ATOM   3163  CD1 LEU A 195      47.968  37.810  27.866  1.00  0.00           C
ATOM   3164 HD11 LEU A 195      47.272  37.093  27.431  1.00  0.00           H
ATOM   3165 HD12 LEU A 195      48.131  37.532  28.907  1.00  0.00           H
ATOM   3166 HD13 LEU A 195      48.886  37.851  27.279  1.00  0.00           H
ATOM   3167  CD2 LEU A 195      46.002  39.237  28.503  1.00  0.00           C
ATOM   3168 HD21 LEU A 195      45.423  38.478  27.977  1.00  0.00           H
ATOM   3169 HD22 LEU A 195      45.514  40.166  28.210  1.00  0.00           H
ATOM   3170 HD23 LEU A 195      45.906  39.145  29.585  1.00  0.00           H
ATOM   3171  C   LEU A 195      47.691  42.313  27.208  1.00  0.00           C
ATOM   3172  O   LEU A 195      46.634  42.494  27.834  1.00  0.00           O
ATOM   3173  N   GLU A 196      47.867  42.723  25.902  1.00  0.00           N
ATOM   3174  H   GLU A 196      48.680  42.389  25.405  1.00  0.00           H
ATOM   3175  CA  GLU A 196      47.021  43.671  25.250  1.00  0.00           C
ATOM   3176  HA  GLU A 196      46.028  43.669  25.701  1.00  0.00           H
ATOM   3177  CB  GLU A 196      47.562  45.100  25.402  1.00  0.00           C
ATOM   3178  HB2 GLU A 196      47.605  45.328  26.468  1.00  0.00           H
ATOM   3179  HB3 GLU A 196      48.577  45.119  25.005  1.00  0.00           H
ATOM   3180  CG  GLU A 196      46.632  46.147  24.612  1.00  0.00           C
ATOM   3181  HG2 GLU A 196      45.665  46.037  25.103  1.00  0.00           H
ATOM   3182  HG3 GLU A 196      46.643  45.877  23.556  1.00  0.00           H
ATOM   3183  CD  GLU A 196      47.095  47.612  24.657  1.00  0.00           C
ATOM   3184  OE1 GLU A 196      46.409  48.502  24.118  1.00  0.00           O
ATOM   3185  OE2 GLU A 196      48.113  47.983  25.337  1.00  0.00           O
ATOM   3186  C   GLU A 196      46.777  43.316  23.768  1.00  0.00           C
ATOM   3187  O   GLU A 196      45.670  43.512  23.446  1.00  0.00           O
ATOM   3188  N   LYS A 197      47.723  42.854  23.042  1.00  0.00           N
ATOM   3189  H   LYS A 197      48.613  42.708  23.498  1.00  0.00           H
ATOM   3190  CA  LYS A 197      47.557  42.249  21.706  1.00  0.00           C
ATOM   3191  HA  LYS A 197      46.648  42.688  21.295  1.00  0.00           H
ATOM   3192  CB  LYS A 197      48.740  42.698  20.878  1.00  0.00           C
ATOM   3193  HB2 LYS A 197      49.556  42.376  21.524  1.00  0.00           H
ATOM   3194  HB3 LYS A 197      48.653  42.206  19.909  1.00  0.00           H
ATOM   3195  CG  LYS A 197      49.001  44.186  20.638  1.00  0.00           C
ATOM   3196  HG2 LYS A 197      48.107  44.617  20.187  1.00  0.00           H
ATOM   3197  HG3 LYS A 197      49.052  44.640  21.627  1.00  0.00           H
ATOM   3198  CD  LYS A 197      50.325  44.442  19.801  1.00  0.00           C
ATOM   3199  HD2 LYS A 197      50.190  44.245  18.737  1.00  0.00           H
ATOM   3200  HD3 LYS A 197      51.098  43.808  20.236  1.00  0.00           H
ATOM   3201  CE  LYS A 197      50.896  45.852  19.881  1.00  0.00           C
ATOM   3202  HE2 LYS A 197      51.033  46.145  20.922  1.00  0.00           H
ATOM   3203  HE3 LYS A 197      51.858  45.889  19.370  1.00  0.00           H
ATOM   3204  NZ  LYS A 197      49.959  46.833  19.217  1.00  0.00           N
ATOM   3205  HZ1 LYS A 197      48.966  46.667  19.300  1.00  0.00           H
ATOM   3206  HZ2 LYS A 197      50.224  47.798  19.355  1.00  0.00           H
ATOM   3207  HZ3 LYS A 197      50.129  46.738  18.226  1.00  0.00           H
ATOM   3208  C   LYS A 197      47.382  40.781  21.742  1.00  0.00           C
ATOM   3209  O   LYS A 197      46.669  40.192  20.969  1.00  0.00           O
ATOM   3210  N   LEU A 198      47.995  40.075  22.755  1.00  0.00           N
ATOM   3211  H   LEU A 198      48.590  40.649  23.335  1.00  0.00           H
ATOM   3212  CA  LEU A 198      47.967  38.596  22.970  1.00  0.00           C
ATOM   3213  HA  LEU A 198      47.926  38.115  21.993  1.00  0.00           H
ATOM   3214  CB  LEU A 198      49.309  38.076  23.597  1.00  0.00           C
ATOM   3215  HB2 LEU A 198      49.185  36.999  23.703  1.00  0.00           H
ATOM   3216  HB3 LEU A 198      49.280  38.489  24.605  1.00  0.00           H
ATOM   3217  CG  LEU A 198      50.736  38.389  23.041  1.00  0.00           C
ATOM   3218  HG  LEU A 198      50.766  39.476  23.122  1.00  0.00           H
ATOM   3219  CD1 LEU A 198      51.770  37.768  24.018  1.00  0.00           C
ATOM   3220 HD11 LEU A 198      51.893  36.687  23.955  1.00  0.00           H
ATOM   3221 HD12 LEU A 198      51.372  38.038  24.996  1.00  0.00           H
ATOM   3222 HD13 LEU A 198      52.702  38.306  23.841  1.00  0.00           H
ATOM   3223  CD2 LEU A 198      50.936  37.741  21.645  1.00  0.00           C
ATOM   3224 HD21 LEU A 198      50.678  36.694  21.806  1.00  0.00           H
ATOM   3225 HD22 LEU A 198      50.306  38.147  20.854  1.00  0.00           H
ATOM   3226 HD23 LEU A 198      51.980  37.854  21.353  1.00  0.00           H
ATOM   3227  C   LEU A 198      46.623  38.076  23.480  1.00  0.00           C
ATOM   3228  O   LEU A 198      46.670  37.411  24.517  1.00  0.00           O
ATOM   3229  N   ILE A 199      45.512  38.308  22.715  1.00  0.00           N
ATOM   3230  H   ILE A 199      45.659  38.927  21.931  1.00  0.00           H
ATOM   3231  CA  ILE A 199      44.165  37.939  23.027  1.00  0.00           C
ATOM   3232  HA  ILE A 199      44.004  37.139  23.749  1.00  0.00           H
ATOM   3233  CB  ILE A 199      43.356  39.191  23.616  1.00  0.00           C
ATOM   3234  HB  ILE A 199      42.316  38.883  23.720  1.00  0.00           H
ATOM   3235  CG2 ILE A 199      43.725  39.430  25.035  1.00  0.00           C
ATOM   3236 HG21 ILE A 199      44.785  39.661  25.142  1.00  0.00           H
ATOM   3237 HG22 ILE A 199      43.110  40.146  25.580  1.00  0.00           H
ATOM   3238 HG23 ILE A 199      43.536  38.502  25.575  1.00  0.00           H
ATOM   3239  CG1 ILE A 199      43.498  40.544  22.918  1.00  0.00           C
ATOM   3240 HG12 ILE A 199      44.533  40.877  22.999  1.00  0.00           H
ATOM   3241 HG13 ILE A 199      42.927  41.191  23.584  1.00  0.00           H
ATOM   3242  CD1 ILE A 199      43.064  40.508  21.481  1.00  0.00           C
ATOM   3243 HD11 ILE A 199      43.774  39.923  20.895  1.00  0.00           H
ATOM   3244 HD12 ILE A 199      42.049  40.120  21.397  1.00  0.00           H
ATOM   3245 HD13 ILE A 199      43.078  41.498  21.026  1.00  0.00           H
ATOM   3246  C   ILE A 199      43.407  37.371  21.799  1.00  0.00           C
ATOM   3247  O   ILE A 199      42.217  37.062  21.957  1.00  0.00           O
ATOM   3248  N   GLU A 200      44.021  37.144  20.645  1.00  0.00           N
ATOM   3249  H   GLU A 200      45.011  37.324  20.555  1.00  0.00           H
ATOM   3250  CA  GLU A 200      43.375  36.511  19.484  1.00  0.00           C
ATOM   3251  HA  GLU A 200      42.346  36.855  19.378  1.00  0.00           H
ATOM   3252  CB  GLU A 200      44.081  36.870  18.208  1.00  0.00           C
ATOM   3253  HB2 GLU A 200      43.445  36.522  17.394  1.00  0.00           H
ATOM   3254  HB3 GLU A 200      44.986  36.262  18.220  1.00  0.00           H
ATOM   3255  CG  GLU A 200      44.356  38.331  17.866  1.00  0.00           C
ATOM   3256  HG2 GLU A 200      45.145  38.691  18.527  1.00  0.00           H
ATOM   3257  HG3 GLU A 200      44.809  38.350  16.875  1.00  0.00           H
ATOM   3258  CD  GLU A 200      43.156  39.305  17.929  1.00  0.00           C
ATOM   3259  OE1 GLU A 200      43.298  40.498  18.298  1.00  0.00           O
ATOM   3260  OE2 GLU A 200      42.067  38.954  17.428  1.00  0.00           O
ATOM   3261  C   GLU A 200      43.173  34.997  19.692  1.00  0.00           C
ATOM   3262  O   GLU A 200      42.098  34.480  19.484  1.00  0.00           O
ATOM   3263  N   LYS A 201      44.100  34.390  20.448  1.00  0.00           N
ATOM   3264  H   LYS A 201      44.844  35.011  20.734  1.00  0.00           H
ATOM   3265  CA  LYS A 201      44.159  33.035  21.031  1.00  0.00           C
ATOM   3266  HA  LYS A 201      43.739  32.349  20.296  1.00  0.00           H
ATOM   3267  CB  LYS A 201      45.739  32.673  21.089  1.00  0.00           C
ATOM   3268  HB2 LYS A 201      46.048  33.044  22.066  1.00  0.00           H
ATOM   3269  HB3 LYS A 201      46.259  33.111  20.236  1.00  0.00           H
ATOM   3270  CG  LYS A 201      45.892  31.139  20.946  1.00  0.00           C
ATOM   3271  HG2 LYS A 201      45.341  30.592  21.711  1.00  0.00           H
ATOM   3272  HG3 LYS A 201      45.604  30.820  19.945  1.00  0.00           H
ATOM   3273  CD  LYS A 201      47.414  30.856  21.072  1.00  0.00           C
ATOM   3274  HD2 LYS A 201      47.646  31.064  22.116  1.00  0.00           H
ATOM   3275  HD3 LYS A 201      47.948  31.424  20.310  1.00  0.00           H
ATOM   3276  CE  LYS A 201      47.776  29.387  20.650  1.00  0.00           C
ATOM   3277  HE2 LYS A 201      46.934  28.799  21.015  1.00  0.00           H
ATOM   3278  HE3 LYS A 201      47.759  29.397  19.560  1.00  0.00           H
ATOM   3279  NZ  LYS A 201      49.098  28.782  21.054  1.00  0.00           N
ATOM   3280  HZ1 LYS A 201      49.895  29.227  20.622  1.00  0.00           H
ATOM   3281  HZ2 LYS A 201      49.181  27.793  20.866  1.00  0.00           H
ATOM   3282  HZ3 LYS A 201      49.209  28.954  22.043  1.00  0.00           H
ATOM   3283  C   LYS A 201      43.299  32.690  22.265  1.00  0.00           C
ATOM   3284  O   LYS A 201      43.546  31.642  22.847  1.00  0.00           O
ATOM   3285  N   CYS A 202      42.487  33.614  22.784  1.00  0.00           N
ATOM   3286  H   CYS A 202      42.422  34.463  22.243  1.00  0.00           H
ATOM   3287  CA  CYS A 202      41.778  33.425  24.012  1.00  0.00           C
ATOM   3288  HA  CYS A 202      42.469  32.939  24.701  1.00  0.00           H
ATOM   3289  CB  CYS A 202      41.486  34.854  24.546  1.00  0.00           C
ATOM   3290  HB2 CYS A 202      41.422  34.796  25.633  1.00  0.00           H
ATOM   3291  HB3 CYS A 202      42.276  35.531  24.223  1.00  0.00           H
ATOM   3292  SG  CYS A 202      39.945  35.528  23.829  1.00  0.00           S
ATOM   3293  HG  CYS A 202      40.418  35.978  22.664  1.00  0.00           H
ATOM   3294  C   CYS A 202      40.490  32.564  23.933  1.00  0.00           C
ATOM   3295  O   CYS A 202      40.202  31.962  22.885  1.00  0.00           O
ATOM   3296  N   VAL A 203      39.802  32.478  25.046  1.00  0.00           N
ATOM   3297  H   VAL A 203      40.226  32.948  25.833  1.00  0.00           H
ATOM   3298  CA  VAL A 203      38.463  31.874  25.326  1.00  0.00           C
ATOM   3299  HA  VAL A 203      38.504  30.839  24.987  1.00  0.00           H
ATOM   3300  CB  VAL A 203      38.094  31.880  26.776  1.00  0.00           C
ATOM   3301  HB  VAL A 203      37.146  31.352  26.888  1.00  0.00           H
ATOM   3302  CG1 VAL A 203      38.993  31.010  27.666  1.00  0.00           C
ATOM   3303 HG11 VAL A 203      38.976  29.947  27.424  1.00  0.00           H
ATOM   3304 HG12 VAL A 203      40.024  31.360  27.621  1.00  0.00           H
ATOM   3305 HG13 VAL A 203      38.596  31.109  28.676  1.00  0.00           H
ATOM   3306  CG2 VAL A 203      38.252  33.279  27.469  1.00  0.00           C
ATOM   3307 HG21 VAL A 203      39.233  33.711  27.272  1.00  0.00           H
ATOM   3308 HG22 VAL A 203      37.513  33.957  27.042  1.00  0.00           H
ATOM   3309 HG23 VAL A 203      38.177  33.168  28.551  1.00  0.00           H
ATOM   3310  C   VAL A 203      37.381  32.495  24.476  1.00  0.00           C
ATOM   3311  O   VAL A 203      36.522  33.260  24.940  1.00  0.00           O
ATOM   3312  N   SER A 204      37.313  31.998  23.271  1.00  0.00           N
ATOM   3313  H   SER A 204      37.906  31.226  23.005  1.00  0.00           H
ATOM   3314  CA  SER A 204      36.453  32.435  22.135  1.00  0.00           C
ATOM   3315  HA  SER A 204      36.789  33.421  21.814  1.00  0.00           H
ATOM   3316  CB  SER A 204      36.523  31.468  20.995  1.00  0.00           C
ATOM   3317  HB2 SER A 204      35.733  31.766  20.306  1.00  0.00           H
ATOM   3318  HB3 SER A 204      37.566  31.530  20.684  1.00  0.00           H
ATOM   3319  OG  SER A 204      36.243  30.094  21.416  1.00  0.00           O
ATOM   3320  HG  SER A 204      37.049  29.845  21.874  1.00  0.00           H
ATOM   3321  C   SER A 204      34.973  32.627  22.566  1.00  0.00           C
ATOM   3322  O   SER A 204      34.248  33.383  21.961  1.00  0.00           O
ATOM   3323  N   LYS A 205      34.496  31.906  23.603  1.00  0.00           N
ATOM   3324  H   LYS A 205      35.154  31.429  24.202  1.00  0.00           H
ATOM   3325  CA  LYS A 205      33.184  32.019  24.292  1.00  0.00           C
ATOM   3326  HA  LYS A 205      32.739  32.977  24.023  1.00  0.00           H
ATOM   3327  CB  LYS A 205      32.245  31.039  23.495  1.00  0.00           C
ATOM   3328  HB2 LYS A 205      32.340  31.387  22.467  1.00  0.00           H
ATOM   3329  HB3 LYS A 205      31.262  31.052  23.964  1.00  0.00           H
ATOM   3330  CG  LYS A 205      32.650  29.592  23.569  1.00  0.00           C
ATOM   3331  HG2 LYS A 205      32.648  29.333  24.628  1.00  0.00           H
ATOM   3332  HG3 LYS A 205      33.628  29.288  23.197  1.00  0.00           H
ATOM   3333  CD  LYS A 205      31.568  28.748  22.965  1.00  0.00           C
ATOM   3334  HD2 LYS A 205      30.668  28.713  23.579  1.00  0.00           H
ATOM   3335  HD3 LYS A 205      31.120  29.197  22.079  1.00  0.00           H
ATOM   3336  CE  LYS A 205      31.971  27.309  22.513  1.00  0.00           C
ATOM   3337  HE2 LYS A 205      31.072  26.700  22.609  1.00  0.00           H
ATOM   3338  HE3 LYS A 205      32.652  26.877  23.246  1.00  0.00           H
ATOM   3339  NZ  LYS A 205      32.565  27.275  21.130  1.00  0.00           N
ATOM   3340  HZ1 LYS A 205      33.357  27.894  21.028  1.00  0.00           H
ATOM   3341  HZ2 LYS A 205      31.899  27.574  20.432  1.00  0.00           H
ATOM   3342  HZ3 LYS A 205      32.851  26.340  20.876  1.00  0.00           H
ATOM   3343  C   LYS A 205      33.158  32.010  25.886  1.00  0.00           C
ATOM   3344  O   LYS A 205      32.295  31.392  26.485  1.00  0.00           O
ATOM   3345  N   GLY A 206      34.015  32.845  26.501  1.00  0.00           N
ATOM   3346  H   GLY A 206      34.758  33.257  25.954  1.00  0.00           H
ATOM   3347  CA  GLY A 206      33.877  33.073  28.006  1.00  0.00           C
ATOM   3348  HA2 GLY A 206      34.355  32.268  28.564  1.00  0.00           H
ATOM   3349  HA3 GLY A 206      32.814  32.992  28.233  1.00  0.00           H
ATOM   3350  C   GLY A 206      34.503  34.470  28.494  1.00  0.00           C
ATOM   3351  O   GLY A 206      34.805  35.382  27.699  1.00  0.00           O
ATOM   3352  N   TYR A 207      34.765  34.504  29.809  1.00  0.00           N
ATOM   3353  H   TYR A 207      34.613  33.633  30.298  1.00  0.00           H
ATOM   3354  CA  TYR A 207      35.200  35.625  30.637  1.00  0.00           C
ATOM   3355  HA  TYR A 207      35.778  36.210  29.921  1.00  0.00           H
ATOM   3356  CB  TYR A 207      33.902  36.391  30.973  1.00  0.00           C
ATOM   3357  HB2 TYR A 207      33.262  36.516  30.100  1.00  0.00           H
ATOM   3358  HB3 TYR A 207      33.354  35.808  31.712  1.00  0.00           H
ATOM   3359  CG  TYR A 207      34.160  37.824  31.470  1.00  0.00           C
ATOM   3360  CD1 TYR A 207      34.897  38.807  30.744  1.00  0.00           C
ATOM   3361  HD1 TYR A 207      35.376  38.372  29.879  1.00  0.00           H
ATOM   3362  CE1 TYR A 207      34.931  40.156  31.010  1.00  0.00           C
ATOM   3363  HE1 TYR A 207      35.533  40.770  30.357  1.00  0.00           H
ATOM   3364  CZ  TYR A 207      34.224  40.605  32.118  1.00  0.00           C
ATOM   3365  OH  TYR A 207      34.181  41.929  32.453  1.00  0.00           O
ATOM   3366  HH  TYR A 207      33.435  41.999  33.054  1.00  0.00           H
ATOM   3367  CE2 TYR A 207      33.399  39.647  32.836  1.00  0.00           C
ATOM   3368  HE2 TYR A 207      32.774  39.959  33.660  1.00  0.00           H
ATOM   3369  CD2 TYR A 207      33.343  38.297  32.445  1.00  0.00           C
ATOM   3370  HD2 TYR A 207      32.737  37.615  33.024  1.00  0.00           H
ATOM   3371  C   TYR A 207      36.184  35.333  31.812  1.00  0.00           C
ATOM   3372  O   TYR A 207      36.380  36.161  32.711  1.00  0.00           O
ATOM   3373  N   VAL A 208      36.687  34.092  31.947  1.00  0.00           N
ATOM   3374  H   VAL A 208      36.313  33.306  31.436  1.00  0.00           H
ATOM   3375  CA  VAL A 208      37.739  33.780  32.928  1.00  0.00           C
ATOM   3376  HA  VAL A 208      37.503  34.376  33.809  1.00  0.00           H
ATOM   3377  CB  VAL A 208      37.621  32.216  33.362  1.00  0.00           C
ATOM   3378  HB  VAL A 208      36.609  32.020  33.715  1.00  0.00           H
ATOM   3379  CG1 VAL A 208      37.943  31.125  32.285  1.00  0.00           C
ATOM   3380 HG11 VAL A 208      39.005  31.103  32.039  1.00  0.00           H
ATOM   3381 HG12 VAL A 208      37.626  30.172  32.708  1.00  0.00           H
ATOM   3382 HG13 VAL A 208      37.297  31.315  31.428  1.00  0.00           H
ATOM   3383  CG2 VAL A 208      38.458  32.078  34.700  1.00  0.00           C
ATOM   3384 HG21 VAL A 208      37.935  32.684  35.440  1.00  0.00           H
ATOM   3385 HG22 VAL A 208      38.520  31.073  35.119  1.00  0.00           H
ATOM   3386 HG23 VAL A 208      39.509  32.369  34.702  1.00  0.00           H
ATOM   3387  C   VAL A 208      39.151  34.254  32.496  1.00  0.00           C
ATOM   3388  O   VAL A 208      40.191  33.512  32.427  1.00  0.00           O
ATOM   3389  N   PHE A 209      39.322  35.549  32.215  1.00  0.00           N
ATOM   3390  H   PHE A 209      38.494  36.118  32.319  1.00  0.00           H
ATOM   3391  CA  PHE A 209      40.598  36.161  31.980  1.00  0.00           C
ATOM   3392  HA  PHE A 209      41.255  35.467  31.457  1.00  0.00           H
ATOM   3393  CB  PHE A 209      40.478  37.335  31.074  1.00  0.00           C
ATOM   3394  HB2 PHE A 209      41.533  37.569  30.927  1.00  0.00           H
ATOM   3395  HB3 PHE A 209      40.135  38.242  31.572  1.00  0.00           H
ATOM   3396  CG  PHE A 209      39.781  37.192  29.706  1.00  0.00           C
ATOM   3397  CD1 PHE A 209      38.400  37.298  29.585  1.00  0.00           C
ATOM   3398  HD1 PHE A 209      37.754  37.353  30.448  1.00  0.00           H
ATOM   3399  CE1 PHE A 209      37.741  37.087  28.315  1.00  0.00           C
ATOM   3400  HE1 PHE A 209      36.682  37.123  28.105  1.00  0.00           H
ATOM   3401  CZ  PHE A 209      38.559  37.040  27.168  1.00  0.00           C
ATOM   3402  HZ  PHE A 209      38.169  36.741  26.207  1.00  0.00           H
ATOM   3403  CE2 PHE A 209      39.970  37.031  27.247  1.00  0.00           C
ATOM   3404  HE2 PHE A 209      40.532  36.847  26.343  1.00  0.00           H
ATOM   3405  CD2 PHE A 209      40.616  37.081  28.529  1.00  0.00           C
ATOM   3406  HD2 PHE A 209      41.656  36.874  28.732  1.00  0.00           H
ATOM   3407  C   PHE A 209      41.393  36.446  33.248  1.00  0.00           C
ATOM   3408  O   PHE A 209      42.041  37.484  33.417  1.00  0.00           O
ATOM   3409  N   GLN A 210      41.331  35.598  34.273  1.00  0.00           N
ATOM   3410  H   GLN A 210      40.709  34.806  34.196  1.00  0.00           H
ATOM   3411  CA  GLN A 210      42.341  35.438  35.331  1.00  0.00           C
ATOM   3412  HA  GLN A 210      43.050  36.256  35.201  1.00  0.00           H
ATOM   3413  CB  GLN A 210      41.700  35.445  36.736  1.00  0.00           C
ATOM   3414  HB2 GLN A 210      41.072  36.328  36.853  1.00  0.00           H
ATOM   3415  HB3 GLN A 210      41.091  34.542  36.738  1.00  0.00           H
ATOM   3416  CG  GLN A 210      42.835  35.393  37.800  1.00  0.00           C
ATOM   3417  HG2 GLN A 210      43.542  34.583  37.620  1.00  0.00           H
ATOM   3418  HG3 GLN A 210      43.395  36.326  37.740  1.00  0.00           H
ATOM   3419  CD  GLN A 210      42.316  35.237  39.225  1.00  0.00           C
ATOM   3420  OE1 GLN A 210      41.121  35.149  39.486  1.00  0.00           O
ATOM   3421  NE2 GLN A 210      43.167  35.263  40.172  1.00  0.00           N
ATOM   3422 HE21 GLN A 210      44.148  35.436  40.000  1.00  0.00           H
ATOM   3423 HE22 GLN A 210      42.889  34.911  41.076  1.00  0.00           H
ATOM   3424  C   GLN A 210      43.159  34.211  34.970  1.00  0.00           C
ATOM   3425  O   GLN A 210      44.353  34.398  34.731  1.00  0.00           O
ATOM   3426  N   MET A 211      42.515  33.067  34.899  1.00  0.00           N
ATOM   3427  H   MET A 211      41.513  33.053  35.026  1.00  0.00           H
ATOM   3428  CA  MET A 211      43.037  31.775  34.513  1.00  0.00           C
ATOM   3429  HA  MET A 211      43.792  31.521  35.257  1.00  0.00           H
ATOM   3430  CB  MET A 211      41.883  30.784  34.521  1.00  0.00           C
ATOM   3431  HB2 MET A 211      41.119  30.981  33.769  1.00  0.00           H
ATOM   3432  HB3 MET A 211      41.396  30.836  35.495  1.00  0.00           H
ATOM   3433  CG  MET A 211      42.300  29.313  34.346  1.00  0.00           C
ATOM   3434  HG2 MET A 211      41.476  28.680  34.674  1.00  0.00           H
ATOM   3435  HG3 MET A 211      43.136  29.152  35.027  1.00  0.00           H
ATOM   3436  SD  MET A 211      42.797  28.819  32.670  1.00  0.00           S
ATOM   3437  CE  MET A 211      41.220  28.523  31.775  1.00  0.00           C
ATOM   3438  HE1 MET A 211      40.534  29.285  32.143  1.00  0.00           H
ATOM   3439  HE2 MET A 211      41.315  28.641  30.696  1.00  0.00           H
ATOM   3440  HE3 MET A 211      40.730  27.586  32.038  1.00  0.00           H
ATOM   3441  C   MET A 211      43.805  31.801  33.180  1.00  0.00           C
ATOM   3442  O   MET A 211      44.964  31.486  33.104  1.00  0.00           O
ATOM   3443  N   GLU A 212      43.063  32.096  32.137  1.00  0.00           N
ATOM   3444  H   GLU A 212      42.103  32.370  32.294  1.00  0.00           H
ATOM   3445  CA  GLU A 212      43.459  31.742  30.723  1.00  0.00           C
ATOM   3446  HA  GLU A 212      43.801  30.708  30.666  1.00  0.00           H
ATOM   3447  CB  GLU A 212      42.267  31.825  29.796  1.00  0.00           C
ATOM   3448  HB2 GLU A 212      41.382  31.658  30.411  1.00  0.00           H
ATOM   3449  HB3 GLU A 212      42.385  31.155  28.945  1.00  0.00           H
ATOM   3450  CG  GLU A 212      41.948  33.226  29.215  1.00  0.00           C
ATOM   3451  HG2 GLU A 212      40.899  33.213  28.921  1.00  0.00           H
ATOM   3452  HG3 GLU A 212      42.086  33.992  29.979  1.00  0.00           H
ATOM   3453  CD  GLU A 212      42.841  33.552  28.015  1.00  0.00           C
ATOM   3454  OE1 GLU A 212      43.085  32.683  27.154  1.00  0.00           O
ATOM   3455  OE2 GLU A 212      43.401  34.670  27.968  1.00  0.00           O
ATOM   3456  C   GLU A 212      44.674  32.554  30.206  1.00  0.00           C
ATOM   3457  O   GLU A 212      45.525  31.945  29.550  1.00  0.00           O
ATOM   3458  N   MET A 213      44.763  33.861  30.461  1.00  0.00           N
ATOM   3459  H   MET A 213      44.048  34.239  31.065  1.00  0.00           H
ATOM   3460  CA  MET A 213      45.757  34.729  29.966  1.00  0.00           C
ATOM   3461  HA  MET A 213      45.778  34.697  28.877  1.00  0.00           H
ATOM   3462  CB  MET A 213      45.345  36.198  30.372  1.00  0.00           C
ATOM   3463  HB2 MET A 213      46.142  36.880  30.074  1.00  0.00           H
ATOM   3464  HB3 MET A 213      44.417  36.475  29.873  1.00  0.00           H
ATOM   3465  CG  MET A 213      45.157  36.418  31.882  1.00  0.00           C
ATOM   3466  HG2 MET A 213      44.155  36.071  32.135  1.00  0.00           H
ATOM   3467  HG3 MET A 213      45.870  35.833  32.463  1.00  0.00           H
ATOM   3468  SD  MET A 213      45.268  38.145  32.502  1.00  0.00           S
ATOM   3469  CE  MET A 213      47.059  38.472  32.237  1.00  0.00           C
ATOM   3470  HE1 MET A 213      47.137  38.828  31.210  1.00  0.00           H
ATOM   3471  HE2 MET A 213      47.401  39.271  32.895  1.00  0.00           H
ATOM   3472  HE3 MET A 213      47.688  37.607  32.445  1.00  0.00           H
ATOM   3473  C   MET A 213      47.241  34.352  30.485  1.00  0.00           C
ATOM   3474  O   MET A 213      48.193  34.720  29.795  1.00  0.00           O
ATOM   3475  N   ILE A 214      47.369  33.811  31.699  1.00  0.00           N
ATOM   3476  H   ILE A 214      46.533  33.550  32.202  1.00  0.00           H
ATOM   3477  CA  ILE A 214      48.560  33.639  32.458  1.00  0.00           C
ATOM   3478  HA  ILE A 214      48.966  34.549  32.901  1.00  0.00           H
ATOM   3479  CB  ILE A 214      48.349  32.828  33.769  1.00  0.00           C
ATOM   3480  HB  ILE A 214      47.590  32.095  33.495  1.00  0.00           H
ATOM   3481  CG2 ILE A 214      49.681  32.025  34.094  1.00  0.00           C
ATOM   3482 HG21 ILE A 214      49.948  31.161  33.486  1.00  0.00           H
ATOM   3483 HG22 ILE A 214      49.527  31.571  35.073  1.00  0.00           H
ATOM   3484 HG23 ILE A 214      50.606  32.602  34.109  1.00  0.00           H
ATOM   3485  CG1 ILE A 214      47.768  33.747  34.813  1.00  0.00           C
ATOM   3486 HG12 ILE A 214      48.505  34.537  34.958  1.00  0.00           H
ATOM   3487 HG13 ILE A 214      46.847  34.153  34.394  1.00  0.00           H
ATOM   3488  CD1 ILE A 214      47.382  33.067  36.125  1.00  0.00           C
ATOM   3489 HD11 ILE A 214      46.464  32.512  35.929  1.00  0.00           H
ATOM   3490 HD12 ILE A 214      48.190  32.389  36.399  1.00  0.00           H
ATOM   3491 HD13 ILE A 214      47.266  33.855  36.869  1.00  0.00           H
ATOM   3492  C   ILE A 214      49.634  33.002  31.519  1.00  0.00           C
ATOM   3493  O   ILE A 214      50.766  33.435  31.469  1.00  0.00           O
ATOM   3494  N   VAL A 215      49.328  32.132  30.525  1.00  0.00           N
ATOM   3495  H   VAL A 215      48.448  31.637  30.545  1.00  0.00           H
ATOM   3496  CA  VAL A 215      50.314  31.395  29.752  1.00  0.00           C
ATOM   3497  HA  VAL A 215      51.129  31.160  30.436  1.00  0.00           H
ATOM   3498  CB  VAL A 215      49.820  30.075  29.179  1.00  0.00           C
ATOM   3499  HB  VAL A 215      50.526  29.557  28.530  1.00  0.00           H
ATOM   3500  CG1 VAL A 215      49.749  29.087  30.266  1.00  0.00           C
ATOM   3501 HG11 VAL A 215      50.698  29.220  30.785  1.00  0.00           H
ATOM   3502 HG12 VAL A 215      48.907  29.309  30.922  1.00  0.00           H
ATOM   3503 HG13 VAL A 215      49.665  28.069  29.885  1.00  0.00           H
ATOM   3504  CG2 VAL A 215      48.578  30.189  28.338  1.00  0.00           C
ATOM   3505 HG21 VAL A 215      48.629  30.979  27.589  1.00  0.00           H
ATOM   3506 HG22 VAL A 215      48.166  29.250  27.969  1.00  0.00           H
ATOM   3507 HG23 VAL A 215      47.851  30.580  29.050  1.00  0.00           H
ATOM   3508  C   VAL A 215      50.972  32.374  28.719  1.00  0.00           C
ATOM   3509  O   VAL A 215      52.110  32.114  28.315  1.00  0.00           O
ATOM   3510  N   ARG A 216      50.271  33.451  28.397  1.00  0.00           N
ATOM   3511  H   ARG A 216      49.411  33.666  28.882  1.00  0.00           H
ATOM   3512  CA  ARG A 216      50.652  34.476  27.502  1.00  0.00           C
ATOM   3513  HA  ARG A 216      51.567  34.194  26.980  1.00  0.00           H
ATOM   3514  CB  ARG A 216      49.525  34.771  26.509  1.00  0.00           C
ATOM   3515  HB2 ARG A 216      48.658  35.131  27.063  1.00  0.00           H
ATOM   3516  HB3 ARG A 216      49.894  35.499  25.786  1.00  0.00           H
ATOM   3517  CG  ARG A 216      49.183  33.545  25.701  1.00  0.00           C
ATOM   3518  HG2 ARG A 216      48.650  32.810  26.305  1.00  0.00           H
ATOM   3519  HG3 ARG A 216      50.067  33.078  25.267  1.00  0.00           H
ATOM   3520  CD  ARG A 216      48.162  33.866  24.606  1.00  0.00           C
ATOM   3521  HD2 ARG A 216      47.786  33.011  24.044  1.00  0.00           H
ATOM   3522  HD3 ARG A 216      48.692  34.554  23.948  1.00  0.00           H
ATOM   3523  NE  ARG A 216      47.086  34.736  25.084  1.00  0.00           N
ATOM   3524  HE  ARG A 216      47.180  35.704  24.809  1.00  0.00           H
ATOM   3525  CZ  ARG A 216      46.035  34.417  25.814  1.00  0.00           C
ATOM   3526  NH1 ARG A 216      45.638  33.218  26.136  1.00  0.00           N
ATOM   3527 HH11 ARG A 216      45.980  32.381  25.687  1.00  0.00           H
ATOM   3528 HH12 ARG A 216      44.751  33.102  26.605  1.00  0.00           H
ATOM   3529  NH2 ARG A 216      45.335  35.404  26.184  1.00  0.00           N
ATOM   3530 HH21 ARG A 216      45.581  36.311  25.814  1.00  0.00           H
ATOM   3531 HH22 ARG A 216      44.505  35.280  26.747  1.00  0.00           H
ATOM   3532  C   ARG A 216      51.062  35.777  28.208  1.00  0.00           C
ATOM   3533  O   ARG A 216      51.282  36.844  27.643  1.00  0.00           O
ATOM   3534  N   ALA A 217      51.331  35.646  29.539  1.00  0.00           N
ATOM   3535  H   ALA A 217      51.011  34.857  30.083  1.00  0.00           H
ATOM   3536  CA  ALA A 217      51.762  36.847  30.378  1.00  0.00           C
ATOM   3537  HA  ALA A 217      52.068  37.702  29.774  1.00  0.00           H
ATOM   3538  CB  ALA A 217      50.583  37.193  31.303  1.00  0.00           C
ATOM   3539  HB1 ALA A 217      49.707  37.567  30.773  1.00  0.00           H
ATOM   3540  HB2 ALA A 217      50.916  38.035  31.910  1.00  0.00           H
ATOM   3541  HB3 ALA A 217      50.282  36.375  31.957  1.00  0.00           H
ATOM   3542  C   ALA A 217      52.868  36.349  31.363  1.00  0.00           C
ATOM   3543  O   ALA A 217      53.547  37.194  31.855  1.00  0.00           O
ATOM   3544  N   ARG A 218      53.095  35.068  31.648  1.00  0.00           N
ATOM   3545  H   ARG A 218      52.550  34.312  31.260  1.00  0.00           H
ATOM   3546  CA  ARG A 218      54.284  34.527  32.413  1.00  0.00           C
ATOM   3547  HA  ARG A 218      54.220  34.891  33.438  1.00  0.00           H
ATOM   3548  CB  ARG A 218      54.221  32.986  32.492  1.00  0.00           C
ATOM   3549  HB2 ARG A 218      53.323  32.729  33.054  1.00  0.00           H
ATOM   3550  HB3 ARG A 218      55.008  32.529  33.090  1.00  0.00           H
ATOM   3551  CG  ARG A 218      54.338  32.217  31.188  1.00  0.00           C
ATOM   3552  HG2 ARG A 218      53.686  32.555  30.383  1.00  0.00           H
ATOM   3553  HG3 ARG A 218      55.345  32.289  30.776  1.00  0.00           H
ATOM   3554  CD  ARG A 218      53.934  30.814  31.472  1.00  0.00           C
ATOM   3555  HD2 ARG A 218      53.014  30.693  32.044  1.00  0.00           H
ATOM   3556  HD3 ARG A 218      54.680  30.405  32.154  1.00  0.00           H
ATOM   3557  NE  ARG A 218      54.055  29.967  30.280  1.00  0.00           N
ATOM   3558  HE  ARG A 218      54.428  30.523  29.524  1.00  0.00           H
ATOM   3559  CZ  ARG A 218      53.927  28.683  30.084  1.00  0.00           C
ATOM   3560  NH1 ARG A 218      53.446  27.884  30.992  1.00  0.00           N
ATOM   3561 HH11 ARG A 218      52.995  28.329  31.779  1.00  0.00           H
ATOM   3562 HH12 ARG A 218      53.483  26.902  30.757  1.00  0.00           H
ATOM   3563  NH2 ARG A 218      54.301  28.137  28.951  1.00  0.00           N
ATOM   3564 HH21 ARG A 218      54.613  28.828  28.284  1.00  0.00           H
ATOM   3565 HH22 ARG A 218      54.366  27.131  28.894  1.00  0.00           H
ATOM   3566  C   ARG A 218      55.654  35.012  32.012  1.00  0.00           C
ATOM   3567  O   ARG A 218      56.620  34.886  32.707  1.00  0.00           O
ATOM   3568  N   GLN A 219      55.694  35.680  30.820  1.00  0.00           N
ATOM   3569  H   GLN A 219      54.872  35.477  30.270  1.00  0.00           H
ATOM   3570  CA  GLN A 219      56.875  36.369  30.193  1.00  0.00           C
ATOM   3571  HA  GLN A 219      57.731  35.700  30.108  1.00  0.00           H
ATOM   3572  CB  GLN A 219      56.512  36.696  28.742  1.00  0.00           C
ATOM   3573  HB2 GLN A 219      57.203  37.344  28.203  1.00  0.00           H
ATOM   3574  HB3 GLN A 219      55.480  37.044  28.790  1.00  0.00           H
ATOM   3575  CG  GLN A 219      56.393  35.496  27.796  1.00  0.00           C
ATOM   3576  HG2 GLN A 219      56.444  35.877  26.775  1.00  0.00           H
ATOM   3577  HG3 GLN A 219      57.249  34.825  27.858  1.00  0.00           H
ATOM   3578  CD  GLN A 219      55.106  34.726  27.866  1.00  0.00           C
ATOM   3579  OE1 GLN A 219      54.304  34.926  28.765  1.00  0.00           O
ATOM   3580  NE2 GLN A 219      54.754  33.908  26.974  1.00  0.00           N
ATOM   3581 HE21 GLN A 219      55.416  33.792  26.220  1.00  0.00           H
ATOM   3582 HE22 GLN A 219      53.795  33.605  26.884  1.00  0.00           H
ATOM   3583  C   GLN A 219      57.201  37.797  30.897  1.00  0.00           C
ATOM   3584  O   GLN A 219      58.390  38.273  30.690  1.00  0.00           O
ATOM   3585  N   LEU A 220      56.314  38.394  31.687  1.00  0.00           N
ATOM   3586  H   LEU A 220      55.447  37.876  31.684  1.00  0.00           H
ATOM   3587  CA  LEU A 220      56.495  39.417  32.735  1.00  0.00           C
ATOM   3588  HA  LEU A 220      57.561  39.565  32.904  1.00  0.00           H
ATOM   3589  CB  LEU A 220      55.875  40.787  32.319  1.00  0.00           C
ATOM   3590  HB2 LEU A 220      56.317  41.590  32.910  1.00  0.00           H
ATOM   3591  HB3 LEU A 220      54.796  40.765  32.468  1.00  0.00           H
ATOM   3592  CG  LEU A 220      56.266  41.247  30.907  1.00  0.00           C
ATOM   3593  HG  LEU A 220      56.028  40.419  30.239  1.00  0.00           H
ATOM   3594  CD1 LEU A 220      55.445  42.487  30.631  1.00  0.00           C
ATOM   3595 HD11 LEU A 220      54.487  42.089  30.297  1.00  0.00           H
ATOM   3596 HD12 LEU A 220      55.326  43.106  31.521  1.00  0.00           H
ATOM   3597 HD13 LEU A 220      55.951  43.120  29.902  1.00  0.00           H
ATOM   3598  CD2 LEU A 220      57.714  41.598  30.680  1.00  0.00           C
ATOM   3599 HD21 LEU A 220      58.451  40.898  31.072  1.00  0.00           H
ATOM   3600 HD22 LEU A 220      57.784  41.543  29.594  1.00  0.00           H
ATOM   3601 HD23 LEU A 220      57.872  42.622  31.019  1.00  0.00           H
ATOM   3602  C   LEU A 220      55.805  39.118  34.115  1.00  0.00           C
ATOM   3603  O   LEU A 220      56.158  39.725  35.131  1.00  0.00           O
ATOM   3604  N   ASN A 221      54.784  38.241  34.231  1.00  0.00           N
ATOM   3605  H   ASN A 221      54.369  37.875  33.386  1.00  0.00           H
ATOM   3606  CA  ASN A 221      54.009  38.075  35.507  1.00  0.00           C
ATOM   3607  HA  ASN A 221      54.329  38.910  36.130  1.00  0.00           H
ATOM   3608  CB  ASN A 221      52.555  38.244  35.237  1.00  0.00           C
ATOM   3609  HB2 ASN A 221      52.220  37.422  34.604  1.00  0.00           H
ATOM   3610  HB3 ASN A 221      52.421  39.213  34.756  1.00  0.00           H
ATOM   3611  CG  ASN A 221      51.727  38.263  36.502  1.00  0.00           C
ATOM   3612  OD1 ASN A 221      51.118  37.291  36.930  1.00  0.00           O
ATOM   3613  ND2 ASN A 221      51.802  39.176  37.420  1.00  0.00           N
ATOM   3614 HD21 ASN A 221      52.440  39.916  37.161  1.00  0.00           H
ATOM   3615 HD22 ASN A 221      51.463  39.028  38.359  1.00  0.00           H
ATOM   3616  C   ASN A 221      54.441  36.774  36.147  1.00  0.00           C
ATOM   3617  O   ASN A 221      53.936  35.728  35.762  1.00  0.00           O
ATOM   3618  N   TYR A 222      55.256  36.902  37.218  1.00  0.00           N
ATOM   3619  H   TYR A 222      55.695  37.770  37.490  1.00  0.00           H
ATOM   3620  CA  TYR A 222      55.777  35.846  37.986  1.00  0.00           C
ATOM   3621  HA  TYR A 222      55.669  34.949  37.375  1.00  0.00           H
ATOM   3622  CB  TYR A 222      57.312  36.077  38.375  1.00  0.00           C
ATOM   3623  HB2 TYR A 222      58.042  36.061  37.565  1.00  0.00           H
ATOM   3624  HB3 TYR A 222      57.630  35.235  38.990  1.00  0.00           H
ATOM   3625  CG  TYR A 222      57.669  37.391  39.092  1.00  0.00           C
ATOM   3626  CD1 TYR A 222      57.914  37.476  40.462  1.00  0.00           C
ATOM   3627  HD1 TYR A 222      57.790  36.606  41.090  1.00  0.00           H
ATOM   3628  CE1 TYR A 222      58.397  38.726  40.996  1.00  0.00           C
ATOM   3629  HE1 TYR A 222      58.557  38.735  42.064  1.00  0.00           H
ATOM   3630  CZ  TYR A 222      58.572  39.863  40.192  1.00  0.00           C
ATOM   3631  OH  TYR A 222      58.888  41.071  40.746  1.00  0.00           O
ATOM   3632  HH  TYR A 222      59.479  40.956  41.495  1.00  0.00           H
ATOM   3633  CE2 TYR A 222      58.334  39.778  38.827  1.00  0.00           C
ATOM   3634  HE2 TYR A 222      58.308  40.689  38.247  1.00  0.00           H
ATOM   3635  CD2 TYR A 222      57.863  38.590  38.253  1.00  0.00           C
ATOM   3636  HD2 TYR A 222      57.624  38.620  37.200  1.00  0.00           H
ATOM   3637  C   TYR A 222      55.044  35.725  39.301  1.00  0.00           C
ATOM   3638  O   TYR A 222      55.268  34.685  39.900  1.00  0.00           O
ATOM   3639  N   THR A 223      54.243  36.716  39.729  1.00  0.00           N
ATOM   3640  H   THR A 223      54.118  37.531  39.147  1.00  0.00           H
ATOM   3641  CA  THR A 223      53.379  36.566  40.876  1.00  0.00           C
ATOM   3642  HA  THR A 223      52.968  35.557  40.902  1.00  0.00           H
ATOM   3643  CB  THR A 223      54.175  36.804  42.152  1.00  0.00           C
ATOM   3644  HB  THR A 223      54.988  36.080  42.207  1.00  0.00           H
ATOM   3645  CG2 THR A 223      54.781  38.246  42.310  1.00  0.00           C
ATOM   3646 HG21 THR A 223      54.037  39.042  42.309  1.00  0.00           H
ATOM   3647 HG22 THR A 223      55.579  38.480  41.606  1.00  0.00           H
ATOM   3648 HG23 THR A 223      55.326  38.160  43.250  1.00  0.00           H
ATOM   3649  OG1 THR A 223      53.291  36.595  43.219  1.00  0.00           O
ATOM   3650  HG1 THR A 223      53.041  35.668  43.230  1.00  0.00           H
ATOM   3651  C   THR A 223      52.083  37.381  40.758  1.00  0.00           C
ATOM   3652  O   THR A 223      52.069  38.428  40.121  1.00  0.00           O
ATOM   3653  N   ILE A 224      51.028  36.911  41.422  1.00  0.00           N
ATOM   3654  H   ILE A 224      51.188  36.061  41.943  1.00  0.00           H
ATOM   3655  CA  ILE A 224      49.672  37.521  41.239  1.00  0.00           C
ATOM   3656  HA  ILE A 224      49.711  38.439  40.653  1.00  0.00           H
ATOM   3657  CB  ILE A 224      48.889  36.564  40.353  1.00  0.00           C
ATOM   3658  HB  ILE A 224      49.439  36.527  39.413  1.00  0.00           H
ATOM   3659  CG2 ILE A 224      48.845  35.127  40.924  1.00  0.00           C
ATOM   3660 HG21 ILE A 224      48.407  35.165  41.922  1.00  0.00           H
ATOM   3661 HG22 ILE A 224      49.852  34.711  40.933  1.00  0.00           H
ATOM   3662 HG23 ILE A 224      48.165  34.535  40.311  1.00  0.00           H
ATOM   3663  CG1 ILE A 224      47.428  37.118  40.068  1.00  0.00           C
ATOM   3664 HG12 ILE A 224      47.478  38.201  39.950  1.00  0.00           H
ATOM   3665 HG13 ILE A 224      46.896  36.732  39.198  1.00  0.00           H
ATOM   3666  CD1 ILE A 224      46.377  36.912  41.156  1.00  0.00           C
ATOM   3667 HD11 ILE A 224      45.444  37.403  40.882  1.00  0.00           H
ATOM   3668 HD12 ILE A 224      46.721  37.220  42.143  1.00  0.00           H
ATOM   3669 HD13 ILE A 224      46.180  35.849  41.296  1.00  0.00           H
ATOM   3670  C   ILE A 224      49.131  37.920  42.642  1.00  0.00           C
ATOM   3671  O   ILE A 224      49.133  37.165  43.592  1.00  0.00           O
ATOM   3672  N   GLY A 225      48.549  39.148  42.782  1.00  0.00           N
ATOM   3673  H   GLY A 225      48.515  39.845  42.052  1.00  0.00           H
ATOM   3674  CA  GLY A 225      48.026  39.603  44.074  1.00  0.00           C
ATOM   3675  HA2 GLY A 225      47.832  40.676  44.081  1.00  0.00           H
ATOM   3676  HA3 GLY A 225      48.745  39.375  44.861  1.00  0.00           H
ATOM   3677  C   GLY A 225      46.703  38.878  44.454  1.00  0.00           C
ATOM   3678  O   GLY A 225      45.760  38.884  43.700  1.00  0.00           O
ATOM   3679  N   GLU A 226      46.712  38.236  45.648  1.00  0.00           N
ATOM   3680  H   GLU A 226      47.607  38.172  46.111  1.00  0.00           H
ATOM   3681  CA  GLU A 226      45.550  37.748  46.348  1.00  0.00           C
ATOM   3682  HA  GLU A 226      44.766  37.538  45.621  1.00  0.00           H
ATOM   3683  CB  GLU A 226      45.909  36.423  47.110  1.00  0.00           C
ATOM   3684  HB2 GLU A 226      45.156  36.282  47.885  1.00  0.00           H
ATOM   3685  HB3 GLU A 226      46.866  36.499  47.627  1.00  0.00           H
ATOM   3686  CG  GLU A 226      45.826  35.195  46.161  1.00  0.00           C
ATOM   3687  HG2 GLU A 226      44.839  34.735  46.139  1.00  0.00           H
ATOM   3688  HG3 GLU A 226      46.162  35.465  45.160  1.00  0.00           H
ATOM   3689  CD  GLU A 226      46.833  34.103  46.591  1.00  0.00           C
ATOM   3690  OE1 GLU A 226      48.051  34.313  46.741  1.00  0.00           O
ATOM   3691  OE2 GLU A 226      46.366  32.926  46.839  1.00  0.00           O
ATOM   3692  C   GLU A 226      45.018  38.741  47.362  1.00  0.00           C
ATOM   3693  O   GLU A 226      45.517  38.878  48.429  1.00  0.00           O
ATOM   3694  N   VAL A 227      43.863  39.311  47.059  1.00  0.00           N
ATOM   3695  H   VAL A 227      43.592  39.084  46.112  1.00  0.00           H
ATOM   3696  CA  VAL A 227      42.972  39.966  48.021  1.00  0.00           C
ATOM   3697  HA  VAL A 227      43.581  40.307  48.858  1.00  0.00           H
ATOM   3698  CB  VAL A 227      42.495  41.300  47.435  1.00  0.00           C
ATOM   3699  HB  VAL A 227      42.118  41.129  46.427  1.00  0.00           H
ATOM   3700  CG1 VAL A 227      41.368  41.903  48.289  1.00  0.00           C
ATOM   3701 HG11 VAL A 227      40.938  42.765  47.779  1.00  0.00           H
ATOM   3702 HG12 VAL A 227      40.625  41.115  48.417  1.00  0.00           H
ATOM   3703 HG13 VAL A 227      41.803  42.218  49.237  1.00  0.00           H
ATOM   3704  CG2 VAL A 227      43.653  42.266  47.238  1.00  0.00           C
ATOM   3705 HG21 VAL A 227      44.312  42.336  48.104  1.00  0.00           H
ATOM   3706 HG22 VAL A 227      44.176  42.022  46.313  1.00  0.00           H
ATOM   3707 HG23 VAL A 227      43.239  43.265  47.104  1.00  0.00           H
ATOM   3708  C   VAL A 227      42.036  38.961  48.568  1.00  0.00           C
ATOM   3709  O   VAL A 227      41.449  38.220  47.799  1.00  0.00           O
ATOM   3710  N   PRO A 228      41.898  38.806  49.911  1.00  0.00           N
ATOM   3711  CD  PRO A 228      42.807  39.202  50.961  1.00  0.00           C
ATOM   3712  HD2 PRO A 228      43.854  39.026  50.712  1.00  0.00           H
ATOM   3713  HD3 PRO A 228      42.705  40.242  51.268  1.00  0.00           H
ATOM   3714  CG  PRO A 228      42.591  38.260  52.127  1.00  0.00           C
ATOM   3715  HG2 PRO A 228      42.730  38.794  53.067  1.00  0.00           H
ATOM   3716  HG3 PRO A 228      43.136  37.317  52.081  1.00  0.00           H
ATOM   3717  CB  PRO A 228      41.067  38.074  51.850  1.00  0.00           C
ATOM   3718  HB2 PRO A 228      40.949  37.135  52.392  1.00  0.00           H
ATOM   3719  HB3 PRO A 228      40.609  38.934  52.337  1.00  0.00           H
ATOM   3720  CA  PRO A 228      40.751  38.057  50.361  1.00  0.00           C
ATOM   3721  HA  PRO A 228      40.804  37.051  49.944  1.00  0.00           H
ATOM   3722  C   PRO A 228      39.409  38.783  50.077  1.00  0.00           C
ATOM   3723  O   PRO A 228      39.370  40.022  50.133  1.00  0.00           O
ATOM   3724  N   ILE A 229      38.362  38.025  49.792  1.00  0.00           N
ATOM   3725  H   ILE A 229      38.496  37.080  49.463  1.00  0.00           H
ATOM   3726  CA  ILE A 229      36.935  38.449  49.598  1.00  0.00           C
ATOM   3727  HA  ILE A 229      36.721  39.282  50.267  1.00  0.00           H
ATOM   3728  CB  ILE A 229      36.917  38.922  48.116  1.00  0.00           C
ATOM   3729  HB  ILE A 229      37.702  39.649  47.906  1.00  0.00           H
ATOM   3730  CG2 ILE A 229      37.194  37.741  47.137  1.00  0.00           C
ATOM   3731 HG21 ILE A 229      37.199  38.201  46.148  1.00  0.00           H
ATOM   3732 HG22 ILE A 229      36.434  36.971  47.007  1.00  0.00           H
ATOM   3733 HG23 ILE A 229      38.149  37.247  47.316  1.00  0.00           H
ATOM   3734  CG1 ILE A 229      35.497  39.502  47.674  1.00  0.00           C
ATOM   3735 HG12 ILE A 229      34.833  38.738  47.269  1.00  0.00           H
ATOM   3736 HG13 ILE A 229      34.963  40.052  48.449  1.00  0.00           H
ATOM   3737  CD1 ILE A 229      35.632  40.487  46.520  1.00  0.00           C
ATOM   3738 HD11 ILE A 229      35.908  40.107  45.536  1.00  0.00           H
ATOM   3739 HD12 ILE A 229      36.311  41.258  46.883  1.00  0.00           H
ATOM   3740 HD13 ILE A 229      34.744  41.057  46.244  1.00  0.00           H
ATOM   3741  C   ILE A 229      35.877  37.342  49.825  1.00  0.00           C
ATOM   3742  O   ILE A 229      35.885  36.304  49.213  1.00  0.00           O
ATOM   3743  N   SER A 230      34.857  37.760  50.623  1.00  0.00           N
ATOM   3744  H   SER A 230      34.838  38.660  51.081  1.00  0.00           H
ATOM   3745  CA  SER A 230      33.542  37.052  50.531  1.00  0.00           C
ATOM   3746  HA  SER A 230      33.617  36.020  50.189  1.00  0.00           H
ATOM   3747  CB  SER A 230      32.900  36.925  51.901  1.00  0.00           C
ATOM   3748  HB2 SER A 230      31.851  36.650  51.788  1.00  0.00           H
ATOM   3749  HB3 SER A 230      33.001  37.875  52.426  1.00  0.00           H
ATOM   3750  OG  SER A 230      33.532  35.823  52.461  1.00  0.00           O
ATOM   3751  HG  SER A 230      34.401  36.046  52.802  1.00  0.00           H
ATOM   3752  C   SER A 230      32.631  37.778  49.576  1.00  0.00           C
ATOM   3753  O   SER A 230      32.310  38.970  49.780  1.00  0.00           O
ATOM   3754  N   PHE A 231      32.160  37.141  48.495  1.00  0.00           N
ATOM   3755  H   PHE A 231      32.406  36.179  48.313  1.00  0.00           H
ATOM   3756  CA  PHE A 231      31.266  37.797  47.518  1.00  0.00           C
ATOM   3757  HA  PHE A 231      31.503  38.822  47.232  1.00  0.00           H
ATOM   3758  CB  PHE A 231      31.285  37.000  46.234  1.00  0.00           C
ATOM   3759  HB2 PHE A 231      30.335  37.111  45.713  1.00  0.00           H
ATOM   3760  HB3 PHE A 231      31.362  35.938  46.467  1.00  0.00           H
ATOM   3761  CG  PHE A 231      32.331  37.328  45.235  1.00  0.00           C
ATOM   3762  CD1 PHE A 231      33.600  36.801  45.405  1.00  0.00           C
ATOM   3763  HD1 PHE A 231      33.823  36.232  46.295  1.00  0.00           H
ATOM   3764  CE1 PHE A 231      34.559  37.038  44.411  1.00  0.00           C
ATOM   3765  HE1 PHE A 231      35.576  36.756  44.640  1.00  0.00           H
ATOM   3766  CZ  PHE A 231      34.211  37.766  43.282  1.00  0.00           C
ATOM   3767  HZ  PHE A 231      34.842  37.891  42.414  1.00  0.00           H
ATOM   3768  CE2 PHE A 231      32.984  38.302  43.097  1.00  0.00           C
ATOM   3769  HE2 PHE A 231      32.671  38.807  42.195  1.00  0.00           H
ATOM   3770  CD2 PHE A 231      32.000  38.086  44.090  1.00  0.00           C
ATOM   3771  HD2 PHE A 231      30.979  38.418  43.973  1.00  0.00           H
ATOM   3772  C   PHE A 231      29.915  37.898  48.178  1.00  0.00           C
ATOM   3773  O   PHE A 231      29.428  36.809  48.499  1.00  0.00           O
ATOM   3774  N   VAL A 232      29.187  39.082  48.232  1.00  0.00           N
ATOM   3775  H   VAL A 232      29.674  39.891  47.872  1.00  0.00           H
ATOM   3776  CA  VAL A 232      27.805  39.210  48.718  1.00  0.00           C
ATOM   3777  HA  VAL A 232      27.735  38.710  49.684  1.00  0.00           H
ATOM   3778  CB  VAL A 232      27.464  40.732  48.870  1.00  0.00           C
ATOM   3779  HB  VAL A 232      26.472  40.766  49.321  1.00  0.00           H
ATOM   3780  CG1 VAL A 232      28.405  41.345  49.907  1.00  0.00           C
ATOM   3781 HG11 VAL A 232      28.111  42.388  50.025  1.00  0.00           H
ATOM   3782 HG12 VAL A 232      28.273  40.807  50.845  1.00  0.00           H
ATOM   3783 HG13 VAL A 232      29.424  41.239  49.535  1.00  0.00           H
ATOM   3784  CG2 VAL A 232      27.461  41.527  47.507  1.00  0.00           C
ATOM   3785 HG21 VAL A 232      26.672  41.253  46.806  1.00  0.00           H
ATOM   3786 HG22 VAL A 232      28.425  41.370  47.023  1.00  0.00           H
ATOM   3787 HG23 VAL A 232      27.218  42.568  47.720  1.00  0.00           H
ATOM   3788  C   VAL A 232      26.771  38.618  47.725  1.00  0.00           C
ATOM   3789  O   VAL A 232      27.028  38.321  46.593  1.00  0.00           O
ATOM   3790  N   ASP A 233      25.497  38.508  48.114  1.00  0.00           N
ATOM   3791  H   ASP A 233      25.261  38.632  49.088  1.00  0.00           H
ATOM   3792  CA  ASP A 233      24.377  38.077  47.245  1.00  0.00           C
ATOM   3793  HA  ASP A 233      24.544  37.039  46.957  1.00  0.00           H
ATOM   3794  CB  ASP A 233      23.105  38.143  48.071  1.00  0.00           C
ATOM   3795  HB2 ASP A 233      22.831  39.100  48.515  1.00  0.00           H
ATOM   3796  HB3 ASP A 233      23.339  37.446  48.876  1.00  0.00           H
ATOM   3797  CG  ASP A 233      21.903  37.526  47.371  1.00  0.00           C
ATOM   3798  OD1 ASP A 233      20.711  37.643  47.826  1.00  0.00           O
ATOM   3799  OD2 ASP A 233      22.035  36.856  46.369  1.00  0.00           O
ATOM   3800  C   ASP A 233      24.284  39.052  45.982  1.00  0.00           C
ATOM   3801  O   ASP A 233      24.601  40.234  46.094  1.00  0.00           O
ATOM   3802  N   ARG A 234      23.827  38.453  44.878  1.00  0.00           N
ATOM   3803  H   ARG A 234      23.623  37.467  44.963  1.00  0.00           H
ATOM   3804  CA  ARG A 234      23.379  39.165  43.687  1.00  0.00           C
ATOM   3805  HA  ARG A 234      24.167  39.847  43.368  1.00  0.00           H
ATOM   3806  CB  ARG A 234      23.134  38.098  42.539  1.00  0.00           C
ATOM   3807  HB2 ARG A 234      24.147  37.833  42.233  1.00  0.00           H
ATOM   3808  HB3 ARG A 234      22.693  37.165  42.889  1.00  0.00           H
ATOM   3809  CG  ARG A 234      22.193  38.640  41.447  1.00  0.00           C
ATOM   3810  HG2 ARG A 234      22.650  39.461  40.894  1.00  0.00           H
ATOM   3811  HG3 ARG A 234      21.283  38.945  41.962  1.00  0.00           H
ATOM   3812  CD  ARG A 234      21.787  37.648  40.378  1.00  0.00           C
ATOM   3813  HD2 ARG A 234      21.550  36.688  40.836  1.00  0.00           H
ATOM   3814  HD3 ARG A 234      20.938  37.955  39.766  1.00  0.00           H
ATOM   3815  NE  ARG A 234      22.895  37.405  39.382  1.00  0.00           N
ATOM   3816  HE  ARG A 234      23.652  36.850  39.756  1.00  0.00           H
ATOM   3817  CZ  ARG A 234      23.073  38.078  38.257  1.00  0.00           C
ATOM   3818  NH1 ARG A 234      22.259  39.067  37.862  1.00  0.00           N
ATOM   3819 HH11 ARG A 234      21.403  39.324  38.334  1.00  0.00           H
ATOM   3820 HH12 ARG A 234      22.451  39.682  37.084  1.00  0.00           H
ATOM   3821  NH2 ARG A 234      24.110  37.852  37.414  1.00  0.00           N
ATOM   3822 HH21 ARG A 234      24.754  37.075  37.376  1.00  0.00           H
ATOM   3823 HH22 ARG A 234      24.240  38.458  36.617  1.00  0.00           H
ATOM   3824  C   ARG A 234      22.156  40.015  43.900  1.00  0.00           C
ATOM   3825  O   ARG A 234      22.059  41.103  43.347  1.00  0.00           O
ATOM   3826  N   VAL A 235      21.238  39.469  44.786  1.00  0.00           N
ATOM   3827  H   VAL A 235      21.428  38.530  45.104  1.00  0.00           H
ATOM   3828  CA  VAL A 235      19.926  39.974  45.263  1.00  0.00           C
ATOM   3829  HA  VAL A 235      19.491  39.196  45.891  1.00  0.00           H
ATOM   3830  CB  VAL A 235      20.079  41.325  46.058  1.00  0.00           C
ATOM   3831  HB  VAL A 235      20.319  42.152  45.391  1.00  0.00           H
ATOM   3832  CG1 VAL A 235      18.763  41.691  46.759  1.00  0.00           C
ATOM   3833 HG11 VAL A 235      18.016  41.614  45.969  1.00  0.00           H
ATOM   3834 HG12 VAL A 235      18.843  42.726  47.090  1.00  0.00           H
ATOM   3835 HG13 VAL A 235      18.389  41.047  47.554  1.00  0.00           H
ATOM   3836  CG2 VAL A 235      21.075  41.227  47.225  1.00  0.00           C
ATOM   3837 HG21 VAL A 235      20.809  40.353  47.820  1.00  0.00           H
ATOM   3838 HG22 VAL A 235      20.947  42.040  47.941  1.00  0.00           H
ATOM   3839 HG23 VAL A 235      22.114  41.018  46.970  1.00  0.00           H
ATOM   3840  C   VAL A 235      18.774  40.159  44.210  1.00  0.00           C
ATOM   3841  O   VAL A 235      17.653  39.790  44.439  1.00  0.00           O
ATOM   3842  N   TYR A 236      19.048  40.695  43.017  1.00  0.00           N
ATOM   3843  H   TYR A 236      20.025  40.821  42.793  1.00  0.00           H
ATOM   3844  CA  TYR A 236      18.017  41.050  41.997  1.00  0.00           C
ATOM   3845  HA  TYR A 236      17.158  40.416  42.215  1.00  0.00           H
ATOM   3846  CB  TYR A 236      17.599  42.510  42.004  1.00  0.00           C
ATOM   3847  HB2 TYR A 236      18.492  43.128  42.098  1.00  0.00           H
ATOM   3848  HB3 TYR A 236      17.012  42.621  42.915  1.00  0.00           H
ATOM   3849  CG  TYR A 236      16.727  42.808  40.808  1.00  0.00           C
ATOM   3850  CD1 TYR A 236      15.382  42.431  40.785  1.00  0.00           C
ATOM   3851  HD1 TYR A 236      14.902  41.926  41.611  1.00  0.00           H
ATOM   3852  CE1 TYR A 236      14.568  42.760  39.689  1.00  0.00           C
ATOM   3853  HE1 TYR A 236      13.540  42.447  39.578  1.00  0.00           H
ATOM   3854  CZ  TYR A 236      15.118  43.367  38.530  1.00  0.00           C
ATOM   3855  OH  TYR A 236      14.395  43.583  37.439  1.00  0.00           O
ATOM   3856  HH  TYR A 236      14.873  44.136  36.816  1.00  0.00           H
ATOM   3857  CE2 TYR A 236      16.464  43.748  38.596  1.00  0.00           C
ATOM   3858  HE2 TYR A 236      16.936  44.220  37.747  1.00  0.00           H
ATOM   3859  CD2 TYR A 236      17.236  43.482  39.697  1.00  0.00           C
ATOM   3860  HD2 TYR A 236      18.220  43.909  39.817  1.00  0.00           H
ATOM   3861  C   TYR A 236      18.418  40.605  40.553  1.00  0.00           C
ATOM   3862  O   TYR A 236      19.591  40.612  40.204  1.00  0.00           O
ATOM   3863  N   GLY A 237      17.488  40.137  39.727  1.00  0.00           N
ATOM   3864  H   GLY A 237      16.521  40.151  40.019  1.00  0.00           H
ATOM   3865  CA  GLY A 237      17.717  39.454  38.477  1.00  0.00           C
ATOM   3866  HA2 GLY A 237      16.772  39.371  37.938  1.00  0.00           H
ATOM   3867  HA3 GLY A 237      18.356  39.975  37.764  1.00  0.00           H
ATOM   3868  C   GLY A 237      18.176  38.022  38.626  1.00  0.00           C
ATOM   3869  O   GLY A 237      18.610  37.600  39.721  1.00  0.00           O
ATOM   3870  N   GLU A 238      18.054  37.264  37.552  1.00  0.00           N
ATOM   3871  H   GLU A 238      17.771  37.677  36.674  1.00  0.00           H
ATOM   3872  CA  GLU A 238      18.556  35.891  37.483  1.00  0.00           C
ATOM   3873  HA  GLU A 238      18.409  35.434  38.462  1.00  0.00           H
ATOM   3874  CB  GLU A 238      17.696  35.051  36.448  1.00  0.00           C
ATOM   3875  HB2 GLU A 238      16.629  35.249  36.545  1.00  0.00           H
ATOM   3876  HB3 GLU A 238      17.813  34.027  36.804  1.00  0.00           H
ATOM   3877  CG  GLU A 238      18.138  35.219  34.945  1.00  0.00           C
ATOM   3878  HG2 GLU A 238      18.236  36.298  34.824  1.00  0.00           H
ATOM   3879  HG3 GLU A 238      19.034  34.646  34.708  1.00  0.00           H
ATOM   3880  CD  GLU A 238      16.907  34.752  34.085  1.00  0.00           C
ATOM   3881  OE1 GLU A 238      16.282  35.643  33.449  1.00  0.00           O
ATOM   3882  OE2 GLU A 238      16.677  33.547  34.001  1.00  0.00           O
ATOM   3883  C   GLU A 238      20.110  35.753  37.210  1.00  0.00           C
ATOM   3884  O   GLU A 238      20.665  36.501  36.405  1.00  0.00           O
ATOM   3885  N   SER A 239      20.760  34.777  37.843  1.00  0.00           N
ATOM   3886  H   SER A 239      20.201  34.345  38.566  1.00  0.00           H
ATOM   3887  CA  SER A 239      22.136  34.371  37.682  1.00  0.00           C
ATOM   3888  HA  SER A 239      22.718  35.292  37.690  1.00  0.00           H
ATOM   3889  CB  SER A 239      22.501  33.462  38.882  1.00  0.00           C
ATOM   3890  HB2 SER A 239      21.664  32.795  39.089  1.00  0.00           H
ATOM   3891  HB3 SER A 239      23.310  32.834  38.509  1.00  0.00           H
ATOM   3892  OG  SER A 239      22.841  34.167  39.951  1.00  0.00           O
ATOM   3893  HG  SER A 239      23.799  34.200  39.993  1.00  0.00           H
ATOM   3894  C   SER A 239      22.346  33.561  36.374  1.00  0.00           C
ATOM   3895  O   SER A 239      21.540  32.709  35.982  1.00  0.00           O
ATOM   3896  N   LYS A 240      23.355  33.943  35.568  1.00  0.00           N
ATOM   3897  H   LYS A 240      24.105  34.545  35.877  1.00  0.00           H
ATOM   3898  CA  LYS A 240      23.415  33.497  34.175  1.00  0.00           C
ATOM   3899  HA  LYS A 240      22.556  32.890  33.888  1.00  0.00           H
ATOM   3900  CB  LYS A 240      23.244  34.813  33.348  1.00  0.00           C
ATOM   3901  HB2 LYS A 240      23.273  34.681  32.266  1.00  0.00           H
ATOM   3902  HB3 LYS A 240      24.129  35.409  33.573  1.00  0.00           H
ATOM   3903  CG  LYS A 240      22.008  35.659  33.712  1.00  0.00           C
ATOM   3904  HG2 LYS A 240      21.908  35.782  34.790  1.00  0.00           H
ATOM   3905  HG3 LYS A 240      21.077  35.116  33.546  1.00  0.00           H
ATOM   3906  CD  LYS A 240      21.997  36.986  32.972  1.00  0.00           C
ATOM   3907  HD2 LYS A 240      22.788  37.685  33.245  1.00  0.00           H
ATOM   3908  HD3 LYS A 240      22.143  36.804  31.908  1.00  0.00           H
ATOM   3909  CE  LYS A 240      20.685  37.848  32.968  1.00  0.00           C
ATOM   3910  HE2 LYS A 240      19.860  37.194  32.683  1.00  0.00           H
ATOM   3911  HE3 LYS A 240      20.762  38.528  32.120  1.00  0.00           H
ATOM   3912  NZ  LYS A 240      20.507  38.376  34.346  1.00  0.00           N
ATOM   3913  HZ1 LYS A 240      19.567  38.730  34.447  1.00  0.00           H
ATOM   3914  HZ2 LYS A 240      21.108  39.155  34.575  1.00  0.00           H
ATOM   3915  HZ3 LYS A 240      20.656  37.712  35.092  1.00  0.00           H
ATOM   3916  C   LYS A 240      24.611  32.621  33.766  1.00  0.00           C
ATOM   3917  O   LYS A 240      25.225  32.800  32.638  1.00  0.00           O
ATOM   3918  N   LEU A 241      24.831  31.552  34.586  1.00  0.00           N
ATOM   3919  H   LEU A 241      24.201  31.483  35.373  1.00  0.00           H
ATOM   3920  CA  LEU A 241      25.935  30.546  34.446  1.00  0.00           C
ATOM   3921  HA  LEU A 241      26.128  30.401  33.383  1.00  0.00           H
ATOM   3922  CB  LEU A 241      27.294  30.899  35.124  1.00  0.00           C
ATOM   3923  HB2 LEU A 241      27.858  29.997  34.886  1.00  0.00           H
ATOM   3924  HB3 LEU A 241      27.236  30.883  36.212  1.00  0.00           H
ATOM   3925  CG  LEU A 241      28.042  32.209  34.748  1.00  0.00           C
ATOM   3926  HG  LEU A 241      27.325  33.028  34.694  1.00  0.00           H
ATOM   3927  CD1 LEU A 241      29.100  32.679  35.793  1.00  0.00           C
ATOM   3928 HD11 LEU A 241      29.918  31.966  35.692  1.00  0.00           H
ATOM   3929 HD12 LEU A 241      28.595  32.770  36.755  1.00  0.00           H
ATOM   3930 HD13 LEU A 241      29.452  33.671  35.512  1.00  0.00           H
ATOM   3931  CD2 LEU A 241      28.696  32.215  33.375  1.00  0.00           C
ATOM   3932 HD21 LEU A 241      29.128  33.191  33.156  1.00  0.00           H
ATOM   3933 HD22 LEU A 241      29.472  31.470  33.199  1.00  0.00           H
ATOM   3934 HD23 LEU A 241      27.972  32.076  32.572  1.00  0.00           H
ATOM   3935  C   LEU A 241      25.445  29.186  34.850  1.00  0.00           C
ATOM   3936  O   LEU A 241      24.853  29.125  35.899  1.00  0.00           O
ATOM   3937  N   GLY A 242      25.715  28.116  34.047  1.00  0.00           N
ATOM   3938  H   GLY A 242      26.355  28.248  33.277  1.00  0.00           H
ATOM   3939  CA  GLY A 242      24.992  26.857  34.188  1.00  0.00           C
ATOM   3940  HA2 GLY A 242      25.257  26.311  33.283  1.00  0.00           H
ATOM   3941  HA3 GLY A 242      23.918  26.940  34.021  1.00  0.00           H
ATOM   3942  C   GLY A 242      25.426  25.954  35.306  1.00  0.00           C
ATOM   3943  O   GLY A 242      25.151  24.799  35.299  1.00  0.00           O
ATOM   3944  N   GLY A 243      26.399  26.419  36.103  1.00  0.00           N
ATOM   3945  H   GLY A 243      26.571  27.411  36.021  1.00  0.00           H
ATOM   3946  CA  GLY A 243      27.369  25.559  36.802  1.00  0.00           C
ATOM   3947  HA2 GLY A 243      28.126  26.115  37.356  1.00  0.00           H
ATOM   3948  HA3 GLY A 243      26.840  24.931  37.519  1.00  0.00           H
ATOM   3949  C   GLY A 243      28.256  24.680  35.880  1.00  0.00           C
ATOM   3950  O   GLY A 243      29.248  24.011  36.321  1.00  0.00           O
ATOM   3951  N   ASN A 244      27.984  24.599  34.591  1.00  0.00           N
ATOM   3952  H   ASN A 244      27.096  24.999  34.327  1.00  0.00           H
ATOM   3953  CA  ASN A 244      28.721  23.679  33.583  1.00  0.00           C
ATOM   3954  HA  ASN A 244      29.069  22.768  34.070  1.00  0.00           H
ATOM   3955  CB  ASN A 244      27.741  23.337  32.425  1.00  0.00           C
ATOM   3956  HB2 ASN A 244      27.499  24.171  31.766  1.00  0.00           H
ATOM   3957  HB3 ASN A 244      26.786  23.040  32.859  1.00  0.00           H
ATOM   3958  CG  ASN A 244      28.346  22.266  31.493  1.00  0.00           C
ATOM   3959  OD1 ASN A 244      28.733  22.447  30.367  1.00  0.00           O
ATOM   3960  ND2 ASN A 244      28.352  21.019  31.879  1.00  0.00           N
ATOM   3961 HD21 ASN A 244      27.856  20.664  32.683  1.00  0.00           H
ATOM   3962 HD22 ASN A 244      28.586  20.275  31.238  1.00  0.00           H
ATOM   3963  C   ASN A 244      30.035  24.313  33.094  1.00  0.00           C
ATOM   3964  O   ASN A 244      30.779  23.647  32.427  1.00  0.00           O
ATOM   3965  N   GLU A 245      30.335  25.521  33.522  1.00  0.00           N
ATOM   3966  H   GLU A 245      29.654  26.043  34.054  1.00  0.00           H
ATOM   3967  CA  GLU A 245      31.520  26.149  33.011  1.00  0.00           C
ATOM   3968  HA  GLU A 245      31.495  26.084  31.923  1.00  0.00           H
ATOM   3969  CB  GLU A 245      31.422  27.614  33.436  1.00  0.00           C
ATOM   3970  HB2 GLU A 245      32.344  28.108  33.128  1.00  0.00           H
ATOM   3971  HB3 GLU A 245      31.473  27.774  34.513  1.00  0.00           H
ATOM   3972  CG  GLU A 245      30.299  28.455  32.818  1.00  0.00           C
ATOM   3973  HG2 GLU A 245      30.492  29.474  33.152  1.00  0.00           H
ATOM   3974  HG3 GLU A 245      30.374  28.355  31.735  1.00  0.00           H
ATOM   3975  CD  GLU A 245      28.897  28.018  33.236  1.00  0.00           C
ATOM   3976  OE1 GLU A 245      28.646  27.582  34.404  1.00  0.00           O
ATOM   3977  OE2 GLU A 245      28.023  28.225  32.374  1.00  0.00           O
ATOM   3978  C   GLU A 245      32.806  25.534  33.517  1.00  0.00           C
ATOM   3979  O   GLU A 245      33.895  25.819  33.007  1.00  0.00           O
ATOM   3980  N   ILE A 246      32.711  24.708  34.574  1.00  0.00           N
ATOM   3981  H   ILE A 246      31.752  24.570  34.857  1.00  0.00           H
ATOM   3982  CA  ILE A 246      33.784  23.773  35.030  1.00  0.00           C
ATOM   3983  HA  ILE A 246      34.569  24.483  35.292  1.00  0.00           H
ATOM   3984  CB  ILE A 246      33.217  22.970  36.261  1.00  0.00           C
ATOM   3985  HB  ILE A 246      32.869  23.627  37.059  1.00  0.00           H
ATOM   3986  CG2 ILE A 246      32.106  21.986  35.828  1.00  0.00           C
ATOM   3987 HG21 ILE A 246      31.449  22.562  35.177  1.00  0.00           H
ATOM   3988 HG22 ILE A 246      32.454  21.077  35.337  1.00  0.00           H
ATOM   3989 HG23 ILE A 246      31.512  21.663  36.683  1.00  0.00           H
ATOM   3990  CG1 ILE A 246      34.398  22.168  36.872  1.00  0.00           C
ATOM   3991 HG12 ILE A 246      34.080  21.480  37.655  1.00  0.00           H
ATOM   3992 HG13 ILE A 246      34.781  21.482  36.117  1.00  0.00           H
ATOM   3993  CD1 ILE A 246      35.613  23.047  37.315  1.00  0.00           C
ATOM   3994 HD11 ILE A 246      35.243  23.793  38.018  1.00  0.00           H
ATOM   3995 HD12 ILE A 246      36.358  22.412  37.795  1.00  0.00           H
ATOM   3996 HD13 ILE A 246      36.034  23.486  36.411  1.00  0.00           H
ATOM   3997  C   ILE A 246      34.353  22.878  33.924  1.00  0.00           C
ATOM   3998  O   ILE A 246      35.576  22.689  33.786  1.00  0.00           O
ATOM   3999  N   VAL A 247      33.477  22.416  33.010  1.00  0.00           N
ATOM   4000  H   VAL A 247      32.523  22.598  33.285  1.00  0.00           H
ATOM   4001  CA  VAL A 247      33.750  21.548  31.823  1.00  0.00           C
ATOM   4002  HA  VAL A 247      34.341  20.653  32.016  1.00  0.00           H
ATOM   4003  CB  VAL A 247      32.369  21.037  31.269  1.00  0.00           C
ATOM   4004  HB  VAL A 247      31.807  21.869  30.843  1.00  0.00           H
ATOM   4005  CG1 VAL A 247      32.548  20.001  30.219  1.00  0.00           C
ATOM   4006 HG11 VAL A 247      33.145  19.169  30.592  1.00  0.00           H
ATOM   4007 HG12 VAL A 247      33.115  20.422  29.389  1.00  0.00           H
ATOM   4008 HG13 VAL A 247      31.575  19.634  29.891  1.00  0.00           H
ATOM   4009  CG2 VAL A 247      31.583  20.409  32.389  1.00  0.00           C
ATOM   4010 HG21 VAL A 247      31.264  21.162  33.110  1.00  0.00           H
ATOM   4011 HG22 VAL A 247      30.741  19.869  31.958  1.00  0.00           H
ATOM   4012 HG23 VAL A 247      32.219  19.690  32.907  1.00  0.00           H
ATOM   4013  C   VAL A 247      34.460  22.404  30.731  1.00  0.00           C
ATOM   4014  O   VAL A 247      35.483  22.017  30.266  1.00  0.00           O
ATOM   4015  N   SER A 248      34.066  23.642  30.421  1.00  0.00           N
ATOM   4016  H   SER A 248      33.226  23.988  30.862  1.00  0.00           H
ATOM   4017  CA  SER A 248      34.704  24.426  29.405  1.00  0.00           C
ATOM   4018  HA  SER A 248      34.936  23.804  28.540  1.00  0.00           H
ATOM   4019  CB  SER A 248      33.775  25.472  28.927  1.00  0.00           C
ATOM   4020  HB2 SER A 248      34.289  26.043  28.154  1.00  0.00           H
ATOM   4021  HB3 SER A 248      32.817  25.115  28.549  1.00  0.00           H
ATOM   4022  OG  SER A 248      33.316  26.361  29.950  1.00  0.00           O
ATOM   4023  HG  SER A 248      32.544  26.801  29.585  1.00  0.00           H
ATOM   4024  C   SER A 248      35.974  25.061  29.961  1.00  0.00           C
ATOM   4025  O   SER A 248      36.864  25.477  29.218  1.00  0.00           O
ATOM   4026  N   PHE A 249      36.091  25.129  31.241  1.00  0.00           N
ATOM   4027  H   PHE A 249      35.266  24.875  31.765  1.00  0.00           H
ATOM   4028  CA  PHE A 249      37.266  25.543  32.048  1.00  0.00           C
ATOM   4029  HA  PHE A 249      37.652  26.462  31.608  1.00  0.00           H
ATOM   4030  CB  PHE A 249      36.863  25.936  33.449  1.00  0.00           C
ATOM   4031  HB2 PHE A 249      36.227  26.821  33.434  1.00  0.00           H
ATOM   4032  HB3 PHE A 249      36.188  25.181  33.851  1.00  0.00           H
ATOM   4033  CG  PHE A 249      37.981  26.160  34.468  1.00  0.00           C
ATOM   4034  CD1 PHE A 249      38.525  27.447  34.805  1.00  0.00           C
ATOM   4035  HD1 PHE A 249      38.233  28.245  34.138  1.00  0.00           H
ATOM   4036  CE1 PHE A 249      39.315  27.634  35.939  1.00  0.00           C
ATOM   4037  HE1 PHE A 249      39.826  28.569  36.115  1.00  0.00           H
ATOM   4038  CZ  PHE A 249      39.796  26.466  36.609  1.00  0.00           C
ATOM   4039  HZ  PHE A 249      40.413  26.520  37.494  1.00  0.00           H
ATOM   4040  CE2 PHE A 249      39.192  25.214  36.304  1.00  0.00           C
ATOM   4041  HE2 PHE A 249      39.440  24.290  36.806  1.00  0.00           H
ATOM   4042  CD2 PHE A 249      38.345  25.109  35.208  1.00  0.00           C
ATOM   4043  HD2 PHE A 249      37.896  24.153  34.985  1.00  0.00           H
ATOM   4044  C   PHE A 249      38.348  24.540  32.027  1.00  0.00           C
ATOM   4045  O   PHE A 249      39.490  24.806  31.637  1.00  0.00           O
ATOM   4046  N   LEU A 250      38.021  23.275  32.304  1.00  0.00           N
ATOM   4047  H   LEU A 250      37.112  23.106  32.711  1.00  0.00           H
ATOM   4048  CA  LEU A 250      38.872  22.134  32.199  1.00  0.00           C
ATOM   4049  HA  LEU A 250      39.769  22.343  32.782  1.00  0.00           H
ATOM   4050  CB  LEU A 250      38.065  20.910  32.707  1.00  0.00           C
ATOM   4051  HB2 LEU A 250      37.104  20.828  32.198  1.00  0.00           H
ATOM   4052  HB3 LEU A 250      37.738  21.102  33.729  1.00  0.00           H
ATOM   4053  CG  LEU A 250      38.695  19.488  32.712  1.00  0.00           C
ATOM   4054  HG  LEU A 250      38.827  19.141  31.688  1.00  0.00           H
ATOM   4055  CD1 LEU A 250      40.095  19.448  33.430  1.00  0.00           C
ATOM   4056 HD11 LEU A 250      40.779  19.969  32.760  1.00  0.00           H
ATOM   4057 HD12 LEU A 250      39.980  19.831  34.444  1.00  0.00           H
ATOM   4058 HD13 LEU A 250      40.505  18.438  33.453  1.00  0.00           H
ATOM   4059  CD2 LEU A 250      37.738  18.442  33.306  1.00  0.00           C
ATOM   4060 HD21 LEU A 250      37.552  18.707  34.346  1.00  0.00           H
ATOM   4061 HD22 LEU A 250      36.820  18.413  32.719  1.00  0.00           H
ATOM   4062 HD23 LEU A 250      38.137  17.429  33.252  1.00  0.00           H
ATOM   4063  C   LEU A 250      39.409  21.868  30.763  1.00  0.00           C
ATOM   4064  O   LEU A 250      40.546  21.463  30.641  1.00  0.00           O
ATOM   4065  N   LYS A 251      38.593  22.137  29.734  1.00  0.00           N
ATOM   4066  H   LYS A 251      37.606  22.259  29.910  1.00  0.00           H
ATOM   4067  CA  LYS A 251      38.962  22.092  28.303  1.00  0.00           C
ATOM   4068  HA  LYS A 251      39.542  21.186  28.124  1.00  0.00           H
ATOM   4069  CB  LYS A 251      37.806  22.151  27.339  1.00  0.00           C
ATOM   4070  HB2 LYS A 251      38.186  22.364  26.340  1.00  0.00           H
ATOM   4071  HB3 LYS A 251      37.174  23.029  27.469  1.00  0.00           H
ATOM   4072  CG  LYS A 251      36.888  20.896  27.324  1.00  0.00           C
ATOM   4073  HG2 LYS A 251      37.344  19.951  27.029  1.00  0.00           H
ATOM   4074  HG3 LYS A 251      36.658  20.726  28.376  1.00  0.00           H
ATOM   4075  CD  LYS A 251      35.556  21.106  26.586  1.00  0.00           C
ATOM   4076  HD2 LYS A 251      35.867  21.252  25.552  1.00  0.00           H
ATOM   4077  HD3 LYS A 251      34.945  21.915  26.986  1.00  0.00           H
ATOM   4078  CE  LYS A 251      34.699  19.830  26.550  1.00  0.00           C
ATOM   4079  HE2 LYS A 251      35.329  19.046  26.131  1.00  0.00           H
ATOM   4080  HE3 LYS A 251      34.386  19.519  27.547  1.00  0.00           H
ATOM   4081  NZ  LYS A 251      33.548  19.840  25.602  1.00  0.00           N
ATOM   4082  HZ1 LYS A 251      33.869  19.712  24.653  1.00  0.00           H
ATOM   4083  HZ2 LYS A 251      32.993  19.038  25.865  1.00  0.00           H
ATOM   4084  HZ3 LYS A 251      32.970  20.666  25.664  1.00  0.00           H
ATOM   4085  C   LYS A 251      39.892  23.251  27.975  1.00  0.00           C
ATOM   4086  O   LYS A 251      40.889  22.994  27.331  1.00  0.00           O
ATOM   4087  N   GLY A 252      39.717  24.369  28.680  1.00  0.00           N
ATOM   4088  H   GLY A 252      38.838  24.461  29.169  1.00  0.00           H
ATOM   4089  CA  GLY A 252      40.561  25.581  28.662  1.00  0.00           C
ATOM   4090  HA2 GLY A 252      40.561  25.903  27.621  1.00  0.00           H
ATOM   4091  HA3 GLY A 252      40.163  26.383  29.285  1.00  0.00           H
ATOM   4092  C   GLY A 252      41.947  25.350  29.217  1.00  0.00           C
ATOM   4093  O   GLY A 252      42.935  25.761  28.572  1.00  0.00           O
ATOM   4094  N   LEU A 253      41.984  24.539  30.298  1.00  0.00           N
ATOM   4095  H   LEU A 253      41.130  24.333  30.797  1.00  0.00           H
ATOM   4096  CA  LEU A 253      43.238  24.059  30.978  1.00  0.00           C
ATOM   4097  HA  LEU A 253      43.816  24.982  30.926  1.00  0.00           H
ATOM   4098  CB  LEU A 253      42.994  23.606  32.472  1.00  0.00           C
ATOM   4099  HB2 LEU A 253      42.223  22.844  32.363  1.00  0.00           H
ATOM   4100  HB3 LEU A 253      43.823  23.013  32.859  1.00  0.00           H
ATOM   4101  CG  LEU A 253      42.454  24.622  33.572  1.00  0.00           C
ATOM   4102  HG  LEU A 253      41.552  25.147  33.256  1.00  0.00           H
ATOM   4103  CD1 LEU A 253      42.022  23.785  34.759  1.00  0.00           C
ATOM   4104 HD11 LEU A 253      41.453  24.433  35.426  1.00  0.00           H
ATOM   4105 HD12 LEU A 253      42.934  23.396  35.213  1.00  0.00           H
ATOM   4106 HD13 LEU A 253      41.292  23.051  34.417  1.00  0.00           H
ATOM   4107  CD2 LEU A 253      43.533  25.601  33.945  1.00  0.00           C
ATOM   4108 HD21 LEU A 253      44.459  25.160  34.315  1.00  0.00           H
ATOM   4109 HD22 LEU A 253      43.140  26.209  34.760  1.00  0.00           H
ATOM   4110 HD23 LEU A 253      43.842  26.169  33.068  1.00  0.00           H
ATOM   4111  C   LEU A 253      43.885  22.993  30.073  1.00  0.00           C
ATOM   4112  O   LEU A 253      45.083  23.041  29.855  1.00  0.00           O
ATOM   4113  N   LEU A 254      43.155  21.959  29.620  1.00  0.00           N
ATOM   4114  H   LEU A 254      42.217  21.859  29.981  1.00  0.00           H
ATOM   4115  CA  LEU A 254      43.695  20.987  28.731  1.00  0.00           C
ATOM   4116  HA  LEU A 254      44.509  20.609  29.349  1.00  0.00           H
ATOM   4117  CB  LEU A 254      42.599  19.894  28.429  1.00  0.00           C
ATOM   4118  HB2 LEU A 254      41.665  20.397  28.174  1.00  0.00           H
ATOM   4119  HB3 LEU A 254      42.846  19.349  27.518  1.00  0.00           H
ATOM   4120  CG  LEU A 254      42.465  18.944  29.617  1.00  0.00           C
ATOM   4121  HG  LEU A 254      42.299  19.465  30.561  1.00  0.00           H
ATOM   4122  CD1 LEU A 254      41.195  18.174  29.362  1.00  0.00           C
ATOM   4123 HD11 LEU A 254      41.079  17.754  28.363  1.00  0.00           H
ATOM   4124 HD12 LEU A 254      40.338  18.825  29.533  1.00  0.00           H
ATOM   4125 HD13 LEU A 254      41.212  17.327  30.048  1.00  0.00           H
ATOM   4126  CD2 LEU A 254      43.566  17.885  29.629  1.00  0.00           C
ATOM   4127 HD21 LEU A 254      44.523  18.391  29.501  1.00  0.00           H
ATOM   4128 HD22 LEU A 254      43.662  17.365  30.582  1.00  0.00           H
ATOM   4129 HD23 LEU A 254      43.458  17.184  28.800  1.00  0.00           H
ATOM   4130  C   LEU A 254      44.256  21.580  27.430  1.00  0.00           C
ATOM   4131  O   LEU A 254      45.329  21.154  27.025  1.00  0.00           O
ATOM   4132  N   THR A 255      43.630  22.655  26.849  1.00  0.00           N
ATOM   4133  H   THR A 255      42.794  23.037  27.268  1.00  0.00           H
ATOM   4134  CA  THR A 255      44.163  23.364  25.715  1.00  0.00           C
ATOM   4135  HA  THR A 255      44.276  22.690  24.865  1.00  0.00           H
ATOM   4136  CB  THR A 255      43.117  24.398  25.273  1.00  0.00           C
ATOM   4137  HB  THR A 255      42.923  25.098  26.085  1.00  0.00           H
ATOM   4138  CG2 THR A 255      43.413  25.210  24.029  1.00  0.00           C
ATOM   4139 HG21 THR A 255      43.692  24.441  23.308  1.00  0.00           H
ATOM   4140 HG22 THR A 255      42.524  25.759  23.719  1.00  0.00           H
ATOM   4141 HG23 THR A 255      44.252  25.883  24.206  1.00  0.00           H
ATOM   4142  OG1 THR A 255      41.964  23.605  24.999  1.00  0.00           O
ATOM   4143  HG1 THR A 255      41.555  23.492  25.860  1.00  0.00           H
ATOM   4144  C   THR A 255      45.587  23.971  25.886  1.00  0.00           C
ATOM   4145  O   THR A 255      46.432  23.870  24.951  1.00  0.00           O
ATOM   4146  N   LEU A 256      45.941  24.353  27.131  1.00  0.00           N
ATOM   4147  H   LEU A 256      45.344  24.257  27.941  1.00  0.00           H
ATOM   4148  CA  LEU A 256      47.315  24.817  27.474  1.00  0.00           C
ATOM   4149  HA  LEU A 256      47.860  25.108  26.576  1.00  0.00           H
ATOM   4150  CB  LEU A 256      47.207  26.210  28.249  1.00  0.00           C
ATOM   4151  HB2 LEU A 256      46.925  26.972  27.522  1.00  0.00           H
ATOM   4152  HB3 LEU A 256      48.198  26.570  28.526  1.00  0.00           H
ATOM   4153  CG  LEU A 256      46.332  26.311  29.553  1.00  0.00           C
ATOM   4154  HG  LEU A 256      45.458  25.660  29.523  1.00  0.00           H
ATOM   4155  CD1 LEU A 256      47.066  25.805  30.828  1.00  0.00           C
ATOM   4156 HD11 LEU A 256      47.140  24.721  30.747  1.00  0.00           H
ATOM   4157 HD12 LEU A 256      48.073  26.205  30.710  1.00  0.00           H
ATOM   4158 HD13 LEU A 256      46.607  26.109  31.769  1.00  0.00           H
ATOM   4159  CD2 LEU A 256      45.826  27.810  29.691  1.00  0.00           C
ATOM   4160 HD21 LEU A 256      45.049  28.001  30.431  1.00  0.00           H
ATOM   4161 HD22 LEU A 256      45.391  28.167  28.758  1.00  0.00           H
ATOM   4162 HD23 LEU A 256      46.673  28.492  29.769  1.00  0.00           H
ATOM   4163  C   LEU A 256      48.213  23.744  28.099  1.00  0.00           C
ATOM   4164  O   LEU A 256      49.408  23.818  27.911  1.00  0.00           O
ATOM   4165  N   PHE A 257      47.626  22.683  28.689  1.00  0.00           N
ATOM   4166  H   PHE A 257      46.661  22.787  28.969  1.00  0.00           H
ATOM   4167  CA  PHE A 257      48.355  21.423  29.098  1.00  0.00           C
ATOM   4168  HA  PHE A 257      49.250  21.773  29.613  1.00  0.00           H
ATOM   4169  CB  PHE A 257      47.434  20.564  29.987  1.00  0.00           C
ATOM   4170  HB2 PHE A 257      46.603  20.313  29.328  1.00  0.00           H
ATOM   4171  HB3 PHE A 257      47.018  21.214  30.757  1.00  0.00           H
ATOM   4172  CG  PHE A 257      48.012  19.316  30.461  1.00  0.00           C
ATOM   4173  CD1 PHE A 257      48.866  19.307  31.639  1.00  0.00           C
ATOM   4174  HD1 PHE A 257      48.990  20.212  32.215  1.00  0.00           H
ATOM   4175  CE1 PHE A 257      49.432  18.106  32.109  1.00  0.00           C
ATOM   4176  HE1 PHE A 257      49.991  18.072  33.032  1.00  0.00           H
ATOM   4177  CZ  PHE A 257      49.076  16.880  31.448  1.00  0.00           C
ATOM   4178  HZ  PHE A 257      49.493  15.966  31.846  1.00  0.00           H
ATOM   4179  CE2 PHE A 257      48.265  16.912  30.292  1.00  0.00           C
ATOM   4180  HE2 PHE A 257      48.022  15.938  29.894  1.00  0.00           H
ATOM   4181  CD2 PHE A 257      47.713  18.129  29.818  1.00  0.00           C
ATOM   4182  HD2 PHE A 257      47.096  18.158  28.932  1.00  0.00           H
ATOM   4183  C   PHE A 257      48.879  20.677  27.839  1.00  0.00           C
ATOM   4184  O   PHE A 257      49.809  19.945  27.999  1.00  0.00           O
ATOM   4185  N   ALA A 258      48.313  20.965  26.660  1.00  0.00           N
ATOM   4186  H   ALA A 258      47.432  21.457  26.674  1.00  0.00           H
ATOM   4187  CA  ALA A 258      48.802  20.421  25.430  1.00  0.00           C
ATOM   4188  HA  ALA A 258      49.135  19.402  25.631  1.00  0.00           H
ATOM   4189  CB  ALA A 258      47.691  20.267  24.324  1.00  0.00           C
ATOM   4190  HB1 ALA A 258      46.964  19.586  24.767  1.00  0.00           H
ATOM   4191  HB2 ALA A 258      48.175  19.826  23.452  1.00  0.00           H
ATOM   4192  HB3 ALA A 258      47.317  21.268  24.110  1.00  0.00           H
ATOM   4193  C   ALA A 258      50.041  21.137  24.908  1.00  0.00           C
ATOM   4194  O   ALA A 258      50.483  20.892  23.791  1.00  0.00           O
ATOM   4195  N   THR A 259      50.634  22.037  25.732  1.00  0.00           N
ATOM   4196  H   THR A 259      50.058  22.262  26.531  1.00  0.00           H
ATOM   4197  CA  THR A 259      51.954  22.809  25.538  1.00  0.00           C
ATOM   4198  HA  THR A 259      52.527  22.129  24.908  1.00  0.00           H
ATOM   4199  CB  THR A 259      51.663  24.172  24.802  1.00  0.00           C
ATOM   4200  HB  THR A 259      52.544  24.808  24.891  1.00  0.00           H
ATOM   4201  CG2 THR A 259      51.395  24.017  23.292  1.00  0.00           C
ATOM   4202 HG21 THR A 259      50.383  23.627  23.189  1.00  0.00           H
ATOM   4203 HG22 THR A 259      51.522  24.980  22.798  1.00  0.00           H
ATOM   4204 HG23 THR A 259      52.110  23.295  22.897  1.00  0.00           H
ATOM   4205  OG1 THR A 259      50.571  24.786  25.395  1.00  0.00           O
ATOM   4206  HG1 THR A 259      50.914  25.257  26.157  1.00  0.00           H
ATOM   4207  C   THR A 259      52.689  22.996  26.845  1.00  0.00           C
ATOM   4208  O   THR A 259      53.929  23.073  26.753  1.00  0.00           O
ATOM   4209  N   THR A 260      52.052  23.154  28.002  1.00  0.00           N
ATOM   4210  H   THR A 260      51.061  23.351  28.003  1.00  0.00           H
ATOM   4211  CA  THR A 260      52.848  23.427  29.235  1.00  0.00           C
ATOM   4212  HA  THR A 260      52.120  23.512  30.042  1.00  0.00           H
ATOM   4213  CB  THR A 260      53.692  22.300  29.759  1.00  0.00           C
ATOM   4214  HB  THR A 260      54.202  22.617  30.669  1.00  0.00           H
ATOM   4215  CG2 THR A 260      52.770  21.069  30.020  1.00  0.00           C
ATOM   4216 HG21 THR A 260      53.417  20.321  30.479  1.00  0.00           H
ATOM   4217 HG22 THR A 260      52.061  21.426  30.767  1.00  0.00           H
ATOM   4218 HG23 THR A 260      52.193  20.683  29.180  1.00  0.00           H
ATOM   4219  OG1 THR A 260      54.651  21.770  28.856  1.00  0.00           O
ATOM   4220  HG1 THR A 260      54.437  22.328  28.105  1.00  0.00           H
ATOM   4221  C   THR A 260      53.465  24.792  29.422  1.00  0.00           C
ATOM   4222  O   THR A 260      53.526  25.150  30.596  1.00  0.00           O
ATOM   4223  OXT THR A 260      53.793  25.549  28.516  1.00  0.00           O
TER    4224      THR A 260
HETATM 4225  C5' GDD   261      27.157  35.883  33.524  1.00  0.00           C
HETATM 4226  C4' GDD   261      27.436  37.372  32.982  1.00  0.00           C
HETATM 4227  C3' GDD   261      26.251  38.279  32.693  1.00  0.00           C
HETATM 4228  C2' GDD   261      26.295  38.673  31.197  1.00  0.00           C
HETATM 4229  C1' GDD   261      27.489  38.003  30.628  1.00  0.00           C
HETATM 4230  O4' GDD   261      28.108  37.248  31.699  1.00  0.00           O
HETATM 4231  O3' GDD   261      26.273  39.373  33.593  1.00  0.00           O
HETATM 4232 H5'1 GDD   261      25.414  39.479  34.038  1.00  0.00           H
HETATM 4233  O2' GDD   261      26.455  40.103  31.072  1.00  0.00           O
HETATM 4234  H3' GDD   261      26.508  40.407  31.995  1.00  0.00           H
HETATM 4235  N9  GDD   261      27.163  37.225  29.384  1.00  0.00           N
HETATM 4236  C8  GDD   261      26.868  35.882  29.237  1.00  0.00           C
HETATM 4237  N7  GDD   261      26.491  35.668  27.992  1.00  0.00           N
HETATM 4238  C5  GDD   261      26.629  36.865  27.282  1.00  0.00           C
HETATM 4239  C6  GDD   261      26.267  37.172  25.913  1.00  0.00           C
HETATM 4240  C4  GDD   261      27.097  37.769  28.198  1.00  0.00           C
HETATM 4241  N1  GDD   261      26.301  38.502  25.593  1.00  0.00           N
HETATM 4242  O6  GDD   261      25.896  36.284  25.082  1.00  0.00           O
HETATM 4243  C2  GDD   261      26.741  39.378  26.576  1.00  0.00           C
HETATM 4244  H1  GDD   261      26.335  38.801  24.626  1.00  0.00           H
HETATM 4245  N2  GDD   261      27.023  40.562  26.169  1.00  0.00           N
HETATM 4246  N3  GDD   261      27.212  39.131  27.875  1.00  0.00           N
HETATM 4247 H2N2 GDD   261      27.762  40.970  26.727  1.00  0.00           H
HETATM 4248 H2N1 GDD   261      27.102  40.778  25.183  1.00  0.00           H
HETATM 4249  O5' GDD   261      27.775  35.634  34.815  1.00  0.00           O
HETATM 4250  PA  GDD   261      26.998  36.157  36.075  1.00  0.00           P
HETATM 4251  O1A GDD   261      25.788  35.648  36.622  1.00  0.00           O
HETATM 4252  O2A GDD   261      26.749  37.630  36.137  1.00  0.00           O
HETATM 4253  O3A GDD   261      27.985  36.704  37.045  1.00  0.00           O
HETATM 4254  PB  GDD   261      28.790  35.761  37.877  1.00  0.00           P
HETATM 4255  O2B GDD   261      28.734  37.144  38.440  1.00  0.00           O
HETATM 4256  O3B GDD   261      28.210  34.856  38.811  1.00  0.00           O
HETATM 4257  O1B GDD   261      30.181  35.490  37.141  1.00  0.00           O
HETATM 4258  C11 GDD   261      31.393  35.379  37.811  1.00  0.00           C
HETATM 4259  C21 GDD   261      32.479  35.005  36.759  1.00  0.00           C
HETATM 4260  C31 GDD   261      33.788  34.906  37.603  1.00  0.00           C
HETATM 4261  C41 GDD   261      33.642  33.821  38.733  1.00  0.00           C
HETATM 4262  C51 GDD   261      32.524  34.028  39.677  1.00  0.00           C
HETATM 4263  O51 GDD   261      31.294  34.369  38.901  1.00  0.00           O
HETATM 4264  O21 GDD   261      32.642  35.982  35.682  1.00  0.00           O
HETATM 4265  HC  GDD   261      33.576  36.246  35.611  1.00  0.00           H
HETATM 4266  O31 GDD   261      34.167  36.198  38.142  1.00  0.00           O
HETATM 4267  HD  GDD   261      34.868  36.034  38.797  1.00  0.00           H
HETATM 4268  O41 GDD   261      33.433  32.503  38.136  1.00  0.00           O
HETATM 4269  HE  GDD   261      33.945  32.324  37.328  1.00  0.00           H
HETATM 4270  C61 GDD   261      32.730  35.216  40.678  1.00  0.00           C
HETATM 4271  O6A GDD   261      31.805  35.203  41.734  1.00  0.00           O
HETATM 4272  H6A GDD   261      31.254  35.997  41.623  1.00  0.00           H
HETATM 4273 HO2A GDD   261      27.784  35.210  32.927  1.00  0.00           H
HETATM 4274 HO2B GDD   261      26.124  35.516  33.483  1.00  0.00           H
HETATM 4275 H5'2 GDD   261      28.105  37.801  33.738  1.00  0.00           H
HETATM 4276  H4' GDD   261      25.351  37.656  32.761  1.00  0.00           H
HETATM 4277  H2' GDD   261      25.412  38.303  30.661  1.00  0.00           H
HETATM 4278  H1' GDD   261      28.223  38.771  30.357  1.00  0.00           H
HETATM 4279  H8  GDD   261      26.854  35.229  30.099  1.00  0.00           H
HETATM 4280  H11 GDD   261      31.750  36.328  38.225  1.00  0.00           H
HETATM 4281  H21 GDD   261      32.237  33.992  36.417  1.00  0.00           H
HETATM 4282  H31 GDD   261      34.596  34.580  36.937  1.00  0.00           H
HETATM 4283  H41 GDD   261      34.514  33.607  39.362  1.00  0.00           H
HETATM 4284  H51 GDD   261      32.309  33.118  40.251  1.00  0.00           H
HETATM 4285 H612 GDD   261      32.576  36.116  40.071  1.00  0.00           H
HETATM 4286 H611 GDD   261      33.779  35.221  41.001  1.00  0.00           H
HETATM 4287 MG   MG    262      27.876  38.487  37.407  1.00  0.00          Mg
HETATM 4288 Cl-  Cl-   263      66.062  17.609  38.680  1.00  0.00          Cl
HETATM 4289 Cl-  Cl-   264      20.122   6.496  33.631  1.00  0.00          Cl
HETATM 4290 Cl-  Cl-   265      70.743  23.761  65.231  1.00  0.00          Cl
HETATM 4291 Cl-  Cl-   266      24.695  10.882  27.128  1.00  0.00          Cl
HETATM 4292 Cl-  Cl-   267      58.731  39.959  77.557  1.00  0.00          Cl
HETATM 4293 Cl-  Cl-   268       5.344  12.781  68.026  1.00  0.00          Cl
HETATM 4294 Cl-  Cl-   269      29.575  46.799  -5.083  1.00  0.00          Cl
HETATM 4295 Cl-  Cl-   270      65.285  24.431  40.119  1.00  0.00          Cl
HETATM 4296 Cl-  Cl-   271      66.766  44.275  33.309  1.00  0.00          Cl
CONECT 4229 4228 4230 4235 4278
CONECT 4258 4257 4259 4263 4280
CONECT 4243 4241 4245 4246
CONECT 4228 4227 4229 4233 4277
CONECT 4259 4258 4260 4264 4281
CONECT 4227 4226 4228 4231 4276
CONECT 4260 4259 4261 4266 4282
CONECT 4240 4235 4238 4246
CONECT 4226 4225 4227 4230 4275
CONECT 4261 4260 4262 4268 4283
CONECT 4238 4237 4239 4240
CONECT 4225 4226 4249 4273 4274
CONECT 4262 4261 4263 4270 4284
CONECT 4239 4238 4241 4242
CONECT 4270 4262 4271 4285 4286
CONECT 4236 4235 4237 4279
CONECT 4244 4241
CONECT 4278 4229
CONECT 4280 4258
CONECT 4277 4228
CONECT 4281 4259
CONECT 4248 4245
CONECT 4247 4245
CONECT 4234 4233
CONECT 4282 4260
CONECT 4276 4227
CONECT 4283 4261
CONECT 4232 4231
CONECT 4275 4226
CONECT 4284 4262
CONECT 4286 4270
CONECT 4285 4270
CONECT 4272 4271
CONECT 4279 4236
CONECT 4265 4264
CONECT 4267 4266
CONECT 4269 4268
CONECT 4273 4225
CONECT 4274 4225
CONECT 4241 4239 4243 4244
CONECT 4245 4243 4247 4248
CONECT 4246 4240 4243
CONECT 4237 4236 4238
CONECT 4235 4229 4236 4240
CONECT 4251 4250
CONECT 4257 4254 4258
CONECT 4233 4228 4234
CONECT 4264 4259 4265
CONECT 4252 4250
CONECT 4255 4254
CONECT 4231 4227 4232
CONECT 4266 4260 4267
CONECT 4253 4250 4254
CONECT 4256 4254
CONECT 4230 4226 4229
CONECT 4268 4261 4269
CONECT 4249 4225 4250
CONECT 4263 4258 4262
CONECT 4242 4239
CONECT 4271 4270 4272
CONECT 4250 4249 4251 4252 4253
CONECT 4254 4253 4255 4256 4257
END
