# Supplementary material for: Real-time monitoring of glycocarrier formation unravels cryptic details in glycosyl transfer
Source: RSC Chem Biol. 2026 Jun 1;7(7):1382–8. doi: 10.1039/d6cb00069j (PMC13224292; doi:10.1039/d6cb00069j)
Supplement: CB-007-D6CB00069J-s008 [file CB-007-D6CB00069J-s008.zip › hdpm1_d65a.pdb]

HELIX    1   1 ASN A   39  SER A   54  1                                  16
HELIX    2   2 ASP A   73  GLN A   77  1                                   5
HELIX    3   3 THR A  100  GLY A  105  1                                   6
HELIX    4   4 PRO A  125  GLN A  135  1                                  11
HELIX    5   5 LEU A  159  LEU A  175  1                                  17
HELIX    6   6 LYS A  192  LEU A  195  1                                   4
HELIX    7   7 GLN A  210  ARG A  216  1                                   7
HELIX    8   8 GLU A  245  THR A  259  1                                  15
SHEET    1   1 1 TYR A  27  THR A  33  0
SHEET    2   2 1 TYR A  58  ASP A  64  0
SHEET    3   3 1 LEU A  88  ARG A  90  0
SHEET    4   4 1 TYR A 113  ILE A 116  0
SHEET    5   5 1 ILE A 142  THR A 146  0
SHEET    6   6 1 ARG A 188  ARG A 191  0
SHEET    7   7 1 ILE A 224  PRO A 228  0
ATOM      1  N   MET A   1      38.500  14.219  47.966  1.00  0.00           N
ATOM      2  H1  MET A   1      38.816  13.588  48.688  1.00  0.00           H
ATOM      3  H2  MET A   1      38.057  14.984  48.456  1.00  0.00           H
ATOM      4  H3  MET A   1      37.972  13.662  47.309  1.00  0.00           H
ATOM      5  CA  MET A   1      39.760  14.619  47.195  1.00  0.00           C
ATOM      6  HA  MET A   1      40.363  13.723  47.048  1.00  0.00           H
ATOM      7  CB  MET A   1      39.429  15.067  45.694  1.00  0.00           C
ATOM      8  HB2 MET A   1      40.417  15.173  45.246  1.00  0.00           H
ATOM      9  HB3 MET A   1      38.819  14.329  45.172  1.00  0.00           H
ATOM     10  CG  MET A   1      38.749  16.504  45.691  1.00  0.00           C
ATOM     11  HG2 MET A   1      38.837  16.919  44.687  1.00  0.00           H
ATOM     12  HG3 MET A   1      39.277  17.193  46.350  1.00  0.00           H
ATOM     13  SD  MET A   1      37.016  16.456  46.261  1.00  0.00           S
ATOM     14  CE  MET A   1      36.205  15.592  44.932  1.00  0.00           C
ATOM     15  HE1 MET A   1      35.156  15.562  45.229  1.00  0.00           H
ATOM     16  HE2 MET A   1      36.614  14.606  44.712  1.00  0.00           H
ATOM     17  HE3 MET A   1      36.430  16.015  43.953  1.00  0.00           H
ATOM     18  C   MET A   1      40.672  15.658  47.816  1.00  0.00           C
ATOM     19  O   MET A   1      40.142  16.472  48.586  1.00  0.00           O
ATOM     20  N   ALA A   2      41.997  15.663  47.593  1.00  0.00           N
ATOM     21  H   ALA A   2      42.476  14.906  47.128  1.00  0.00           H
ATOM     22  CA  ALA A   2      42.924  16.560  48.340  1.00  0.00           C
ATOM     23  HA  ALA A   2      42.625  16.498  49.386  1.00  0.00           H
ATOM     24  CB  ALA A   2      44.404  15.978  48.267  1.00  0.00           C
ATOM     25  HB1 ALA A   2      44.651  15.779  47.225  1.00  0.00           H
ATOM     26  HB2 ALA A   2      45.203  16.623  48.634  1.00  0.00           H
ATOM     27  HB3 ALA A   2      44.476  15.039  48.816  1.00  0.00           H
ATOM     28  C   ALA A   2      42.825  18.009  47.840  1.00  0.00           C
ATOM     29  O   ALA A   2      43.135  18.889  48.614  1.00  0.00           O
ATOM     30  N   SER A   3      42.504  18.307  46.611  1.00  0.00           N
ATOM     31  H   SER A   3      42.266  17.561  45.973  1.00  0.00           H
ATOM     32  CA  SER A   3      42.683  19.637  45.991  1.00  0.00           C
ATOM     33  HA  SER A   3      42.499  19.510  44.924  1.00  0.00           H
ATOM     34  CB  SER A   3      41.588  20.610  46.431  1.00  0.00           C
ATOM     35  HB2 SER A   3      41.805  21.603  46.037  1.00  0.00           H
ATOM     36  HB3 SER A   3      41.515  20.514  47.515  1.00  0.00           H
ATOM     37  OG  SER A   3      40.326  20.089  45.987  1.00  0.00           O
ATOM     38  HG  SER A   3      40.365  19.921  45.042  1.00  0.00           H
ATOM     39  C   SER A   3      44.092  20.207  46.151  1.00  0.00           C
ATOM     40  O   SER A   3      44.230  21.334  46.579  1.00  0.00           O
ATOM     41  N   LEU A   4      45.164  19.454  45.727  1.00  0.00           N
ATOM     42  H   LEU A   4      44.970  18.592  45.238  1.00  0.00           H
ATOM     43  CA  LEU A   4      46.629  19.736  45.876  1.00  0.00           C
ATOM     44  HA  LEU A   4      47.124  18.842  45.498  1.00  0.00           H
ATOM     45  CB  LEU A   4      47.119  20.944  44.933  1.00  0.00           C
ATOM     46  HB2 LEU A   4      46.460  21.751  45.255  1.00  0.00           H
ATOM     47  HB3 LEU A   4      48.124  21.301  45.156  1.00  0.00           H
ATOM     48  CG  LEU A   4      46.987  20.955  43.392  1.00  0.00           C
ATOM     49  HG  LEU A   4      47.312  21.895  42.946  1.00  0.00           H
ATOM     50  CD1 LEU A   4      47.818  19.980  42.801  1.00  0.00           C
ATOM     51 HD11 LEU A   4      47.608  18.964  43.135  1.00  0.00           H
ATOM     52 HD12 LEU A   4      47.725  19.960  41.715  1.00  0.00           H
ATOM     53 HD13 LEU A   4      48.870  20.181  43.006  1.00  0.00           H
ATOM     54  CD2 LEU A   4      45.566  20.867  42.771  1.00  0.00           C
ATOM     55 HD21 LEU A   4      45.626  21.072  41.702  1.00  0.00           H
ATOM     56 HD22 LEU A   4      45.114  19.881  42.879  1.00  0.00           H
ATOM     57 HD23 LEU A   4      44.951  21.618  43.267  1.00  0.00           H
ATOM     58  C   LEU A   4      47.297  19.993  47.270  1.00  0.00           C
ATOM     59  O   LEU A   4      48.402  19.609  47.572  1.00  0.00           O
ATOM     60  N   GLU A   5      46.598  20.674  48.189  1.00  0.00           N
ATOM     61  H   GLU A   5      45.656  20.973  47.979  1.00  0.00           H
ATOM     62  CA  GLU A   5      46.828  21.077  49.611  1.00  0.00           C
ATOM     63  HA  GLU A   5      46.057  21.781  49.923  1.00  0.00           H
ATOM     64  CB  GLU A   5      46.564  19.801  50.543  1.00  0.00           C
ATOM     65  HB2 GLU A   5      47.256  19.062  50.140  1.00  0.00           H
ATOM     66  HB3 GLU A   5      45.521  19.542  50.358  1.00  0.00           H
ATOM     67  CG  GLU A   5      46.738  19.896  52.049  1.00  0.00           C
ATOM     68  HG2 GLU A   5      45.940  19.312  52.509  1.00  0.00           H
ATOM     69  HG3 GLU A   5      47.718  19.471  52.266  1.00  0.00           H
ATOM     70  CD  GLU A   5      46.783  21.260  52.750  1.00  0.00           C
ATOM     71  OE1 GLU A   5      47.695  21.654  53.548  1.00  0.00           O
ATOM     72  OE2 GLU A   5      45.740  21.975  52.665  1.00  0.00           O
ATOM     73  C   GLU A   5      48.275  21.750  49.824  1.00  0.00           C
ATOM     74  O   GLU A   5      49.018  21.249  50.676  1.00  0.00           O
ATOM     75  N   VAL A   6      48.649  22.819  49.098  1.00  0.00           N
ATOM     76  H   VAL A   6      48.012  23.227  48.429  1.00  0.00           H
ATOM     77  CA  VAL A   6      49.955  23.539  49.252  1.00  0.00           C
ATOM     78  HA  VAL A   6      50.721  22.935  49.738  1.00  0.00           H
ATOM     79  CB  VAL A   6      50.407  24.000  47.837  1.00  0.00           C
ATOM     80  HB  VAL A   6      49.866  24.942  47.746  1.00  0.00           H
ATOM     81  CG1 VAL A   6      51.950  24.183  47.901  1.00  0.00           C
ATOM     82 HG11 VAL A   6      52.384  23.187  47.819  1.00  0.00           H
ATOM     83 HG12 VAL A   6      52.270  24.770  47.040  1.00  0.00           H
ATOM     84 HG13 VAL A   6      52.194  24.711  48.823  1.00  0.00           H
ATOM     85  CG2 VAL A   6      50.008  23.116  46.584  1.00  0.00           C
ATOM     86 HG21 VAL A   6      48.941  22.905  46.525  1.00  0.00           H
ATOM     87 HG22 VAL A   6      50.292  23.717  45.721  1.00  0.00           H
ATOM     88 HG23 VAL A   6      50.644  22.230  46.583  1.00  0.00           H
ATOM     89  C   VAL A   6      49.758  24.722  50.236  1.00  0.00           C
ATOM     90  O   VAL A   6      50.305  25.770  50.037  1.00  0.00           O
ATOM     91  N   SER A   7      48.921  24.560  51.318  1.00  0.00           N
ATOM     92  H   SER A   7      48.497  23.655  51.466  1.00  0.00           H
ATOM     93  CA  SER A   7      48.385  25.639  52.183  1.00  0.00           C
ATOM     94  HA  SER A   7      48.112  26.453  51.511  1.00  0.00           H
ATOM     95  CB  SER A   7      47.141  25.195  52.936  1.00  0.00           C
ATOM     96  HB2 SER A   7      46.588  26.017  53.392  1.00  0.00           H
ATOM     97  HB3 SER A   7      47.494  24.607  53.784  1.00  0.00           H
ATOM     98  OG  SER A   7      46.328  24.344  52.166  1.00  0.00           O
ATOM     99  HG  SER A   7      46.046  23.558  52.638  1.00  0.00           H
ATOM    100  C   SER A   7      49.386  26.283  53.126  1.00  0.00           C
ATOM    101  O   SER A   7      49.007  26.767  54.229  1.00  0.00           O
ATOM    102  N   ARG A   8      50.689  26.326  52.744  1.00  0.00           N
ATOM    103  H   ARG A   8      50.850  26.091  51.776  1.00  0.00           H
ATOM    104  CA  ARG A   8      51.812  26.891  53.505  1.00  0.00           C
ATOM    105  HA  ARG A   8      51.786  26.543  54.537  1.00  0.00           H
ATOM    106  CB  ARG A   8      53.124  26.486  52.816  1.00  0.00           C
ATOM    107  HB2 ARG A   8      53.835  27.271  53.075  1.00  0.00           H
ATOM    108  HB3 ARG A   8      53.112  26.332  51.737  1.00  0.00           H
ATOM    109  CG  ARG A   8      53.852  25.310  53.409  1.00  0.00           C
ATOM    110  HG2 ARG A   8      54.832  25.378  52.937  1.00  0.00           H
ATOM    111  HG3 ARG A   8      53.935  25.351  54.495  1.00  0.00           H
ATOM    112  CD  ARG A   8      53.247  23.964  53.149  1.00  0.00           C
ATOM    113  HD2 ARG A   8      54.034  23.284  53.473  1.00  0.00           H
ATOM    114  HD3 ARG A   8      52.938  23.820  52.113  1.00  0.00           H
ATOM    115  NE  ARG A   8      51.970  23.789  53.960  1.00  0.00           N
ATOM    116  HE  ARG A   8      51.897  24.277  54.842  1.00  0.00           H
ATOM    117  CZ  ARG A   8      51.033  22.868  53.659  1.00  0.00           C
ATOM    118  NH1 ARG A   8      50.934  22.201  52.517  1.00  0.00           N
ATOM    119 HH11 ARG A   8      51.602  22.333  51.771  1.00  0.00           H
ATOM    120 HH12 ARG A   8      50.117  21.660  52.276  1.00  0.00           H
ATOM    121  NH2 ARG A   8      50.044  22.748  54.433  1.00  0.00           N
ATOM    122 HH21 ARG A   8      49.860  23.435  55.150  1.00  0.00           H
ATOM    123 HH22 ARG A   8      49.230  22.294  54.043  1.00  0.00           H
ATOM    124  C   ARG A   8      51.731  28.438  53.556  1.00  0.00           C
ATOM    125  O   ARG A   8      51.334  29.111  52.598  1.00  0.00           O
ATOM    126  N   SER A   9      52.184  29.001  54.690  1.00  0.00           N
ATOM    127  H   SER A   9      52.771  28.421  55.272  1.00  0.00           H
ATOM    128  CA  SER A   9      52.039  30.440  55.019  1.00  0.00           C
ATOM    129  HA  SER A   9      50.990  30.653  54.814  1.00  0.00           H
ATOM    130  CB  SER A   9      52.202  30.769  56.461  1.00  0.00           C
ATOM    131  HB2 SER A   9      53.230  30.703  56.819  1.00  0.00           H
ATOM    132  HB3 SER A   9      51.644  30.014  57.016  1.00  0.00           H
ATOM    133  OG  SER A   9      51.754  32.035  56.828  1.00  0.00           O
ATOM    134  HG  SER A   9      50.927  31.967  57.310  1.00  0.00           H
ATOM    135  C   SER A   9      52.946  31.237  54.126  1.00  0.00           C
ATOM    136  O   SER A   9      54.165  30.997  54.127  1.00  0.00           O
ATOM    137  N   PRO A  10      52.376  32.218  53.312  1.00  0.00           N
ATOM    138  CD  PRO A  10      50.956  32.454  53.207  1.00  0.00           C
ATOM    139  HD2 PRO A  10      50.565  32.816  54.158  1.00  0.00           H
ATOM    140  HD3 PRO A  10      50.432  31.527  52.977  1.00  0.00           H
ATOM    141  CG  PRO A  10      50.718  33.594  52.188  1.00  0.00           C
ATOM    142  HG2 PRO A  10      50.311  34.389  52.814  1.00  0.00           H
ATOM    143  HG3 PRO A  10      50.051  33.222  51.411  1.00  0.00           H
ATOM    144  CB  PRO A  10      52.068  34.040  51.656  1.00  0.00           C
ATOM    145  HB2 PRO A  10      52.068  33.890  50.577  1.00  0.00           H
ATOM    146  HB3 PRO A  10      52.264  35.077  51.932  1.00  0.00           H
ATOM    147  CA  PRO A  10      53.103  33.103  52.357  1.00  0.00           C
ATOM    148  HA  PRO A  10      53.456  32.444  51.563  1.00  0.00           H
ATOM    149  C   PRO A  10      54.256  33.797  53.027  1.00  0.00           C
ATOM    150  O   PRO A  10      54.248  34.102  54.246  1.00  0.00           O
ATOM    151  N   ARG A  11      55.228  34.257  52.232  1.00  0.00           N
ATOM    152  H   ARG A  11      55.281  33.756  51.357  1.00  0.00           H
ATOM    153  CA  ARG A  11      56.338  35.195  52.634  1.00  0.00           C
ATOM    154  HA  ARG A  11      56.709  34.680  53.519  1.00  0.00           H
ATOM    155  CB  ARG A  11      57.450  35.354  51.583  1.00  0.00           C
ATOM    156  HB2 ARG A  11      58.274  35.814  52.130  1.00  0.00           H
ATOM    157  HB3 ARG A  11      57.653  34.336  51.248  1.00  0.00           H
ATOM    158  CG  ARG A  11      57.214  36.214  50.383  1.00  0.00           C
ATOM    159  HG2 ARG A  11      57.335  37.283  50.553  1.00  0.00           H
ATOM    160  HG3 ARG A  11      56.179  36.165  50.044  1.00  0.00           H
ATOM    161  CD  ARG A  11      58.169  35.850  49.177  1.00  0.00           C
ATOM    162  HD2 ARG A  11      58.100  36.595  48.384  1.00  0.00           H
ATOM    163  HD3 ARG A  11      59.214  35.874  49.486  1.00  0.00           H
ATOM    164  NE  ARG A  11      57.930  34.581  48.545  1.00  0.00           N
ATOM    165  HE  ARG A  11      57.027  34.194  48.778  1.00  0.00           H
ATOM    166  CZ  ARG A  11      58.807  33.999  47.717  1.00  0.00           C
ATOM    167  NH1 ARG A  11      59.905  34.500  47.300  1.00  0.00           N
ATOM    168 HH11 ARG A  11      60.226  35.352  47.737  1.00  0.00           H
ATOM    169 HH12 ARG A  11      60.460  34.145  46.535  1.00  0.00           H
ATOM    170  NH2 ARG A  11      58.501  32.890  47.100  1.00  0.00           N
ATOM    171 HH21 ARG A  11      57.651  32.368  47.258  1.00  0.00           H
ATOM    172 HH22 ARG A  11      59.181  32.426  46.516  1.00  0.00           H
ATOM    173  C   ARG A  11      55.794  36.526  53.051  1.00  0.00           C
ATOM    174  O   ARG A  11      54.912  37.125  52.339  1.00  0.00           O
ATOM    175  N   ARG A  12      56.317  36.980  54.166  1.00  0.00           N
ATOM    176  H   ARG A  12      57.165  36.516  54.460  1.00  0.00           H
ATOM    177  CA  ARG A  12      55.864  38.144  54.962  1.00  0.00           C
ATOM    178  HA  ARG A  12      55.089  38.771  54.521  1.00  0.00           H
ATOM    179  CB  ARG A  12      55.245  37.627  56.265  1.00  0.00           C
ATOM    180  HB2 ARG A  12      54.947  38.487  56.866  1.00  0.00           H
ATOM    181  HB3 ARG A  12      54.297  37.178  55.968  1.00  0.00           H
ATOM    182  CG  ARG A  12      55.987  36.704  57.270  1.00  0.00           C
ATOM    183  HG2 ARG A  12      56.993  37.116  57.344  1.00  0.00           H
ATOM    184  HG3 ARG A  12      56.137  35.719  56.827  1.00  0.00           H
ATOM    185  CD  ARG A  12      55.284  36.602  58.604  1.00  0.00           C
ATOM    186  HD2 ARG A  12      55.222  37.549  59.140  1.00  0.00           H
ATOM    187  HD3 ARG A  12      54.239  36.295  58.554  1.00  0.00           H
ATOM    188  NE  ARG A  12      56.044  35.684  59.487  1.00  0.00           N
ATOM    189  HE  ARG A  12      56.736  36.107  60.089  1.00  0.00           H
ATOM    190  CZ  ARG A  12      56.041  34.365  59.584  1.00  0.00           C
ATOM    191  NH1 ARG A  12      55.274  33.609  58.832  1.00  0.00           N
ATOM    192 HH11 ARG A  12      54.608  34.055  58.216  1.00  0.00           H
ATOM    193 HH12 ARG A  12      55.251  32.629  59.073  1.00  0.00           H
ATOM    194  NH2 ARG A  12      56.787  33.694  60.385  1.00  0.00           N
ATOM    195 HH21 ARG A  12      57.385  34.228  60.999  1.00  0.00           H
ATOM    196 HH22 ARG A  12      56.611  32.733  60.642  1.00  0.00           H
ATOM    197  C   ARG A  12      56.974  39.140  55.300  1.00  0.00           C
ATOM    198  O   ARG A  12      56.805  39.974  56.212  1.00  0.00           O
ATOM    199  N   SER A  13      58.133  38.938  54.614  1.00  0.00           N
ATOM    200  H   SER A  13      58.135  38.249  53.875  1.00  0.00           H
ATOM    201  CA  SER A  13      59.370  39.639  54.889  1.00  0.00           C
ATOM    202  HA  SER A  13      59.629  39.551  55.944  1.00  0.00           H
ATOM    203  CB  SER A  13      60.513  38.976  54.018  1.00  0.00           C
ATOM    204  HB2 SER A  13      61.466  39.093  54.533  1.00  0.00           H
ATOM    205  HB3 SER A  13      60.437  37.889  53.989  1.00  0.00           H
ATOM    206  OG  SER A  13      60.682  39.529  52.707  1.00  0.00           O
ATOM    207  HG  SER A  13      60.853  40.458  52.882  1.00  0.00           H
ATOM    208  C   SER A  13      59.311  41.166  54.561  1.00  0.00           C
ATOM    209  O   SER A  13      58.497  41.559  53.758  1.00  0.00           O
ATOM    210  N   ARG A  14      60.130  41.945  55.188  1.00  0.00           N
ATOM    211  H   ARG A  14      60.795  41.535  55.828  1.00  0.00           H
ATOM    212  CA  ARG A  14      60.142  43.463  55.224  1.00  0.00           C
ATOM    213  HA  ARG A  14      59.155  43.770  55.568  1.00  0.00           H
ATOM    214  CB  ARG A  14      61.152  43.875  56.279  1.00  0.00           C
ATOM    215  HB2 ARG A  14      61.050  44.938  56.497  1.00  0.00           H
ATOM    216  HB3 ARG A  14      60.926  43.364  57.215  1.00  0.00           H
ATOM    217  CG  ARG A  14      62.679  43.657  55.932  1.00  0.00           C
ATOM    218  HG2 ARG A  14      63.015  44.423  55.234  1.00  0.00           H
ATOM    219  HG3 ARG A  14      62.852  42.655  55.537  1.00  0.00           H
ATOM    220  CD  ARG A  14      63.491  43.946  57.244  1.00  0.00           C
ATOM    221  HD2 ARG A  14      63.321  44.968  57.582  1.00  0.00           H
ATOM    222  HD3 ARG A  14      64.540  43.819  56.978  1.00  0.00           H
ATOM    223  NE  ARG A  14      63.199  43.001  58.370  1.00  0.00           N
ATOM    224  HE  ARG A  14      63.422  42.025  58.238  1.00  0.00           H
ATOM    225  CZ  ARG A  14      62.474  43.217  59.459  1.00  0.00           C
ATOM    226  NH1 ARG A  14      62.087  44.408  59.751  1.00  0.00           N
ATOM    227 HH11 ARG A  14      62.203  45.224  59.167  1.00  0.00           H
ATOM    228 HH12 ARG A  14      61.794  44.517  60.711  1.00  0.00           H
ATOM    229  NH2 ARG A  14      62.069  42.326  60.248  1.00  0.00           N
ATOM    230 HH21 ARG A  14      62.040  41.353  59.977  1.00  0.00           H
ATOM    231 HH22 ARG A  14      61.363  42.614  60.910  1.00  0.00           H
ATOM    232  C   ARG A  14      60.333  44.049  53.830  1.00  0.00           C
ATOM    233  O   ARG A  14      61.464  44.066  53.334  1.00  0.00           O
ATOM    234  N   ARG A  15      59.234  44.430  53.182  1.00  0.00           N
ATOM    235  H   ARG A  15      58.402  44.084  53.639  1.00  0.00           H
ATOM    236  CA  ARG A  15      59.173  45.140  51.965  1.00  0.00           C
ATOM    237  HA  ARG A  15      60.171  45.549  51.810  1.00  0.00           H
ATOM    238  CB  ARG A  15      58.938  44.130  50.801  1.00  0.00           C
ATOM    239  HB2 ARG A  15      59.015  44.676  49.861  1.00  0.00           H
ATOM    240  HB3 ARG A  15      57.968  43.638  50.858  1.00  0.00           H
ATOM    241  CG  ARG A  15      59.991  42.940  50.680  1.00  0.00           C
ATOM    242  HG2 ARG A  15      59.999  42.435  51.646  1.00  0.00           H
ATOM    243  HG3 ARG A  15      59.571  42.294  49.909  1.00  0.00           H
ATOM    244  CD  ARG A  15      61.395  43.383  50.190  1.00  0.00           C
ATOM    245  HD2 ARG A  15      61.227  43.705  49.162  1.00  0.00           H
ATOM    246  HD3 ARG A  15      61.740  44.137  50.897  1.00  0.00           H
ATOM    247  NE  ARG A  15      62.415  42.265  50.212  1.00  0.00           N
ATOM    248  HE  ARG A  15      62.109  41.382  50.595  1.00  0.00           H
ATOM    249  CZ  ARG A  15      63.662  42.321  49.824  1.00  0.00           C
ATOM    250  NH1 ARG A  15      64.138  43.382  49.166  1.00  0.00           N
ATOM    251 HH11 ARG A  15      63.570  44.215  49.100  1.00  0.00           H
ATOM    252 HH12 ARG A  15      65.089  43.399  48.827  1.00  0.00           H
ATOM    253  NH2 ARG A  15      64.550  41.402  50.114  1.00  0.00           N
ATOM    254 HH21 ARG A  15      64.251  40.514  50.491  1.00  0.00           H
ATOM    255 HH22 ARG A  15      65.505  41.362  49.790  1.00  0.00           H
ATOM    256  C   ARG A  15      58.167  46.366  51.958  1.00  0.00           C
ATOM    257  O   ARG A  15      57.476  46.695  50.954  1.00  0.00           O
ATOM    258  N   GLU A  16      58.251  47.106  53.049  1.00  0.00           N
ATOM    259  H   GLU A  16      58.891  46.862  53.792  1.00  0.00           H
ATOM    260  CA  GLU A  16      57.689  48.522  53.114  1.00  0.00           C
ATOM    261  HA  GLU A  16      56.638  48.472  52.828  1.00  0.00           H
ATOM    262  CB  GLU A  16      57.717  48.961  54.566  1.00  0.00           C
ATOM    263  HB2 GLU A  16      57.061  49.826  54.666  1.00  0.00           H
ATOM    264  HB3 GLU A  16      57.229  48.245  55.227  1.00  0.00           H
ATOM    265  CG  GLU A  16      59.051  49.473  55.207  1.00  0.00           C
ATOM    266  HG2 GLU A  16      58.855  49.777  56.235  1.00  0.00           H
ATOM    267  HG3 GLU A  16      59.266  50.417  54.707  1.00  0.00           H
ATOM    268  CD  GLU A  16      60.237  48.530  55.192  1.00  0.00           C
ATOM    269  OE1 GLU A  16      60.044  47.342  55.146  1.00  0.00           O
ATOM    270  OE2 GLU A  16      61.350  49.014  55.525  1.00  0.00           O
ATOM    271  C   GLU A  16      58.455  49.471  52.117  1.00  0.00           C
ATOM    272  O   GLU A  16      59.645  49.437  52.019  1.00  0.00           O
ATOM    273  N   LEU A  17      57.777  50.545  51.658  1.00  0.00           N
ATOM    274  H   LEU A  17      56.772  50.505  51.751  1.00  0.00           H
ATOM    275  CA  LEU A  17      58.282  51.586  50.779  1.00  0.00           C
ATOM    276  HA  LEU A  17      59.370  51.629  50.719  1.00  0.00           H
ATOM    277  CB  LEU A  17      57.615  51.393  49.377  1.00  0.00           C
ATOM    278  HB2 LEU A  17      57.826  52.273  48.768  1.00  0.00           H
ATOM    279  HB3 LEU A  17      56.529  51.346  49.445  1.00  0.00           H
ATOM    280  CG  LEU A  17      58.094  50.197  48.578  1.00  0.00           C
ATOM    281  HG  LEU A  17      57.821  49.282  49.104  1.00  0.00           H
ATOM    282  CD1 LEU A  17      57.369  50.207  47.205  1.00  0.00           C
ATOM    283 HD11 LEU A  17      57.807  50.941  46.528  1.00  0.00           H
ATOM    284 HD12 LEU A  17      56.291  50.357  47.254  1.00  0.00           H
ATOM    285 HD13 LEU A  17      57.562  49.286  46.656  1.00  0.00           H
ATOM    286  CD2 LEU A  17      59.548  50.221  48.253  1.00  0.00           C
ATOM    287 HD21 LEU A  17      59.877  50.938  47.501  1.00  0.00           H
ATOM    288 HD22 LEU A  17      59.845  49.316  47.724  1.00  0.00           H
ATOM    289 HD23 LEU A  17      60.101  50.240  49.192  1.00  0.00           H
ATOM    290  C   LEU A  17      58.030  52.980  51.419  1.00  0.00           C
ATOM    291  O   LEU A  17      57.065  53.138  52.233  1.00  0.00           O
ATOM    292  N   GLU A  18      58.708  53.949  50.911  1.00  0.00           N
ATOM    293  H   GLU A  18      59.376  53.656  50.211  1.00  0.00           H
ATOM    294  CA  GLU A  18      58.424  55.397  51.114  1.00  0.00           C
ATOM    295  HA  GLU A  18      58.332  55.525  52.193  1.00  0.00           H
ATOM    296  CB  GLU A  18      59.612  56.268  50.685  1.00  0.00           C
ATOM    297  HB2 GLU A  18      59.359  57.246  51.093  1.00  0.00           H
ATOM    298  HB3 GLU A  18      59.759  56.258  49.605  1.00  0.00           H
ATOM    299  CG  GLU A  18      60.885  55.790  51.407  1.00  0.00           C
ATOM    300  HG2 GLU A  18      61.642  56.574  51.374  1.00  0.00           H
ATOM    301  HG3 GLU A  18      60.730  55.476  52.439  1.00  0.00           H
ATOM    302  CD  GLU A  18      61.518  54.591  50.736  1.00  0.00           C
ATOM    303  OE1 GLU A  18      61.802  54.615  49.515  1.00  0.00           O
ATOM    304  OE2 GLU A  18      62.090  53.724  51.442  1.00  0.00           O
ATOM    305  C   GLU A  18      57.168  55.911  50.334  1.00  0.00           C
ATOM    306  O   GLU A  18      56.945  55.505  49.132  1.00  0.00           O
ATOM    307  N   VAL A  19      56.370  56.752  50.989  1.00  0.00           N
ATOM    308  H   VAL A  19      56.582  56.957  51.955  1.00  0.00           H
ATOM    309  CA  VAL A  19      54.981  57.096  50.576  1.00  0.00           C
ATOM    310  HA  VAL A  19      54.489  56.202  50.193  1.00  0.00           H
ATOM    311  CB  VAL A  19      54.240  57.644  51.838  1.00  0.00           C
ATOM    312  HB  VAL A  19      54.634  57.137  52.719  1.00  0.00           H
ATOM    313  CG1 VAL A  19      54.648  59.044  52.304  1.00  0.00           C
ATOM    314 HG11 VAL A  19      55.713  59.278  52.319  1.00  0.00           H
ATOM    315 HG12 VAL A  19      54.316  59.061  53.342  1.00  0.00           H
ATOM    316 HG13 VAL A  19      54.071  59.819  51.799  1.00  0.00           H
ATOM    317  CG2 VAL A  19      52.663  57.580  51.904  1.00  0.00           C
ATOM    318 HG21 VAL A  19      52.290  56.577  51.694  1.00  0.00           H
ATOM    319 HG22 VAL A  19      52.229  58.331  51.245  1.00  0.00           H
ATOM    320 HG23 VAL A  19      52.477  57.868  52.939  1.00  0.00           H
ATOM    321  C   VAL A  19      54.924  58.077  49.419  1.00  0.00           C
ATOM    322  O   VAL A  19      53.872  58.185  48.827  1.00  0.00           O
ATOM    323  N   ARG A  20      56.027  58.804  49.143  1.00  0.00           N
ATOM    324  H   ARG A  20      56.861  58.551  49.654  1.00  0.00           H
ATOM    325  CA  ARG A  20      56.131  59.819  48.032  1.00  0.00           C
ATOM    326  HA  ARG A  20      56.878  60.575  48.274  1.00  0.00           H
ATOM    327  CB  ARG A  20      56.836  59.071  46.851  1.00  0.00           C
ATOM    328  HB2 ARG A  20      57.701  58.535  47.240  1.00  0.00           H
ATOM    329  HB3 ARG A  20      57.106  59.824  46.110  1.00  0.00           H
ATOM    330  CG  ARG A  20      55.976  57.999  46.120  1.00  0.00           C
ATOM    331  HG2 ARG A  20      55.644  57.218  46.804  1.00  0.00           H
ATOM    332  HG3 ARG A  20      54.996  58.403  45.863  1.00  0.00           H
ATOM    333  CD  ARG A  20      56.762  57.299  45.042  1.00  0.00           C
ATOM    334  HD2 ARG A  20      57.662  56.723  45.258  1.00  0.00           H
ATOM    335  HD3 ARG A  20      56.037  56.550  44.722  1.00  0.00           H
ATOM    336  NE  ARG A  20      57.044  58.168  43.865  1.00  0.00           N
ATOM    337  HE  ARG A  20      56.253  58.314  43.254  1.00  0.00           H
ATOM    338  CZ  ARG A  20      58.201  58.569  43.335  1.00  0.00           C
ATOM    339  NH1 ARG A  20      59.366  58.151  43.730  1.00  0.00           N
ATOM    340 HH11 ARG A  20      59.355  57.427  44.435  1.00  0.00           H
ATOM    341 HH12 ARG A  20      60.224  58.623  43.487  1.00  0.00           H
ATOM    342  NH2 ARG A  20      58.146  59.418  42.341  1.00  0.00           N
ATOM    343 HH21 ARG A  20      57.204  59.582  42.015  1.00  0.00           H
ATOM    344 HH22 ARG A  20      58.915  59.622  41.719  1.00  0.00           H
ATOM    345  C   ARG A  20      54.872  60.635  47.676  1.00  0.00           C
ATOM    346  O   ARG A  20      54.107  61.044  48.548  1.00  0.00           O
ATOM    347  N   SER A  21      54.892  61.275  46.487  1.00  0.00           N
ATOM    348  H   SER A  21      55.482  60.967  45.727  1.00  0.00           H
ATOM    349  CA  SER A  21      53.849  62.351  46.088  1.00  0.00           C
ATOM    350  HA  SER A  21      53.558  62.985  46.926  1.00  0.00           H
ATOM    351  CB  SER A  21      54.579  63.205  45.076  1.00  0.00           C
ATOM    352  HB2 SER A  21      54.023  64.118  44.861  1.00  0.00           H
ATOM    353  HB3 SER A  21      55.578  63.405  45.462  1.00  0.00           H
ATOM    354  OG  SER A  21      54.772  62.426  43.878  1.00  0.00           O
ATOM    355  HG  SER A  21      55.639  62.019  43.950  1.00  0.00           H
ATOM    356  C   SER A  21      52.606  61.697  45.499  1.00  0.00           C
ATOM    357  O   SER A  21      52.527  60.498  45.382  1.00  0.00           O
ATOM    358  N   PRO A  22      51.475  62.420  45.319  1.00  0.00           N
ATOM    359  CD  PRO A  22      51.129  63.689  45.920  1.00  0.00           C
ATOM    360  HD2 PRO A  22      51.817  64.472  45.602  1.00  0.00           H
ATOM    361  HD3 PRO A  22      50.980  63.513  46.985  1.00  0.00           H
ATOM    362  CG  PRO A  22      49.778  64.057  45.371  1.00  0.00           C
ATOM    363  HG2 PRO A  22      49.176  64.645  46.064  1.00  0.00           H
ATOM    364  HG3 PRO A  22      49.828  64.499  44.376  1.00  0.00           H
ATOM    365  CB  PRO A  22      49.153  62.654  45.308  1.00  0.00           C
ATOM    366  HB2 PRO A  22      48.310  62.564  44.624  1.00  0.00           H
ATOM    367  HB3 PRO A  22      48.923  62.272  46.303  1.00  0.00           H
ATOM    368  CA  PRO A  22      50.288  61.809  44.772  1.00  0.00           C
ATOM    369  HA  PRO A  22      50.204  60.824  45.230  1.00  0.00           H
ATOM    370  C   PRO A  22      50.329  61.699  43.247  1.00  0.00           C
ATOM    371  O   PRO A  22      51.022  62.453  42.553  1.00  0.00           O
ATOM    372  N   ARG A  23      49.421  60.878  42.706  1.00  0.00           N
ATOM    373  H   ARG A  23      49.107  60.115  43.289  1.00  0.00           H
ATOM    374  CA  ARG A  23      49.310  60.670  41.187  1.00  0.00           C
ATOM    375  HA  ARG A  23      50.267  60.832  40.692  1.00  0.00           H
ATOM    376  CB  ARG A  23      48.830  59.240  40.979  1.00  0.00           C
ATOM    377  HB2 ARG A  23      47.860  59.157  41.471  1.00  0.00           H
ATOM    378  HB3 ARG A  23      48.866  58.976  39.922  1.00  0.00           H
ATOM    379  CG  ARG A  23      49.820  58.175  41.625  1.00  0.00           C
ATOM    380  HG2 ARG A  23      49.406  57.183  41.447  1.00  0.00           H
ATOM    381  HG3 ARG A  23      49.774  58.356  42.699  1.00  0.00           H
ATOM    382  CD  ARG A  23      51.170  58.165  40.910  1.00  0.00           C
ATOM    383  HD2 ARG A  23      51.812  59.023  41.107  1.00  0.00           H
ATOM    384  HD3 ARG A  23      50.890  58.168  39.856  1.00  0.00           H
ATOM    385  NE  ARG A  23      51.940  56.864  41.175  1.00  0.00           N
ATOM    386  HE  ARG A  23      51.539  56.134  41.747  1.00  0.00           H
ATOM    387  CZ  ARG A  23      53.234  56.694  41.029  1.00  0.00           C
ATOM    388  NH1 ARG A  23      53.950  57.598  40.501  1.00  0.00           N
ATOM    389 HH11 ARG A  23      53.395  58.405  40.255  1.00  0.00           H
ATOM    390 HH12 ARG A  23      54.769  57.297  39.994  1.00  0.00           H
ATOM    391  NH2 ARG A  23      53.826  55.602  41.309  1.00  0.00           N
ATOM    392 HH21 ARG A  23      53.263  54.916  41.792  1.00  0.00           H
ATOM    393 HH22 ARG A  23      54.766  55.449  40.974  1.00  0.00           H
ATOM    394  C   ARG A  23      48.203  61.690  40.679  1.00  0.00           C
ATOM    395  O   ARG A  23      47.065  61.498  40.909  1.00  0.00           O
ATOM    396  N   GLN A  24      48.794  62.744  39.997  1.00  0.00           N
ATOM    397  H   GLN A  24      49.798  62.853  40.003  1.00  0.00           H
ATOM    398  CA  GLN A  24      47.986  63.906  39.453  1.00  0.00           C
ATOM    399  HA  GLN A  24      47.371  64.282  40.270  1.00  0.00           H
ATOM    400  CB  GLN A  24      48.973  65.050  39.186  1.00  0.00           C
ATOM    401  HB2 GLN A  24      48.333  65.895  38.932  1.00  0.00           H
ATOM    402  HB3 GLN A  24      49.708  64.736  38.445  1.00  0.00           H
ATOM    403  CG  GLN A  24      49.735  65.489  40.440  1.00  0.00           C
ATOM    404  HG2 GLN A  24      49.738  66.578  40.487  1.00  0.00           H
ATOM    405  HG3 GLN A  24      49.165  65.303  41.351  1.00  0.00           H
ATOM    406  CD  GLN A  24      51.168  64.877  40.528  1.00  0.00           C
ATOM    407  OE1 GLN A  24      51.550  64.034  39.765  1.00  0.00           O
ATOM    408  NE2 GLN A  24      51.968  65.402  41.473  1.00  0.00           N
ATOM    409 HE21 GLN A  24      52.967  65.268  41.411  1.00  0.00           H
ATOM    410 HE22 GLN A  24      51.640  66.012  42.208  1.00  0.00           H
ATOM    411  C   GLN A  24      47.022  63.631  38.315  1.00  0.00           C
ATOM    412  O   GLN A  24      45.904  64.187  38.193  1.00  0.00           O
ATOM    413  N   ASN A  25      47.439  62.647  37.564  1.00  0.00           N
ATOM    414  H   ASN A  25      48.347  62.274  37.800  1.00  0.00           H
ATOM    415  CA  ASN A  25      46.716  62.115  36.441  1.00  0.00           C
ATOM    416  HA  ASN A  25      46.589  62.837  35.634  1.00  0.00           H
ATOM    417  CB  ASN A  25      47.482  60.940  35.961  1.00  0.00           C
ATOM    418  HB2 ASN A  25      47.501  60.175  36.737  1.00  0.00           H
ATOM    419  HB3 ASN A  25      46.955  60.473  35.130  1.00  0.00           H
ATOM    420  CG  ASN A  25      48.811  61.150  35.386  1.00  0.00           C
ATOM    421  OD1 ASN A  25      49.161  62.263  34.953  1.00  0.00           O
ATOM    422  ND2 ASN A  25      49.739  60.139  35.293  1.00  0.00           N
ATOM    423 HD21 ASN A  25      49.506  59.244  35.699  1.00  0.00           H
ATOM    424 HD22 ASN A  25      50.649  60.405  34.946  1.00  0.00           H
ATOM    425  C   ASN A  25      45.298  61.616  36.867  1.00  0.00           C
ATOM    426  O   ASN A  25      44.896  61.429  38.061  1.00  0.00           O
ATOM    427  N   LYS A  26      44.466  61.336  35.812  1.00  0.00           N
ATOM    428  H   LYS A  26      44.733  61.539  34.859  1.00  0.00           H
ATOM    429  CA  LYS A  26      43.172  60.669  36.051  1.00  0.00           C
ATOM    430  HA  LYS A  26      42.647  61.127  36.889  1.00  0.00           H
ATOM    431  CB  LYS A  26      42.269  60.888  34.878  1.00  0.00           C
ATOM    432  HB2 LYS A  26      41.388  60.333  35.200  1.00  0.00           H
ATOM    433  HB3 LYS A  26      42.647  60.388  33.987  1.00  0.00           H
ATOM    434  CG  LYS A  26      41.874  62.300  34.566  1.00  0.00           C
ATOM    435  HG2 LYS A  26      42.736  62.840  34.174  1.00  0.00           H
ATOM    436  HG3 LYS A  26      41.502  62.833  35.441  1.00  0.00           H
ATOM    437  CD  LYS A  26      40.680  62.377  33.581  1.00  0.00           C
ATOM    438  HD2 LYS A  26      40.950  61.837  32.674  1.00  0.00           H
ATOM    439  HD3 LYS A  26      39.730  62.088  34.031  1.00  0.00           H
ATOM    440  CE  LYS A  26      40.332  63.860  33.245  1.00  0.00           C
ATOM    441  HE2 LYS A  26      39.895  64.317  34.133  1.00  0.00           H
ATOM    442  HE3 LYS A  26      41.279  64.383  33.113  1.00  0.00           H
ATOM    443  NZ  LYS A  26      39.461  64.033  32.015  1.00  0.00           N
ATOM    444  HZ1 LYS A  26      39.238  64.998  31.817  1.00  0.00           H
ATOM    445  HZ2 LYS A  26      39.893  63.799  31.133  1.00  0.00           H
ATOM    446  HZ3 LYS A  26      38.666  63.421  32.130  1.00  0.00           H
ATOM    447  C   LYS A  26      43.324  59.186  36.358  1.00  0.00           C
ATOM    448  O   LYS A  26      43.889  58.499  35.525  1.00  0.00           O
ATOM    449  N   TYR A  27      42.731  58.732  37.474  1.00  0.00           N
ATOM    450  H   TYR A  27      42.297  59.369  38.127  1.00  0.00           H
ATOM    451  CA  TYR A  27      42.361  57.262  37.434  1.00  0.00           C
ATOM    452  HA  TYR A  27      43.113  56.701  36.879  1.00  0.00           H
ATOM    453  CB  TYR A  27      42.131  56.665  38.850  1.00  0.00           C
ATOM    454  HB2 TYR A  27      42.630  55.696  38.864  1.00  0.00           H
ATOM    455  HB3 TYR A  27      42.607  57.280  39.614  1.00  0.00           H
ATOM    456  CG  TYR A  27      40.658  56.490  39.196  1.00  0.00           C
ATOM    457  CD1 TYR A  27      40.026  55.244  39.242  1.00  0.00           C
ATOM    458  HD1 TYR A  27      40.543  54.356  38.908  1.00  0.00           H
ATOM    459  CE1 TYR A  27      38.724  55.084  39.708  1.00  0.00           C
ATOM    460  HE1 TYR A  27      38.272  54.119  39.883  1.00  0.00           H
ATOM    461  CZ  TYR A  27      37.967  56.263  40.063  1.00  0.00           C
ATOM    462  OH  TYR A  27      36.616  56.134  40.437  1.00  0.00           O
ATOM    463  HH  TYR A  27      36.347  55.337  40.899  1.00  0.00           H
ATOM    464  CE2 TYR A  27      38.585  57.476  39.880  1.00  0.00           C
ATOM    465  HE2 TYR A  27      37.994  58.374  39.981  1.00  0.00           H
ATOM    466  CD2 TYR A  27      39.933  57.609  39.497  1.00  0.00           C
ATOM    467  HD2 TYR A  27      40.366  58.592  39.385  1.00  0.00           H
ATOM    468  C   TYR A  27      41.068  57.144  36.556  1.00  0.00           C
ATOM    469  O   TYR A  27      40.181  58.019  36.586  1.00  0.00           O
ATOM    470  N   SER A  28      40.907  56.036  35.860  1.00  0.00           N
ATOM    471  H   SER A  28      41.696  55.408  35.915  1.00  0.00           H
ATOM    472  CA  SER A  28      39.748  55.626  35.050  1.00  0.00           C
ATOM    473  HA  SER A  28      39.000  56.409  35.172  1.00  0.00           H
ATOM    474  CB  SER A  28      39.960  55.521  33.519  1.00  0.00           C
ATOM    475  HB2 SER A  28      39.010  55.452  32.988  1.00  0.00           H
ATOM    476  HB3 SER A  28      40.379  54.534  33.324  1.00  0.00           H
ATOM    477  OG  SER A  28      40.739  56.516  32.974  1.00  0.00           O
ATOM    478  HG  SER A  28      40.245  56.846  32.220  1.00  0.00           H
ATOM    479  C   SER A  28      39.100  54.280  35.565  1.00  0.00           C
ATOM    480  O   SER A  28      39.703  53.230  35.667  1.00  0.00           O
ATOM    481  N   VAL A  29      37.767  54.147  35.640  1.00  0.00           N
ATOM    482  H   VAL A  29      37.298  55.028  35.799  1.00  0.00           H
ATOM    483  CA  VAL A  29      37.073  52.862  35.919  1.00  0.00           C
ATOM    484  HA  VAL A  29      37.821  52.120  36.199  1.00  0.00           H
ATOM    485  CB  VAL A  29      36.087  52.894  37.085  1.00  0.00           C
ATOM    486  HB  VAL A  29      36.568  53.355  37.947  1.00  0.00           H
ATOM    487  CG1 VAL A  29      34.920  53.817  36.765  1.00  0.00           C
ATOM    488 HG11 VAL A  29      34.144  53.423  36.108  1.00  0.00           H
ATOM    489 HG12 VAL A  29      34.488  54.094  37.726  1.00  0.00           H
ATOM    490 HG13 VAL A  29      35.323  54.774  36.432  1.00  0.00           H
ATOM    491  CG2 VAL A  29      35.567  51.552  37.600  1.00  0.00           C
ATOM    492 HG21 VAL A  29      35.326  50.926  36.741  1.00  0.00           H
ATOM    493 HG22 VAL A  29      36.403  51.061  38.098  1.00  0.00           H
ATOM    494 HG23 VAL A  29      34.608  51.638  38.110  1.00  0.00           H
ATOM    495  C   VAL A  29      36.319  52.365  34.658  1.00  0.00           C
ATOM    496  O   VAL A  29      35.622  53.185  34.028  1.00  0.00           O
ATOM    497  N   LEU A  30      36.499  51.061  34.342  1.00  0.00           N
ATOM    498  H   LEU A  30      37.119  50.563  34.965  1.00  0.00           H
ATOM    499  CA  LEU A  30      35.804  50.341  33.322  1.00  0.00           C
ATOM    500  HA  LEU A  30      35.467  51.078  32.594  1.00  0.00           H
ATOM    501  CB  LEU A  30      36.834  49.384  32.660  1.00  0.00           C
ATOM    502  HB2 LEU A  30      36.281  48.591  32.156  1.00  0.00           H
ATOM    503  HB3 LEU A  30      37.514  48.978  33.409  1.00  0.00           H
ATOM    504  CG  LEU A  30      37.678  49.978  31.558  1.00  0.00           C
ATOM    505  HG  LEU A  30      37.119  50.204  30.650  1.00  0.00           H
ATOM    506  CD1 LEU A  30      38.483  51.214  31.953  1.00  0.00           C
ATOM    507 HD11 LEU A  30      39.168  51.478  31.148  1.00  0.00           H
ATOM    508 HD12 LEU A  30      37.818  52.063  32.112  1.00  0.00           H
ATOM    509 HD13 LEU A  30      39.051  51.123  32.878  1.00  0.00           H
ATOM    510  CD2 LEU A  30      38.785  48.943  31.034  1.00  0.00           C
ATOM    511 HD21 LEU A  30      39.489  49.477  30.395  1.00  0.00           H
ATOM    512 HD22 LEU A  30      38.154  48.320  30.400  1.00  0.00           H
ATOM    513 HD23 LEU A  30      39.191  48.353  31.856  1.00  0.00           H
ATOM    514  C   LEU A  30      34.648  49.557  33.928  1.00  0.00           C
ATOM    515  O   LEU A  30      34.833  48.952  35.001  1.00  0.00           O
ATOM    516  N   LEU A  31      33.444  49.586  33.328  1.00  0.00           N
ATOM    517  H   LEU A  31      33.454  50.182  32.513  1.00  0.00           H
ATOM    518  CA  LEU A  31      32.251  48.884  33.726  1.00  0.00           C
ATOM    519  HA  LEU A  31      32.478  48.324  34.634  1.00  0.00           H
ATOM    520  CB  LEU A  31      31.197  49.897  34.141  1.00  0.00           C
ATOM    521  HB2 LEU A  31      30.194  49.507  34.315  1.00  0.00           H
ATOM    522  HB3 LEU A  31      31.140  50.610  33.319  1.00  0.00           H
ATOM    523  CG  LEU A  31      31.509  50.952  35.353  1.00  0.00           C
ATOM    524  HG  LEU A  31      32.373  51.586  35.156  1.00  0.00           H
ATOM    525  CD1 LEU A  31      30.230  51.784  35.379  1.00  0.00           C
ATOM    526 HD11 LEU A  31      30.084  52.250  34.405  1.00  0.00           H
ATOM    527 HD12 LEU A  31      29.323  51.220  35.598  1.00  0.00           H
ATOM    528 HD13 LEU A  31      30.425  52.572  36.106  1.00  0.00           H
ATOM    529  CD2 LEU A  31      31.687  50.104  36.679  1.00  0.00           C
ATOM    530 HD21 LEU A  31      30.824  49.440  36.740  1.00  0.00           H
ATOM    531 HD22 LEU A  31      32.620  49.566  36.512  1.00  0.00           H
ATOM    532 HD23 LEU A  31      31.742  50.745  37.559  1.00  0.00           H
ATOM    533  C   LEU A  31      31.617  47.908  32.664  1.00  0.00           C
ATOM    534  O   LEU A  31      30.610  48.308  32.029  1.00  0.00           O
ATOM    535  N   PRO A  32      32.176  46.733  32.475  1.00  0.00           N
ATOM    536  CD  PRO A  32      33.481  46.346  32.940  1.00  0.00           C
ATOM    537  HD2 PRO A  32      34.097  46.722  32.124  1.00  0.00           H
ATOM    538  HD3 PRO A  32      33.838  46.827  33.851  1.00  0.00           H
ATOM    539  CG  PRO A  32      33.412  44.765  32.943  1.00  0.00           C
ATOM    540  HG2 PRO A  32      33.165  44.627  33.996  1.00  0.00           H
ATOM    541  HG3 PRO A  32      34.364  44.264  32.767  1.00  0.00           H
ATOM    542  CB  PRO A  32      32.299  44.312  31.948  1.00  0.00           C
ATOM    543  HB2 PRO A  32      32.655  43.862  31.021  1.00  0.00           H
ATOM    544  HB3 PRO A  32      31.695  43.589  32.497  1.00  0.00           H
ATOM    545  CA  PRO A  32      31.480  45.652  31.832  1.00  0.00           C
ATOM    546  HA  PRO A  32      31.450  45.841  30.759  1.00  0.00           H
ATOM    547  C   PRO A  32      30.038  45.519  32.380  1.00  0.00           C
ATOM    548  O   PRO A  32      29.814  45.238  33.620  1.00  0.00           O
ATOM    549  N   THR A  33      29.068  45.664  31.476  1.00  0.00           N
ATOM    550  H   THR A  33      29.307  45.836  30.510  1.00  0.00           H
ATOM    551  CA  THR A  33      27.704  45.607  31.895  1.00  0.00           C
ATOM    552  HA  THR A  33      27.618  45.282  32.932  1.00  0.00           H
ATOM    553  CB  THR A  33      27.014  46.970  31.714  1.00  0.00           C
ATOM    554  HB  THR A  33      27.086  47.262  30.667  1.00  0.00           H
ATOM    555  CG2 THR A  33      25.575  47.177  32.102  1.00  0.00           C
ATOM    556 HG21 THR A  33      25.466  46.955  33.163  1.00  0.00           H
ATOM    557 HG22 THR A  33      25.388  48.221  31.849  1.00  0.00           H
ATOM    558 HG23 THR A  33      24.838  46.651  31.495  1.00  0.00           H
ATOM    559  OG1 THR A  33      27.732  47.927  32.480  1.00  0.00           O
ATOM    560  HG1 THR A  33      28.645  47.787  32.218  1.00  0.00           H
ATOM    561  C   THR A  33      26.895  44.557  30.991  1.00  0.00           C
ATOM    562  O   THR A  33      27.174  44.482  29.821  1.00  0.00           O
ATOM    563  N   TYR A  34      25.947  43.782  31.508  1.00  0.00           N
ATOM    564  H   TYR A  34      25.984  43.703  32.514  1.00  0.00           H
ATOM    565  CA  TYR A  34      24.837  43.188  30.767  1.00  0.00           C
ATOM    566  HA  TYR A  34      24.543  43.811  29.922  1.00  0.00           H
ATOM    567  CB  TYR A  34      25.210  41.827  30.182  1.00  0.00           C
ATOM    568  HB2 TYR A  34      25.445  41.152  31.005  1.00  0.00           H
ATOM    569  HB3 TYR A  34      26.116  41.864  29.578  1.00  0.00           H
ATOM    570  CG  TYR A  34      24.214  41.144  29.333  1.00  0.00           C
ATOM    571  CD1 TYR A  34      23.611  40.004  29.734  1.00  0.00           C
ATOM    572  HD1 TYR A  34      23.982  39.528  30.629  1.00  0.00           H
ATOM    573  CE1 TYR A  34      22.715  39.292  28.932  1.00  0.00           C
ATOM    574  HE1 TYR A  34      22.505  38.279  29.240  1.00  0.00           H
ATOM    575  CZ  TYR A  34      22.401  39.758  27.638  1.00  0.00           C
ATOM    576  OH  TYR A  34      21.356  39.145  26.894  1.00  0.00           O
ATOM    577  HH  TYR A  34      21.109  38.285  27.241  1.00  0.00           H
ATOM    578  CE2 TYR A  34      22.954  40.959  27.213  1.00  0.00           C
ATOM    579  HE2 TYR A  34      22.599  41.466  26.328  1.00  0.00           H
ATOM    580  CD2 TYR A  34      23.838  41.625  28.059  1.00  0.00           C
ATOM    581  HD2 TYR A  34      24.154  42.581  27.669  1.00  0.00           H
ATOM    582  C   TYR A  34      23.576  42.990  31.745  1.00  0.00           C
ATOM    583  O   TYR A  34      23.611  42.294  32.771  1.00  0.00           O
ATOM    584  N   ASN A  35      22.459  43.674  31.400  1.00  0.00           N
ATOM    585  H   ASN A  35      22.551  44.151  30.515  1.00  0.00           H
ATOM    586  CA  ASN A  35      21.091  43.624  32.060  1.00  0.00           C
ATOM    587  HA  ASN A  35      20.626  44.490  31.588  1.00  0.00           H
ATOM    588  CB  ASN A  35      20.291  42.311  31.845  1.00  0.00           C
ATOM    589  HB2 ASN A  35      20.931  41.448  32.025  1.00  0.00           H
ATOM    590  HB3 ASN A  35      19.335  42.248  32.365  1.00  0.00           H
ATOM    591  CG  ASN A  35      19.925  42.203  30.378  1.00  0.00           C
ATOM    592  OD1 ASN A  35      19.641  43.149  29.693  1.00  0.00           O
ATOM    593  ND2 ASN A  35      19.962  40.963  29.907  1.00  0.00           N
ATOM    594 HD21 ASN A  35      20.201  40.195  30.518  1.00  0.00           H
ATOM    595 HD22 ASN A  35      19.819  40.726  28.936  1.00  0.00           H
ATOM    596  C   ASN A  35      21.065  44.022  33.564  1.00  0.00           C
ATOM    597  O   ASN A  35      20.076  43.880  34.242  1.00  0.00           O
ATOM    598  N   GLU A  36      22.137  44.572  34.104  1.00  0.00           N
ATOM    599  H   GLU A  36      22.902  44.776  33.477  1.00  0.00           H
ATOM    600  CA  GLU A  36      22.338  45.201  35.464  1.00  0.00           C
ATOM    601  HA  GLU A  36      21.945  44.427  36.124  1.00  0.00           H
ATOM    602  CB  GLU A  36      23.834  45.360  35.817  1.00  0.00           C
ATOM    603  HB2 GLU A  36      24.364  45.973  35.088  1.00  0.00           H
ATOM    604  HB3 GLU A  36      23.980  45.885  36.761  1.00  0.00           H
ATOM    605  CG  GLU A  36      24.610  43.997  35.948  1.00  0.00           C
ATOM    606  HG2 GLU A  36      25.617  44.068  36.358  1.00  0.00           H
ATOM    607  HG3 GLU A  36      24.613  43.596  34.935  1.00  0.00           H
ATOM    608  CD  GLU A  36      23.859  43.041  36.885  1.00  0.00           C
ATOM    609  OE1 GLU A  36      23.333  43.421  37.950  1.00  0.00           O
ATOM    610  OE2 GLU A  36      23.793  41.863  36.633  1.00  0.00           O
ATOM    611  C   GLU A  36      21.478  46.480  35.770  1.00  0.00           C
ATOM    612  O   GLU A  36      21.981  47.521  36.194  1.00  0.00           O
ATOM    613  N   ARG A  37      20.196  46.439  35.452  1.00  0.00           N
ATOM    614  H   ARG A  37      19.958  45.531  35.081  1.00  0.00           H
ATOM    615  CA  ARG A  37      19.314  47.635  35.365  1.00  0.00           C
ATOM    616  HA  ARG A  37      19.789  48.326  34.668  1.00  0.00           H
ATOM    617  CB  ARG A  37      17.874  47.178  34.794  1.00  0.00           C
ATOM    618  HB2 ARG A  37      17.974  46.743  33.799  1.00  0.00           H
ATOM    619  HB3 ARG A  37      17.185  48.023  34.796  1.00  0.00           H
ATOM    620  CG  ARG A  37      17.161  46.207  35.707  1.00  0.00           C
ATOM    621  HG2 ARG A  37      17.501  45.220  35.393  1.00  0.00           H
ATOM    622  HG3 ARG A  37      17.585  46.307  36.707  1.00  0.00           H
ATOM    623  CD  ARG A  37      15.600  46.237  35.612  1.00  0.00           C
ATOM    624  HD2 ARG A  37      15.410  45.594  36.471  1.00  0.00           H
ATOM    625  HD3 ARG A  37      15.329  47.267  35.843  1.00  0.00           H
ATOM    626  NE  ARG A  37      15.000  45.622  34.424  1.00  0.00           N
ATOM    627  HE  ARG A  37      15.610  45.397  33.650  1.00  0.00           H
ATOM    628  CZ  ARG A  37      13.694  45.393  34.332  1.00  0.00           C
ATOM    629  NH1 ARG A  37      12.839  45.567  35.270  1.00  0.00           N
ATOM    630 HH11 ARG A  37      13.023  46.028  36.150  1.00  0.00           H
ATOM    631 HH12 ARG A  37      11.908  45.201  35.129  1.00  0.00           H
ATOM    632  NH2 ARG A  37      13.177  45.069  33.218  1.00  0.00           N
ATOM    633 HH21 ARG A  37      13.764  44.883  32.417  1.00  0.00           H
ATOM    634 HH22 ARG A  37      12.210  44.801  33.110  1.00  0.00           H
ATOM    635  C   ARG A  37      19.237  48.346  36.687  1.00  0.00           C
ATOM    636  O   ARG A  37      18.951  49.546  36.642  1.00  0.00           O
ATOM    637  N   GLU A  38      19.321  47.733  37.825  1.00  0.00           N
ATOM    638  H   GLU A  38      19.505  46.747  37.705  1.00  0.00           H
ATOM    639  CA  GLU A  38      19.332  48.304  39.148  1.00  0.00           C
ATOM    640  HA  GLU A  38      18.945  49.319  39.049  1.00  0.00           H
ATOM    641  CB  GLU A  38      18.387  47.534  40.126  1.00  0.00           C
ATOM    642  HB2 GLU A  38      18.346  48.279  40.921  1.00  0.00           H
ATOM    643  HB3 GLU A  38      18.915  46.625  40.414  1.00  0.00           H
ATOM    644  CG  GLU A  38      16.939  47.070  39.855  1.00  0.00           C
ATOM    645  HG2 GLU A  38      16.968  46.411  38.987  1.00  0.00           H
ATOM    646  HG3 GLU A  38      16.565  46.637  40.783  1.00  0.00           H
ATOM    647  CD  GLU A  38      16.022  48.182  39.464  1.00  0.00           C
ATOM    648  OE1 GLU A  38      16.106  49.368  40.010  1.00  0.00           O
ATOM    649  OE2 GLU A  38      15.212  47.935  38.546  1.00  0.00           O
ATOM    650  C   GLU A  38      20.749  48.592  39.719  1.00  0.00           C
ATOM    651  O   GLU A  38      21.002  49.521  40.521  1.00  0.00           O
ATOM    652  N   ASN A  39      21.682  47.678  39.423  1.00  0.00           N
ATOM    653  H   ASN A  39      21.454  46.885  38.841  1.00  0.00           H
ATOM    654  CA  ASN A  39      23.042  47.737  39.956  1.00  0.00           C
ATOM    655  HA  ASN A  39      22.856  48.186  40.931  1.00  0.00           H
ATOM    656  CB  ASN A  39      23.637  46.297  40.131  1.00  0.00           C
ATOM    657  HB2 ASN A  39      24.622  46.321  40.597  1.00  0.00           H
ATOM    658  HB3 ASN A  39      23.673  45.771  39.177  1.00  0.00           H
ATOM    659  CG  ASN A  39      22.777  45.433  41.066  1.00  0.00           C
ATOM    660  OD1 ASN A  39      22.272  45.840  42.120  1.00  0.00           O
ATOM    661  ND2 ASN A  39      22.670  44.146  40.818  1.00  0.00           N
ATOM    662 HD21 ASN A  39      23.241  43.782  40.069  1.00  0.00           H
ATOM    663 HD22 ASN A  39      22.112  43.531  41.393  1.00  0.00           H
ATOM    664  C   ASN A  39      23.959  48.715  39.179  1.00  0.00           C
ATOM    665  O   ASN A  39      24.606  49.507  39.891  1.00  0.00           O
ATOM    666  N   LEU A  40      23.848  48.872  37.823  1.00  0.00           N
ATOM    667  H   LEU A  40      23.191  48.295  37.317  1.00  0.00           H
ATOM    668  CA  LEU A  40      24.671  49.879  37.078  1.00  0.00           C
ATOM    669  HA  LEU A  40      25.745  49.722  37.180  1.00  0.00           H
ATOM    670  CB  LEU A  40      24.521  49.769  35.577  1.00  0.00           C
ATOM    671  HB2 LEU A  40      23.460  49.896  35.362  1.00  0.00           H
ATOM    672  HB3 LEU A  40      24.848  48.797  35.209  1.00  0.00           H
ATOM    673  CG  LEU A  40      25.249  50.674  34.568  1.00  0.00           C
ATOM    674  HG  LEU A  40      25.220  50.285  33.550  1.00  0.00           H
ATOM    675  CD1 LEU A  40      24.666  52.002  34.390  1.00  0.00           C
ATOM    676 HD11 LEU A  40      23.648  51.875  34.021  1.00  0.00           H
ATOM    677 HD12 LEU A  40      25.271  52.635  33.740  1.00  0.00           H
ATOM    678 HD13 LEU A  40      24.658  52.649  35.267  1.00  0.00           H
ATOM    679  CD2 LEU A  40      26.715  50.639  34.903  1.00  0.00           C
ATOM    680 HD21 LEU A  40      27.277  51.370  34.322  1.00  0.00           H
ATOM    681 HD22 LEU A  40      27.196  49.706  34.614  1.00  0.00           H
ATOM    682 HD23 LEU A  40      26.956  50.825  35.950  1.00  0.00           H
ATOM    683  C   LEU A  40      24.478  51.297  37.650  1.00  0.00           C
ATOM    684  O   LEU A  40      25.454  51.948  37.990  1.00  0.00           O
ATOM    685  N   PRO A  41      23.225  51.830  37.660  1.00  0.00           N
ATOM    686  CD  PRO A  41      21.985  51.205  37.064  1.00  0.00           C
ATOM    687  HD2 PRO A  41      21.948  51.401  35.992  1.00  0.00           H
ATOM    688  HD3 PRO A  41      21.767  50.202  37.429  1.00  0.00           H
ATOM    689  CG  PRO A  41      20.869  52.009  37.668  1.00  0.00           C
ATOM    690  HG2 PRO A  41      20.531  51.463  38.549  1.00  0.00           H
ATOM    691  HG3 PRO A  41      20.030  52.158  36.989  1.00  0.00           H
ATOM    692  CB  PRO A  41      21.548  53.354  37.921  1.00  0.00           C
ATOM    693  HB2 PRO A  41      21.589  54.025  37.063  1.00  0.00           H
ATOM    694  HB3 PRO A  41      20.998  53.887  38.696  1.00  0.00           H
ATOM    695  CA  PRO A  41      22.991  53.163  38.292  1.00  0.00           C
ATOM    696  HA  PRO A  41      23.534  53.949  37.767  1.00  0.00           H
ATOM    697  C   PRO A  41      23.560  53.343  39.711  1.00  0.00           C
ATOM    698  O   PRO A  41      24.222  54.289  40.071  1.00  0.00           O
ATOM    699  N   LEU A  42      23.458  52.318  40.545  1.00  0.00           N
ATOM    700  H   LEU A  42      23.101  51.471  40.127  1.00  0.00           H
ATOM    701  CA  LEU A  42      23.949  52.331  41.971  1.00  0.00           C
ATOM    702  HA  LEU A  42      23.652  53.273  42.431  1.00  0.00           H
ATOM    703  CB  LEU A  42      23.283  51.161  42.722  1.00  0.00           C
ATOM    704  HB2 LEU A  42      22.214  51.373  42.716  1.00  0.00           H
ATOM    705  HB3 LEU A  42      23.614  50.290  42.156  1.00  0.00           H
ATOM    706  CG  LEU A  42      23.586  50.859  44.172  1.00  0.00           C
ATOM    707  HG  LEU A  42      24.647  50.657  44.321  1.00  0.00           H
ATOM    708  CD1 LEU A  42      23.250  52.058  45.051  1.00  0.00           C
ATOM    709 HD11 LEU A  42      22.897  51.799  46.050  1.00  0.00           H
ATOM    710 HD12 LEU A  42      24.206  52.545  45.243  1.00  0.00           H
ATOM    711 HD13 LEU A  42      22.522  52.750  44.627  1.00  0.00           H
ATOM    712  CD2 LEU A  42      22.696  49.757  44.695  1.00  0.00           C
ATOM    713 HD21 LEU A  42      23.045  49.657  45.723  1.00  0.00           H
ATOM    714 HD22 LEU A  42      22.826  48.911  44.020  1.00  0.00           H
ATOM    715 HD23 LEU A  42      21.649  50.056  44.667  1.00  0.00           H
ATOM    716  C   LEU A  42      25.448  52.309  42.089  1.00  0.00           C
ATOM    717  O   LEU A  42      26.022  53.201  42.754  1.00  0.00           O
ATOM    718  N   ILE A  43      26.099  51.394  41.419  1.00  0.00           N
ATOM    719  H   ILE A  43      25.698  50.636  40.886  1.00  0.00           H
ATOM    720  CA  ILE A  43      27.607  51.393  41.383  1.00  0.00           C
ATOM    721  HA  ILE A  43      27.944  51.434  42.419  1.00  0.00           H
ATOM    722  CB  ILE A  43      28.182  50.062  40.817  1.00  0.00           C
ATOM    723  HB  ILE A  43      29.272  50.059  40.796  1.00  0.00           H
ATOM    724  CG2 ILE A  43      27.810  48.893  41.722  1.00  0.00           C
ATOM    725 HG21 ILE A  43      28.424  48.046  41.416  1.00  0.00           H
ATOM    726 HG22 ILE A  43      26.757  48.614  41.746  1.00  0.00           H
ATOM    727 HG23 ILE A  43      28.015  49.141  42.763  1.00  0.00           H
ATOM    728  CG1 ILE A  43      27.819  49.678  39.363  1.00  0.00           C
ATOM    729 HG12 ILE A  43      26.829  50.016  39.055  1.00  0.00           H
ATOM    730 HG13 ILE A  43      27.922  48.603  39.216  1.00  0.00           H
ATOM    731  CD1 ILE A  43      28.828  50.155  38.367  1.00  0.00           C
ATOM    732 HD11 ILE A  43      28.534  49.883  37.353  1.00  0.00           H
ATOM    733 HD12 ILE A  43      29.785  49.677  38.576  1.00  0.00           H
ATOM    734 HD13 ILE A  43      29.059  51.220  38.399  1.00  0.00           H
ATOM    735  C   ILE A  43      28.269  52.671  40.783  1.00  0.00           C
ATOM    736  O   ILE A  43      29.369  53.044  41.103  1.00  0.00           O
ATOM    737  N   VAL A  44      27.573  53.354  39.817  1.00  0.00           N
ATOM    738  H   VAL A  44      26.884  52.781  39.350  1.00  0.00           H
ATOM    739  CA  VAL A  44      28.015  54.668  39.295  1.00  0.00           C
ATOM    740  HA  VAL A  44      29.052  54.622  38.961  1.00  0.00           H
ATOM    741  CB  VAL A  44      27.235  54.922  38.036  1.00  0.00           C
ATOM    742  HB  VAL A  44      26.205  54.631  38.241  1.00  0.00           H
ATOM    743  CG1 VAL A  44      27.339  56.377  37.543  1.00  0.00           C
ATOM    744 HG11 VAL A  44      26.759  56.523  36.632  1.00  0.00           H
ATOM    745 HG12 VAL A  44      26.912  56.927  38.381  1.00  0.00           H
ATOM    746 HG13 VAL A  44      28.400  56.574  37.386  1.00  0.00           H
ATOM    747  CG2 VAL A  44      27.868  54.114  36.850  1.00  0.00           C
ATOM    748 HG21 VAL A  44      27.382  54.280  35.889  1.00  0.00           H
ATOM    749 HG22 VAL A  44      27.784  53.040  37.017  1.00  0.00           H
ATOM    750 HG23 VAL A  44      28.936  54.263  36.690  1.00  0.00           H
ATOM    751  C   VAL A  44      27.805  55.851  40.229  1.00  0.00           C
ATOM    752  O   VAL A  44      28.687  56.643  40.475  1.00  0.00           O
ATOM    753  N   TRP A  45      26.696  55.977  40.917  1.00  0.00           N
ATOM    754  H   TRP A  45      26.023  55.233  40.798  1.00  0.00           H
ATOM    755  CA  TRP A  45      26.515  56.936  42.050  1.00  0.00           C
ATOM    756  HA  TRP A  45      26.572  57.955  41.667  1.00  0.00           H
ATOM    757  CB  TRP A  45      25.098  56.681  42.582  1.00  0.00           C
ATOM    758  HB2 TRP A  45      25.033  55.601  42.718  1.00  0.00           H
ATOM    759  HB3 TRP A  45      24.434  56.978  41.770  1.00  0.00           H
ATOM    760  CG  TRP A  45      24.689  57.394  43.886  1.00  0.00           C
ATOM    761  CD1 TRP A  45      24.189  58.633  44.109  1.00  0.00           C
ATOM    762  HD1 TRP A  45      23.826  59.266  43.312  1.00  0.00           H
ATOM    763  NE1 TRP A  45      24.004  58.810  45.484  1.00  0.00           N
ATOM    764  HE1 TRP A  45      23.930  59.698  45.959  1.00  0.00           H
ATOM    765  CE2 TRP A  45      24.516  57.725  46.158  1.00  0.00           C
ATOM    766  CZ2 TRP A  45      24.644  57.456  47.501  1.00  0.00           C
ATOM    767  HZ2 TRP A  45      24.401  58.164  48.279  1.00  0.00           H
ATOM    768  CH2 TRP A  45      25.156  56.226  47.917  1.00  0.00           C
ATOM    769  HH2 TRP A  45      25.292  55.944  48.950  1.00  0.00           H
ATOM    770  CZ3 TRP A  45      25.455  55.254  46.956  1.00  0.00           C
ATOM    771  HZ3 TRP A  45      25.862  54.280  47.183  1.00  0.00           H
ATOM    772  CE3 TRP A  45      25.214  55.514  45.550  1.00  0.00           C
ATOM    773  HE3 TRP A  45      25.397  54.718  44.843  1.00  0.00           H
ATOM    774  CD2 TRP A  45      24.949  56.843  45.160  1.00  0.00           C
ATOM    775  C   TRP A  45      27.593  56.664  43.109  1.00  0.00           C
ATOM    776  O   TRP A  45      28.109  57.654  43.553  1.00  0.00           O
ATOM    777  N   LEU A  46      27.922  55.422  43.436  1.00  0.00           N
ATOM    778  H   LEU A  46      27.349  54.668  43.088  1.00  0.00           H
ATOM    779  CA  LEU A  46      28.900  55.065  44.477  1.00  0.00           C
ATOM    780  HA  LEU A  46      28.659  55.656  45.361  1.00  0.00           H
ATOM    781  CB  LEU A  46      28.584  53.583  44.783  1.00  0.00           C
ATOM    782  HB2 LEU A  46      28.650  52.930  43.913  1.00  0.00           H
ATOM    783  HB3 LEU A  46      27.503  53.635  44.909  1.00  0.00           H
ATOM    784  CG  LEU A  46      29.412  53.136  46.026  1.00  0.00           C
ATOM    785  HG  LEU A  46      30.441  52.993  45.695  1.00  0.00           H
ATOM    786  CD1 LEU A  46      29.435  54.080  47.199  1.00  0.00           C
ATOM    787 HD11 LEU A  46      28.409  54.282  47.505  1.00  0.00           H
ATOM    788 HD12 LEU A  46      29.985  53.613  48.016  1.00  0.00           H
ATOM    789 HD13 LEU A  46      29.952  55.009  46.961  1.00  0.00           H
ATOM    790  CD2 LEU A  46      28.838  51.808  46.486  1.00  0.00           C
ATOM    791 HD21 LEU A  46      29.328  51.487  47.405  1.00  0.00           H
ATOM    792 HD22 LEU A  46      28.950  51.077  45.685  1.00  0.00           H
ATOM    793 HD23 LEU A  46      27.769  51.907  46.669  1.00  0.00           H
ATOM    794  C   LEU A  46      30.362  55.350  43.968  1.00  0.00           C
ATOM    795  O   LEU A  46      31.221  55.656  44.795  1.00  0.00           O
ATOM    796  N   LEU A  47      30.646  55.319  42.685  1.00  0.00           N
ATOM    797  H   LEU A  47      29.998  54.886  42.043  1.00  0.00           H
ATOM    798  CA  LEU A  47      31.928  55.910  42.096  1.00  0.00           C
ATOM    799  HA  LEU A  47      32.728  55.515  42.722  1.00  0.00           H
ATOM    800  CB  LEU A  47      32.101  55.483  40.639  1.00  0.00           C
ATOM    801  HB2 LEU A  47      31.161  55.668  40.118  1.00  0.00           H
ATOM    802  HB3 LEU A  47      32.806  56.120  40.104  1.00  0.00           H
ATOM    803  CG  LEU A  47      32.417  53.994  40.586  1.00  0.00           C
ATOM    804  HG  LEU A  47      31.796  53.359  41.218  1.00  0.00           H
ATOM    805  CD1 LEU A  47      32.046  53.613  39.127  1.00  0.00           C
ATOM    806 HD11 LEU A  47      30.963  53.519  39.055  1.00  0.00           H
ATOM    807 HD12 LEU A  47      32.382  54.400  38.451  1.00  0.00           H
ATOM    808 HD13 LEU A  47      32.481  52.638  38.904  1.00  0.00           H
ATOM    809  CD2 LEU A  47      33.827  53.607  40.786  1.00  0.00           C
ATOM    810 HD21 LEU A  47      34.473  53.960  39.982  1.00  0.00           H
ATOM    811 HD22 LEU A  47      33.945  52.528  40.888  1.00  0.00           H
ATOM    812 HD23 LEU A  47      34.185  54.050  41.716  1.00  0.00           H
ATOM    813  C   LEU A  47      31.978  57.441  42.155  1.00  0.00           C
ATOM    814  O   LEU A  47      33.053  57.974  42.488  1.00  0.00           O
ATOM    815  N   VAL A  48      30.821  58.144  41.943  1.00  0.00           N
ATOM    816  H   VAL A  48      29.979  57.684  41.630  1.00  0.00           H
ATOM    817  CA  VAL A  48      30.869  59.627  42.179  1.00  0.00           C
ATOM    818  HA  VAL A  48      31.663  60.065  41.574  1.00  0.00           H
ATOM    819  CB  VAL A  48      29.497  60.284  41.802  1.00  0.00           C
ATOM    820  HB  VAL A  48      28.673  59.850  42.368  1.00  0.00           H
ATOM    821  CG1 VAL A  48      29.537  61.781  42.167  1.00  0.00           C
ATOM    822 HG11 VAL A  48      29.591  61.867  43.252  1.00  0.00           H
ATOM    823 HG12 VAL A  48      30.367  62.254  41.642  1.00  0.00           H
ATOM    824 HG13 VAL A  48      28.578  62.218  41.889  1.00  0.00           H
ATOM    825  CG2 VAL A  48      29.344  60.165  40.279  1.00  0.00           C
ATOM    826 HG21 VAL A  48      29.153  59.132  39.987  1.00  0.00           H
ATOM    827 HG22 VAL A  48      28.498  60.821  40.076  1.00  0.00           H
ATOM    828 HG23 VAL A  48      30.229  60.552  39.775  1.00  0.00           H
ATOM    829  C   VAL A  48      31.337  59.935  43.607  1.00  0.00           C
ATOM    830  O   VAL A  48      32.128  60.790  43.889  1.00  0.00           O
ATOM    831  N   LYS A  49      30.735  59.193  44.528  1.00  0.00           N
ATOM    832  H   LYS A  49      30.011  58.556  44.226  1.00  0.00           H
ATOM    833  CA  LYS A  49      31.142  59.252  45.972  1.00  0.00           C
ATOM    834  HA  LYS A  49      30.898  60.215  46.421  1.00  0.00           H
ATOM    835  CB  LYS A  49      30.288  58.191  46.717  1.00  0.00           C
ATOM    836  HB2 LYS A  49      30.696  58.067  47.721  1.00  0.00           H
ATOM    837  HB3 LYS A  49      30.245  57.265  46.143  1.00  0.00           H
ATOM    838  CG  LYS A  49      28.770  58.405  47.014  1.00  0.00           C
ATOM    839  HG2 LYS A  49      28.237  58.153  46.098  1.00  0.00           H
ATOM    840  HG3 LYS A  49      28.305  57.756  47.757  1.00  0.00           H
ATOM    841  CD  LYS A  49      28.293  59.822  47.495  1.00  0.00           C
ATOM    842  HD2 LYS A  49      27.223  59.838  47.703  1.00  0.00           H
ATOM    843  HD3 LYS A  49      28.486  60.542  46.700  1.00  0.00           H
ATOM    844  CE  LYS A  49      29.062  60.446  48.673  1.00  0.00           C
ATOM    845  HE2 LYS A  49      30.108  60.321  48.393  1.00  0.00           H
ATOM    846  HE3 LYS A  49      28.965  59.958  49.643  1.00  0.00           H
ATOM    847  NZ  LYS A  49      28.679  61.816  48.890  1.00  0.00           N
ATOM    848  HZ1 LYS A  49      27.701  61.922  49.121  1.00  0.00           H
ATOM    849  HZ2 LYS A  49      28.671  62.338  48.025  1.00  0.00           H
ATOM    850  HZ3 LYS A  49      29.119  62.309  49.655  1.00  0.00           H
ATOM    851  C   LYS A  49      32.579  58.845  46.204  1.00  0.00           C
ATOM    852  O   LYS A  49      33.270  59.585  46.892  1.00  0.00           O
ATOM    853  N   SER A  50      33.083  57.854  45.481  1.00  0.00           N
ATOM    854  H   SER A  50      32.438  57.422  44.835  1.00  0.00           H
ATOM    855  CA  SER A  50      34.455  57.427  45.577  1.00  0.00           C
ATOM    856  HA  SER A  50      34.677  57.059  46.579  1.00  0.00           H
ATOM    857  CB  SER A  50      34.739  56.122  44.748  1.00  0.00           C
ATOM    858  HB2 SER A  50      34.016  55.417  45.159  1.00  0.00           H
ATOM    859  HB3 SER A  50      34.546  56.282  43.687  1.00  0.00           H
ATOM    860  OG  SER A  50      36.096  55.624  44.885  1.00  0.00           O
ATOM    861  HG  SER A  50      35.974  55.437  45.819  1.00  0.00           H
ATOM    862  C   SER A  50      35.435  58.562  45.207  1.00  0.00           C
ATOM    863  O   SER A  50      36.204  58.895  46.023  1.00  0.00           O
ATOM    864  N   PHE A  51      35.300  59.179  44.048  1.00  0.00           N
ATOM    865  H   PHE A  51      34.612  58.859  43.382  1.00  0.00           H
ATOM    866  CA  PHE A  51      36.145  60.258  43.633  1.00  0.00           C
ATOM    867  HA  PHE A  51      37.171  59.950  43.838  1.00  0.00           H
ATOM    868  CB  PHE A  51      36.123  60.463  42.094  1.00  0.00           C
ATOM    869  HB2 PHE A  51      36.701  61.382  41.993  1.00  0.00           H
ATOM    870  HB3 PHE A  51      36.600  59.629  41.580  1.00  0.00           H
ATOM    871  CG  PHE A  51      34.782  60.721  41.410  1.00  0.00           C
ATOM    872  CD1 PHE A  51      34.226  61.967  41.580  1.00  0.00           C
ATOM    873  HD1 PHE A  51      34.726  62.665  42.235  1.00  0.00           H
ATOM    874  CE1 PHE A  51      33.230  62.369  40.733  1.00  0.00           C
ATOM    875  HE1 PHE A  51      32.833  63.373  40.766  1.00  0.00           H
ATOM    876  CZ  PHE A  51      32.745  61.573  39.698  1.00  0.00           C
ATOM    877  HZ  PHE A  51      32.029  61.976  38.997  1.00  0.00           H
ATOM    878  CE2 PHE A  51      33.377  60.282  39.553  1.00  0.00           C
ATOM    879  HE2 PHE A  51      33.141  59.628  38.726  1.00  0.00           H
ATOM    880  CD2 PHE A  51      34.312  59.824  40.441  1.00  0.00           C
ATOM    881  HD2 PHE A  51      34.745  58.862  40.210  1.00  0.00           H
ATOM    882  C   PHE A  51      35.901  61.487  44.495  1.00  0.00           C
ATOM    883  O   PHE A  51      36.856  62.195  44.767  1.00  0.00           O
ATOM    884  N   SER A  52      34.717  61.846  44.851  1.00  0.00           N
ATOM    885  H   SER A  52      33.934  61.333  44.472  1.00  0.00           H
ATOM    886  CA  SER A  52      34.455  63.082  45.584  1.00  0.00           C
ATOM    887  HA  SER A  52      35.037  63.834  45.052  1.00  0.00           H
ATOM    888  CB  SER A  52      32.965  63.403  45.466  1.00  0.00           C
ATOM    889  HB2 SER A  52      32.358  62.513  45.632  1.00  0.00           H
ATOM    890  HB3 SER A  52      32.752  63.777  44.464  1.00  0.00           H
ATOM    891  OG  SER A  52      32.557  64.248  46.519  1.00  0.00           O
ATOM    892  HG  SER A  52      32.489  65.143  46.178  1.00  0.00           H
ATOM    893  C   SER A  52      34.893  63.028  47.094  1.00  0.00           C
ATOM    894  O   SER A  52      35.305  64.046  47.662  1.00  0.00           O
ATOM    895  N   GLU A  53      34.884  61.833  47.690  1.00  0.00           N
ATOM    896  H   GLU A  53      34.507  61.067  47.151  1.00  0.00           H
ATOM    897  CA  GLU A  53      35.323  61.645  49.102  1.00  0.00           C
ATOM    898  HA  GLU A  53      34.891  62.426  49.728  1.00  0.00           H
ATOM    899  CB  GLU A  53      34.916  60.280  49.772  1.00  0.00           C
ATOM    900  HB2 GLU A  53      33.928  59.977  49.427  1.00  0.00           H
ATOM    901  HB3 GLU A  53      35.675  59.524  49.568  1.00  0.00           H
ATOM    902  CG  GLU A  53      34.765  60.378  51.312  1.00  0.00           C
ATOM    903  HG2 GLU A  53      34.064  61.172  51.569  1.00  0.00           H
ATOM    904  HG3 GLU A  53      35.736  60.587  51.762  1.00  0.00           H
ATOM    905  CD  GLU A  53      34.189  59.154  51.941  1.00  0.00           C
ATOM    906  OE1 GLU A  53      34.691  58.786  53.005  1.00  0.00           O
ATOM    907  OE2 GLU A  53      33.366  58.470  51.306  1.00  0.00           O
ATOM    908  C   GLU A  53      36.834  61.926  49.074  1.00  0.00           C
ATOM    909  O   GLU A  53      37.435  62.580  49.960  1.00  0.00           O
ATOM    910  N   SER A  54      37.584  61.417  48.152  1.00  0.00           N
ATOM    911  H   SER A  54      37.116  60.891  47.428  1.00  0.00           H
ATOM    912  CA  SER A  54      39.062  61.346  48.041  1.00  0.00           C
ATOM    913  HA  SER A  54      39.397  61.104  49.049  1.00  0.00           H
ATOM    914  CB  SER A  54      39.360  60.049  47.252  1.00  0.00           C
ATOM    915  HB2 SER A  54      39.098  59.239  47.932  1.00  0.00           H
ATOM    916  HB3 SER A  54      40.423  59.975  47.023  1.00  0.00           H
ATOM    917  OG  SER A  54      38.682  60.016  46.018  1.00  0.00           O
ATOM    918  HG  SER A  54      37.897  59.497  46.206  1.00  0.00           H
ATOM    919  C   SER A  54      39.711  62.589  47.429  1.00  0.00           C
ATOM    920  O   SER A  54      40.800  62.939  47.774  1.00  0.00           O
ATOM    921  N   GLY A  55      38.982  63.170  46.587  1.00  0.00           N
ATOM    922  H   GLY A  55      38.120  62.772  46.242  1.00  0.00           H
ATOM    923  CA  GLY A  55      39.399  64.343  45.801  1.00  0.00           C
ATOM    924  HA2 GLY A  55      39.943  65.048  46.429  1.00  0.00           H
ATOM    925  HA3 GLY A  55      38.538  64.988  45.624  1.00  0.00           H
ATOM    926  C   GLY A  55      40.155  64.172  44.496  1.00  0.00           C
ATOM    927  O   GLY A  55      40.547  65.185  43.914  1.00  0.00           O
ATOM    928  N   ILE A  56      40.197  62.973  43.933  1.00  0.00           N
ATOM    929  H   ILE A  56      39.519  62.358  44.360  1.00  0.00           H
ATOM    930  CA  ILE A  56      41.086  62.564  42.816  1.00  0.00           C
ATOM    931  HA  ILE A  56      42.048  63.037  43.011  1.00  0.00           H
ATOM    932  CB  ILE A  56      41.328  61.008  42.857  1.00  0.00           C
ATOM    933  HB  ILE A  56      42.029  60.662  42.098  1.00  0.00           H
ATOM    934  CG2 ILE A  56      42.060  60.715  44.214  1.00  0.00           C
ATOM    935 HG21 ILE A  56      42.430  59.691  44.265  1.00  0.00           H
ATOM    936 HG22 ILE A  56      41.453  60.880  45.104  1.00  0.00           H
ATOM    937 HG23 ILE A  56      42.940  61.354  44.297  1.00  0.00           H
ATOM    938  CG1 ILE A  56      40.018  60.211  42.682  1.00  0.00           C
ATOM    939 HG12 ILE A  56      39.708  60.396  41.654  1.00  0.00           H
ATOM    940 HG13 ILE A  56      39.234  60.600  43.332  1.00  0.00           H
ATOM    941  CD1 ILE A  56      40.159  58.689  42.853  1.00  0.00           C
ATOM    942 HD11 ILE A  56      40.735  58.427  43.741  1.00  0.00           H
ATOM    943 HD12 ILE A  56      39.174  58.235  42.960  1.00  0.00           H
ATOM    944 HD13 ILE A  56      40.642  58.311  41.952  1.00  0.00           H
ATOM    945  C   ILE A  56      40.555  63.037  41.484  1.00  0.00           C
ATOM    946  O   ILE A  56      39.373  63.330  41.331  1.00  0.00           O
ATOM    947  N   ASN A  57      41.383  63.072  40.500  1.00  0.00           N
ATOM    948  H   ASN A  57      42.366  62.953  40.700  1.00  0.00           H
ATOM    949  CA  ASN A  57      41.068  63.242  39.065  1.00  0.00           C
ATOM    950  HA  ASN A  57      40.208  63.902  38.946  1.00  0.00           H
ATOM    951  CB  ASN A  57      42.253  63.914  38.270  1.00  0.00           C
ATOM    952  HB2 ASN A  57      42.325  63.693  37.206  1.00  0.00           H
ATOM    953  HB3 ASN A  57      43.148  63.409  38.637  1.00  0.00           H
ATOM    954  CG  ASN A  57      42.377  65.412  38.548  1.00  0.00           C
ATOM    955  OD1 ASN A  57      41.445  66.210  38.320  1.00  0.00           O
ATOM    956  ND2 ASN A  57      43.518  65.873  38.801  1.00  0.00           N
ATOM    957 HD21 ASN A  57      44.298  65.234  38.739  1.00  0.00           H
ATOM    958 HD22 ASN A  57      43.678  66.846  39.017  1.00  0.00           H
ATOM    959  C   ASN A  57      40.513  61.956  38.472  1.00  0.00           C
ATOM    960  O   ASN A  57      41.043  60.872  38.775  1.00  0.00           O
ATOM    961  N   TYR A  58      39.449  61.999  37.639  1.00  0.00           N
ATOM    962  H   TYR A  58      39.095  62.896  37.339  1.00  0.00           H
ATOM    963  CA  TYR A  58      38.705  60.788  37.445  1.00  0.00           C
ATOM    964  HA  TYR A  58      39.217  59.839  37.609  1.00  0.00           H
ATOM    965  CB  TYR A  58      37.579  60.765  38.503  1.00  0.00           C
ATOM    966  HB2 TYR A  58      37.973  60.650  39.512  1.00  0.00           H
ATOM    967  HB3 TYR A  58      36.885  59.965  38.244  1.00  0.00           H
ATOM    968  CG  TYR A  58      36.545  61.962  38.467  1.00  0.00           C
ATOM    969  CD1 TYR A  58      36.605  62.998  39.412  1.00  0.00           C
ATOM    970  HD1 TYR A  58      37.344  63.055  40.198  1.00  0.00           H
ATOM    971  CE1 TYR A  58      35.765  64.134  39.426  1.00  0.00           C
ATOM    972  HE1 TYR A  58      35.637  64.890  40.187  1.00  0.00           H
ATOM    973  CZ  TYR A  58      34.833  64.184  38.331  1.00  0.00           C
ATOM    974  OH  TYR A  58      33.998  65.282  38.334  1.00  0.00           O
ATOM    975  HH  TYR A  58      33.373  65.285  37.605  1.00  0.00           H
ATOM    976  CE2 TYR A  58      34.728  63.133  37.388  1.00  0.00           C
ATOM    977  HE2 TYR A  58      33.923  63.254  36.679  1.00  0.00           H
ATOM    978  CD2 TYR A  58      35.605  62.028  37.467  1.00  0.00           C
ATOM    979  HD2 TYR A  58      35.578  61.105  36.907  1.00  0.00           H
ATOM    980  C   TYR A  58      38.061  60.698  36.041  1.00  0.00           C
ATOM    981  O   TYR A  58      37.750  61.697  35.365  1.00  0.00           O
ATOM    982  N   GLU A  59      37.809  59.421  35.651  1.00  0.00           N
ATOM    983  H   GLU A  59      38.349  58.687  36.087  1.00  0.00           H
ATOM    984  CA  GLU A  59      37.024  59.051  34.426  1.00  0.00           C
ATOM    985  HA  GLU A  59      36.359  59.884  34.197  1.00  0.00           H
ATOM    986  CB  GLU A  59      37.923  58.820  33.197  1.00  0.00           C
ATOM    987  HB2 GLU A  59      38.522  59.711  33.012  1.00  0.00           H
ATOM    988  HB3 GLU A  59      38.703  58.101  33.447  1.00  0.00           H
ATOM    989  CG  GLU A  59      37.208  58.495  31.900  1.00  0.00           C
ATOM    990  HG2 GLU A  59      36.523  59.294  31.618  1.00  0.00           H
ATOM    991  HG3 GLU A  59      36.617  57.584  31.996  1.00  0.00           H
ATOM    992  CD  GLU A  59      38.274  58.367  30.828  1.00  0.00           C
ATOM    993  OE1 GLU A  59      37.988  58.713  29.689  1.00  0.00           O
ATOM    994  OE2 GLU A  59      39.431  58.010  31.072  1.00  0.00           O
ATOM    995  C   GLU A  59      36.148  57.766  34.683  1.00  0.00           C
ATOM    996  O   GLU A  59      36.633  56.737  35.163  1.00  0.00           O
ATOM    997  N   ILE A  60      34.922  57.762  34.201  1.00  0.00           N
ATOM    998  H   ILE A  60      34.616  58.613  33.751  1.00  0.00           H
ATOM    999  CA  ILE A  60      34.100  56.569  34.120  1.00  0.00           C
ATOM   1000  HA  ILE A  60      34.587  55.683  34.529  1.00  0.00           H
ATOM   1001  CB  ILE A  60      32.887  56.723  35.028  1.00  0.00           C
ATOM   1002  HB  ILE A  60      32.328  57.591  34.676  1.00  0.00           H
ATOM   1003  CG2 ILE A  60      31.918  55.546  34.881  1.00  0.00           C
ATOM   1004 HG21 ILE A  60      30.901  55.690  35.245  1.00  0.00           H
ATOM   1005 HG22 ILE A  60      32.351  54.689  35.398  1.00  0.00           H
ATOM   1006 HG23 ILE A  60      31.840  55.190  33.854  1.00  0.00           H
ATOM   1007  CG1 ILE A  60      33.189  57.030  36.516  1.00  0.00           C
ATOM   1008 HG12 ILE A  60      33.736  56.203  36.970  1.00  0.00           H
ATOM   1009 HG13 ILE A  60      33.716  57.963  36.714  1.00  0.00           H
ATOM   1010  CD1 ILE A  60      31.865  57.217  37.288  1.00  0.00           C
ATOM   1011 HD11 ILE A  60      31.229  58.060  37.017  1.00  0.00           H
ATOM   1012 HD12 ILE A  60      32.143  57.254  38.341  1.00  0.00           H
ATOM   1013 HD13 ILE A  60      31.195  56.358  37.250  1.00  0.00           H
ATOM   1014  C   ILE A  60      33.836  56.299  32.670  1.00  0.00           C
ATOM   1015  O   ILE A  60      33.329  57.120  31.891  1.00  0.00           O
ATOM   1016  N   ILE A  61      34.124  54.997  32.266  1.00  0.00           N
ATOM   1017  H   ILE A  61      34.622  54.435  32.941  1.00  0.00           H
ATOM   1018  CA  ILE A  61      33.548  54.407  31.057  1.00  0.00           C
ATOM   1019  HA  ILE A  61      32.796  55.129  30.739  1.00  0.00           H
ATOM   1020  CB  ILE A  61      34.603  54.106  29.920  1.00  0.00           C
ATOM   1021  HB  ILE A  61      34.013  54.120  29.003  1.00  0.00           H
ATOM   1022  CG2 ILE A  61      35.650  55.269  29.868  1.00  0.00           C
ATOM   1023 HG21 ILE A  61      35.186  56.252  29.948  1.00  0.00           H
ATOM   1024 HG22 ILE A  61      36.133  55.239  28.891  1.00  0.00           H
ATOM   1025 HG23 ILE A  61      36.411  55.084  30.626  1.00  0.00           H
ATOM   1026  CG1 ILE A  61      35.477  52.810  30.035  1.00  0.00           C
ATOM   1027 HG12 ILE A  61      34.860  51.935  30.242  1.00  0.00           H
ATOM   1028 HG13 ILE A  61      36.147  52.966  30.880  1.00  0.00           H
ATOM   1029  CD1 ILE A  61      36.349  52.520  28.777  1.00  0.00           C
ATOM   1030 HD11 ILE A  61      35.726  52.606  27.886  1.00  0.00           H
ATOM   1031 HD12 ILE A  61      36.739  51.512  28.913  1.00  0.00           H
ATOM   1032 HD13 ILE A  61      37.148  53.252  28.897  1.00  0.00           H
ATOM   1033  C   ILE A  61      32.724  53.130  31.355  1.00  0.00           C
ATOM   1034  O   ILE A  61      33.195  52.207  31.950  1.00  0.00           O
ATOM   1035  N   ILE A  62      31.517  53.128  30.819  1.00  0.00           N
ATOM   1036  H   ILE A  62      31.276  53.930  30.254  1.00  0.00           H
ATOM   1037  CA  ILE A  62      30.643  51.961  30.691  1.00  0.00           C
ATOM   1038  HA  ILE A  62      31.029  51.226  31.398  1.00  0.00           H
ATOM   1039  CB  ILE A  62      29.152  52.282  31.108  1.00  0.00           C
ATOM   1040  HB  ILE A  62      29.048  52.441  32.182  1.00  0.00           H
ATOM   1041  CG2 ILE A  62      28.463  53.519  30.537  1.00  0.00           C
ATOM   1042 HG21 ILE A  62      29.103  54.325  30.896  1.00  0.00           H
ATOM   1043 HG22 ILE A  62      27.452  53.477  30.943  1.00  0.00           H
ATOM   1044 HG23 ILE A  62      28.463  53.449  29.450  1.00  0.00           H
ATOM   1045  CG1 ILE A  62      28.351  50.972  30.806  1.00  0.00           C
ATOM   1046 HG12 ILE A  62      28.277  50.823  29.729  1.00  0.00           H
ATOM   1047 HG13 ILE A  62      28.921  50.231  31.367  1.00  0.00           H
ATOM   1048  CD1 ILE A  62      26.884  50.906  31.103  1.00  0.00           C
ATOM   1049 HD11 ILE A  62      26.278  51.626  30.553  1.00  0.00           H
ATOM   1050 HD12 ILE A  62      26.712  51.044  32.170  1.00  0.00           H
ATOM   1051 HD13 ILE A  62      26.533  49.902  30.866  1.00  0.00           H
ATOM   1052  C   ILE A  62      30.876  51.323  29.331  1.00  0.00           C
ATOM   1053  O   ILE A  62      30.910  52.029  28.313  1.00  0.00           O
ATOM   1054  N   ILE A  63      30.972  49.974  29.307  1.00  0.00           N
ATOM   1055  H   ILE A  63      30.896  49.560  30.226  1.00  0.00           H
ATOM   1056  CA  ILE A  63      31.258  49.109  28.191  1.00  0.00           C
ATOM   1057  HA  ILE A  63      30.987  49.731  27.339  1.00  0.00           H
ATOM   1058  CB  ILE A  63      32.755  48.894  28.081  1.00  0.00           C
ATOM   1059  HB  ILE A  63      32.819  48.176  27.263  1.00  0.00           H
ATOM   1060  CG2 ILE A  63      33.589  50.156  27.715  1.00  0.00           C
ATOM   1061 HG21 ILE A  63      32.855  50.876  27.352  1.00  0.00           H
ATOM   1062 HG22 ILE A  63      34.432  50.041  27.034  1.00  0.00           H
ATOM   1063 HG23 ILE A  63      33.934  50.622  28.638  1.00  0.00           H
ATOM   1064  CG1 ILE A  63      33.425  48.237  29.325  1.00  0.00           C
ATOM   1065 HG12 ILE A  63      32.855  47.386  29.696  1.00  0.00           H
ATOM   1066 HG13 ILE A  63      33.406  48.934  30.163  1.00  0.00           H
ATOM   1067  CD1 ILE A  63      34.916  47.745  29.010  1.00  0.00           C
ATOM   1068 HD11 ILE A  63      34.789  47.261  28.042  1.00  0.00           H
ATOM   1069 HD12 ILE A  63      35.534  48.637  28.901  1.00  0.00           H
ATOM   1070 HD13 ILE A  63      35.332  47.139  29.815  1.00  0.00           H
ATOM   1071  C   ILE A  63      30.322  47.871  28.162  1.00  0.00           C
ATOM   1072  O   ILE A  63      30.547  46.741  28.730  1.00  0.00           O
ATOM   1073  N   ASP A  64      29.078  48.131  27.638  1.00  0.00           N
ATOM   1074  H   ASP A  64      28.934  49.008  27.158  1.00  0.00           H
ATOM   1075  CA  ASP A  64      27.939  47.207  27.746  1.00  0.00           C
ATOM   1076  HA  ASP A  64      28.075  46.671  28.685  1.00  0.00           H
ATOM   1077  CB  ASP A  64      26.618  48.051  27.812  1.00  0.00           C
ATOM   1078  HB2 ASP A  64      26.402  48.314  26.777  1.00  0.00           H
ATOM   1079  HB3 ASP A  64      26.806  48.971  28.366  1.00  0.00           H
ATOM   1080  CG  ASP A  64      25.444  47.242  28.289  1.00  0.00           C
ATOM   1081  OD1 ASP A  64      25.171  46.134  27.822  1.00  0.00           O
ATOM   1082  OD2 ASP A  64      24.606  47.792  29.045  1.00  0.00           O
ATOM   1083  C   ASP A  64      28.085  46.091  26.768  1.00  0.00           C
ATOM   1084  O   ASP A  64      28.505  46.374  25.587  1.00  0.00           O
ATOM   1085  N   ALA A  65      27.878  44.840  27.082  1.00  0.00           N
ATOM   1086  H   ALA A  65      27.583  44.555  28.005  1.00  0.00           H
ATOM   1087  CA  ALA A  65      28.026  43.732  26.132  1.00  0.00           C
ATOM   1088  HA  ALA A  65      29.019  43.752  25.682  1.00  0.00           H
ATOM   1089  CB  ALA A  65      27.971  42.476  27.048  1.00  0.00           C
ATOM   1090  HB1 ALA A  65      28.701  42.440  27.856  1.00  0.00           H
ATOM   1091  HB2 ALA A  65      26.950  42.185  27.295  1.00  0.00           H
ATOM   1092  HB3 ALA A  65      28.483  41.696  26.484  1.00  0.00           H
ATOM   1093  C   ALA A  65      26.892  43.787  25.104  1.00  0.00           C
ATOM   1094  O   ALA A  65      26.987  43.290  24.028  1.00  0.00           O
ATOM   1095  N   GLY A  66      25.720  44.280  25.479  1.00  0.00           N
ATOM   1096  H   GLY A  66      25.668  44.710  26.392  1.00  0.00           H
ATOM   1097  CA  GLY A  66      24.566  44.469  24.542  1.00  0.00           C
ATOM   1098  HA2 GLY A  66      24.592  43.759  23.716  1.00  0.00           H
ATOM   1099  HA3 GLY A  66      24.629  45.449  24.070  1.00  0.00           H
ATOM   1100  C   GLY A  66      23.282  44.312  25.157  1.00  0.00           C
ATOM   1101  O   GLY A  66      22.426  43.722  24.563  1.00  0.00           O
ATOM   1102  N   SER A  67      23.088  44.812  26.403  1.00  0.00           N
ATOM   1103  H   SER A  67      23.867  45.295  26.828  1.00  0.00           H
ATOM   1104  CA  SER A  67      21.804  44.751  27.182  1.00  0.00           C
ATOM   1105  HA  SER A  67      21.681  43.740  27.572  1.00  0.00           H
ATOM   1106  CB  SER A  67      21.731  45.746  28.364  1.00  0.00           C
ATOM   1107  HB2 SER A  67      20.745  45.568  28.795  1.00  0.00           H
ATOM   1108  HB3 SER A  67      21.910  46.723  27.916  1.00  0.00           H
ATOM   1109  OG  SER A  67      22.799  45.438  29.219  1.00  0.00           O
ATOM   1110  HG  SER A  67      23.533  46.057  29.189  1.00  0.00           H
ATOM   1111  C   SER A  67      20.583  45.181  26.227  1.00  0.00           C
ATOM   1112  O   SER A  67      20.529  46.361  25.986  1.00  0.00           O
ATOM   1113  N   PRO A  68      19.571  44.351  25.997  1.00  0.00           N
ATOM   1114  CD  PRO A  68      19.610  42.914  26.097  1.00  0.00           C
ATOM   1115  HD2 PRO A  68      20.358  42.479  25.433  1.00  0.00           H
ATOM   1116  HD3 PRO A  68      19.955  42.681  27.105  1.00  0.00           H
ATOM   1117  CG  PRO A  68      18.232  42.453  25.745  1.00  0.00           C
ATOM   1118  HG2 PRO A  68      17.681  42.451  26.685  1.00  0.00           H
ATOM   1119  HG3 PRO A  68      18.301  41.495  25.229  1.00  0.00           H
ATOM   1120  CB  PRO A  68      17.768  43.473  24.692  1.00  0.00           C
ATOM   1121  HB2 PRO A  68      18.335  43.220  23.796  1.00  0.00           H
ATOM   1122  HB3 PRO A  68      16.715  43.657  24.480  1.00  0.00           H
ATOM   1123  CA  PRO A  68      18.382  44.788  25.261  1.00  0.00           C
ATOM   1124  HA  PRO A  68      18.618  45.359  24.364  1.00  0.00           H
ATOM   1125  C   PRO A  68      17.356  45.628  26.102  1.00  0.00           C
ATOM   1126  O   PRO A  68      16.567  46.359  25.500  1.00  0.00           O
ATOM   1127  N   ASP A  69      17.346  45.288  27.371  1.00  0.00           N
ATOM   1128  H   ASP A  69      18.082  44.698  27.732  1.00  0.00           H
ATOM   1129  CA  ASP A  69      16.605  45.956  28.494  1.00  0.00           C
ATOM   1130  HA  ASP A  69      15.533  45.915  28.302  1.00  0.00           H
ATOM   1131  CB  ASP A  69      16.695  45.021  29.671  1.00  0.00           C
ATOM   1132  HB2 ASP A  69      17.766  44.901  29.835  1.00  0.00           H
ATOM   1133  HB3 ASP A  69      16.419  44.076  29.203  1.00  0.00           H
ATOM   1134  CG  ASP A  69      15.783  45.379  30.885  1.00  0.00           C
ATOM   1135  OD1 ASP A  69      14.813  46.211  30.678  1.00  0.00           O
ATOM   1136  OD2 ASP A  69      15.965  44.773  32.001  1.00  0.00           O
ATOM   1137  C   ASP A  69      17.010  47.443  28.837  1.00  0.00           C
ATOM   1138  O   ASP A  69      18.201  47.792  28.764  1.00  0.00           O
ATOM   1139  N   GLY A  70      16.112  48.378  29.071  1.00  0.00           N
ATOM   1140  H   GLY A  70      15.138  48.124  28.980  1.00  0.00           H
ATOM   1141  CA  GLY A  70      16.398  49.806  29.307  1.00  0.00           C
ATOM   1142  HA2 GLY A  70      15.437  50.294  29.148  1.00  0.00           H
ATOM   1143  HA3 GLY A  70      17.091  50.146  28.538  1.00  0.00           H
ATOM   1144  C   GLY A  70      16.984  50.277  30.650  1.00  0.00           C
ATOM   1145  O   GLY A  70      16.358  49.935  31.668  1.00  0.00           O
ATOM   1146  N   THR A  71      18.199  50.848  30.568  1.00  0.00           N
ATOM   1147  H   THR A  71      18.704  50.816  29.693  1.00  0.00           H
ATOM   1148  CA  THR A  71      19.028  51.414  31.615  1.00  0.00           C
ATOM   1149  HA  THR A  71      18.340  52.028  32.195  1.00  0.00           H
ATOM   1150  CB  THR A  71      19.576  50.323  32.551  1.00  0.00           C
ATOM   1151  HB  THR A  71      18.756  49.717  32.935  1.00  0.00           H
ATOM   1152  CG2 THR A  71      20.534  49.391  31.949  1.00  0.00           C
ATOM   1153 HG21 THR A  71      20.754  48.672  32.738  1.00  0.00           H
ATOM   1154 HG22 THR A  71      20.092  48.882  31.093  1.00  0.00           H
ATOM   1155 HG23 THR A  71      21.466  49.869  31.646  1.00  0.00           H
ATOM   1156  OG1 THR A  71      20.194  50.921  33.648  1.00  0.00           O
ATOM   1157  HG1 THR A  71      19.586  51.187  34.341  1.00  0.00           H
ATOM   1158  C   THR A  71      20.075  52.394  31.051  1.00  0.00           C
ATOM   1159  O   THR A  71      19.847  52.931  29.965  1.00  0.00           O
ATOM   1160  N   ARG A  72      21.238  52.567  31.702  1.00  0.00           N
ATOM   1161  H   ARG A  72      21.318  52.119  32.603  1.00  0.00           H
ATOM   1162  CA  ARG A  72      22.437  53.422  31.335  1.00  0.00           C
ATOM   1163  HA  ARG A  72      23.217  53.154  32.047  1.00  0.00           H
ATOM   1164  CB  ARG A  72      23.039  53.053  29.963  1.00  0.00           C
ATOM   1165  HB2 ARG A  72      22.619  53.722  29.211  1.00  0.00           H
ATOM   1166  HB3 ARG A  72      24.100  53.228  30.140  1.00  0.00           H
ATOM   1167  CG  ARG A  72      22.833  51.596  29.480  1.00  0.00           C
ATOM   1168  HG2 ARG A  72      21.800  51.448  29.168  1.00  0.00           H
ATOM   1169  HG3 ARG A  72      23.303  50.979  30.246  1.00  0.00           H
ATOM   1170  CD  ARG A  72      23.798  51.436  28.278  1.00  0.00           C
ATOM   1171  HD2 ARG A  72      24.805  51.573  28.672  1.00  0.00           H
ATOM   1172  HD3 ARG A  72      23.547  52.074  27.431  1.00  0.00           H
ATOM   1173  NE  ARG A  72      23.651  50.040  27.838  1.00  0.00           N
ATOM   1174  HE  ARG A  72      24.102  49.317  28.380  1.00  0.00           H
ATOM   1175  CZ  ARG A  72      23.029  49.584  26.829  1.00  0.00           C
ATOM   1176  NH1 ARG A  72      22.539  50.334  25.887  1.00  0.00           N
ATOM   1177 HH11 ARG A  72      22.196  51.279  25.979  1.00  0.00           H
ATOM   1178 HH12 ARG A  72      22.131  49.807  25.128  1.00  0.00           H
ATOM   1179  NH2 ARG A  72      23.020  48.286  26.603  1.00  0.00           N
ATOM   1180 HH21 ARG A  72      23.347  47.688  27.349  1.00  0.00           H
ATOM   1181 HH22 ARG A  72      22.822  47.911  25.686  1.00  0.00           H
ATOM   1182  C   ARG A  72      22.128  54.917  31.540  1.00  0.00           C
ATOM   1183  O   ARG A  72      23.187  55.550  31.656  1.00  0.00           O
ATOM   1184  N   ASP A  73      20.876  55.453  31.677  1.00  0.00           N
ATOM   1185  H   ASP A  73      20.120  54.891  31.310  1.00  0.00           H
ATOM   1186  CA  ASP A  73      20.501  56.847  31.741  1.00  0.00           C
ATOM   1187  HA  ASP A  73      20.927  57.338  30.866  1.00  0.00           H
ATOM   1188  CB  ASP A  73      18.939  56.955  31.519  1.00  0.00           C
ATOM   1189  HB2 ASP A  73      18.613  57.987  31.647  1.00  0.00           H
ATOM   1190  HB3 ASP A  73      18.406  56.382  32.278  1.00  0.00           H
ATOM   1191  CG  ASP A  73      18.548  56.535  30.121  1.00  0.00           C
ATOM   1192  OD1 ASP A  73      17.520  55.828  29.898  1.00  0.00           O
ATOM   1193  OD2 ASP A  73      19.269  56.941  29.132  1.00  0.00           O
ATOM   1194  C   ASP A  73      20.945  57.639  32.982  1.00  0.00           C
ATOM   1195  O   ASP A  73      20.643  58.810  33.098  1.00  0.00           O
ATOM   1196  N   VAL A  74      21.692  57.016  33.920  1.00  0.00           N
ATOM   1197  H   VAL A  74      21.870  56.025  33.842  1.00  0.00           H
ATOM   1198  CA  VAL A  74      22.205  57.716  35.128  1.00  0.00           C
ATOM   1199  HA  VAL A  74      21.317  58.224  35.506  1.00  0.00           H
ATOM   1200  CB  VAL A  74      22.985  56.698  35.995  1.00  0.00           C
ATOM   1201  HB  VAL A  74      22.367  55.860  36.316  1.00  0.00           H
ATOM   1202  CG1 VAL A  74      24.320  56.120  35.554  1.00  0.00           C
ATOM   1203 HG11 VAL A  74      24.653  55.343  36.243  1.00  0.00           H
ATOM   1204 HG12 VAL A  74      25.050  56.927  35.497  1.00  0.00           H
ATOM   1205 HG13 VAL A  74      24.180  55.723  34.549  1.00  0.00           H
ATOM   1206  CG2 VAL A  74      23.368  57.422  37.291  1.00  0.00           C
ATOM   1207 HG21 VAL A  74      22.439  57.823  37.695  1.00  0.00           H
ATOM   1208 HG22 VAL A  74      23.740  56.780  38.089  1.00  0.00           H
ATOM   1209 HG23 VAL A  74      24.078  58.232  37.118  1.00  0.00           H
ATOM   1210  C   VAL A  74      23.097  58.891  34.662  1.00  0.00           C
ATOM   1211  O   VAL A  74      23.073  59.975  35.331  1.00  0.00           O
ATOM   1212  N   ALA A  75      23.791  58.740  33.547  1.00  0.00           N
ATOM   1213  H   ALA A  75      23.788  57.856  33.058  1.00  0.00           H
ATOM   1214  CA  ALA A  75      24.667  59.778  32.945  1.00  0.00           C
ATOM   1215  HA  ALA A  75      25.454  59.950  33.680  1.00  0.00           H
ATOM   1216  CB  ALA A  75      25.217  59.166  31.637  1.00  0.00           C
ATOM   1217  HB1 ALA A  75      24.458  58.933  30.890  1.00  0.00           H
ATOM   1218  HB2 ALA A  75      25.746  58.270  31.962  1.00  0.00           H
ATOM   1219  HB3 ALA A  75      25.967  59.772  31.129  1.00  0.00           H
ATOM   1220  C   ALA A  75      23.931  61.092  32.663  1.00  0.00           C
ATOM   1221  O   ALA A  75      24.607  62.138  32.908  1.00  0.00           O
ATOM   1222  N   GLU A  76      22.644  61.148  32.302  1.00  0.00           N
ATOM   1223  H   GLU A  76      22.076  60.312  32.317  1.00  0.00           H
ATOM   1224  CA  GLU A  76      21.748  62.333  32.254  1.00  0.00           C
ATOM   1225  HA  GLU A  76      22.232  63.091  31.638  1.00  0.00           H
ATOM   1226  CB  GLU A  76      20.398  61.962  31.650  1.00  0.00           C
ATOM   1227  HB2 GLU A  76      19.968  61.294  32.396  1.00  0.00           H
ATOM   1228  HB3 GLU A  76      19.806  62.867  31.518  1.00  0.00           H
ATOM   1229  CG  GLU A  76      20.348  61.171  30.377  1.00  0.00           C
ATOM   1230  HG2 GLU A  76      19.301  61.175  30.075  1.00  0.00           H
ATOM   1231  HG3 GLU A  76      20.598  60.131  30.584  1.00  0.00           H
ATOM   1232  CD  GLU A  76      21.277  61.603  29.260  1.00  0.00           C
ATOM   1233  OE1 GLU A  76      21.354  62.836  29.052  1.00  0.00           O
ATOM   1234  OE2 GLU A  76      21.850  60.726  28.496  1.00  0.00           O
ATOM   1235  C   GLU A  76      21.415  62.926  33.638  1.00  0.00           C
ATOM   1236  O   GLU A  76      21.307  64.104  33.874  1.00  0.00           O
ATOM   1237  N   GLN A  77      21.137  62.116  34.647  1.00  0.00           N
ATOM   1238  H   GLN A  77      21.395  61.154  34.476  1.00  0.00           H
ATOM   1239  CA  GLN A  77      20.887  62.502  36.025  1.00  0.00           C
ATOM   1240  HA  GLN A  77      20.093  63.249  36.018  1.00  0.00           H
ATOM   1241  CB  GLN A  77      20.272  61.270  36.797  1.00  0.00           C
ATOM   1242  HB2 GLN A  77      19.854  61.587  37.753  1.00  0.00           H
ATOM   1243  HB3 GLN A  77      21.082  60.558  36.950  1.00  0.00           H
ATOM   1244  CG  GLN A  77      19.148  60.601  36.065  1.00  0.00           C
ATOM   1245  HG2 GLN A  77      19.549  60.157  35.155  1.00  0.00           H
ATOM   1246  HG3 GLN A  77      18.350  61.282  35.768  1.00  0.00           H
ATOM   1247  CD  GLN A  77      18.381  59.529  36.780  1.00  0.00           C
ATOM   1248  OE1 GLN A  77      18.714  58.364  36.778  1.00  0.00           O
ATOM   1249  NE2 GLN A  77      17.342  59.884  37.483  1.00  0.00           N
ATOM   1250 HE21 GLN A  77      16.971  60.823  37.489  1.00  0.00           H
ATOM   1251 HE22 GLN A  77      16.960  59.160  38.075  1.00  0.00           H
ATOM   1252  C   GLN A  77      22.167  62.991  36.749  1.00  0.00           C
ATOM   1253  O   GLN A  77      22.032  63.814  37.694  1.00  0.00           O
ATOM   1254  N   LEU A  78      23.358  62.776  36.212  1.00  0.00           N
ATOM   1255  H   LEU A  78      23.423  62.081  35.482  1.00  0.00           H
ATOM   1256  CA  LEU A  78      24.626  63.203  36.769  1.00  0.00           C
ATOM   1257  HA  LEU A  78      24.429  63.825  37.642  1.00  0.00           H
ATOM   1258  CB  LEU A  78      25.494  61.900  36.993  1.00  0.00           C
ATOM   1259  HB2 LEU A  78      25.519  61.298  36.085  1.00  0.00           H
ATOM   1260  HB3 LEU A  78      26.539  62.184  37.116  1.00  0.00           H
ATOM   1261  CG  LEU A  78      25.166  60.874  38.044  1.00  0.00           C
ATOM   1262  HG  LEU A  78      24.189  60.411  37.907  1.00  0.00           H
ATOM   1263  CD1 LEU A  78      26.264  59.834  38.057  1.00  0.00           C
ATOM   1264 HD11 LEU A  78      25.987  59.094  38.809  1.00  0.00           H
ATOM   1265 HD12 LEU A  78      27.224  60.318  38.237  1.00  0.00           H
ATOM   1266 HD13 LEU A  78      26.297  59.305  37.104  1.00  0.00           H
ATOM   1267  CD2 LEU A  78      25.141  61.332  39.494  1.00  0.00           C
ATOM   1268 HD21 LEU A  78      24.320  62.038  39.616  1.00  0.00           H
ATOM   1269 HD22 LEU A  78      24.829  60.433  40.026  1.00  0.00           H
ATOM   1270 HD23 LEU A  78      26.057  61.756  39.906  1.00  0.00           H
ATOM   1271  C   LEU A  78      25.384  64.256  35.912  1.00  0.00           C
ATOM   1272  O   LEU A  78      26.501  64.673  36.292  1.00  0.00           O
ATOM   1273  N   GLU A  79      24.822  64.817  34.818  1.00  0.00           N
ATOM   1274  H   GLU A  79      23.900  64.552  34.504  1.00  0.00           H
ATOM   1275  CA  GLU A  79      25.512  65.816  34.021  1.00  0.00           C
ATOM   1276  HA  GLU A  79      26.529  65.483  33.814  1.00  0.00           H
ATOM   1277  CB  GLU A  79      24.682  66.018  32.663  1.00  0.00           C
ATOM   1278  HB2 GLU A  79      24.511  65.048  32.196  1.00  0.00           H
ATOM   1279  HB3 GLU A  79      23.706  66.490  32.773  1.00  0.00           H
ATOM   1280  CG  GLU A  79      25.508  66.800  31.670  1.00  0.00           C
ATOM   1281  HG2 GLU A  79      26.555  66.788  31.976  1.00  0.00           H
ATOM   1282  HG3 GLU A  79      25.305  67.866  31.770  1.00  0.00           H
ATOM   1283  CD  GLU A  79      25.411  66.256  30.232  1.00  0.00           C
ATOM   1284  OE1 GLU A  79      24.329  66.275  29.674  1.00  0.00           O
ATOM   1285  OE2 GLU A  79      26.517  65.835  29.757  1.00  0.00           O
ATOM   1286  C   GLU A  79      25.586  67.112  34.858  1.00  0.00           C
ATOM   1287  O   GLU A  79      26.545  67.826  34.694  1.00  0.00           O
ATOM   1288  N   LYS A  80      24.744  67.284  35.884  1.00  0.00           N
ATOM   1289  H   LYS A  80      24.008  66.599  35.981  1.00  0.00           H
ATOM   1290  CA  LYS A  80      24.802  68.382  36.785  1.00  0.00           C
ATOM   1291  HA  LYS A  80      24.955  69.262  36.161  1.00  0.00           H
ATOM   1292  CB  LYS A  80      23.496  68.727  37.463  1.00  0.00           C
ATOM   1293  HB2 LYS A  80      23.745  69.653  37.981  1.00  0.00           H
ATOM   1294  HB3 LYS A  80      22.769  68.947  36.681  1.00  0.00           H
ATOM   1295  CG  LYS A  80      22.942  67.679  38.421  1.00  0.00           C
ATOM   1296  HG2 LYS A  80      22.740  66.741  37.903  1.00  0.00           H
ATOM   1297  HG3 LYS A  80      23.512  67.437  39.318  1.00  0.00           H
ATOM   1298  CD  LYS A  80      21.668  68.176  39.109  1.00  0.00           C
ATOM   1299  HD2 LYS A  80      20.997  68.770  38.489  1.00  0.00           H
ATOM   1300  HD3 LYS A  80      21.991  68.770  39.964  1.00  0.00           H
ATOM   1301  CE  LYS A  80      20.880  66.959  39.632  1.00  0.00           C
ATOM   1302  HE2 LYS A  80      21.631  66.432  40.220  1.00  0.00           H
ATOM   1303  HE3 LYS A  80      20.103  67.322  40.305  1.00  0.00           H
ATOM   1304  NZ  LYS A  80      20.313  66.062  38.642  1.00  0.00           N
ATOM   1305  HZ1 LYS A  80      19.818  66.589  37.937  1.00  0.00           H
ATOM   1306  HZ2 LYS A  80      19.680  65.406  39.077  1.00  0.00           H
ATOM   1307  HZ3 LYS A  80      21.004  65.508  38.156  1.00  0.00           H
ATOM   1308  C   LYS A  80      25.889  68.295  37.924  1.00  0.00           C
ATOM   1309  O   LYS A  80      25.983  69.263  38.696  1.00  0.00           O
ATOM   1310  N   ILE A  81      26.701  67.216  37.964  1.00  0.00           N
ATOM   1311  H   ILE A  81      26.554  66.431  37.345  1.00  0.00           H
ATOM   1312  CA  ILE A  81      27.666  66.939  39.044  1.00  0.00           C
ATOM   1313  HA  ILE A  81      27.934  67.898  39.488  1.00  0.00           H
ATOM   1314  CB  ILE A  81      27.036  66.090  40.195  1.00  0.00           C
ATOM   1315  HB  ILE A  81      26.333  66.774  40.670  1.00  0.00           H
ATOM   1316  CG2 ILE A  81      26.294  64.873  39.642  1.00  0.00           C
ATOM   1317 HG21 ILE A  81      25.613  65.279  38.894  1.00  0.00           H
ATOM   1318 HG22 ILE A  81      26.964  64.161  39.161  1.00  0.00           H
ATOM   1319 HG23 ILE A  81      25.843  64.236  40.403  1.00  0.00           H
ATOM   1320  CG1 ILE A  81      28.005  65.549  41.216  1.00  0.00           C
ATOM   1321 HG12 ILE A  81      28.780  64.959  40.727  1.00  0.00           H
ATOM   1322 HG13 ILE A  81      27.452  64.728  41.673  1.00  0.00           H
ATOM   1323  CD1 ILE A  81      28.694  66.432  42.230  1.00  0.00           C
ATOM   1324 HD11 ILE A  81      28.061  67.201  42.671  1.00  0.00           H
ATOM   1325 HD12 ILE A  81      29.471  66.981  41.698  1.00  0.00           H
ATOM   1326 HD13 ILE A  81      29.144  65.773  42.972  1.00  0.00           H
ATOM   1327  C   ILE A  81      29.022  66.407  38.600  1.00  0.00           C
ATOM   1328  O   ILE A  81      30.042  66.735  39.193  1.00  0.00           O
ATOM   1329  N   TYR A  82      29.033  65.568  37.513  1.00  0.00           N
ATOM   1330  H   TYR A  82      28.119  65.300  37.177  1.00  0.00           H
ATOM   1331  CA  TYR A  82      30.209  64.891  36.878  1.00  0.00           C
ATOM   1332  HA  TYR A  82      30.768  64.392  37.670  1.00  0.00           H
ATOM   1333  CB  TYR A  82      29.689  63.867  35.915  1.00  0.00           C
ATOM   1334  HB2 TYR A  82      29.236  64.401  35.079  1.00  0.00           H
ATOM   1335  HB3 TYR A  82      28.903  63.293  36.406  1.00  0.00           H
ATOM   1336  CG  TYR A  82      30.768  62.908  35.327  1.00  0.00           C
ATOM   1337  CD1 TYR A  82      31.128  61.782  36.100  1.00  0.00           C
ATOM   1338  HD1 TYR A  82      30.742  61.541  37.079  1.00  0.00           H
ATOM   1339  CE1 TYR A  82      32.200  60.995  35.727  1.00  0.00           C
ATOM   1340  HE1 TYR A  82      32.593  60.220  36.368  1.00  0.00           H
ATOM   1341  CZ  TYR A  82      32.821  61.183  34.418  1.00  0.00           C
ATOM   1342  OH  TYR A  82      33.860  60.457  34.067  1.00  0.00           O
ATOM   1343  HH  TYR A  82      34.086  60.648  33.154  1.00  0.00           H
ATOM   1344  CE2 TYR A  82      32.297  62.267  33.601  1.00  0.00           C
ATOM   1345  HE2 TYR A  82      32.712  62.378  32.610  1.00  0.00           H
ATOM   1346  CD2 TYR A  82      31.345  63.180  34.066  1.00  0.00           C
ATOM   1347  HD2 TYR A  82      31.099  64.112  33.577  1.00  0.00           H
ATOM   1348  C   TYR A  82      31.268  65.846  36.248  1.00  0.00           C
ATOM   1349  O   TYR A  82      32.411  65.429  36.081  1.00  0.00           O
ATOM   1350  N   GLY A  83      30.940  67.150  36.181  1.00  0.00           N
ATOM   1351  H   GLY A  83      29.980  67.332  36.435  1.00  0.00           H
ATOM   1352  CA  GLY A  83      31.807  68.279  35.585  1.00  0.00           C
ATOM   1353  HA2 GLY A  83      32.824  68.044  35.898  1.00  0.00           H
ATOM   1354  HA3 GLY A  83      31.506  69.206  36.073  1.00  0.00           H
ATOM   1355  C   GLY A  83      31.555  68.409  34.094  1.00  0.00           C
ATOM   1356  O   GLY A  83      30.679  67.718  33.490  1.00  0.00           O
ATOM   1357  N   SER A  84      32.381  69.309  33.504  1.00  0.00           N
ATOM   1358  H   SER A  84      32.955  69.871  34.116  1.00  0.00           H
ATOM   1359  CA  SER A  84      32.617  69.508  32.052  1.00  0.00           C
ATOM   1360  HA  SER A  84      31.658  69.658  31.557  1.00  0.00           H
ATOM   1361  CB  SER A  84      33.548  70.741  31.954  1.00  0.00           C
ATOM   1362  HB2 SER A  84      33.735  71.041  30.923  1.00  0.00           H
ATOM   1363  HB3 SER A  84      34.442  70.540  32.544  1.00  0.00           H
ATOM   1364  OG  SER A  84      32.821  71.747  32.539  1.00  0.00           O
ATOM   1365  HG  SER A  84      32.179  71.942  31.852  1.00  0.00           H
ATOM   1366  C   SER A  84      33.178  68.316  31.348  1.00  0.00           C
ATOM   1367  O   SER A  84      34.321  68.297  30.928  1.00  0.00           O
ATOM   1368  N   ASP A  85      32.413  67.237  31.387  1.00  0.00           N
ATOM   1369  H   ASP A  85      31.449  67.335  31.674  1.00  0.00           H
ATOM   1370  CA  ASP A  85      32.747  65.964  30.721  1.00  0.00           C
ATOM   1371  HA  ASP A  85      33.190  66.187  29.750  1.00  0.00           H
ATOM   1372  CB  ASP A  85      33.701  65.141  31.627  1.00  0.00           C
ATOM   1373  HB2 ASP A  85      33.015  64.739  32.373  1.00  0.00           H
ATOM   1374  HB3 ASP A  85      34.474  65.811  32.003  1.00  0.00           H
ATOM   1375  CG  ASP A  85      34.463  63.907  31.022  1.00  0.00           C
ATOM   1376  OD1 ASP A  85      34.144  63.533  29.877  1.00  0.00           O
ATOM   1377  OD2 ASP A  85      35.217  63.240  31.719  1.00  0.00           O
ATOM   1378  C   ASP A  85      31.404  65.182  30.590  1.00  0.00           C
ATOM   1379  O   ASP A  85      30.364  65.785  30.761  1.00  0.00           O
ATOM   1380  N   ARG A  86      31.439  63.860  30.421  1.00  0.00           N
ATOM   1381  H   ARG A  86      32.341  63.407  30.391  1.00  0.00           H
ATOM   1382  CA  ARG A  86      30.306  63.022  30.401  1.00  0.00           C
ATOM   1383  HA  ARG A  86      29.704  63.208  31.290  1.00  0.00           H
ATOM   1384  CB  ARG A  86      29.448  63.204  29.098  1.00  0.00           C
ATOM   1385  HB2 ARG A  86      28.994  64.194  29.113  1.00  0.00           H
ATOM   1386  HB3 ARG A  86      30.200  63.211  28.309  1.00  0.00           H
ATOM   1387  CG  ARG A  86      28.410  62.129  28.918  1.00  0.00           C
ATOM   1388  HG2 ARG A  86      27.891  62.030  29.872  1.00  0.00           H
ATOM   1389  HG3 ARG A  86      28.901  61.234  28.536  1.00  0.00           H
ATOM   1390  CD  ARG A  86      27.334  62.429  27.850  1.00  0.00           C
ATOM   1391  HD2 ARG A  86      27.801  62.997  27.046  1.00  0.00           H
ATOM   1392  HD3 ARG A  86      27.058  61.465  27.421  1.00  0.00           H
ATOM   1393  NE  ARG A  86      26.208  63.187  28.250  1.00  0.00           N
ATOM   1394  HE  ARG A  86      26.258  64.111  28.653  1.00  0.00           H
ATOM   1395  CZ  ARG A  86      24.971  62.801  28.487  1.00  0.00           C
ATOM   1396  NH1 ARG A  86      24.647  61.566  28.260  1.00  0.00           N
ATOM   1397 HH11 ARG A  86      25.394  60.946  27.981  1.00  0.00           H
ATOM   1398 HH12 ARG A  86      23.685  61.275  28.356  1.00  0.00           H
ATOM   1399  NH2 ARG A  86      23.991  63.589  28.876  1.00  0.00           N
ATOM   1400 HH21 ARG A  86      24.194  64.545  29.129  1.00  0.00           H
ATOM   1401 HH22 ARG A  86      23.053  63.214  28.904  1.00  0.00           H
ATOM   1402  C   ARG A  86      30.754  61.531  30.510  1.00  0.00           C
ATOM   1403  O   ARG A  86      31.782  61.146  29.934  1.00  0.00           O
ATOM   1404  N   ILE A  87      29.926  60.771  31.342  1.00  0.00           N
ATOM   1405  H   ILE A  87      29.251  61.227  31.938  1.00  0.00           H
ATOM   1406  CA  ILE A  87      30.205  59.345  31.606  1.00  0.00           C
ATOM   1407  HA  ILE A  87      31.190  59.235  32.058  1.00  0.00           H
ATOM   1408  CB  ILE A  87      29.230  58.733  32.591  1.00  0.00           C
ATOM   1409  HB  ILE A  87      28.234  59.143  32.419  1.00  0.00           H
ATOM   1410  CG2 ILE A  87      29.149  57.188  32.475  1.00  0.00           C
ATOM   1411 HG21 ILE A  87      28.663  56.678  33.307  1.00  0.00           H
ATOM   1412 HG22 ILE A  87      30.185  56.851  32.500  1.00  0.00           H
ATOM   1413 HG23 ILE A  87      28.507  56.912  31.638  1.00  0.00           H
ATOM   1414  CG1 ILE A  87      29.469  59.173  34.049  1.00  0.00           C
ATOM   1415 HG12 ILE A  87      29.764  60.222  34.041  1.00  0.00           H
ATOM   1416 HG13 ILE A  87      30.256  58.601  34.540  1.00  0.00           H
ATOM   1417  CD1 ILE A  87      28.162  58.915  34.881  1.00  0.00           C
ATOM   1418 HD11 ILE A  87      27.471  58.187  34.455  1.00  0.00           H
ATOM   1419 HD12 ILE A  87      27.540  59.788  35.076  1.00  0.00           H
ATOM   1420 HD13 ILE A  87      28.373  58.658  35.919  1.00  0.00           H
ATOM   1421  C   ILE A  87      30.085  58.603  30.240  1.00  0.00           C
ATOM   1422  O   ILE A  87      28.976  58.607  29.718  1.00  0.00           O
ATOM   1423  N   LEU A  88      31.125  58.064  29.773  1.00  0.00           N
ATOM   1424  H   LEU A  88      31.938  58.252  30.343  1.00  0.00           H
ATOM   1425  CA  LEU A  88      31.281  57.482  28.401  1.00  0.00           C
ATOM   1426  HA  LEU A  88      30.678  58.090  27.726  1.00  0.00           H
ATOM   1427  CB  LEU A  88      32.756  57.503  27.892  1.00  0.00           C
ATOM   1428  HB2 LEU A  88      33.200  58.497  27.946  1.00  0.00           H
ATOM   1429  HB3 LEU A  88      33.357  56.870  28.544  1.00  0.00           H
ATOM   1430  CG  LEU A  88      32.880  57.046  26.432  1.00  0.00           C
ATOM   1431  HG  LEU A  88      32.512  56.020  26.443  1.00  0.00           H
ATOM   1432  CD1 LEU A  88      32.210  57.895  25.397  1.00  0.00           C
ATOM   1433 HD11 LEU A  88      32.330  57.445  24.412  1.00  0.00           H
ATOM   1434 HD12 LEU A  88      32.518  58.938  25.483  1.00  0.00           H
ATOM   1435 HD13 LEU A  88      31.169  57.721  25.671  1.00  0.00           H
ATOM   1436  CD2 LEU A  88      34.347  56.946  25.948  1.00  0.00           C
ATOM   1437 HD21 LEU A  88      34.940  56.454  26.720  1.00  0.00           H
ATOM   1438 HD22 LEU A  88      34.405  56.450  24.979  1.00  0.00           H
ATOM   1439 HD23 LEU A  88      34.669  57.963  25.728  1.00  0.00           H
ATOM   1440  C   LEU A  88      30.705  56.086  28.292  1.00  0.00           C
ATOM   1441  O   LEU A  88      31.289  55.099  28.847  1.00  0.00           O
ATOM   1442  N   LEU A  89      29.589  55.911  27.539  1.00  0.00           N
ATOM   1443  H   LEU A  89      29.168  56.724  27.111  1.00  0.00           H
ATOM   1444  CA  LEU A  89      29.044  54.628  27.014  1.00  0.00           C
ATOM   1445  HA  LEU A  89      29.336  53.867  27.738  1.00  0.00           H
ATOM   1446  CB  LEU A  89      27.505  54.818  26.902  1.00  0.00           C
ATOM   1447  HB2 LEU A  89      27.133  54.879  27.925  1.00  0.00           H
ATOM   1448  HB3 LEU A  89      27.296  55.768  26.412  1.00  0.00           H
ATOM   1449  CG  LEU A  89      26.814  53.726  26.131  1.00  0.00           C
ATOM   1450  HG  LEU A  89      27.285  53.652  25.151  1.00  0.00           H
ATOM   1451  CD1 LEU A  89      26.940  52.358  26.820  1.00  0.00           C
ATOM   1452 HD11 LEU A  89      26.464  51.535  26.287  1.00  0.00           H
ATOM   1453 HD12 LEU A  89      27.986  52.066  26.913  1.00  0.00           H
ATOM   1454 HD13 LEU A  89      26.443  52.287  27.788  1.00  0.00           H
ATOM   1455  CD2 LEU A  89      25.345  54.063  25.772  1.00  0.00           C
ATOM   1456 HD21 LEU A  89      24.774  54.307  26.667  1.00  0.00           H
ATOM   1457 HD22 LEU A  89      24.902  53.147  25.381  1.00  0.00           H
ATOM   1458 HD23 LEU A  89      25.208  54.816  24.997  1.00  0.00           H
ATOM   1459  C   LEU A  89      29.710  54.185  25.712  1.00  0.00           C
ATOM   1460  O   LEU A  89      29.606  54.830  24.708  1.00  0.00           O
ATOM   1461  N   ARG A  90      30.316  53.008  25.687  1.00  0.00           N
ATOM   1462  H   ARG A  90      30.466  52.433  26.504  1.00  0.00           H
ATOM   1463  CA  ARG A  90      30.544  52.253  24.460  1.00  0.00           C
ATOM   1464  HA  ARG A  90      30.392  52.893  23.591  1.00  0.00           H
ATOM   1465  CB  ARG A  90      31.986  51.740  24.427  1.00  0.00           C
ATOM   1466  HB2 ARG A  90      32.693  52.569  24.402  1.00  0.00           H
ATOM   1467  HB3 ARG A  90      32.210  51.171  25.328  1.00  0.00           H
ATOM   1468  CG  ARG A  90      32.157  50.832  23.179  1.00  0.00           C
ATOM   1469  HG2 ARG A  90      32.732  51.412  22.457  1.00  0.00           H
ATOM   1470  HG3 ARG A  90      31.200  50.730  22.668  1.00  0.00           H
ATOM   1471  CD  ARG A  90      32.708  49.457  23.345  1.00  0.00           C
ATOM   1472  HD2 ARG A  90      32.971  49.117  22.344  1.00  0.00           H
ATOM   1473  HD3 ARG A  90      33.629  49.525  23.924  1.00  0.00           H
ATOM   1474  NE  ARG A  90      31.783  48.569  24.082  1.00  0.00           N
ATOM   1475  HE  ARG A  90      30.911  49.006  24.345  1.00  0.00           H
ATOM   1476  CZ  ARG A  90      32.036  47.427  24.589  1.00  0.00           C
ATOM   1477  NH1 ARG A  90      33.195  46.872  24.462  1.00  0.00           N
ATOM   1478 HH11 ARG A  90      34.003  47.220  23.966  1.00  0.00           H
ATOM   1479 HH12 ARG A  90      33.202  45.891  24.701  1.00  0.00           H
ATOM   1480  NH2 ARG A  90      31.187  46.787  25.303  1.00  0.00           N
ATOM   1481 HH21 ARG A  90      30.223  47.083  25.370  1.00  0.00           H
ATOM   1482 HH22 ARG A  90      31.412  45.907  25.743  1.00  0.00           H
ATOM   1483  C   ARG A  90      29.545  51.074  24.351  1.00  0.00           C
ATOM   1484  O   ARG A  90      29.699  50.159  25.145  1.00  0.00           O
ATOM   1485  N   PRO A  91      28.526  51.094  23.513  1.00  0.00           N
ATOM   1486  CD  PRO A  91      28.207  52.058  22.554  1.00  0.00           C
ATOM   1487  HD2 PRO A  91      28.147  53.063  22.973  1.00  0.00           H
ATOM   1488  HD3 PRO A  91      28.907  52.063  21.719  1.00  0.00           H
ATOM   1489  CG  PRO A  91      26.891  51.579  21.910  1.00  0.00           C
ATOM   1490  HG2 PRO A  91      26.994  51.185  20.899  1.00  0.00           H
ATOM   1491  HG3 PRO A  91      26.239  52.447  22.004  1.00  0.00           H
ATOM   1492  CB  PRO A  91      26.403  50.427  22.852  1.00  0.00           C
ATOM   1493  HB2 PRO A  91      25.760  50.867  23.614  1.00  0.00           H
ATOM   1494  HB3 PRO A  91      25.812  49.763  22.221  1.00  0.00           H
ATOM   1495  CA  PRO A  91      27.696  49.932  23.360  1.00  0.00           C
ATOM   1496  HA  PRO A  91      27.547  49.368  24.281  1.00  0.00           H
ATOM   1497  C   PRO A  91      28.409  48.910  22.409  1.00  0.00           C
ATOM   1498  O   PRO A  91      29.506  49.190  21.892  1.00  0.00           O
ATOM   1499  N   ARG A  92      27.766  47.731  22.320  1.00  0.00           N
ATOM   1500  H   ARG A  92      26.874  47.567  22.765  1.00  0.00           H
ATOM   1501  CA  ARG A  92      27.918  46.695  21.266  1.00  0.00           C
ATOM   1502  HA  ARG A  92      28.277  47.108  20.323  1.00  0.00           H
ATOM   1503  CB  ARG A  92      28.922  45.608  21.757  1.00  0.00           C
ATOM   1504  HB2 ARG A  92      28.762  44.666  21.233  1.00  0.00           H
ATOM   1505  HB3 ARG A  92      28.711  45.436  22.813  1.00  0.00           H
ATOM   1506  CG  ARG A  92      30.446  45.895  21.612  1.00  0.00           C
ATOM   1507  HG2 ARG A  92      30.730  45.888  20.560  1.00  0.00           H
ATOM   1508  HG3 ARG A  92      30.696  46.837  22.100  1.00  0.00           H
ATOM   1509  CD  ARG A  92      31.213  44.820  22.274  1.00  0.00           C
ATOM   1510  HD2 ARG A  92      32.229  45.160  22.474  1.00  0.00           H
ATOM   1511  HD3 ARG A  92      30.711  44.626  23.221  1.00  0.00           H
ATOM   1512  NE  ARG A  92      31.184  43.545  21.496  1.00  0.00           N
ATOM   1513  HE  ARG A  92      30.440  42.932  21.796  1.00  0.00           H
ATOM   1514  CZ  ARG A  92      32.116  42.971  20.754  1.00  0.00           C
ATOM   1515  NH1 ARG A  92      33.211  43.592  20.398  1.00  0.00           N
ATOM   1516 HH11 ARG A  92      33.350  44.573  20.597  1.00  0.00           H
ATOM   1517 HH12 ARG A  92      33.910  43.134  19.832  1.00  0.00           H
ATOM   1518  NH2 ARG A  92      32.020  41.690  20.469  1.00  0.00           N
ATOM   1519 HH21 ARG A  92      31.345  41.065  20.887  1.00  0.00           H
ATOM   1520 HH22 ARG A  92      32.815  41.272  20.008  1.00  0.00           H
ATOM   1521  C   ARG A  92      26.583  45.969  20.951  1.00  0.00           C
ATOM   1522  O   ARG A  92      25.671  46.045  21.769  1.00  0.00           O
ATOM   1523  N   GLU A  93      26.510  45.322  19.808  1.00  0.00           N
ATOM   1524  H   GLU A  93      27.317  45.162  19.222  1.00  0.00           H
ATOM   1525  CA  GLU A  93      25.222  44.876  19.179  1.00  0.00           C
ATOM   1526  HA  GLU A  93      24.591  44.530  19.998  1.00  0.00           H
ATOM   1527  CB  GLU A  93      24.479  46.004  18.571  1.00  0.00           C
ATOM   1528  HB2 GLU A  93      25.151  46.426  17.824  1.00  0.00           H
ATOM   1529  HB3 GLU A  93      23.616  45.663  17.999  1.00  0.00           H
ATOM   1530  CG  GLU A  93      23.971  47.107  19.514  1.00  0.00           C
ATOM   1531  HG2 GLU A  93      23.472  47.793  18.829  1.00  0.00           H
ATOM   1532  HG3 GLU A  93      24.787  47.616  20.025  1.00  0.00           H
ATOM   1533  CD  GLU A  93      22.774  46.781  20.465  1.00  0.00           C
ATOM   1534  OE1 GLU A  93      22.233  47.666  21.112  1.00  0.00           O
ATOM   1535  OE2 GLU A  93      22.190  45.699  20.357  1.00  0.00           O
ATOM   1536  C   GLU A  93      25.300  43.657  18.116  1.00  0.00           C
ATOM   1537  O   GLU A  93      24.289  42.978  17.973  1.00  0.00           O
ATOM   1538  N   LYS A  94      26.462  43.315  17.518  1.00  0.00           N
ATOM   1539  H   LYS A  94      27.277  43.799  17.865  1.00  0.00           H
ATOM   1540  CA  LYS A  94      26.531  42.272  16.487  1.00  0.00           C
ATOM   1541  HA  LYS A  94      25.786  42.469  15.716  1.00  0.00           H
ATOM   1542  CB  LYS A  94      27.849  42.207  15.756  1.00  0.00           C
ATOM   1543  HB2 LYS A  94      28.588  41.691  16.368  1.00  0.00           H
ATOM   1544  HB3 LYS A  94      28.167  43.229  15.553  1.00  0.00           H
ATOM   1545  CG  LYS A  94      27.642  41.515  14.386  1.00  0.00           C
ATOM   1546  HG2 LYS A  94      27.245  40.521  14.588  1.00  0.00           H
ATOM   1547  HG3 LYS A  94      27.018  42.097  13.708  1.00  0.00           H
ATOM   1548  CD  LYS A  94      28.992  41.233  13.632  1.00  0.00           C
ATOM   1549  HD2 LYS A  94      29.659  40.647  14.265  1.00  0.00           H
ATOM   1550  HD3 LYS A  94      29.421  42.148  13.224  1.00  0.00           H
ATOM   1551  CE  LYS A  94      28.772  40.346  12.381  1.00  0.00           C
ATOM   1552  HE2 LYS A  94      28.302  40.954  11.608  1.00  0.00           H
ATOM   1553  HE3 LYS A  94      28.083  39.584  12.744  1.00  0.00           H
ATOM   1554  NZ  LYS A  94      29.989  39.646  11.828  1.00  0.00           N
ATOM   1555  HZ1 LYS A  94      30.380  40.208  11.085  1.00  0.00           H
ATOM   1556  HZ2 LYS A  94      30.672  39.448  12.545  1.00  0.00           H
ATOM   1557  HZ3 LYS A  94      29.618  38.824  11.374  1.00  0.00           H
ATOM   1558  C   LYS A  94      26.196  40.918  17.150  1.00  0.00           C
ATOM   1559  O   LYS A  94      25.157  40.305  16.845  1.00  0.00           O
ATOM   1560  N   LYS A  95      26.953  40.606  18.215  1.00  0.00           N
ATOM   1561  H   LYS A  95      27.676  41.238  18.526  1.00  0.00           H
ATOM   1562  CA  LYS A  95      26.892  39.325  18.910  1.00  0.00           C
ATOM   1563  HA  LYS A  95      25.886  38.907  18.928  1.00  0.00           H
ATOM   1564  CB  LYS A  95      27.909  38.278  18.208  1.00  0.00           C
ATOM   1565  HB2 LYS A  95      28.710  38.953  17.907  1.00  0.00           H
ATOM   1566  HB3 LYS A  95      28.232  37.599  18.997  1.00  0.00           H
ATOM   1567  CG  LYS A  95      27.274  37.625  16.932  1.00  0.00           C
ATOM   1568  HG2 LYS A  95      27.127  38.404  16.184  1.00  0.00           H
ATOM   1569  HG3 LYS A  95      28.126  37.073  16.535  1.00  0.00           H
ATOM   1570  CD  LYS A  95      26.118  36.675  17.141  1.00  0.00           C
ATOM   1571  HD2 LYS A  95      25.261  37.224  17.530  1.00  0.00           H
ATOM   1572  HD3 LYS A  95      26.296  35.818  17.792  1.00  0.00           H
ATOM   1573  CE  LYS A  95      25.713  36.135  15.707  1.00  0.00           C
ATOM   1574  HE2 LYS A  95      25.773  36.932  14.966  1.00  0.00           H
ATOM   1575  HE3 LYS A  95      26.515  35.464  15.399  1.00  0.00           H
ATOM   1576  NZ  LYS A  95      24.459  35.330  15.782  1.00  0.00           N
ATOM   1577  HZ1 LYS A  95      23.735  36.020  15.928  1.00  0.00           H
ATOM   1578  HZ2 LYS A  95      24.523  34.726  16.588  1.00  0.00           H
ATOM   1579  HZ3 LYS A  95      24.350  34.780  14.942  1.00  0.00           H
ATOM   1580  C   LYS A  95      27.430  39.503  20.396  1.00  0.00           C
ATOM   1581  O   LYS A  95      28.495  40.092  20.503  1.00  0.00           O
ATOM   1582  N   LEU A  96      26.755  38.984  21.425  1.00  0.00           N
ATOM   1583  H   LEU A  96      25.905  38.474  21.231  1.00  0.00           H
ATOM   1584  CA  LEU A  96      27.450  38.751  22.726  1.00  0.00           C
ATOM   1585  HA  LEU A  96      27.984  39.643  23.053  1.00  0.00           H
ATOM   1586  CB  LEU A  96      26.436  38.148  23.704  1.00  0.00           C
ATOM   1587  HB2 LEU A  96      26.059  37.292  23.144  1.00  0.00           H
ATOM   1588  HB3 LEU A  96      26.918  37.624  24.530  1.00  0.00           H
ATOM   1589  CG  LEU A  96      25.271  39.080  24.162  1.00  0.00           C
ATOM   1590  HG  LEU A  96      24.666  39.384  23.307  1.00  0.00           H
ATOM   1591  CD1 LEU A  96      24.335  38.207  25.095  1.00  0.00           C
ATOM   1592 HD11 LEU A  96      24.740  37.965  26.078  1.00  0.00           H
ATOM   1593 HD12 LEU A  96      23.309  38.573  25.090  1.00  0.00           H
ATOM   1594 HD13 LEU A  96      24.381  37.251  24.572  1.00  0.00           H
ATOM   1595  CD2 LEU A  96      25.887  40.211  25.047  1.00  0.00           C
ATOM   1596 HD21 LEU A  96      26.374  39.802  25.931  1.00  0.00           H
ATOM   1597 HD22 LEU A  96      24.968  40.695  25.378  1.00  0.00           H
ATOM   1598 HD23 LEU A  96      26.509  40.916  24.494  1.00  0.00           H
ATOM   1599  C   LEU A  96      28.609  37.681  22.539  1.00  0.00           C
ATOM   1600  O   LEU A  96      28.387  36.714  21.799  1.00  0.00           O
ATOM   1601  N   GLY A  97      29.742  37.756  23.317  1.00  0.00           N
ATOM   1602  H   GLY A  97      29.927  38.580  23.872  1.00  0.00           H
ATOM   1603  CA  GLY A  97      30.780  36.725  23.466  1.00  0.00           C
ATOM   1604  HA2 GLY A  97      31.335  36.614  22.534  1.00  0.00           H
ATOM   1605  HA3 GLY A  97      30.253  35.810  23.735  1.00  0.00           H
ATOM   1606  C   GLY A  97      31.699  37.116  24.701  1.00  0.00           C
ATOM   1607  O   GLY A  97      31.955  38.313  24.907  1.00  0.00           O
ATOM   1608  N   LEU A  98      32.066  36.082  25.486  1.00  0.00           N
ATOM   1609  H   LEU A  98      31.827  35.126  25.265  1.00  0.00           H
ATOM   1610  CA  LEU A  98      32.901  36.328  26.694  1.00  0.00           C
ATOM   1611  HA  LEU A  98      32.394  37.132  27.227  1.00  0.00           H
ATOM   1612  CB  LEU A  98      33.018  35.117  27.639  1.00  0.00           C
ATOM   1613  HB2 LEU A  98      33.558  34.348  27.086  1.00  0.00           H
ATOM   1614  HB3 LEU A  98      33.505  35.421  28.565  1.00  0.00           H
ATOM   1615  CG  LEU A  98      31.700  34.353  27.983  1.00  0.00           C
ATOM   1616  HG  LEU A  98      31.168  34.068  27.076  1.00  0.00           H
ATOM   1617  CD1 LEU A  98      32.100  33.086  28.841  1.00  0.00           C
ATOM   1618 HD11 LEU A  98      31.197  32.775  29.366  1.00  0.00           H
ATOM   1619 HD12 LEU A  98      32.433  32.236  28.245  1.00  0.00           H
ATOM   1620 HD13 LEU A  98      32.804  33.337  29.635  1.00  0.00           H
ATOM   1621  CD2 LEU A  98      30.849  35.258  28.876  1.00  0.00           C
ATOM   1622 HD21 LEU A  98      31.270  35.427  29.867  1.00  0.00           H
ATOM   1623 HD22 LEU A  98      29.855  34.821  28.963  1.00  0.00           H
ATOM   1624 HD23 LEU A  98      30.611  36.147  28.292  1.00  0.00           H
ATOM   1625  C   LEU A  98      34.239  36.871  26.286  1.00  0.00           C
ATOM   1626  O   LEU A  98      34.761  36.628  25.196  1.00  0.00           O
ATOM   1627  N   GLY A  99      34.821  37.675  27.163  1.00  0.00           N
ATOM   1628  H   GLY A  99      34.482  37.930  28.079  1.00  0.00           H
ATOM   1629  CA  GLY A  99      36.124  38.300  26.869  1.00  0.00           C
ATOM   1630  HA2 GLY A  99      36.607  38.665  27.775  1.00  0.00           H
ATOM   1631  HA3 GLY A  99      36.868  37.703  26.341  1.00  0.00           H
ATOM   1632  C   GLY A  99      35.990  39.504  25.919  1.00  0.00           C
ATOM   1633  O   GLY A  99      35.814  40.625  26.387  1.00  0.00           O
ATOM   1634  N   THR A 100      36.026  39.324  24.603  1.00  0.00           N
ATOM   1635  H   THR A 100      36.252  38.391  24.290  1.00  0.00           H
ATOM   1636  CA  THR A 100      35.776  40.371  23.582  1.00  0.00           C
ATOM   1637  HA  THR A 100      36.773  40.782  23.425  1.00  0.00           H
ATOM   1638  CB  THR A 100      35.333  39.697  22.233  1.00  0.00           C
ATOM   1639  HB  THR A 100      36.107  39.096  21.755  1.00  0.00           H
ATOM   1640  CG2 THR A 100      34.152  38.675  22.359  1.00  0.00           C
ATOM   1641 HG21 THR A 100      34.356  37.914  23.112  1.00  0.00           H
ATOM   1642 HG22 THR A 100      33.250  39.171  22.717  1.00  0.00           H
ATOM   1643 HG23 THR A 100      34.072  38.194  21.385  1.00  0.00           H
ATOM   1644  OG1 THR A 100      34.909  40.696  21.358  1.00  0.00           O
ATOM   1645  HG1 THR A 100      35.621  41.340  21.332  1.00  0.00           H
ATOM   1646  C   THR A 100      34.784  41.491  23.938  1.00  0.00           C
ATOM   1647  O   THR A 100      35.122  42.639  23.701  1.00  0.00           O
ATOM   1648  N   ALA A 101      33.611  41.199  24.512  1.00  0.00           N
ATOM   1649  H   ALA A 101      33.291  40.257  24.685  1.00  0.00           H
ATOM   1650  CA  ALA A 101      32.579  42.231  24.802  1.00  0.00           C
ATOM   1651  HA  ALA A 101      32.337  42.616  23.811  1.00  0.00           H
ATOM   1652  CB  ALA A 101      31.417  41.521  25.420  1.00  0.00           C
ATOM   1653  HB1 ALA A 101      31.755  41.105  26.369  1.00  0.00           H
ATOM   1654  HB2 ALA A 101      31.245  40.735  24.684  1.00  0.00           H
ATOM   1655  HB3 ALA A 101      30.568  42.185  25.582  1.00  0.00           H
ATOM   1656  C   ALA A 101      33.008  43.396  25.745  1.00  0.00           C
ATOM   1657  O   ALA A 101      32.297  44.382  25.747  1.00  0.00           O
ATOM   1658  N   TYR A 102      34.096  43.215  26.574  1.00  0.00           N
ATOM   1659  H   TYR A 102      34.413  42.257  26.619  1.00  0.00           H
ATOM   1660  CA  TYR A 102      34.766  44.124  27.476  1.00  0.00           C
ATOM   1661  HA  TYR A 102      34.320  45.119  27.484  1.00  0.00           H
ATOM   1662  CB  TYR A 102      34.573  43.682  28.919  1.00  0.00           C
ATOM   1663  HB2 TYR A 102      34.459  44.553  29.564  1.00  0.00           H
ATOM   1664  HB3 TYR A 102      33.662  43.094  29.033  1.00  0.00           H
ATOM   1665  CG  TYR A 102      35.563  42.731  29.572  1.00  0.00           C
ATOM   1666  CD1 TYR A 102      36.791  43.237  30.041  1.00  0.00           C
ATOM   1667  HD1 TYR A 102      37.095  44.273  30.017  1.00  0.00           H
ATOM   1668  CE1 TYR A 102      37.838  42.392  30.479  1.00  0.00           C
ATOM   1669  HE1 TYR A 102      38.862  42.681  30.665  1.00  0.00           H
ATOM   1670  CZ  TYR A 102      37.523  41.011  30.654  1.00  0.00           C
ATOM   1671  OH  TYR A 102      38.392  40.089  31.149  1.00  0.00           O
ATOM   1672  HH  TYR A 102      37.935  39.306  31.466  1.00  0.00           H
ATOM   1673  CE2 TYR A 102      36.263  40.531  30.348  1.00  0.00           C
ATOM   1674  HE2 TYR A 102      36.119  39.478  30.538  1.00  0.00           H
ATOM   1675  CD2 TYR A 102      35.323  41.395  29.831  1.00  0.00           C
ATOM   1676  HD2 TYR A 102      34.448  40.927  29.404  1.00  0.00           H
ATOM   1677  C   TYR A 102      36.217  44.286  27.151  1.00  0.00           C
ATOM   1678  O   TYR A 102      36.679  45.442  27.253  1.00  0.00           O
ATOM   1679  N   ILE A 103      36.964  43.326  26.540  1.00  0.00           N
ATOM   1680  H   ILE A 103      36.588  42.412  26.333  1.00  0.00           H
ATOM   1681  CA  ILE A 103      38.354  43.570  26.147  1.00  0.00           C
ATOM   1682  HA  ILE A 103      38.927  44.022  26.957  1.00  0.00           H
ATOM   1683  CB  ILE A 103      39.113  42.218  25.786  1.00  0.00           C
ATOM   1684  HB  ILE A 103      38.540  41.767  24.975  1.00  0.00           H
ATOM   1685  CG2 ILE A 103      40.563  42.580  25.335  1.00  0.00           C
ATOM   1686 HG21 ILE A 103      41.072  41.680  24.989  1.00  0.00           H
ATOM   1687 HG22 ILE A 103      40.519  43.285  24.505  1.00  0.00           H
ATOM   1688 HG23 ILE A 103      41.053  43.049  26.189  1.00  0.00           H
ATOM   1689  CG1 ILE A 103      39.249  41.372  27.072  1.00  0.00           C
ATOM   1690 HG12 ILE A 103      38.310  41.448  27.620  1.00  0.00           H
ATOM   1691 HG13 ILE A 103      40.041  41.815  27.676  1.00  0.00           H
ATOM   1692  CD1 ILE A 103      39.462  39.884  26.845  1.00  0.00           C
ATOM   1693 HD11 ILE A 103      38.666  39.540  26.184  1.00  0.00           H
ATOM   1694 HD12 ILE A 103      39.462  39.258  27.737  1.00  0.00           H
ATOM   1695 HD13 ILE A 103      40.384  39.804  26.270  1.00  0.00           H
ATOM   1696  C   ILE A 103      38.447  44.587  24.993  1.00  0.00           C
ATOM   1697  O   ILE A 103      39.278  45.493  24.984  1.00  0.00           O
ATOM   1698  N   HIE A 104      37.566  44.459  23.953  1.00  0.00           N
ATOM   1699  H   HIE A 104      36.994  43.638  24.093  1.00  0.00           H
ATOM   1700  CA  HIE A 104      37.282  45.545  22.946  1.00  0.00           C
ATOM   1701  HA  HIE A 104      38.277  45.900  22.680  1.00  0.00           H
ATOM   1702  CB  HIE A 104      36.726  44.892  21.653  1.00  0.00           C
ATOM   1703  HB2 HIE A 104      35.728  44.467  21.770  1.00  0.00           H
ATOM   1704  HB3 HIE A 104      36.643  45.640  20.865  1.00  0.00           H
ATOM   1705  CG  HIE A 104      37.527  43.731  21.038  1.00  0.00           C
ATOM   1706  ND1 HIE A 104      37.017  42.425  20.792  1.00  0.00           N
ATOM   1707  CE1 HIE A 104      38.056  41.712  20.300  1.00  0.00           C
ATOM   1708  HE1 HIE A 104      38.108  40.644  20.147  1.00  0.00           H
ATOM   1709  NE2 HIE A 104      39.152  42.508  20.158  1.00  0.00           N
ATOM   1710  HE2 HIE A 104      40.067  42.244  19.823  1.00  0.00           H
ATOM   1711  CD2 HIE A 104      38.798  43.757  20.609  1.00  0.00           C
ATOM   1712  HD2 HIE A 104      39.525  44.551  20.699  1.00  0.00           H
ATOM   1713  C   HIE A 104      36.453  46.729  23.492  1.00  0.00           C
ATOM   1714  O   HIE A 104      35.507  47.262  22.920  1.00  0.00           O
ATOM   1715  N   GLY A 105      36.756  47.191  24.673  1.00  0.00           N
ATOM   1716  H   GLY A 105      37.425  46.687  25.237  1.00  0.00           H
ATOM   1717  CA  GLY A 105      36.229  48.314  25.369  1.00  0.00           C
ATOM   1718  HA2 GLY A 105      35.908  49.133  24.724  1.00  0.00           H
ATOM   1719  HA3 GLY A 105      35.332  47.959  25.876  1.00  0.00           H
ATOM   1720  C   GLY A 105      37.236  48.835  26.401  1.00  0.00           C
ATOM   1721  O   GLY A 105      36.912  49.853  27.047  1.00  0.00           O
ATOM   1722  N   MET A 106      38.416  48.167  26.599  1.00  0.00           N
ATOM   1723  H   MET A 106      38.579  47.341  26.041  1.00  0.00           H
ATOM   1724  CA  MET A 106      39.512  48.602  27.424  1.00  0.00           C
ATOM   1725  HA  MET A 106      39.021  48.872  28.360  1.00  0.00           H
ATOM   1726  CB  MET A 106      40.578  47.451  27.526  1.00  0.00           C
ATOM   1727  HB2 MET A 106      41.416  47.773  28.144  1.00  0.00           H
ATOM   1728  HB3 MET A 106      40.865  47.107  26.533  1.00  0.00           H
ATOM   1729  CG  MET A 106      40.034  46.200  28.328  1.00  0.00           C
ATOM   1730  HG2 MET A 106      39.318  45.829  27.596  1.00  0.00           H
ATOM   1731  HG3 MET A 106      39.705  46.466  29.332  1.00  0.00           H
ATOM   1732  SD  MET A 106      41.282  44.914  28.439  1.00  0.00           S
ATOM   1733  CE  MET A 106      42.464  45.666  29.652  1.00  0.00           C
ATOM   1734  HE1 MET A 106      42.904  46.587  29.269  1.00  0.00           H
ATOM   1735  HE2 MET A 106      43.102  44.913  30.113  1.00  0.00           H
ATOM   1736  HE3 MET A 106      41.829  45.985  30.479  1.00  0.00           H
ATOM   1737  C   MET A 106      40.230  49.920  27.041  1.00  0.00           C
ATOM   1738  O   MET A 106      40.438  50.763  27.922  1.00  0.00           O
ATOM   1739  N   LYS A 107      40.389  50.140  25.713  1.00  0.00           N
ATOM   1740  H   LYS A 107      40.176  49.319  25.165  1.00  0.00           H
ATOM   1741  CA  LYS A 107      41.171  51.309  25.206  1.00  0.00           C
ATOM   1742  HA  LYS A 107      41.988  51.479  25.907  1.00  0.00           H
ATOM   1743  CB  LYS A 107      41.791  51.141  23.792  1.00  0.00           C
ATOM   1744  HB2 LYS A 107      41.017  50.795  23.107  1.00  0.00           H
ATOM   1745  HB3 LYS A 107      42.050  52.158  23.499  1.00  0.00           H
ATOM   1746  CG  LYS A 107      42.987  50.145  23.723  1.00  0.00           C
ATOM   1747  HG2 LYS A 107      43.375  49.999  22.715  1.00  0.00           H
ATOM   1748  HG3 LYS A 107      42.741  49.179  24.164  1.00  0.00           H
ATOM   1749  CD  LYS A 107      44.231  50.792  24.354  1.00  0.00           C
ATOM   1750  HD2 LYS A 107      43.947  51.112  25.357  1.00  0.00           H
ATOM   1751  HD3 LYS A 107      45.057  50.086  24.447  1.00  0.00           H
ATOM   1752  CE  LYS A 107      44.710  51.977  23.436  1.00  0.00           C
ATOM   1753  HE2 LYS A 107      43.878  52.565  23.048  1.00  0.00           H
ATOM   1754  HE3 LYS A 107      45.280  51.452  22.669  1.00  0.00           H
ATOM   1755  NZ  LYS A 107      45.590  52.964  24.045  1.00  0.00           N
ATOM   1756  HZ1 LYS A 107      45.126  53.766  24.447  1.00  0.00           H
ATOM   1757  HZ2 LYS A 107      46.173  52.627  24.798  1.00  0.00           H
ATOM   1758  HZ3 LYS A 107      46.245  53.352  23.381  1.00  0.00           H
ATOM   1759  C   LYS A 107      40.432  52.638  25.224  1.00  0.00           C
ATOM   1760  O   LYS A 107      41.046  53.672  25.007  1.00  0.00           O
ATOM   1761  N   HIE A 108      39.099  52.583  25.202  1.00  0.00           N
ATOM   1762  H   HIE A 108      38.620  51.697  25.130  1.00  0.00           H
ATOM   1763  CA  HIE A 108      38.204  53.752  25.308  1.00  0.00           C
ATOM   1764  HA  HIE A 108      38.344  54.371  24.422  1.00  0.00           H
ATOM   1765  CB  HIE A 108      36.743  53.290  25.252  1.00  0.00           C
ATOM   1766  HB2 HIE A 108      36.596  52.592  26.076  1.00  0.00           H
ATOM   1767  HB3 HIE A 108      36.059  54.134  25.167  1.00  0.00           H
ATOM   1768  CG  HIE A 108      36.567  52.461  23.963  1.00  0.00           C
ATOM   1769  ND1 HIE A 108      37.086  51.183  23.609  1.00  0.00           N
ATOM   1770  CE1 HIE A 108      36.626  50.840  22.425  1.00  0.00           C
ATOM   1771  HE1 HIE A 108      36.710  49.828  22.057  1.00  0.00           H
ATOM   1772  NE2 HIE A 108      35.910  51.829  21.945  1.00  0.00           N
ATOM   1773  HE2 HIE A 108      35.313  51.740  21.135  1.00  0.00           H
ATOM   1774  CD2 HIE A 108      35.889  52.883  22.872  1.00  0.00           C
ATOM   1775  HD2 HIE A 108      35.362  53.824  22.821  1.00  0.00           H
ATOM   1776  C   HIE A 108      38.388  54.653  26.556  1.00  0.00           C
ATOM   1777  O   HIE A 108      37.999  55.837  26.595  1.00  0.00           O
ATOM   1778  N   ALA A 109      39.040  54.267  27.652  1.00  0.00           N
ATOM   1779  H   ALA A 109      39.286  53.291  27.739  1.00  0.00           H
ATOM   1780  CA  ALA A 109      39.419  55.165  28.759  1.00  0.00           C
ATOM   1781  HA  ALA A 109      38.547  55.790  28.952  1.00  0.00           H
ATOM   1782  CB  ALA A 109      39.889  54.338  29.914  1.00  0.00           C
ATOM   1783  HB1 ALA A 109      39.198  53.597  30.314  1.00  0.00           H
ATOM   1784  HB2 ALA A 109      40.703  53.702  29.567  1.00  0.00           H
ATOM   1785  HB3 ALA A 109      40.188  54.928  30.780  1.00  0.00           H
ATOM   1786  C   ALA A 109      40.534  56.118  28.277  1.00  0.00           C
ATOM   1787  O   ALA A 109      41.607  55.663  27.870  1.00  0.00           O
ATOM   1788  N   THR A 110      40.289  57.399  28.347  1.00  0.00           N
ATOM   1789  H   THR A 110      39.331  57.690  28.485  1.00  0.00           H
ATOM   1790  CA  THR A 110      41.348  58.349  27.904  1.00  0.00           C
ATOM   1791  HA  THR A 110      41.860  57.950  27.029  1.00  0.00           H
ATOM   1792  CB  THR A 110      40.777  59.785  27.843  1.00  0.00           C
ATOM   1793  HB  THR A 110      41.633  60.411  27.591  1.00  0.00           H
ATOM   1794  CG2 THR A 110      39.786  60.003  26.727  1.00  0.00           C
ATOM   1795 HG21 THR A 110      40.384  59.924  25.819  1.00  0.00           H
ATOM   1796 HG22 THR A 110      39.336  60.976  26.924  1.00  0.00           H
ATOM   1797 HG23 THR A 110      38.980  59.270  26.758  1.00  0.00           H
ATOM   1798  OG1 THR A 110      40.196  60.191  29.046  1.00  0.00           O
ATOM   1799  HG1 THR A 110      39.540  59.568  29.366  1.00  0.00           H
ATOM   1800  C   THR A 110      42.490  58.367  28.959  1.00  0.00           C
ATOM   1801  O   THR A 110      43.679  58.495  28.659  1.00  0.00           O
ATOM   1802  N   GLY A 111      42.085  58.190  30.237  1.00  0.00           N
ATOM   1803  H   GLY A 111      41.101  58.183  30.464  1.00  0.00           H
ATOM   1804  CA  GLY A 111      42.942  58.370  31.448  1.00  0.00           C
ATOM   1805  HA2 GLY A 111      42.319  58.256  32.335  1.00  0.00           H
ATOM   1806  HA3 GLY A 111      43.296  59.401  31.440  1.00  0.00           H
ATOM   1807  C   GLY A 111      44.096  57.338  31.559  1.00  0.00           C
ATOM   1808  O   GLY A 111      44.303  56.328  30.829  1.00  0.00           O
ATOM   1809  N   ASN A 112      45.046  57.698  32.423  1.00  0.00           N
ATOM   1810  H   ASN A 112      44.829  58.431  33.083  1.00  0.00           H
ATOM   1811  CA  ASN A 112      46.412  57.071  32.603  1.00  0.00           C
ATOM   1812  HA  ASN A 112      46.810  56.978  31.593  1.00  0.00           H
ATOM   1813  CB  ASN A 112      47.413  57.990  33.333  1.00  0.00           C
ATOM   1814  HB2 ASN A 112      46.974  58.569  34.146  1.00  0.00           H
ATOM   1815  HB3 ASN A 112      48.175  57.317  33.725  1.00  0.00           H
ATOM   1816  CG  ASN A 112      48.222  58.978  32.524  1.00  0.00           C
ATOM   1817  OD1 ASN A 112      49.387  58.856  32.328  1.00  0.00           O
ATOM   1818  ND2 ASN A 112      47.671  60.012  31.996  1.00  0.00           N
ATOM   1819 HD21 ASN A 112      46.694  60.217  32.145  1.00  0.00           H
ATOM   1820 HD22 ASN A 112      48.212  60.651  31.430  1.00  0.00           H
ATOM   1821  C   ASN A 112      46.458  55.577  33.189  1.00  0.00           C
ATOM   1822  O   ASN A 112      47.115  54.688  32.684  1.00  0.00           O
ATOM   1823  N   TYR A 113      45.591  55.368  34.212  1.00  0.00           N
ATOM   1824  H   TYR A 113      44.889  56.023  34.527  1.00  0.00           H
ATOM   1825  CA  TYR A 113      45.659  54.160  35.077  1.00  0.00           C
ATOM   1826  HA  TYR A 113      46.046  53.323  34.496  1.00  0.00           H
ATOM   1827  CB  TYR A 113      46.708  54.291  36.165  1.00  0.00           C
ATOM   1828  HB2 TYR A 113      46.851  53.285  36.560  1.00  0.00           H
ATOM   1829  HB3 TYR A 113      47.637  54.636  35.711  1.00  0.00           H
ATOM   1830  CG  TYR A 113      46.328  55.223  37.311  1.00  0.00           C
ATOM   1831  CD1 TYR A 113      46.285  56.644  37.029  1.00  0.00           C
ATOM   1832  HD1 TYR A 113      46.621  57.043  36.083  1.00  0.00           H
ATOM   1833  CE1 TYR A 113      45.853  57.414  38.119  1.00  0.00           C
ATOM   1834  HE1 TYR A 113      45.780  58.491  38.077  1.00  0.00           H
ATOM   1835  CZ  TYR A 113      45.620  56.932  39.453  1.00  0.00           C
ATOM   1836  OH  TYR A 113      45.321  57.746  40.494  1.00  0.00           O
ATOM   1837  HH  TYR A 113      44.867  58.539  40.199  1.00  0.00           H
ATOM   1838  CE2 TYR A 113      45.722  55.521  39.636  1.00  0.00           C
ATOM   1839  HE2 TYR A 113      45.526  55.045  40.586  1.00  0.00           H
ATOM   1840  CD2 TYR A 113      46.099  54.675  38.634  1.00  0.00           C
ATOM   1841  HD2 TYR A 113      46.100  53.608  38.802  1.00  0.00           H
ATOM   1842  C   TYR A 113      44.317  53.738  35.645  1.00  0.00           C
ATOM   1843  O   TYR A 113      43.452  54.511  35.961  1.00  0.00           O
ATOM   1844  N   ILE A 114      44.173  52.439  35.707  1.00  0.00           N
ATOM   1845  H   ILE A 114      44.982  51.838  35.774  1.00  0.00           H
ATOM   1846  CA  ILE A 114      42.923  51.833  35.272  1.00  0.00           C
ATOM   1847  HA  ILE A 114      42.169  52.619  35.311  1.00  0.00           H
ATOM   1848  CB  ILE A 114      42.938  51.245  33.830  1.00  0.00           C
ATOM   1849  HB  ILE A 114      43.540  50.343  33.939  1.00  0.00           H
ATOM   1850  CG2 ILE A 114      41.497  50.870  33.428  1.00  0.00           C
ATOM   1851 HG21 ILE A 114      40.740  51.493  33.903  1.00  0.00           H
ATOM   1852 HG22 ILE A 114      41.224  49.864  33.748  1.00  0.00           H
ATOM   1853 HG23 ILE A 114      41.399  50.944  32.345  1.00  0.00           H
ATOM   1854  CG1 ILE A 114      43.697  52.003  32.686  1.00  0.00           C
ATOM   1855 HG12 ILE A 114      44.766  51.996  32.898  1.00  0.00           H
ATOM   1856 HG13 ILE A 114      43.627  51.374  31.798  1.00  0.00           H
ATOM   1857  CD1 ILE A 114      43.223  53.438  32.470  1.00  0.00           C
ATOM   1858 HD11 ILE A 114      42.810  53.913  33.360  1.00  0.00           H
ATOM   1859 HD12 ILE A 114      42.443  53.386  31.710  1.00  0.00           H
ATOM   1860 HD13 ILE A 114      44.115  53.949  32.107  1.00  0.00           H
ATOM   1861  C   ILE A 114      42.493  50.693  36.291  1.00  0.00           C
ATOM   1862  O   ILE A 114      43.370  49.935  36.807  1.00  0.00           O
ATOM   1863  N   ILE A 115      41.189  50.629  36.534  1.00  0.00           N
ATOM   1864  H   ILE A 115      40.574  51.319  36.128  1.00  0.00           H
ATOM   1865  CA  ILE A 115      40.606  49.544  37.317  1.00  0.00           C
ATOM   1866  HA  ILE A 115      41.305  48.710  37.254  1.00  0.00           H
ATOM   1867  CB  ILE A 115      40.519  50.005  38.805  1.00  0.00           C
ATOM   1868  HB  ILE A 115      41.435  50.555  39.020  1.00  0.00           H
ATOM   1869  CG2 ILE A 115      39.556  51.215  39.195  1.00  0.00           C
ATOM   1870 HG21 ILE A 115      39.881  52.027  38.544  1.00  0.00           H
ATOM   1871 HG22 ILE A 115      38.532  50.944  38.937  1.00  0.00           H
ATOM   1872 HG23 ILE A 115      39.836  51.663  40.148  1.00  0.00           H
ATOM   1873  CG1 ILE A 115      40.611  48.912  39.917  1.00  0.00           C
ATOM   1874 HG12 ILE A 115      41.320  48.177  39.538  1.00  0.00           H
ATOM   1875 HG13 ILE A 115      41.134  49.239  40.816  1.00  0.00           H
ATOM   1876  CD1 ILE A 115      39.362  48.061  40.322  1.00  0.00           C
ATOM   1877 HD11 ILE A 115      39.326  47.844  41.390  1.00  0.00           H
ATOM   1878 HD12 ILE A 115      39.347  47.065  39.879  1.00  0.00           H
ATOM   1879 HD13 ILE A 115      38.474  48.645  40.083  1.00  0.00           H
ATOM   1880  C   ILE A 115      39.338  49.035  36.732  1.00  0.00           C
ATOM   1881  O   ILE A 115      38.635  49.786  36.060  1.00  0.00           O
ATOM   1882  N   ILE A 116      39.059  47.716  36.848  1.00  0.00           N
ATOM   1883  H   ILE A 116      39.736  47.110  37.289  1.00  0.00           H
ATOM   1884  CA  ILE A 116      37.932  47.141  36.109  1.00  0.00           C
ATOM   1885  HA  ILE A 116      37.285  47.930  35.725  1.00  0.00           H
ATOM   1886  CB  ILE A 116      38.376  46.427  34.882  1.00  0.00           C
ATOM   1887  HB  ILE A 116      38.972  47.096  34.260  1.00  0.00           H
ATOM   1888  CG2 ILE A 116      39.283  45.202  35.122  1.00  0.00           C
ATOM   1889 HG21 ILE A 116      39.403  44.637  34.197  1.00  0.00           H
ATOM   1890 HG22 ILE A 116      40.254  45.448  35.552  1.00  0.00           H
ATOM   1891 HG23 ILE A 116      38.758  44.593  35.858  1.00  0.00           H
ATOM   1892  CG1 ILE A 116      37.211  45.918  34.001  1.00  0.00           C
ATOM   1893 HG12 ILE A 116      36.347  46.579  33.937  1.00  0.00           H
ATOM   1894 HG13 ILE A 116      36.883  45.024  34.532  1.00  0.00           H
ATOM   1895  CD1 ILE A 116      37.438  45.539  32.498  1.00  0.00           C
ATOM   1896 HD11 ILE A 116      38.330  44.930  32.357  1.00  0.00           H
ATOM   1897 HD12 ILE A 116      37.515  46.422  31.863  1.00  0.00           H
ATOM   1898 HD13 ILE A 116      36.619  44.892  32.183  1.00  0.00           H
ATOM   1899  C   ILE A 116      37.079  46.222  37.073  1.00  0.00           C
ATOM   1900  O   ILE A 116      37.611  45.465  37.925  1.00  0.00           O
ATOM   1901  N   MET A 117      35.766  46.367  36.901  1.00  0.00           N
ATOM   1902  H   MET A 117      35.474  47.029  36.196  1.00  0.00           H
ATOM   1903  CA  MET A 117      34.771  45.598  37.721  1.00  0.00           C
ATOM   1904  HA  MET A 117      35.029  44.559  37.925  1.00  0.00           H
ATOM   1905  CB  MET A 117      34.530  46.303  39.060  1.00  0.00           C
ATOM   1906  HB2 MET A 117      33.753  45.705  39.537  1.00  0.00           H
ATOM   1907  HB3 MET A 117      35.403  46.125  39.689  1.00  0.00           H
ATOM   1908  CG  MET A 117      34.064  47.790  39.046  1.00  0.00           C
ATOM   1909  HG2 MET A 117      34.680  48.427  38.412  1.00  0.00           H
ATOM   1910  HG3 MET A 117      33.072  47.730  38.599  1.00  0.00           H
ATOM   1911  SD  MET A 117      33.964  48.528  40.669  1.00  0.00           S
ATOM   1912  CE  MET A 117      32.223  48.869  40.687  1.00  0.00           C
ATOM   1913  HE1 MET A 117      31.626  47.962  40.592  1.00  0.00           H
ATOM   1914  HE2 MET A 117      31.986  49.487  39.822  1.00  0.00           H
ATOM   1915  HE3 MET A 117      31.918  49.527  41.501  1.00  0.00           H
ATOM   1916  C   MET A 117      33.449  45.601  36.996  1.00  0.00           C
ATOM   1917  O   MET A 117      32.998  46.657  36.466  1.00  0.00           O
ATOM   1918  N   ASP A 118      32.724  44.500  37.089  1.00  0.00           N
ATOM   1919  H   ASP A 118      33.059  43.697  37.601  1.00  0.00           H
ATOM   1920  CA  ASP A 118      31.421  44.447  36.459  1.00  0.00           C
ATOM   1921  HA  ASP A 118      31.458  44.710  35.402  1.00  0.00           H
ATOM   1922  CB  ASP A 118      30.798  43.063  36.410  1.00  0.00           C
ATOM   1923  HB2 ASP A 118      29.969  42.961  35.711  1.00  0.00           H
ATOM   1924  HB3 ASP A 118      30.400  42.772  37.382  1.00  0.00           H
ATOM   1925  CG  ASP A 118      31.946  42.116  35.974  1.00  0.00           C
ATOM   1926  OD1 ASP A 118      32.375  42.126  34.773  1.00  0.00           O
ATOM   1927  OD2 ASP A 118      32.366  41.248  36.814  1.00  0.00           O
ATOM   1928  C   ASP A 118      30.416  45.356  37.149  1.00  0.00           C
ATOM   1929  O   ASP A 118      30.582  45.736  38.285  1.00  0.00           O
ATOM   1930  N   ALA A 119      29.295  45.659  36.458  1.00  0.00           N
ATOM   1931  H   ALA A 119      29.206  45.272  35.530  1.00  0.00           H
ATOM   1932  CA  ALA A 119      28.296  46.605  36.933  1.00  0.00           C
ATOM   1933  HA  ALA A 119      28.709  47.489  37.419  1.00  0.00           H
ATOM   1934  CB  ALA A 119      27.469  46.976  35.731  1.00  0.00           C
ATOM   1935  HB1 ALA A 119      28.151  47.477  35.044  1.00  0.00           H
ATOM   1936  HB2 ALA A 119      26.979  46.095  35.315  1.00  0.00           H
ATOM   1937  HB3 ALA A 119      26.676  47.622  36.108  1.00  0.00           H
ATOM   1938  C   ALA A 119      27.407  46.091  38.046  1.00  0.00           C
ATOM   1939  O   ALA A 119      26.218  46.427  38.187  1.00  0.00           O
ATOM   1940  N   ASP A 120      27.887  45.232  38.949  1.00  0.00           N
ATOM   1941  H   ASP A 120      28.860  44.978  38.855  1.00  0.00           H
ATOM   1942  CA  ASP A 120      27.119  44.340  39.851  1.00  0.00           C
ATOM   1943  HA  ASP A 120      26.095  44.682  40.006  1.00  0.00           H
ATOM   1944  CB  ASP A 120      26.994  42.975  39.149  1.00  0.00           C
ATOM   1945  HB2 ASP A 120      25.950  42.736  39.353  1.00  0.00           H
ATOM   1946  HB3 ASP A 120      27.112  43.174  38.084  1.00  0.00           H
ATOM   1947  CG  ASP A 120      27.898  41.826  39.614  1.00  0.00           C
ATOM   1948  OD1 ASP A 120      28.967  41.446  39.095  1.00  0.00           O
ATOM   1949  OD2 ASP A 120      27.494  41.037  40.499  1.00  0.00           O
ATOM   1950  C   ASP A 120      27.839  44.335  41.177  1.00  0.00           C
ATOM   1951  O   ASP A 120      29.008  44.234  41.239  1.00  0.00           O
ATOM   1952  N   LEU A 121      27.062  44.452  42.220  1.00  0.00           N
ATOM   1953  H   LEU A 121      26.063  44.355  42.114  1.00  0.00           H
ATOM   1954  CA  LEU A 121      27.550  44.821  43.544  1.00  0.00           C
ATOM   1955  HA  LEU A 121      28.066  45.778  43.476  1.00  0.00           H
ATOM   1956  CB  LEU A 121      26.305  44.988  44.462  1.00  0.00           C
ATOM   1957  HB2 LEU A 121      26.397  45.071  45.545  1.00  0.00           H
ATOM   1958  HB3 LEU A 121      25.583  44.176  44.373  1.00  0.00           H
ATOM   1959  CG  LEU A 121      25.380  46.251  44.185  1.00  0.00           C
ATOM   1960  HG  LEU A 121      25.197  46.230  43.111  1.00  0.00           H
ATOM   1961  CD1 LEU A 121      24.062  46.217  44.973  1.00  0.00           C
ATOM   1962 HD11 LEU A 121      24.230  46.269  46.049  1.00  0.00           H
ATOM   1963 HD12 LEU A 121      23.525  45.321  44.663  1.00  0.00           H
ATOM   1964 HD13 LEU A 121      23.455  47.058  44.636  1.00  0.00           H
ATOM   1965  CD2 LEU A 121      25.848  47.654  44.398  1.00  0.00           C
ATOM   1966 HD21 LEU A 121      25.260  48.341  43.789  1.00  0.00           H
ATOM   1967 HD22 LEU A 121      25.853  48.034  45.420  1.00  0.00           H
ATOM   1968 HD23 LEU A 121      26.890  47.672  44.081  1.00  0.00           H
ATOM   1969  C   LEU A 121      28.581  43.820  44.110  1.00  0.00           C
ATOM   1970  O   LEU A 121      29.048  43.973  45.264  1.00  0.00           O
ATOM   1971  N   SER A 122      28.812  42.611  43.576  1.00  0.00           N
ATOM   1972  H   SER A 122      28.344  42.395  42.707  1.00  0.00           H
ATOM   1973  CA  SER A 122      29.938  41.736  43.997  1.00  0.00           C
ATOM   1974  HA  SER A 122      29.823  41.315  44.995  1.00  0.00           H
ATOM   1975  CB  SER A 122      30.001  40.482  43.127  1.00  0.00           C
ATOM   1976  HB2 SER A 122      30.809  39.817  43.429  1.00  0.00           H
ATOM   1977  HB3 SER A 122      29.055  39.957  43.259  1.00  0.00           H
ATOM   1978  OG  SER A 122      30.189  40.739  41.707  1.00  0.00           O
ATOM   1979  HG  SER A 122      31.045  41.161  41.604  1.00  0.00           H
ATOM   1980  C   SER A 122      31.301  42.415  44.011  1.00  0.00           C
ATOM   1981  O   SER A 122      32.215  41.883  44.597  1.00  0.00           O
ATOM   1982  N   HIE A 123      31.370  43.557  43.367  1.00  0.00           N
ATOM   1983  H   HIE A 123      30.577  43.923  42.861  1.00  0.00           H
ATOM   1984  CA  HIE A 123      32.485  44.464  43.285  1.00  0.00           C
ATOM   1985  HA  HIE A 123      33.451  44.088  43.622  1.00  0.00           H
ATOM   1986  CB  HIE A 123      32.622  44.818  41.888  1.00  0.00           C
ATOM   1987  HB2 HIE A 123      33.484  45.483  41.941  1.00  0.00           H
ATOM   1988  HB3 HIE A 123      31.820  45.438  41.486  1.00  0.00           H
ATOM   1989  CG  HIE A 123      32.854  43.659  40.910  1.00  0.00           C
ATOM   1990  ND1 HIE A 123      33.931  42.799  40.816  1.00  0.00           N
ATOM   1991  CE1 HIE A 123      33.497  42.008  39.805  1.00  0.00           C
ATOM   1992  HE1 HIE A 123      34.213  41.325  39.374  1.00  0.00           H
ATOM   1993  NE2 HIE A 123      32.273  42.124  39.420  1.00  0.00           N
ATOM   1994  HE2 HIE A 123      31.911  41.690  38.583  1.00  0.00           H
ATOM   1995  CD2 HIE A 123      31.846  43.302  40.045  1.00  0.00           C
ATOM   1996  HD2 HIE A 123      30.884  43.793  40.018  1.00  0.00           H
ATOM   1997  C   HIE A 123      32.158  45.666  44.168  1.00  0.00           C
ATOM   1998  O   HIE A 123      31.121  46.238  43.932  1.00  0.00           O
ATOM   1999  N   HIE A 124      33.014  46.003  45.146  1.00  0.00           N
ATOM   2000  H   HIE A 124      33.684  45.307  45.442  1.00  0.00           H
ATOM   2001  CA  HIE A 124      32.753  47.186  46.005  1.00  0.00           C
ATOM   2002  HA  HIE A 124      31.712  47.431  45.795  1.00  0.00           H
ATOM   2003  CB  HIE A 124      32.649  46.706  47.456  1.00  0.00           C
ATOM   2004  HB2 HIE A 124      33.641  46.779  47.901  1.00  0.00           H
ATOM   2005  HB3 HIE A 124      32.290  45.676  47.443  1.00  0.00           H
ATOM   2006  CG  HIE A 124      31.663  47.598  48.278  1.00  0.00           C
ATOM   2007  ND1 HIE A 124      32.047  48.856  48.777  1.00  0.00           N
ATOM   2008  CE1 HIE A 124      30.830  49.371  49.061  1.00  0.00           C
ATOM   2009  HE1 HIE A 124      30.675  50.384  49.404  1.00  0.00           H
ATOM   2010  NE2 HIE A 124      29.861  48.404  49.118  1.00  0.00           N
ATOM   2011  HE2 HIE A 124      28.909  48.640  49.357  1.00  0.00           H
ATOM   2012  CD2 HIE A 124      30.399  47.274  48.542  1.00  0.00           C
ATOM   2013  HD2 HIE A 124      29.907  46.325  48.391  1.00  0.00           H
ATOM   2014  C   HIE A 124      33.657  48.429  45.915  1.00  0.00           C
ATOM   2015  O   HIE A 124      34.873  48.343  46.178  1.00  0.00           O
ATOM   2016  N   PRO A 125      33.136  49.617  45.547  1.00  0.00           N
ATOM   2017  CD  PRO A 125      31.853  49.868  44.847  1.00  0.00           C
ATOM   2018  HD2 PRO A 125      31.749  49.094  44.086  1.00  0.00           H
ATOM   2019  HD3 PRO A 125      31.014  50.004  45.529  1.00  0.00           H
ATOM   2020  CG  PRO A 125      32.043  51.219  44.111  1.00  0.00           C
ATOM   2021  HG2 PRO A 125      31.084  51.710  43.945  1.00  0.00           H
ATOM   2022  HG3 PRO A 125      32.565  51.002  43.180  1.00  0.00           H
ATOM   2023  CB  PRO A 125      32.958  51.943  45.063  1.00  0.00           C
ATOM   2024  HB2 PRO A 125      33.484  52.803  44.648  1.00  0.00           H
ATOM   2025  HB3 PRO A 125      32.398  52.292  45.930  1.00  0.00           H
ATOM   2026  CA  PRO A 125      33.926  50.833  45.444  1.00  0.00           C
ATOM   2027  HA  PRO A 125      34.628  50.713  44.618  1.00  0.00           H
ATOM   2028  C   PRO A 125      34.794  51.255  46.671  1.00  0.00           C
ATOM   2029  O   PRO A 125      35.769  51.914  46.422  1.00  0.00           O
ATOM   2030  N   LYS A 126      34.410  50.803  47.883  1.00  0.00           N
ATOM   2031  H   LYS A 126      33.484  50.403  47.931  1.00  0.00           H
ATOM   2032  CA  LYS A 126      35.268  51.082  49.032  1.00  0.00           C
ATOM   2033  HA  LYS A 126      35.314  52.156  49.213  1.00  0.00           H
ATOM   2034  CB  LYS A 126      34.683  50.610  50.340  1.00  0.00           C
ATOM   2035  HB2 LYS A 126      35.005  49.591  50.556  1.00  0.00           H
ATOM   2036  HB3 LYS A 126      33.604  50.766  50.355  1.00  0.00           H
ATOM   2037  CG  LYS A 126      35.202  51.350  51.534  1.00  0.00           C
ATOM   2038  HG2 LYS A 126      36.270  51.527  51.408  1.00  0.00           H
ATOM   2039  HG3 LYS A 126      34.734  52.334  51.562  1.00  0.00           H
ATOM   2040  CD  LYS A 126      34.965  50.600  52.848  1.00  0.00           C
ATOM   2041  HD2 LYS A 126      35.455  49.626  52.848  1.00  0.00           H
ATOM   2042  HD3 LYS A 126      33.887  50.440  52.868  1.00  0.00           H
ATOM   2043  CE  LYS A 126      35.383  51.444  54.072  1.00  0.00           C
ATOM   2044  HE2 LYS A 126      35.389  50.809  54.958  1.00  0.00           H
ATOM   2045  HE3 LYS A 126      36.360  51.887  53.881  1.00  0.00           H
ATOM   2046  NZ  LYS A 126      34.274  52.425  54.352  1.00  0.00           N
ATOM   2047  HZ1 LYS A 126      34.107  52.902  53.478  1.00  0.00           H
ATOM   2048  HZ2 LYS A 126      34.459  53.081  55.098  1.00  0.00           H
ATOM   2049  HZ3 LYS A 126      33.480  51.862  54.622  1.00  0.00           H
ATOM   2050  C   LYS A 126      36.681  50.680  48.850  1.00  0.00           C
ATOM   2051  O   LYS A 126      37.534  51.355  49.335  1.00  0.00           O
ATOM   2052  N   PHE A 127      36.964  49.619  48.068  1.00  0.00           N
ATOM   2053  H   PHE A 127      36.187  49.148  47.627  1.00  0.00           H
ATOM   2054  CA  PHE A 127      38.347  49.130  47.869  1.00  0.00           C
ATOM   2055  HA  PHE A 127      38.905  49.231  48.800  1.00  0.00           H
ATOM   2056  CB  PHE A 127      38.071  47.699  47.390  1.00  0.00           C
ATOM   2057  HB2 PHE A 127      37.560  47.840  46.437  1.00  0.00           H
ATOM   2058  HB3 PHE A 127      39.012  47.181  47.204  1.00  0.00           H
ATOM   2059  CG  PHE A 127      37.243  46.792  48.281  1.00  0.00           C
ATOM   2060  CD1 PHE A 127      36.446  45.812  47.676  1.00  0.00           C
ATOM   2061  HD1 PHE A 127      36.431  45.620  46.614  1.00  0.00           H
ATOM   2062  CE1 PHE A 127      35.664  44.953  48.474  1.00  0.00           C
ATOM   2063  HE1 PHE A 127      35.080  44.179  47.998  1.00  0.00           H
ATOM   2064  CZ  PHE A 127      35.578  45.179  49.806  1.00  0.00           C
ATOM   2065  HZ  PHE A 127      35.142  44.388  50.398  1.00  0.00           H
ATOM   2066  CE2 PHE A 127      36.379  46.155  50.466  1.00  0.00           C
ATOM   2067  HE2 PHE A 127      36.306  46.300  51.534  1.00  0.00           H
ATOM   2068  CD2 PHE A 127      37.222  46.946  49.653  1.00  0.00           C
ATOM   2069  HD2 PHE A 127      37.909  47.647  50.104  1.00  0.00           H
ATOM   2070  C   PHE A 127      39.219  49.860  46.866  1.00  0.00           C
ATOM   2071  O   PHE A 127      40.433  49.736  46.945  1.00  0.00           O
ATOM   2072  N   ILE A 128      38.576  50.635  45.932  1.00  0.00           N
ATOM   2073  H   ILE A 128      37.568  50.674  45.990  1.00  0.00           H
ATOM   2074  CA  ILE A 128      39.345  51.223  44.848  1.00  0.00           C
ATOM   2075  HA  ILE A 128      39.803  50.421  44.269  1.00  0.00           H
ATOM   2076  CB  ILE A 128      38.402  51.935  43.862  1.00  0.00           C
ATOM   2077  HB  ILE A 128      37.613  52.431  44.426  1.00  0.00           H
ATOM   2078  CG2 ILE A 128      39.090  52.987  42.980  1.00  0.00           C
ATOM   2079 HG21 ILE A 128      39.862  52.532  42.358  1.00  0.00           H
ATOM   2080 HG22 ILE A 128      38.304  53.438  42.374  1.00  0.00           H
ATOM   2081 HG23 ILE A 128      39.474  53.772  43.631  1.00  0.00           H
ATOM   2082  CG1 ILE A 128      37.767  50.809  43.008  1.00  0.00           C
ATOM   2083 HG12 ILE A 128      38.542  50.317  42.421  1.00  0.00           H
ATOM   2084 HG13 ILE A 128      37.288  49.977  43.525  1.00  0.00           H
ATOM   2085  CD1 ILE A 128      36.751  51.164  41.980  1.00  0.00           C
ATOM   2086 HD11 ILE A 128      35.907  51.780  42.289  1.00  0.00           H
ATOM   2087 HD12 ILE A 128      37.206  51.730  41.167  1.00  0.00           H
ATOM   2088 HD13 ILE A 128      36.398  50.260  41.485  1.00  0.00           H
ATOM   2089  C   ILE A 128      40.510  52.042  45.395  1.00  0.00           C
ATOM   2090  O   ILE A 128      41.634  51.712  44.977  1.00  0.00           O
ATOM   2091  N   PRO A 129      40.237  52.963  46.334  1.00  0.00           N
ATOM   2092  CD  PRO A 129      38.982  53.364  46.927  1.00  0.00           C
ATOM   2093  HD2 PRO A 129      38.760  52.718  47.777  1.00  0.00           H
ATOM   2094  HD3 PRO A 129      38.157  53.317  46.215  1.00  0.00           H
ATOM   2095  CG  PRO A 129      39.070  54.858  47.329  1.00  0.00           C
ATOM   2096  HG2 PRO A 129      38.430  55.084  48.182  1.00  0.00           H
ATOM   2097  HG3 PRO A 129      38.964  55.492  46.449  1.00  0.00           H
ATOM   2098  CB  PRO A 129      40.501  54.853  47.823  1.00  0.00           C
ATOM   2099  HB2 PRO A 129      40.987  55.829  47.801  1.00  0.00           H
ATOM   2100  HB3 PRO A 129      40.482  54.495  48.853  1.00  0.00           H
ATOM   2101  CA  PRO A 129      41.293  53.783  46.947  1.00  0.00           C
ATOM   2102  HA  PRO A 129      41.733  54.405  46.167  1.00  0.00           H
ATOM   2103  C   PRO A 129      42.335  53.039  47.766  1.00  0.00           C
ATOM   2104  O   PRO A 129      43.473  53.439  47.824  1.00  0.00           O
ATOM   2105  N   GLU A 130      42.014  51.818  48.139  1.00  0.00           N
ATOM   2106  H   GLU A 130      41.056  51.521  48.018  1.00  0.00           H
ATOM   2107  CA  GLU A 130      42.995  50.906  48.751  1.00  0.00           C
ATOM   2108  HA  GLU A 130      43.451  51.381  49.620  1.00  0.00           H
ATOM   2109  CB  GLU A 130      42.493  49.645  49.338  1.00  0.00           C
ATOM   2110  HB2 GLU A 130      42.274  48.906  48.567  1.00  0.00           H
ATOM   2111  HB3 GLU A 130      43.326  49.162  49.850  1.00  0.00           H
ATOM   2112  CG  GLU A 130      41.351  49.850  50.411  1.00  0.00           C
ATOM   2113  HG2 GLU A 130      40.994  48.871  50.731  1.00  0.00           H
ATOM   2114  HG3 GLU A 130      40.459  50.367  50.055  1.00  0.00           H
ATOM   2115  CD  GLU A 130      41.784  50.554  51.660  1.00  0.00           C
ATOM   2116  OE1 GLU A 130      42.241  51.725  51.655  1.00  0.00           O
ATOM   2117  OE2 GLU A 130      41.775  49.891  52.713  1.00  0.00           O
ATOM   2118  C   GLU A 130      44.134  50.533  47.780  1.00  0.00           C
ATOM   2119  O   GLU A 130      45.295  50.479  48.181  1.00  0.00           O
ATOM   2120  N   PHE A 131      43.782  50.417  46.472  1.00  0.00           N
ATOM   2121  H   PHE A 131      42.836  50.623  46.187  1.00  0.00           H
ATOM   2122  CA  PHE A 131      44.777  50.104  45.398  1.00  0.00           C
ATOM   2123  HA  PHE A 131      45.470  49.449  45.926  1.00  0.00           H
ATOM   2124  CB  PHE A 131      44.218  49.447  44.129  1.00  0.00           C
ATOM   2125  HB2 PHE A 131      43.616  50.220  43.651  1.00  0.00           H
ATOM   2126  HB3 PHE A 131      45.010  49.263  43.402  1.00  0.00           H
ATOM   2127  CG  PHE A 131      43.404  48.176  44.198  1.00  0.00           C
ATOM   2128  CD1 PHE A 131      43.907  46.951  43.722  1.00  0.00           C
ATOM   2129  HD1 PHE A 131      44.890  46.940  43.275  1.00  0.00           H
ATOM   2130  CE1 PHE A 131      43.115  45.807  43.697  1.00  0.00           C
ATOM   2131  HE1 PHE A 131      43.516  44.890  43.291  1.00  0.00           H
ATOM   2132  CZ  PHE A 131      41.749  45.945  44.075  1.00  0.00           C
ATOM   2133  HZ  PHE A 131      41.224  45.003  44.024  1.00  0.00           H
ATOM   2134  CE2 PHE A 131      41.176  47.160  44.483  1.00  0.00           C
ATOM   2135  HE2 PHE A 131      40.148  47.255  44.799  1.00  0.00           H
ATOM   2136  CD2 PHE A 131      42.042  48.257  44.628  1.00  0.00           C
ATOM   2137  HD2 PHE A 131      41.632  49.234  44.840  1.00  0.00           H
ATOM   2138  C   PHE A 131      45.559  51.377  45.013  1.00  0.00           C
ATOM   2139  O   PHE A 131      46.754  51.325  44.878  1.00  0.00           O
ATOM   2140  N   ILE A 132      44.856  52.469  44.768  1.00  0.00           N
ATOM   2141  H   ILE A 132      43.853  52.354  44.782  1.00  0.00           H
ATOM   2142  CA  ILE A 132      45.525  53.748  44.168  1.00  0.00           C
ATOM   2143  HA  ILE A 132      46.006  53.442  43.239  1.00  0.00           H
ATOM   2144  CB  ILE A 132      44.583  55.035  44.046  1.00  0.00           C
ATOM   2145  HB  ILE A 132      44.107  55.128  45.022  1.00  0.00           H
ATOM   2146  CG2 ILE A 132      45.386  56.256  43.694  1.00  0.00           C
ATOM   2147 HG21 ILE A 132      45.859  55.901  42.779  1.00  0.00           H
ATOM   2148 HG22 ILE A 132      44.813  57.143  43.422  1.00  0.00           H
ATOM   2149 HG23 ILE A 132      46.139  56.607  44.399  1.00  0.00           H
ATOM   2150  CG1 ILE A 132      43.477  54.707  43.005  1.00  0.00           C
ATOM   2151 HG12 ILE A 132      43.144  53.669  43.010  1.00  0.00           H
ATOM   2152 HG13 ILE A 132      43.900  54.778  42.003  1.00  0.00           H
ATOM   2153  CD1 ILE A 132      42.257  55.642  43.051  1.00  0.00           C
ATOM   2154 HD11 ILE A 132      41.835  55.647  42.046  1.00  0.00           H
ATOM   2155 HD12 ILE A 132      42.493  56.666  43.341  1.00  0.00           H
ATOM   2156 HD13 ILE A 132      41.559  55.242  43.787  1.00  0.00           H
ATOM   2157  C   ILE A 132      46.629  54.043  45.178  1.00  0.00           C
ATOM   2158  O   ILE A 132      47.723  54.321  44.757  1.00  0.00           O
ATOM   2159  N   ARG A 133      46.311  53.984  46.453  1.00  0.00           N
ATOM   2160  H   ARG A 133      45.419  53.637  46.776  1.00  0.00           H
ATOM   2161  CA  ARG A 133      47.297  54.423  47.497  1.00  0.00           C
ATOM   2162  HA  ARG A 133      47.565  55.400  47.094  1.00  0.00           H
ATOM   2163  CB  ARG A 133      46.660  54.836  48.887  1.00  0.00           C
ATOM   2164  HB2 ARG A 133      47.491  55.284  49.433  1.00  0.00           H
ATOM   2165  HB3 ARG A 133      45.875  55.588  48.806  1.00  0.00           H
ATOM   2166  CG  ARG A 133      46.272  53.690  49.760  1.00  0.00           C
ATOM   2167  HG2 ARG A 133      47.084  53.045  50.097  1.00  0.00           H
ATOM   2168  HG3 ARG A 133      45.593  53.032  49.218  1.00  0.00           H
ATOM   2169  CD  ARG A 133      45.372  54.165  50.949  1.00  0.00           C
ATOM   2170  HD2 ARG A 133      44.580  54.739  50.468  1.00  0.00           H
ATOM   2171  HD3 ARG A 133      46.029  54.695  51.638  1.00  0.00           H
ATOM   2172  NE  ARG A 133      44.741  53.070  51.627  1.00  0.00           N
ATOM   2173  HE  ARG A 133      43.762  52.973  51.399  1.00  0.00           H
ATOM   2174  CZ  ARG A 133      45.306  52.276  52.524  1.00  0.00           C
ATOM   2175  NH1 ARG A 133      46.565  52.427  52.924  1.00  0.00           N
ATOM   2176 HH11 ARG A 133      47.140  53.022  52.346  1.00  0.00           H
ATOM   2177 HH12 ARG A 133      46.952  51.756  53.573  1.00  0.00           H
ATOM   2178  NH2 ARG A 133      44.664  51.266  53.030  1.00  0.00           N
ATOM   2179 HH21 ARG A 133      43.713  51.095  52.735  1.00  0.00           H
ATOM   2180 HH22 ARG A 133      45.162  50.643  53.649  1.00  0.00           H
ATOM   2181  C   ARG A 133      48.535  53.553  47.616  1.00  0.00           C
ATOM   2182  O   ARG A 133      49.594  53.991  48.026  1.00  0.00           O
ATOM   2183  N   LYS A 134      48.356  52.227  47.334  1.00  0.00           N
ATOM   2184  H   LYS A 134      47.426  51.951  47.052  1.00  0.00           H
ATOM   2185  CA  LYS A 134      49.513  51.316  47.071  1.00  0.00           C
ATOM   2186  HA  LYS A 134      50.196  51.275  47.919  1.00  0.00           H
ATOM   2187  CB  LYS A 134      49.085  49.821  46.990  1.00  0.00           C
ATOM   2188  HB2 LYS A 134      48.337  49.706  46.206  1.00  0.00           H
ATOM   2189  HB3 LYS A 134      48.679  49.383  47.903  1.00  0.00           H
ATOM   2190  CG  LYS A 134      50.225  48.862  46.747  1.00  0.00           C
ATOM   2191  HG2 LYS A 134      49.779  47.868  46.716  1.00  0.00           H
ATOM   2192  HG3 LYS A 134      50.497  48.961  45.696  1.00  0.00           H
ATOM   2193  CD  LYS A 134      51.431  48.849  47.672  1.00  0.00           C
ATOM   2194  HD2 LYS A 134      50.986  48.841  48.667  1.00  0.00           H
ATOM   2195  HD3 LYS A 134      52.094  49.701  47.525  1.00  0.00           H
ATOM   2196  CE  LYS A 134      52.222  47.561  47.407  1.00  0.00           C
ATOM   2197  HE2 LYS A 134      51.545  46.748  47.142  1.00  0.00           H
ATOM   2198  HE3 LYS A 134      52.908  47.650  46.565  1.00  0.00           H
ATOM   2199  NZ  LYS A 134      52.993  47.101  48.553  1.00  0.00           N
ATOM   2200  HZ1 LYS A 134      53.515  47.828  49.021  1.00  0.00           H
ATOM   2201  HZ2 LYS A 134      53.524  46.260  48.378  1.00  0.00           H
ATOM   2202  HZ3 LYS A 134      52.328  46.730  49.215  1.00  0.00           H
ATOM   2203  C   LYS A 134      50.254  51.753  45.867  1.00  0.00           C
ATOM   2204  O   LYS A 134      51.464  51.710  45.912  1.00  0.00           O
ATOM   2205  N   GLN A 135      49.623  52.085  44.777  1.00  0.00           N
ATOM   2206  H   GLN A 135      48.613  52.063  44.772  1.00  0.00           H
ATOM   2207  CA  GLN A 135      50.243  52.385  43.482  1.00  0.00           C
ATOM   2208  HA  GLN A 135      51.090  51.701  43.428  1.00  0.00           H
ATOM   2209  CB  GLN A 135      49.325  52.082  42.336  1.00  0.00           C
ATOM   2210  HB2 GLN A 135      48.708  51.236  42.641  1.00  0.00           H
ATOM   2211  HB3 GLN A 135      48.775  53.006  42.160  1.00  0.00           H
ATOM   2212  CG  GLN A 135      49.945  51.740  41.010  1.00  0.00           C
ATOM   2213  HG2 GLN A 135      49.203  51.119  40.509  1.00  0.00           H
ATOM   2214  HG3 GLN A 135      50.745  51.028  41.215  1.00  0.00           H
ATOM   2215  CD  GLN A 135      50.417  52.904  40.193  1.00  0.00           C
ATOM   2216  OE1 GLN A 135      49.993  54.037  40.487  1.00  0.00           O
ATOM   2217  NE2 GLN A 135      51.412  52.715  39.367  1.00  0.00           N
ATOM   2218 HE21 GLN A 135      51.912  51.845  39.254  1.00  0.00           H
ATOM   2219 HE22 GLN A 135      51.798  53.532  38.916  1.00  0.00           H
ATOM   2220  C   GLN A 135      50.799  53.832  43.464  1.00  0.00           C
ATOM   2221  O   GLN A 135      51.758  54.080  42.779  1.00  0.00           O
ATOM   2222  N   LYS A 136      50.397  54.753  44.342  1.00  0.00           N
ATOM   2223  H   LYS A 136      49.552  54.565  44.861  1.00  0.00           H
ATOM   2224  CA  LYS A 136      51.210  55.982  44.669  1.00  0.00           C
ATOM   2225  HA  LYS A 136      51.251  56.745  43.891  1.00  0.00           H
ATOM   2226  CB  LYS A 136      50.466  56.602  45.825  1.00  0.00           C
ATOM   2227  HB2 LYS A 136      50.505  55.864  46.627  1.00  0.00           H
ATOM   2228  HB3 LYS A 136      49.411  56.665  45.557  1.00  0.00           H
ATOM   2229  CG  LYS A 136      50.988  57.861  46.424  1.00  0.00           C
ATOM   2230  HG2 LYS A 136      52.008  57.664  46.755  1.00  0.00           H
ATOM   2231  HG3 LYS A 136      50.952  58.698  45.726  1.00  0.00           H
ATOM   2232  CD  LYS A 136      50.308  58.157  47.726  1.00  0.00           C
ATOM   2233  HD2 LYS A 136      50.475  57.339  48.426  1.00  0.00           H
ATOM   2234  HD3 LYS A 136      49.251  58.211  47.463  1.00  0.00           H
ATOM   2235  CE  LYS A 136      50.831  59.507  48.219  1.00  0.00           C
ATOM   2236  HE2 LYS A 136      51.858  59.318  48.531  1.00  0.00           H
ATOM   2237  HE3 LYS A 136      50.716  60.259  47.438  1.00  0.00           H
ATOM   2238  NZ  LYS A 136      50.133  60.078  49.420  1.00  0.00           N
ATOM   2239  HZ1 LYS A 136      49.249  60.459  49.116  1.00  0.00           H
ATOM   2240  HZ2 LYS A 136      49.862  59.354  50.070  1.00  0.00           H
ATOM   2241  HZ3 LYS A 136      50.767  60.680  49.926  1.00  0.00           H
ATOM   2242  C   LYS A 136      52.646  55.595  45.034  1.00  0.00           C
ATOM   2243  O   LYS A 136      53.580  56.291  44.700  1.00  0.00           O
ATOM   2244  N   GLU A 137      52.812  54.518  45.894  1.00  0.00           N
ATOM   2245  H   GLU A 137      52.021  53.912  46.058  1.00  0.00           H
ATOM   2246  CA  GLU A 137      54.121  54.053  46.253  1.00  0.00           C
ATOM   2247  HA  GLU A 137      54.748  54.923  46.447  1.00  0.00           H
ATOM   2248  CB  GLU A 137      54.013  53.273  47.573  1.00  0.00           C
ATOM   2249  HB2 GLU A 137      55.027  52.958  47.820  1.00  0.00           H
ATOM   2250  HB3 GLU A 137      53.493  52.343  47.349  1.00  0.00           H
ATOM   2251  CG  GLU A 137      53.268  53.974  48.651  1.00  0.00           C
ATOM   2252  HG2 GLU A 137      53.721  54.935  48.892  1.00  0.00           H
ATOM   2253  HG3 GLU A 137      52.265  54.148  48.262  1.00  0.00           H
ATOM   2254  CD  GLU A 137      53.233  53.122  49.919  1.00  0.00           C
ATOM   2255  OE1 GLU A 137      54.032  52.207  50.193  1.00  0.00           O
ATOM   2256  OE2 GLU A 137      52.560  53.590  50.811  1.00  0.00           O
ATOM   2257  C   GLU A 137      54.749  53.306  45.087  1.00  0.00           C
ATOM   2258  O   GLU A 137      54.068  52.805  44.172  1.00  0.00           O
ATOM   2259  N   GLY A 138      56.073  53.282  45.057  1.00  0.00           N
ATOM   2260  H   GLY A 138      56.483  53.693  45.883  1.00  0.00           H
ATOM   2261  CA  GLY A 138      56.860  52.549  44.071  1.00  0.00           C
ATOM   2262  HA2 GLY A 138      57.879  52.642  44.448  1.00  0.00           H
ATOM   2263  HA3 GLY A 138      56.578  51.522  44.306  1.00  0.00           H
ATOM   2264  C   GLY A 138      56.721  52.823  42.557  1.00  0.00           C
ATOM   2265  O   GLY A 138      56.197  53.762  41.993  1.00  0.00           O
ATOM   2266  N   ASN A 139      57.144  51.818  41.793  1.00  0.00           N
ATOM   2267  H   ASN A 139      57.550  51.016  42.254  1.00  0.00           H
ATOM   2268  CA  ASN A 139      56.895  51.618  40.408  1.00  0.00           C
ATOM   2269  HA  ASN A 139      56.236  52.430  40.101  1.00  0.00           H
ATOM   2270  CB  ASN A 139      58.219  51.840  39.623  1.00  0.00           C
ATOM   2271  HB2 ASN A 139      59.034  51.214  39.986  1.00  0.00           H
ATOM   2272  HB3 ASN A 139      57.993  51.647  38.575  1.00  0.00           H
ATOM   2273  CG  ASN A 139      58.650  53.316  39.630  1.00  0.00           C
ATOM   2274  OD1 ASN A 139      58.266  53.982  38.665  1.00  0.00           O
ATOM   2275  ND2 ASN A 139      59.344  53.848  40.565  1.00  0.00           N
ATOM   2276 HD21 ASN A 139      59.699  53.314  41.346  1.00  0.00           H
ATOM   2277 HD22 ASN A 139      59.420  54.853  40.619  1.00  0.00           H
ATOM   2278  C   ASN A 139      56.246  50.235  40.043  1.00  0.00           C
ATOM   2279  O   ASN A 139      56.748  49.481  39.234  1.00  0.00           O
ATOM   2280  N   PHE A 140      55.091  49.862  40.646  1.00  0.00           N
ATOM   2281  H   PHE A 140      54.561  50.651  40.986  1.00  0.00           H
ATOM   2282  CA  PHE A 140      54.252  48.678  40.313  1.00  0.00           C
ATOM   2283  HA  PHE A 140      54.797  47.736  40.253  1.00  0.00           H
ATOM   2284  CB  PHE A 140      53.130  48.658  41.325  1.00  0.00           C
ATOM   2285  HB2 PHE A 140      52.566  47.755  41.089  1.00  0.00           H
ATOM   2286  HB3 PHE A 140      52.446  49.465  41.063  1.00  0.00           H
ATOM   2287  CG  PHE A 140      53.573  48.457  42.807  1.00  0.00           C
ATOM   2288  CD1 PHE A 140      53.486  49.520  43.757  1.00  0.00           C
ATOM   2289  HD1 PHE A 140      52.940  50.421  43.521  1.00  0.00           H
ATOM   2290  CE1 PHE A 140      54.015  49.356  45.052  1.00  0.00           C
ATOM   2291  HE1 PHE A 140      53.804  50.137  45.767  1.00  0.00           H
ATOM   2292  CZ  PHE A 140      54.790  48.208  45.329  1.00  0.00           C
ATOM   2293  HZ  PHE A 140      55.278  48.047  46.279  1.00  0.00           H
ATOM   2294  CE2 PHE A 140      54.891  47.148  44.428  1.00  0.00           C
ATOM   2295  HE2 PHE A 140      55.468  46.286  44.731  1.00  0.00           H
ATOM   2296  CD2 PHE A 140      54.200  47.246  43.210  1.00  0.00           C
ATOM   2297  HD2 PHE A 140      54.211  46.367  42.583  1.00  0.00           H
ATOM   2298  C   PHE A 140      53.566  48.958  38.899  1.00  0.00           C
ATOM   2299  O   PHE A 140      52.989  50.054  38.740  1.00  0.00           O
ATOM   2300  N   ASP A 141      53.595  47.981  37.967  1.00  0.00           N
ATOM   2301  H   ASP A 141      54.290  47.251  38.029  1.00  0.00           H
ATOM   2302  CA  ASP A 141      52.683  48.074  36.895  1.00  0.00           C
ATOM   2303  HA  ASP A 141      52.580  49.118  36.598  1.00  0.00           H
ATOM   2304  CB  ASP A 141      53.268  47.359  35.641  1.00  0.00           C
ATOM   2305  HB2 ASP A 141      52.622  47.561  34.787  1.00  0.00           H
ATOM   2306  HB3 ASP A 141      53.235  46.294  35.871  1.00  0.00           H
ATOM   2307  CG  ASP A 141      54.739  47.760  35.427  1.00  0.00           C
ATOM   2308  OD1 ASP A 141      54.963  48.956  35.146  1.00  0.00           O
ATOM   2309  OD2 ASP A 141      55.633  46.918  35.684  1.00  0.00           O
ATOM   2310  C   ASP A 141      51.256  47.535  37.072  1.00  0.00           C
ATOM   2311  O   ASP A 141      50.397  47.839  36.202  1.00  0.00           O
ATOM   2312  N   ILE A 142      50.995  46.644  38.048  1.00  0.00           N
ATOM   2313  H   ILE A 142      51.777  46.334  38.607  1.00  0.00           H
ATOM   2314  CA  ILE A 142      49.680  46.112  38.460  1.00  0.00           C
ATOM   2315  HA  ILE A 142      48.897  46.820  38.189  1.00  0.00           H
ATOM   2316  CB  ILE A 142      49.420  44.718  37.841  1.00  0.00           C
ATOM   2317  HB  ILE A 142      50.080  43.995  38.319  1.00  0.00           H
ATOM   2318  CG2 ILE A 142      47.986  44.261  38.239  1.00  0.00           C
ATOM   2319 HG21 ILE A 142      47.788  43.216  37.999  1.00  0.00           H
ATOM   2320 HG22 ILE A 142      47.264  44.926  37.766  1.00  0.00           H
ATOM   2321 HG23 ILE A 142      47.766  44.367  39.301  1.00  0.00           H
ATOM   2322  CG1 ILE A 142      49.610  44.690  36.287  1.00  0.00           C
ATOM   2323 HG12 ILE A 142      50.557  45.161  36.026  1.00  0.00           H
ATOM   2324 HG13 ILE A 142      48.820  45.296  35.843  1.00  0.00           H
ATOM   2325  CD1 ILE A 142      49.510  43.279  35.631  1.00  0.00           C
ATOM   2326 HD11 ILE A 142      48.490  42.899  35.683  1.00  0.00           H
ATOM   2327 HD12 ILE A 142      49.816  43.341  34.586  1.00  0.00           H
ATOM   2328 HD13 ILE A 142      50.189  42.629  36.183  1.00  0.00           H
ATOM   2329  C   ILE A 142      49.592  46.230  39.964  1.00  0.00           C
ATOM   2330  O   ILE A 142      50.626  46.096  40.619  1.00  0.00           O
ATOM   2331  N   VAL A 143      48.444  46.321  40.622  1.00  0.00           N
ATOM   2332  H   VAL A 143      47.616  46.395  40.049  1.00  0.00           H
ATOM   2333  CA  VAL A 143      48.160  45.879  42.008  1.00  0.00           C
ATOM   2334  HA  VAL A 143      49.077  45.353  42.274  1.00  0.00           H
ATOM   2335  CB  VAL A 143      48.005  47.140  42.955  1.00  0.00           C
ATOM   2336  HB  VAL A 143      47.078  47.693  42.802  1.00  0.00           H
ATOM   2337  CG1 VAL A 143      48.066  46.560  44.387  1.00  0.00           C
ATOM   2338 HG11 VAL A 143      47.292  45.804  44.516  1.00  0.00           H
ATOM   2339 HG12 VAL A 143      49.060  46.152  44.572  1.00  0.00           H
ATOM   2340 HG13 VAL A 143      47.956  47.378  45.098  1.00  0.00           H
ATOM   2341  CG2 VAL A 143      49.166  48.137  42.870  1.00  0.00           C
ATOM   2342 HG21 VAL A 143      48.908  48.914  43.589  1.00  0.00           H
ATOM   2343 HG22 VAL A 143      50.148  47.689  43.027  1.00  0.00           H
ATOM   2344 HG23 VAL A 143      49.195  48.594  41.881  1.00  0.00           H
ATOM   2345  C   VAL A 143      46.920  45.031  41.899  1.00  0.00           C
ATOM   2346  O   VAL A 143      45.907  45.394  41.288  1.00  0.00           O
ATOM   2347  N   SER A 144      47.067  43.806  42.376  1.00  0.00           N
ATOM   2348  H   SER A 144      47.852  43.666  42.997  1.00  0.00           H
ATOM   2349  CA  SER A 144      46.286  42.622  42.063  1.00  0.00           C
ATOM   2350  HA  SER A 144      45.536  42.873  41.313  1.00  0.00           H
ATOM   2351  CB  SER A 144      47.216  41.464  41.514  1.00  0.00           C
ATOM   2352  HB2 SER A 144      46.616  40.907  40.795  1.00  0.00           H
ATOM   2353  HB3 SER A 144      47.495  40.755  42.293  1.00  0.00           H
ATOM   2354  OG  SER A 144      48.395  42.001  40.976  1.00  0.00           O
ATOM   2355  HG  SER A 144      48.989  42.247  41.689  1.00  0.00           H
ATOM   2356  C   SER A 144      45.520  42.037  43.328  1.00  0.00           C
ATOM   2357  O   SER A 144      46.142  41.739  44.319  1.00  0.00           O
ATOM   2358  N   GLY A 145      44.208  41.845  43.344  1.00  0.00           N
ATOM   2359  H   GLY A 145      43.702  41.945  42.476  1.00  0.00           H
ATOM   2360  CA  GLY A 145      43.518  41.324  44.514  1.00  0.00           C
ATOM   2361  HA2 GLY A 145      42.470  41.611  44.421  1.00  0.00           H
ATOM   2362  HA3 GLY A 145      43.864  41.905  45.369  1.00  0.00           H
ATOM   2363  C   GLY A 145      43.674  39.863  44.758  1.00  0.00           C
ATOM   2364  O   GLY A 145      43.930  39.094  43.731  1.00  0.00           O
ATOM   2365  N   THR A 146      43.559  39.343  45.980  1.00  0.00           N
ATOM   2366  H   THR A 146      43.570  39.979  46.765  1.00  0.00           H
ATOM   2367  CA  THR A 146      43.646  37.936  46.217  1.00  0.00           C
ATOM   2368  HA  THR A 146      43.354  37.397  45.315  1.00  0.00           H
ATOM   2369  CB  THR A 146      45.095  37.467  46.588  1.00  0.00           C
ATOM   2370  HB  THR A 146      45.676  37.628  45.680  1.00  0.00           H
ATOM   2371  CG2 THR A 146      45.803  38.312  47.636  1.00  0.00           C
ATOM   2372 HG21 THR A 146      45.250  38.321  48.576  1.00  0.00           H
ATOM   2373 HG22 THR A 146      46.855  38.050  47.747  1.00  0.00           H
ATOM   2374 HG23 THR A 146      45.812  39.318  47.215  1.00  0.00           H
ATOM   2375  OG1 THR A 146      45.091  36.135  46.975  1.00  0.00           O
ATOM   2376  HG1 THR A 146      46.024  35.928  46.881  1.00  0.00           H
ATOM   2377  C   THR A 146      42.600  37.471  47.221  1.00  0.00           C
ATOM   2378  O   THR A 146      42.283  38.292  48.085  1.00  0.00           O
ATOM   2379  N   ARG A 147      42.089  36.238  47.145  1.00  0.00           N
ATOM   2380  H   ARG A 147      42.397  35.642  46.389  1.00  0.00           H
ATOM   2381  CA  ARG A 147      41.088  35.600  48.012  1.00  0.00           C
ATOM   2382  HA  ARG A 147      40.664  36.373  48.654  1.00  0.00           H
ATOM   2383  CB  ARG A 147      40.002  34.858  47.184  1.00  0.00           C
ATOM   2384  HB2 ARG A 147      39.334  34.350  47.880  1.00  0.00           H
ATOM   2385  HB3 ARG A 147      40.425  34.011  46.644  1.00  0.00           H
ATOM   2386  CG  ARG A 147      39.238  35.802  46.298  1.00  0.00           C
ATOM   2387  HG2 ARG A 147      39.063  36.639  46.973  1.00  0.00           H
ATOM   2388  HG3 ARG A 147      39.814  36.176  45.452  1.00  0.00           H
ATOM   2389  CD  ARG A 147      37.881  35.139  45.867  1.00  0.00           C
ATOM   2390  HD2 ARG A 147      37.384  34.798  46.775  1.00  0.00           H
ATOM   2391  HD3 ARG A 147      37.282  35.979  45.517  1.00  0.00           H
ATOM   2392  NE  ARG A 147      37.978  34.023  44.897  1.00  0.00           N
ATOM   2393  HE  ARG A 147      37.255  33.317  44.898  1.00  0.00           H
ATOM   2394  CZ  ARG A 147      38.793  33.779  43.920  1.00  0.00           C
ATOM   2395  NH1 ARG A 147      39.983  34.241  43.747  1.00  0.00           N
ATOM   2396 HH11 ARG A 147      40.470  34.847  44.391  1.00  0.00           H
ATOM   2397 HH12 ARG A 147      40.559  34.111  42.928  1.00  0.00           H
ATOM   2398  NH2 ARG A 147      38.396  33.000  42.945  1.00  0.00           N
ATOM   2399 HH21 ARG A 147      37.407  32.805  42.874  1.00  0.00           H
ATOM   2400 HH22 ARG A 147      38.984  32.723  42.172  1.00  0.00           H
ATOM   2401  C   ARG A 147      41.650  34.586  49.026  1.00  0.00           C
ATOM   2402  O   ARG A 147      40.979  34.227  50.002  1.00  0.00           O
ATOM   2403  N   TYR A 148      42.886  34.091  48.795  1.00  0.00           N
ATOM   2404  H   TYR A 148      43.381  34.359  47.957  1.00  0.00           H
ATOM   2405  CA  TYR A 148      43.478  32.932  49.549  1.00  0.00           C
ATOM   2406  HA  TYR A 148      42.704  32.404  50.107  1.00  0.00           H
ATOM   2407  CB  TYR A 148      44.015  31.927  48.547  1.00  0.00           C
ATOM   2408  HB2 TYR A 148      44.115  31.002  49.114  1.00  0.00           H
ATOM   2409  HB3 TYR A 148      44.985  32.204  48.135  1.00  0.00           H
ATOM   2410  CG  TYR A 148      43.031  31.624  47.453  1.00  0.00           C
ATOM   2411  CD1 TYR A 148      41.966  30.772  47.782  1.00  0.00           C
ATOM   2412  HD1 TYR A 148      41.909  30.185  48.687  1.00  0.00           H
ATOM   2413  CE1 TYR A 148      40.929  30.522  46.904  1.00  0.00           C
ATOM   2414  HE1 TYR A 148      40.140  29.898  47.299  1.00  0.00           H
ATOM   2415  CZ  TYR A 148      40.957  31.110  45.625  1.00  0.00           C
ATOM   2416  OH  TYR A 148      40.098  30.812  44.626  1.00  0.00           O
ATOM   2417  HH  TYR A 148      39.451  30.113  44.748  1.00  0.00           H
ATOM   2418  CE2 TYR A 148      42.031  31.962  45.263  1.00  0.00           C
ATOM   2419  HE2 TYR A 148      42.059  32.359  44.259  1.00  0.00           H
ATOM   2420  CD2 TYR A 148      43.104  32.179  46.165  1.00  0.00           C
ATOM   2421  HD2 TYR A 148      43.984  32.744  45.894  1.00  0.00           H
ATOM   2422  C   TYR A 148      44.554  33.441  50.443  1.00  0.00           C
ATOM   2423  O   TYR A 148      44.690  33.059  51.632  1.00  0.00           O
ATOM   2424  N   LYS A 149      45.365  34.314  49.960  1.00  0.00           N
ATOM   2425  H   LYS A 149      45.167  34.678  49.039  1.00  0.00           H
ATOM   2426  CA  LYS A 149      46.345  35.107  50.794  1.00  0.00           C
ATOM   2427  HA  LYS A 149      46.844  34.349  51.397  1.00  0.00           H
ATOM   2428  CB  LYS A 149      47.306  35.811  49.900  1.00  0.00           C
ATOM   2429  HB2 LYS A 149      47.667  35.127  49.133  1.00  0.00           H
ATOM   2430  HB3 LYS A 149      46.844  36.676  49.424  1.00  0.00           H
ATOM   2431  CG  LYS A 149      48.517  36.347  50.653  1.00  0.00           C
ATOM   2432  HG2 LYS A 149      49.058  35.477  51.024  1.00  0.00           H
ATOM   2433  HG3 LYS A 149      48.231  37.131  51.354  1.00  0.00           H
ATOM   2434  CD  LYS A 149      49.618  36.894  49.662  1.00  0.00           C
ATOM   2435  HD2 LYS A 149      49.217  37.592  48.927  1.00  0.00           H
ATOM   2436  HD3 LYS A 149      50.363  37.499  50.178  1.00  0.00           H
ATOM   2437  CE  LYS A 149      50.395  35.831  48.869  1.00  0.00           C
ATOM   2438  HE2 LYS A 149      50.946  35.135  49.502  1.00  0.00           H
ATOM   2439  HE3 LYS A 149      49.615  35.274  48.349  1.00  0.00           H
ATOM   2440  NZ  LYS A 149      51.415  36.410  48.033  1.00  0.00           N
ATOM   2441  HZ1 LYS A 149      50.979  36.831  47.225  1.00  0.00           H
ATOM   2442  HZ2 LYS A 149      51.987  35.635  47.729  1.00  0.00           H
ATOM   2443  HZ3 LYS A 149      52.003  37.066  48.526  1.00  0.00           H
ATOM   2444  C   LYS A 149      45.661  36.069  51.814  1.00  0.00           C
ATOM   2445  O   LYS A 149      44.827  36.834  51.451  1.00  0.00           O
ATOM   2446  N   GLY A 150      46.010  35.975  53.104  1.00  0.00           N
ATOM   2447  H   GLY A 150      46.736  35.338  53.400  1.00  0.00           H
ATOM   2448  CA  GLY A 150      45.607  37.057  54.097  1.00  0.00           C
ATOM   2449  HA2 GLY A 150      46.073  36.787  55.045  1.00  0.00           H
ATOM   2450  HA3 GLY A 150      45.994  38.022  53.770  1.00  0.00           H
ATOM   2451  C   GLY A 150      44.140  37.172  54.336  1.00  0.00           C
ATOM   2452  O   GLY A 150      43.380  36.249  54.358  1.00  0.00           O
ATOM   2453  N   ASN A 151      43.677  38.406  54.582  1.00  0.00           N
ATOM   2454  H   ASN A 151      44.386  39.099  54.776  1.00  0.00           H
ATOM   2455  CA  ASN A 151      42.292  38.773  54.838  1.00  0.00           C
ATOM   2456  HA  ASN A 151      41.865  38.052  55.536  1.00  0.00           H
ATOM   2457  CB  ASN A 151      42.388  40.036  55.694  1.00  0.00           C
ATOM   2458  HB2 ASN A 151      42.996  40.764  55.158  1.00  0.00           H
ATOM   2459  HB3 ASN A 151      41.387  40.463  55.634  1.00  0.00           H
ATOM   2460  CG  ASN A 151      42.795  39.902  57.179  1.00  0.00           C
ATOM   2461  OD1 ASN A 151      42.538  38.912  57.876  1.00  0.00           O
ATOM   2462  ND2 ASN A 151      43.440  40.931  57.727  1.00  0.00           N
ATOM   2463 HD21 ASN A 151      43.777  41.675  57.133  1.00  0.00           H
ATOM   2464 HD22 ASN A 151      43.825  40.928  58.661  1.00  0.00           H
ATOM   2465  C   ASN A 151      41.309  38.839  53.550  1.00  0.00           C
ATOM   2466  O   ASN A 151      40.236  39.431  53.541  1.00  0.00           O
ATOM   2467  N   GLY A 152      41.674  38.108  52.486  1.00  0.00           N
ATOM   2468  H   GLY A 152      42.542  37.615  52.645  1.00  0.00           H
ATOM   2469  CA  GLY A 152      40.873  37.909  51.279  1.00  0.00           C
ATOM   2470  HA2 GLY A 152      41.593  37.509  50.566  1.00  0.00           H
ATOM   2471  HA3 GLY A 152      40.471  38.862  50.934  1.00  0.00           H
ATOM   2472  C   GLY A 152      39.809  36.841  51.384  1.00  0.00           C
ATOM   2473  O   GLY A 152      39.870  35.995  52.262  1.00  0.00           O
ATOM   2474  N   GLY A 153      38.854  36.730  50.377  1.00  0.00           N
ATOM   2475  H   GLY A 153      38.918  37.447  49.669  1.00  0.00           H
ATOM   2476  CA  GLY A 153      37.830  35.708  50.247  1.00  0.00           C
ATOM   2477  HA2 GLY A 153      37.545  35.312  51.221  1.00  0.00           H
ATOM   2478  HA3 GLY A 153      38.317  34.820  49.846  1.00  0.00           H
ATOM   2479  C   GLY A 153      36.567  35.959  49.408  1.00  0.00           C
ATOM   2480  O   GLY A 153      36.576  36.868  48.604  1.00  0.00           O
ATOM   2481  N   VAL A 154      35.437  35.266  49.508  1.00  0.00           N
ATOM   2482  H   VAL A 154      35.299  34.609  50.263  1.00  0.00           H
ATOM   2483  CA  VAL A 154      34.247  35.381  48.613  1.00  0.00           C
ATOM   2484  HA  VAL A 154      34.009  36.394  48.290  1.00  0.00           H
ATOM   2485  CB  VAL A 154      34.404  34.401  47.463  1.00  0.00           C
ATOM   2486  HB  VAL A 154      35.269  34.773  46.913  1.00  0.00           H
ATOM   2487  CG1 VAL A 154      34.709  32.949  47.753  1.00  0.00           C
ATOM   2488 HG11 VAL A 154      35.617  32.871  48.351  1.00  0.00           H
ATOM   2489 HG12 VAL A 154      33.853  32.603  48.332  1.00  0.00           H
ATOM   2490 HG13 VAL A 154      34.700  32.343  46.847  1.00  0.00           H
ATOM   2491  CG2 VAL A 154      33.227  34.429  46.406  1.00  0.00           C
ATOM   2492 HG21 VAL A 154      32.335  33.928  46.781  1.00  0.00           H
ATOM   2493 HG22 VAL A 154      33.617  33.938  45.514  1.00  0.00           H
ATOM   2494 HG23 VAL A 154      32.976  35.481  46.271  1.00  0.00           H
ATOM   2495  C   VAL A 154      33.014  35.052  49.432  1.00  0.00           C
ATOM   2496  O   VAL A 154      33.129  34.364  50.471  1.00  0.00           O
ATOM   2497  N   TYR A 155      31.847  35.552  49.004  1.00  0.00           N
ATOM   2498  H   TYR A 155      31.828  35.889  48.052  1.00  0.00           H
ATOM   2499  CA  TYR A 155      30.618  35.471  49.849  1.00  0.00           C
ATOM   2500  HA  TYR A 155      30.933  35.189  50.854  1.00  0.00           H
ATOM   2501  CB  TYR A 155      29.941  36.889  49.763  1.00  0.00           C
ATOM   2502  HB2 TYR A 155      30.688  37.658  49.961  1.00  0.00           H
ATOM   2503  HB3 TYR A 155      29.588  37.098  48.753  1.00  0.00           H
ATOM   2504  CG  TYR A 155      28.823  36.986  50.839  1.00  0.00           C
ATOM   2505  CD1 TYR A 155      29.275  37.317  52.137  1.00  0.00           C
ATOM   2506  HD1 TYR A 155      30.333  37.307  52.353  1.00  0.00           H
ATOM   2507  CE1 TYR A 155      28.369  37.287  53.257  1.00  0.00           C
ATOM   2508  HE1 TYR A 155      28.642  37.456  54.288  1.00  0.00           H
ATOM   2509  CZ  TYR A 155      27.013  36.966  52.998  1.00  0.00           C
ATOM   2510  OH  TYR A 155      26.190  36.915  54.101  1.00  0.00           O
ATOM   2511  HH  TYR A 155      25.296  36.645  53.878  1.00  0.00           H
ATOM   2512  CE2 TYR A 155      26.531  36.628  51.713  1.00  0.00           C
ATOM   2513  HE2 TYR A 155      25.483  36.416  51.560  1.00  0.00           H
ATOM   2514  CD2 TYR A 155      27.486  36.660  50.636  1.00  0.00           C
ATOM   2515  HD2 TYR A 155      27.063  36.353  49.691  1.00  0.00           H
ATOM   2516  C   TYR A 155      29.646  34.349  49.394  1.00  0.00           C
ATOM   2517  O   TYR A 155      29.575  33.973  48.246  1.00  0.00           O
ATOM   2518  N   GLY A 156      28.863  33.773  50.344  1.00  0.00           N
ATOM   2519  H   GLY A 156      29.015  34.112  51.283  1.00  0.00           H
ATOM   2520  CA  GLY A 156      27.774  32.749  50.132  1.00  0.00           C
ATOM   2521  HA2 GLY A 156      27.142  32.735  51.020  1.00  0.00           H
ATOM   2522  HA3 GLY A 156      27.153  33.112  49.313  1.00  0.00           H
ATOM   2523  C   GLY A 156      28.431  31.447  49.703  1.00  0.00           C
ATOM   2524  O   GLY A 156      27.765  30.438  49.695  1.00  0.00           O
ATOM   2525  N   TRP A 157      29.728  31.338  49.443  1.00  0.00           N
ATOM   2526  H   TRP A 157      30.275  32.180  49.553  1.00  0.00           H
ATOM   2527  CA  TRP A 157      30.391  30.090  49.117  1.00  0.00           C
ATOM   2528  HA  TRP A 157      29.778  29.588  48.367  1.00  0.00           H
ATOM   2529  CB  TRP A 157      31.678  30.339  48.348  1.00  0.00           C
ATOM   2530  HB2 TRP A 157      32.244  29.417  48.220  1.00  0.00           H
ATOM   2531  HB3 TRP A 157      32.342  30.898  49.007  1.00  0.00           H
ATOM   2532  CG  TRP A 157      31.640  30.870  46.950  1.00  0.00           C
ATOM   2533  CD1 TRP A 157      30.670  31.689  46.431  1.00  0.00           C
ATOM   2534  HD1 TRP A 157      29.755  32.003  46.912  1.00  0.00           H
ATOM   2535  NE1 TRP A 157      30.848  31.855  45.047  1.00  0.00           N
ATOM   2536  HE1 TRP A 157      30.156  32.305  44.464  1.00  0.00           H
ATOM   2537  CE2 TRP A 157      31.985  31.227  44.647  1.00  0.00           C
ATOM   2538  CZ2 TRP A 157      32.644  31.056  43.436  1.00  0.00           C
ATOM   2539  HZ2 TRP A 157      32.178  31.554  42.599  1.00  0.00           H
ATOM   2540  CH2 TRP A 157      33.793  30.331  43.253  1.00  0.00           C
ATOM   2541  HH2 TRP A 157      34.347  30.302  42.326  1.00  0.00           H
ATOM   2542  CZ3 TRP A 157      34.337  29.749  44.393  1.00  0.00           C
ATOM   2543  HZ3 TRP A 157      35.198  29.100  44.331  1.00  0.00           H
ATOM   2544  CE3 TRP A 157      33.696  29.768  45.674  1.00  0.00           C
ATOM   2545  HE3 TRP A 157      34.160  29.357  46.558  1.00  0.00           H
ATOM   2546  CD2 TRP A 157      32.505  30.587  45.831  1.00  0.00           C
ATOM   2547  C   TRP A 157      30.610  29.125  50.268  1.00  0.00           C
ATOM   2548  O   TRP A 157      31.120  29.532  51.348  1.00  0.00           O
ATOM   2549  N   ASP A 158      30.306  27.857  50.087  1.00  0.00           N
ATOM   2550  H   ASP A 158      30.062  27.482  49.182  1.00  0.00           H
ATOM   2551  CA  ASP A 158      30.679  26.818  51.032  1.00  0.00           C
ATOM   2552  HA  ASP A 158      30.523  27.248  52.021  1.00  0.00           H
ATOM   2553  CB  ASP A 158      29.842  25.564  50.836  1.00  0.00           C
ATOM   2554  HB2 ASP A 158      30.002  24.922  51.702  1.00  0.00           H
ATOM   2555  HB3 ASP A 158      28.782  25.813  50.895  1.00  0.00           H
ATOM   2556  CG  ASP A 158      29.994  24.844  49.548  1.00  0.00           C
ATOM   2557  OD1 ASP A 158      29.482  25.385  48.565  1.00  0.00           O
ATOM   2558  OD2 ASP A 158      30.524  23.726  49.522  1.00  0.00           O
ATOM   2559  C   ASP A 158      32.152  26.509  51.122  1.00  0.00           C
ATOM   2560  O   ASP A 158      32.915  26.487  50.167  1.00  0.00           O
ATOM   2561  N   LEU A 159      32.603  26.076  52.308  1.00  0.00           N
ATOM   2562  H   LEU A 159      31.990  26.061  53.111  1.00  0.00           H
ATOM   2563  CA  LEU A 159      34.017  25.708  52.621  1.00  0.00           C
ATOM   2564  HA  LEU A 159      34.606  26.625  52.641  1.00  0.00           H
ATOM   2565  CB  LEU A 159      34.157  25.277  54.115  1.00  0.00           C
ATOM   2566  HB2 LEU A 159      33.917  26.162  54.703  1.00  0.00           H
ATOM   2567  HB3 LEU A 159      33.380  24.552  54.359  1.00  0.00           H
ATOM   2568  CG  LEU A 159      35.503  24.718  54.584  1.00  0.00           C
ATOM   2569  HG  LEU A 159      35.659  23.885  53.898  1.00  0.00           H
ATOM   2570  CD1 LEU A 159      36.655  25.638  54.485  1.00  0.00           C
ATOM   2571 HD11 LEU A 159      37.503  25.247  55.047  1.00  0.00           H
ATOM   2572 HD12 LEU A 159      36.953  25.745  53.442  1.00  0.00           H
ATOM   2573 HD13 LEU A 159      36.331  26.595  54.894  1.00  0.00           H
ATOM   2574  CD2 LEU A 159      35.474  24.095  55.993  1.00  0.00           C
ATOM   2575 HD21 LEU A 159      34.579  23.473  56.024  1.00  0.00           H
ATOM   2576 HD22 LEU A 159      35.333  24.863  56.753  1.00  0.00           H
ATOM   2577 HD23 LEU A 159      36.305  23.407  56.151  1.00  0.00           H
ATOM   2578  C   LEU A 159      34.659  24.708  51.649  1.00  0.00           C
ATOM   2579  O   LEU A 159      35.727  24.917  51.100  1.00  0.00           O
ATOM   2580  N   LYS A 160      33.966  23.630  51.427  1.00  0.00           N
ATOM   2581  H   LYS A 160      33.024  23.534  51.779  1.00  0.00           H
ATOM   2582  CA  LYS A 160      34.413  22.677  50.473  1.00  0.00           C
ATOM   2583  HA  LYS A 160      35.408  22.339  50.763  1.00  0.00           H
ATOM   2584  CB  LYS A 160      33.387  21.562  50.265  1.00  0.00           C
ATOM   2585  HB2 LYS A 160      32.412  21.925  49.940  1.00  0.00           H
ATOM   2586  HB3 LYS A 160      33.279  21.119  51.255  1.00  0.00           H
ATOM   2587  CG  LYS A 160      33.911  20.431  49.356  1.00  0.00           C
ATOM   2588  HG2 LYS A 160      34.155  20.924  48.415  1.00  0.00           H
ATOM   2589  HG3 LYS A 160      33.104  19.700  49.412  1.00  0.00           H
ATOM   2590  CD  LYS A 160      35.197  19.765  49.906  1.00  0.00           C
ATOM   2591  HD2 LYS A 160      36.035  20.462  49.937  1.00  0.00           H
ATOM   2592  HD3 LYS A 160      35.056  19.366  50.911  1.00  0.00           H
ATOM   2593  CE  LYS A 160      35.580  18.508  49.098  1.00  0.00           C
ATOM   2594  HE2 LYS A 160      35.603  18.679  48.021  1.00  0.00           H
ATOM   2595  HE3 LYS A 160      34.725  17.841  49.209  1.00  0.00           H
ATOM   2596  NZ  LYS A 160      36.703  17.818  49.768  1.00  0.00           N
ATOM   2597  HZ1 LYS A 160      36.473  17.620  50.732  1.00  0.00           H
ATOM   2598  HZ2 LYS A 160      37.541  18.383  49.751  1.00  0.00           H
ATOM   2599  HZ3 LYS A 160      36.910  16.935  49.324  1.00  0.00           H
ATOM   2600  C   LYS A 160      34.641  23.324  49.039  1.00  0.00           C
ATOM   2601  O   LYS A 160      35.549  22.982  48.312  1.00  0.00           O
ATOM   2602  N   ARG A 161      33.773  24.222  48.658  1.00  0.00           N
ATOM   2603  H   ARG A 161      33.106  24.523  49.354  1.00  0.00           H
ATOM   2604  CA  ARG A 161      33.831  24.831  47.366  1.00  0.00           C
ATOM   2605  HA  ARG A 161      33.913  24.102  46.561  1.00  0.00           H
ATOM   2606  CB  ARG A 161      32.456  25.606  47.114  1.00  0.00           C
ATOM   2607  HB2 ARG A 161      32.193  26.339  47.876  1.00  0.00           H
ATOM   2608  HB3 ARG A 161      31.734  24.805  47.276  1.00  0.00           H
ATOM   2609  CG  ARG A 161      32.170  26.297  45.741  1.00  0.00           C
ATOM   2610  HG2 ARG A 161      32.862  27.126  45.591  1.00  0.00           H
ATOM   2611  HG3 ARG A 161      32.394  25.620  44.917  1.00  0.00           H
ATOM   2612  CD  ARG A 161      30.702  26.700  45.682  1.00  0.00           C
ATOM   2613  HD2 ARG A 161      30.050  25.826  45.693  1.00  0.00           H
ATOM   2614  HD3 ARG A 161      30.411  27.353  46.504  1.00  0.00           H
ATOM   2615  NE  ARG A 161      30.502  27.541  44.442  1.00  0.00           N
ATOM   2616  HE  ARG A 161      31.074  27.363  43.629  1.00  0.00           H
ATOM   2617  CZ  ARG A 161      29.577  28.452  44.260  1.00  0.00           C
ATOM   2618  NH1 ARG A 161      28.621  28.737  45.055  1.00  0.00           N
ATOM   2619 HH11 ARG A 161      28.463  28.155  45.865  1.00  0.00           H
ATOM   2620 HH12 ARG A 161      27.925  29.385  44.714  1.00  0.00           H
ATOM   2621  NH2 ARG A 161      29.502  29.049  43.113  1.00  0.00           N
ATOM   2622 HH21 ARG A 161      30.234  28.776  42.472  1.00  0.00           H
ATOM   2623 HH22 ARG A 161      28.698  29.572  42.797  1.00  0.00           H
ATOM   2624  C   ARG A 161      35.004  25.742  47.297  1.00  0.00           C
ATOM   2625  O   ARG A 161      35.713  25.595  46.275  1.00  0.00           O
ATOM   2626  N   LYS A 162      35.371  26.431  48.391  1.00  0.00           N
ATOM   2627  H   LYS A 162      34.749  26.386  49.186  1.00  0.00           H
ATOM   2628  CA  LYS A 162      36.502  27.264  48.554  1.00  0.00           C
ATOM   2629  HA  LYS A 162      36.489  28.021  47.770  1.00  0.00           H
ATOM   2630  CB  LYS A 162      36.420  28.072  49.900  1.00  0.00           C
ATOM   2631  HB2 LYS A 162      37.431  28.470  49.983  1.00  0.00           H
ATOM   2632  HB3 LYS A 162      36.286  27.282  50.638  1.00  0.00           H
ATOM   2633  CG  LYS A 162      35.429  29.107  49.997  1.00  0.00           C
ATOM   2634  HG2 LYS A 162      35.716  30.025  49.485  1.00  0.00           H
ATOM   2635  HG3 LYS A 162      34.500  28.744  49.558  1.00  0.00           H
ATOM   2636  CD  LYS A 162      35.235  29.623  51.454  1.00  0.00           C
ATOM   2637  HD2 LYS A 162      34.883  28.759  52.017  1.00  0.00           H
ATOM   2638  HD3 LYS A 162      36.155  30.023  51.879  1.00  0.00           H
ATOM   2639  CE  LYS A 162      34.205  30.726  51.544  1.00  0.00           C
ATOM   2640  HE2 LYS A 162      34.406  31.542  50.850  1.00  0.00           H
ATOM   2641  HE3 LYS A 162      33.264  30.220  51.327  1.00  0.00           H
ATOM   2642  NZ  LYS A 162      33.987  31.159  52.887  1.00  0.00           N
ATOM   2643  HZ1 LYS A 162      34.727  31.799  53.136  1.00  0.00           H
ATOM   2644  HZ2 LYS A 162      34.050  30.388  53.536  1.00  0.00           H
ATOM   2645  HZ3 LYS A 162      33.061  31.561  52.898  1.00  0.00           H
ATOM   2646  C   LYS A 162      37.899  26.495  48.584  1.00  0.00           C
ATOM   2647  O   LYS A 162      38.883  26.886  47.928  1.00  0.00           O
ATOM   2648  N   ILE A 163      37.924  25.266  49.089  1.00  0.00           N
ATOM   2649  H   ILE A 163      37.152  25.143  49.728  1.00  0.00           H
ATOM   2650  CA  ILE A 163      39.022  24.294  49.095  1.00  0.00           C
ATOM   2651  HA  ILE A 163      39.953  24.746  49.437  1.00  0.00           H
ATOM   2652  CB  ILE A 163      38.686  23.080  50.110  1.00  0.00           C
ATOM   2653  HB  ILE A 163      37.685  22.732  49.855  1.00  0.00           H
ATOM   2654  CG2 ILE A 163      39.749  21.963  50.152  1.00  0.00           C
ATOM   2655 HG21 ILE A 163      40.727  22.404  50.347  1.00  0.00           H
ATOM   2656 HG22 ILE A 163      39.529  21.217  50.916  1.00  0.00           H
ATOM   2657 HG23 ILE A 163      39.755  21.503  49.164  1.00  0.00           H
ATOM   2658  CG1 ILE A 163      38.631  23.662  51.529  1.00  0.00           C
ATOM   2659 HG12 ILE A 163      39.633  24.001  51.791  1.00  0.00           H
ATOM   2660 HG13 ILE A 163      38.018  24.561  51.471  1.00  0.00           H
ATOM   2661  CD1 ILE A 163      38.073  22.695  52.527  1.00  0.00           C
ATOM   2662 HD11 ILE A 163      37.166  22.214  52.159  1.00  0.00           H
ATOM   2663 HD12 ILE A 163      37.748  23.283  53.385  1.00  0.00           H
ATOM   2664 HD13 ILE A 163      38.794  21.899  52.711  1.00  0.00           H
ATOM   2665  C   ILE A 163      39.313  23.765  47.689  1.00  0.00           C
ATOM   2666  O   ILE A 163      40.507  23.680  47.372  1.00  0.00           O
ATOM   2667  N   ILE A 164      38.302  23.411  46.918  1.00  0.00           N
ATOM   2668  H   ILE A 164      37.369  23.410  47.305  1.00  0.00           H
ATOM   2669  CA  ILE A 164      38.518  23.060  45.513  1.00  0.00           C
ATOM   2670  HA  ILE A 164      39.327  22.331  45.463  1.00  0.00           H
ATOM   2671  CB  ILE A 164      37.196  22.477  44.952  1.00  0.00           C
ATOM   2672  HB  ILE A 164      36.376  23.146  45.214  1.00  0.00           H
ATOM   2673  CG2 ILE A 164      37.146  22.412  43.391  1.00  0.00           C
ATOM   2674 HG21 ILE A 164      37.889  21.645  43.170  1.00  0.00           H
ATOM   2675 HG22 ILE A 164      37.273  23.430  43.022  1.00  0.00           H
ATOM   2676 HG23 ILE A 164      36.165  22.136  43.004  1.00  0.00           H
ATOM   2677  CG1 ILE A 164      37.086  20.989  45.410  1.00  0.00           C
ATOM   2678 HG12 ILE A 164      37.160  21.025  46.497  1.00  0.00           H
ATOM   2679 HG13 ILE A 164      37.814  20.244  45.092  1.00  0.00           H
ATOM   2680  CD1 ILE A 164      35.688  20.446  45.253  1.00  0.00           C
ATOM   2681 HD11 ILE A 164      35.610  19.505  45.798  1.00  0.00           H
ATOM   2682 HD12 ILE A 164      35.544  20.231  44.195  1.00  0.00           H
ATOM   2683 HD13 ILE A 164      34.952  21.102  45.718  1.00  0.00           H
ATOM   2684  C   ILE A 164      38.895  24.321  44.656  1.00  0.00           C
ATOM   2685  O   ILE A 164      39.669  24.181  43.710  1.00  0.00           O
ATOM   2686  N   SER A 165      38.411  25.524  45.007  1.00  0.00           N
ATOM   2687  H   SER A 165      37.811  25.508  45.819  1.00  0.00           H
ATOM   2688  CA  SER A 165      38.596  26.811  44.306  1.00  0.00           C
ATOM   2689  HA  SER A 165      38.289  26.658  43.272  1.00  0.00           H
ATOM   2690  CB  SER A 165      37.725  27.952  44.919  1.00  0.00           C
ATOM   2691  HB2 SER A 165      37.889  28.133  45.982  1.00  0.00           H
ATOM   2692  HB3 SER A 165      36.665  27.719  44.817  1.00  0.00           H
ATOM   2693  OG  SER A 165      37.939  29.311  44.401  1.00  0.00           O
ATOM   2694  HG  SER A 165      38.027  29.321  43.445  1.00  0.00           H
ATOM   2695  C   SER A 165      40.070  27.076  44.331  1.00  0.00           C
ATOM   2696  O   SER A 165      40.722  27.369  43.309  1.00  0.00           O
ATOM   2697  N   ARG A 166      40.627  27.038  45.534  1.00  0.00           N
ATOM   2698  H   ARG A 166      39.976  26.884  46.291  1.00  0.00           H
ATOM   2699  CA  ARG A 166      42.070  27.183  45.868  1.00  0.00           C
ATOM   2700  HA  ARG A 166      42.493  28.123  45.513  1.00  0.00           H
ATOM   2701  CB  ARG A 166      42.160  27.030  47.389  1.00  0.00           C
ATOM   2702  HB2 ARG A 166      41.549  27.804  47.853  1.00  0.00           H
ATOM   2703  HB3 ARG A 166      41.827  26.034  47.680  1.00  0.00           H
ATOM   2704  CG  ARG A 166      43.546  27.198  47.940  1.00  0.00           C
ATOM   2705  HG2 ARG A 166      43.956  28.181  47.711  1.00  0.00           H
ATOM   2706  HG3 ARG A 166      44.223  26.439  47.547  1.00  0.00           H
ATOM   2707  CD  ARG A 166      43.588  27.114  49.490  1.00  0.00           C
ATOM   2708  HD2 ARG A 166      44.580  27.265  49.916  1.00  0.00           H
ATOM   2709  HD3 ARG A 166      42.852  27.837  49.843  1.00  0.00           H
ATOM   2710  NE  ARG A 166      43.155  25.719  49.846  1.00  0.00           N
ATOM   2711  HE  ARG A 166      43.229  25.040  49.102  1.00  0.00           H
ATOM   2712  CZ  ARG A 166      43.231  25.181  51.054  1.00  0.00           C
ATOM   2713  NH1 ARG A 166      43.462  25.860  52.151  1.00  0.00           N
ATOM   2714 HH11 ARG A 166      43.805  26.797  51.995  1.00  0.00           H
ATOM   2715 HH12 ARG A 166      43.525  25.303  52.991  1.00  0.00           H
ATOM   2716  NH2 ARG A 166      42.996  23.943  51.031  1.00  0.00           N
ATOM   2717 HH21 ARG A 166      42.802  23.468  50.161  1.00  0.00           H
ATOM   2718 HH22 ARG A 166      43.160  23.375  51.850  1.00  0.00           H
ATOM   2719  C   ARG A 166      42.935  26.120  45.280  1.00  0.00           C
ATOM   2720  O   ARG A 166      43.967  26.387  44.680  1.00  0.00           O
ATOM   2721  N   GLY A 167      42.378  24.927  45.020  1.00  0.00           N
ATOM   2722  H   GLY A 167      41.513  24.639  45.453  1.00  0.00           H
ATOM   2723  CA  GLY A 167      42.971  23.901  44.129  1.00  0.00           C
ATOM   2724  HA2 GLY A 167      43.964  23.700  44.532  1.00  0.00           H
ATOM   2725  HA3 GLY A 167      42.357  23.003  44.202  1.00  0.00           H
ATOM   2726  C   GLY A 167      43.154  24.353  42.637  1.00  0.00           C
ATOM   2727  O   GLY A 167      44.246  24.191  42.026  1.00  0.00           O
ATOM   2728  N   ALA A 168      42.188  25.127  42.043  1.00  0.00           N
ATOM   2729  H   ALA A 168      41.469  25.523  42.632  1.00  0.00           H
ATOM   2730  CA  ALA A 168      42.273  25.633  40.672  1.00  0.00           C
ATOM   2731  HA  ALA A 168      42.508  24.833  39.970  1.00  0.00           H
ATOM   2732  CB  ALA A 168      40.926  26.255  40.241  1.00  0.00           C
ATOM   2733  HB1 ALA A 168      40.662  27.251  40.596  1.00  0.00           H
ATOM   2734  HB2 ALA A 168      40.218  25.564  40.699  1.00  0.00           H
ATOM   2735  HB3 ALA A 168      40.805  26.212  39.158  1.00  0.00           H
ATOM   2736  C   ALA A 168      43.513  26.631  40.506  1.00  0.00           C
ATOM   2737  O   ALA A 168      44.214  26.578  39.483  1.00  0.00           O
ATOM   2738  N   ASN A 169      43.747  27.481  41.495  1.00  0.00           N
ATOM   2739  H   ASN A 169      43.074  27.463  42.248  1.00  0.00           H
ATOM   2740  CA  ASN A 169      44.957  28.241  41.637  1.00  0.00           C
ATOM   2741  HA  ASN A 169      45.288  28.774  40.747  1.00  0.00           H
ATOM   2742  CB  ASN A 169      44.733  29.474  42.523  1.00  0.00           C
ATOM   2743  HB2 ASN A 169      44.350  29.269  43.523  1.00  0.00           H
ATOM   2744  HB3 ASN A 169      45.753  29.800  42.725  1.00  0.00           H
ATOM   2745  CG  ASN A 169      43.926  30.708  41.977  1.00  0.00           C
ATOM   2746  OD1 ASN A 169      44.411  31.510  41.212  1.00  0.00           O
ATOM   2747  ND2 ASN A 169      42.668  30.763  42.299  1.00  0.00           N
ATOM   2748 HD21 ASN A 169      42.273  30.130  42.980  1.00  0.00           H
ATOM   2749 HD22 ASN A 169      42.200  31.642  42.132  1.00  0.00           H
ATOM   2750  C   ASN A 169      46.165  27.368  41.936  1.00  0.00           C
ATOM   2751  O   ASN A 169      47.056  27.452  41.074  1.00  0.00           O
ATOM   2752  N   PHE A 170      46.270  26.520  43.003  1.00  0.00           N
ATOM   2753  H   PHE A 170      45.489  26.515  43.644  1.00  0.00           H
ATOM   2754  CA  PHE A 170      47.313  25.510  43.226  1.00  0.00           C
ATOM   2755  HA  PHE A 170      48.179  26.077  43.568  1.00  0.00           H
ATOM   2756  CB  PHE A 170      47.042  24.504  44.414  1.00  0.00           C
ATOM   2757  HB2 PHE A 170      46.253  23.875  44.003  1.00  0.00           H
ATOM   2758  HB3 PHE A 170      47.978  23.967  44.569  1.00  0.00           H
ATOM   2759  CG  PHE A 170      46.672  25.065  45.781  1.00  0.00           C
ATOM   2760  CD1 PHE A 170      47.298  26.163  46.392  1.00  0.00           C
ATOM   2761  HD1 PHE A 170      47.959  26.770  45.790  1.00  0.00           H
ATOM   2762  CE1 PHE A 170      47.293  26.314  47.789  1.00  0.00           C
ATOM   2763  HE1 PHE A 170      47.777  27.189  48.196  1.00  0.00           H
ATOM   2764  CZ  PHE A 170      46.705  25.364  48.568  1.00  0.00           C
ATOM   2765  HZ  PHE A 170      46.711  25.435  49.645  1.00  0.00           H
ATOM   2766  CE2 PHE A 170      45.987  24.296  48.036  1.00  0.00           C
ATOM   2767  HE2 PHE A 170      45.499  23.557  48.654  1.00  0.00           H
ATOM   2768  CD2 PHE A 170      46.028  24.131  46.604  1.00  0.00           C
ATOM   2769  HD2 PHE A 170      45.508  23.276  46.197  1.00  0.00           H
ATOM   2770  C   PHE A 170      47.745  24.748  42.018  1.00  0.00           C
ATOM   2771  O   PHE A 170      48.896  24.300  41.918  1.00  0.00           O
ATOM   2772  N   LEU A 171      46.950  24.576  40.924  1.00  0.00           N
ATOM   2773  H   LEU A 171      45.966  24.795  40.994  1.00  0.00           H
ATOM   2774  CA  LEU A 171      47.353  23.691  39.768  1.00  0.00           C
ATOM   2775  HA  LEU A 171      47.768  22.758  40.149  1.00  0.00           H
ATOM   2776  CB  LEU A 171      46.006  23.393  38.998  1.00  0.00           C
ATOM   2777  HB2 LEU A 171      45.364  22.965  39.768  1.00  0.00           H
ATOM   2778  HB3 LEU A 171      45.604  24.347  38.660  1.00  0.00           H
ATOM   2779  CG  LEU A 171      46.017  22.391  37.753  1.00  0.00           C
ATOM   2780  HG  LEU A 171      44.994  22.368  37.376  1.00  0.00           H
ATOM   2781  CD1 LEU A 171      46.821  22.856  36.577  1.00  0.00           C
ATOM   2782 HD11 LEU A 171      46.403  23.834  36.336  1.00  0.00           H
ATOM   2783 HD12 LEU A 171      46.697  22.174  35.736  1.00  0.00           H
ATOM   2784 HD13 LEU A 171      47.894  22.994  36.714  1.00  0.00           H
ATOM   2785  CD2 LEU A 171      46.397  20.954  38.094  1.00  0.00           C
ATOM   2786 HD21 LEU A 171      45.465  20.391  38.064  1.00  0.00           H
ATOM   2787 HD22 LEU A 171      47.070  20.504  37.364  1.00  0.00           H
ATOM   2788 HD23 LEU A 171      46.793  20.819  39.101  1.00  0.00           H
ATOM   2789  C   LEU A 171      48.496  24.310  38.949  1.00  0.00           C
ATOM   2790  O   LEU A 171      49.380  23.689  38.354  1.00  0.00           O
ATOM   2791  N   THR A 172      48.313  25.694  38.883  1.00  0.00           N
ATOM   2792  H   THR A 172      47.491  26.021  39.370  1.00  0.00           H
ATOM   2793  CA  THR A 172      49.197  26.663  38.152  1.00  0.00           C
ATOM   2794  HA  THR A 172      49.257  26.420  37.091  1.00  0.00           H
ATOM   2795  CB  THR A 172      48.743  28.123  38.265  1.00  0.00           C
ATOM   2796  HB  THR A 172      49.368  28.693  37.577  1.00  0.00           H
ATOM   2797  CG2 THR A 172      47.263  28.278  37.835  1.00  0.00           C
ATOM   2798 HG21 THR A 172      46.589  27.437  37.997  1.00  0.00           H
ATOM   2799 HG22 THR A 172      46.890  29.123  38.414  1.00  0.00           H
ATOM   2800 HG23 THR A 172      47.272  28.618  36.800  1.00  0.00           H
ATOM   2801  OG1 THR A 172      48.990  28.582  39.572  1.00  0.00           O
ATOM   2802  HG1 THR A 172      48.214  28.254  40.032  1.00  0.00           H
ATOM   2803  C   THR A 172      50.662  26.543  38.484  1.00  0.00           C
ATOM   2804  O   THR A 172      51.467  26.615  37.552  1.00  0.00           O
ATOM   2805  N   GLN A 173      50.920  26.096  39.680  1.00  0.00           N
ATOM   2806  H   GLN A 173      50.148  25.861  40.287  1.00  0.00           H
ATOM   2807  CA  GLN A 173      52.234  25.934  40.185  1.00  0.00           C
ATOM   2808  HA  GLN A 173      52.814  26.820  39.926  1.00  0.00           H
ATOM   2809  CB  GLN A 173      52.299  25.738  41.701  1.00  0.00           C
ATOM   2810  HB2 GLN A 173      53.334  25.828  42.031  1.00  0.00           H
ATOM   2811  HB3 GLN A 173      51.975  24.722  41.925  1.00  0.00           H
ATOM   2812  CG  GLN A 173      51.591  26.759  42.566  1.00  0.00           C
ATOM   2813  HG2 GLN A 173      51.933  27.776  42.372  1.00  0.00           H
ATOM   2814  HG3 GLN A 173      50.525  26.841  42.355  1.00  0.00           H
ATOM   2815  CD  GLN A 173      51.675  26.565  44.110  1.00  0.00           C
ATOM   2816  OE1 GLN A 173      52.705  26.111  44.665  1.00  0.00           O
ATOM   2817  NE2 GLN A 173      50.685  27.023  44.875  1.00  0.00           N
ATOM   2818 HE21 GLN A 173      49.983  27.655  44.517  1.00  0.00           H
ATOM   2819 HE22 GLN A 173      50.941  26.976  45.851  1.00  0.00           H
ATOM   2820  C   GLN A 173      53.092  24.793  39.548  1.00  0.00           C
ATOM   2821  O   GLN A 173      54.359  24.831  39.508  1.00  0.00           O
ATOM   2822  N   ILE A 174      52.380  23.768  38.998  1.00  0.00           N
ATOM   2823  H   ILE A 174      51.373  23.840  39.020  1.00  0.00           H
ATOM   2824  CA  ILE A 174      52.911  22.581  38.313  1.00  0.00           C
ATOM   2825  HA  ILE A 174      53.924  22.401  38.672  1.00  0.00           H
ATOM   2826  CB  ILE A 174      52.003  21.430  38.618  1.00  0.00           C
ATOM   2827  HB  ILE A 174      51.029  21.736  38.235  1.00  0.00           H
ATOM   2828  CG2 ILE A 174      52.531  20.226  37.829  1.00  0.00           C
ATOM   2829 HG21 ILE A 174      52.126  19.350  38.336  1.00  0.00           H
ATOM   2830 HG22 ILE A 174      52.339  20.228  36.756  1.00  0.00           H
ATOM   2831 HG23 ILE A 174      53.616  20.263  37.919  1.00  0.00           H
ATOM   2832  CG1 ILE A 174      51.973  20.996  40.124  1.00  0.00           C
ATOM   2833 HG12 ILE A 174      52.700  21.558  40.709  1.00  0.00           H
ATOM   2834 HG13 ILE A 174      52.267  19.959  40.288  1.00  0.00           H
ATOM   2835  CD1 ILE A 174      50.673  21.181  40.915  1.00  0.00           C
ATOM   2836 HD11 ILE A 174      50.943  20.848  41.917  1.00  0.00           H
ATOM   2837 HD12 ILE A 174      50.453  22.248  40.868  1.00  0.00           H
ATOM   2838 HD13 ILE A 174      49.788  20.649  40.568  1.00  0.00           H
ATOM   2839  C   ILE A 174      53.097  22.862  36.800  1.00  0.00           C
ATOM   2840  O   ILE A 174      54.147  22.552  36.211  1.00  0.00           O
ATOM   2841  N   LEU A 175      52.039  23.480  36.237  1.00  0.00           N
ATOM   2842  H   LEU A 175      51.298  23.791  36.848  1.00  0.00           H
ATOM   2843  CA  LEU A 175      51.879  23.862  34.804  1.00  0.00           C
ATOM   2844  HA  LEU A 175      52.122  22.995  34.190  1.00  0.00           H
ATOM   2845  CB  LEU A 175      50.420  24.220  34.749  1.00  0.00           C
ATOM   2846  HB2 LEU A 175      49.812  23.383  35.093  1.00  0.00           H
ATOM   2847  HB3 LEU A 175      50.270  25.057  35.431  1.00  0.00           H
ATOM   2848  CG  LEU A 175      49.978  24.572  33.300  1.00  0.00           C
ATOM   2849  HG  LEU A 175      50.426  25.532  33.044  1.00  0.00           H
ATOM   2850  CD1 LEU A 175      50.140  23.523  32.226  1.00  0.00           C
ATOM   2851 HD11 LEU A 175      49.622  23.918  31.351  1.00  0.00           H
ATOM   2852 HD12 LEU A 175      49.845  22.529  32.564  1.00  0.00           H
ATOM   2853 HD13 LEU A 175      51.192  23.540  31.941  1.00  0.00           H
ATOM   2854  CD2 LEU A 175      48.427  24.695  33.363  1.00  0.00           C
ATOM   2855 HD21 LEU A 175      48.100  25.266  34.232  1.00  0.00           H
ATOM   2856 HD22 LEU A 175      48.146  25.366  32.551  1.00  0.00           H
ATOM   2857 HD23 LEU A 175      47.849  23.783  33.207  1.00  0.00           H
ATOM   2858  C   LEU A 175      52.766  25.026  34.321  1.00  0.00           C
ATOM   2859  O   LEU A 175      53.147  25.082  33.131  1.00  0.00           O
ATOM   2860  N   LEU A 176      53.060  25.952  35.194  1.00  0.00           N
ATOM   2861  H   LEU A 176      52.693  25.830  36.127  1.00  0.00           H
ATOM   2862  CA  LEU A 176      53.745  27.278  34.984  1.00  0.00           C
ATOM   2863  HA  LEU A 176      54.461  27.172  34.169  1.00  0.00           H
ATOM   2864  CB  LEU A 176      52.727  28.440  34.821  1.00  0.00           C
ATOM   2865  HB2 LEU A 176      52.107  28.474  35.717  1.00  0.00           H
ATOM   2866  HB3 LEU A 176      53.267  29.386  34.858  1.00  0.00           H
ATOM   2867  CG  LEU A 176      51.803  28.372  33.584  1.00  0.00           C
ATOM   2868  HG  LEU A 176      51.357  27.386  33.451  1.00  0.00           H
ATOM   2869  CD1 LEU A 176      50.619  29.404  33.636  1.00  0.00           C
ATOM   2870 HD11 LEU A 176      50.944  30.444  33.659  1.00  0.00           H
ATOM   2871 HD12 LEU A 176      49.960  29.249  32.781  1.00  0.00           H
ATOM   2872 HD13 LEU A 176      49.990  29.195  34.502  1.00  0.00           H
ATOM   2873  CD2 LEU A 176      52.545  28.805  32.308  1.00  0.00           C
ATOM   2874 HD21 LEU A 176      53.274  28.047  32.021  1.00  0.00           H
ATOM   2875 HD22 LEU A 176      51.844  28.970  31.490  1.00  0.00           H
ATOM   2876 HD23 LEU A 176      52.889  29.811  32.549  1.00  0.00           H
ATOM   2877  C   LEU A 176      54.569  27.625  36.221  1.00  0.00           C
ATOM   2878  O   LEU A 176      54.343  27.099  37.325  1.00  0.00           O
ATOM   2879  N   ARG A 177      55.631  28.497  36.106  1.00  0.00           N
ATOM   2880  H   ARG A 177      55.766  28.861  35.173  1.00  0.00           H
ATOM   2881  CA  ARG A 177      56.237  29.219  37.277  1.00  0.00           C
ATOM   2882  HA  ARG A 177      56.664  28.422  37.886  1.00  0.00           H
ATOM   2883  CB  ARG A 177      57.406  30.042  36.780  1.00  0.00           C
ATOM   2884  HB2 ARG A 177      57.960  29.495  36.018  1.00  0.00           H
ATOM   2885  HB3 ARG A 177      58.027  30.295  37.639  1.00  0.00           H
ATOM   2886  CG  ARG A 177      57.011  31.437  36.191  1.00  0.00           C
ATOM   2887  HG2 ARG A 177      56.643  31.251  35.182  1.00  0.00           H
ATOM   2888  HG3 ARG A 177      56.453  32.051  36.897  1.00  0.00           H
ATOM   2889  CD  ARG A 177      58.204  32.288  35.988  1.00  0.00           C
ATOM   2890  HD2 ARG A 177      58.915  31.688  35.421  1.00  0.00           H
ATOM   2891  HD3 ARG A 177      58.667  32.540  36.942  1.00  0.00           H
ATOM   2892  NE  ARG A 177      57.996  33.454  35.121  1.00  0.00           N
ATOM   2893  HE  ARG A 177      57.034  33.749  35.041  1.00  0.00           H
ATOM   2894  CZ  ARG A 177      58.931  34.192  34.614  1.00  0.00           C
ATOM   2895  NH1 ARG A 177      60.188  33.901  34.743  1.00  0.00           N
ATOM   2896 HH11 ARG A 177      60.458  33.126  35.331  1.00  0.00           H
ATOM   2897 HH12 ARG A 177      60.863  34.548  34.362  1.00  0.00           H
ATOM   2898  NH2 ARG A 177      58.618  35.237  33.936  1.00  0.00           N
ATOM   2899 HH21 ARG A 177      57.629  35.419  33.847  1.00  0.00           H
ATOM   2900 HH22 ARG A 177      59.314  35.847  33.532  1.00  0.00           H
ATOM   2901  C   ARG A 177      55.270  30.004  38.205  1.00  0.00           C
ATOM   2902  O   ARG A 177      54.418  30.754  37.634  1.00  0.00           O
ATOM   2903  N   PRO A 178      55.367  29.802  39.548  1.00  0.00           N
ATOM   2904  CD  PRO A 178      56.133  28.783  40.310  1.00  0.00           C
ATOM   2905  HD2 PRO A 178      57.156  29.091  40.527  1.00  0.00           H
ATOM   2906  HD3 PRO A 178      55.932  27.806  39.871  1.00  0.00           H
ATOM   2907  CG  PRO A 178      55.473  28.712  41.657  1.00  0.00           C
ATOM   2908  HG2 PRO A 178      54.696  27.947  41.670  1.00  0.00           H
ATOM   2909  HG3 PRO A 178      56.087  28.307  42.461  1.00  0.00           H
ATOM   2910  CB  PRO A 178      54.979  30.174  41.835  1.00  0.00           C
ATOM   2911  HB2 PRO A 178      55.836  30.807  42.064  1.00  0.00           H
ATOM   2912  HB3 PRO A 178      54.167  30.232  42.560  1.00  0.00           H
ATOM   2913  CA  PRO A 178      54.586  30.699  40.419  1.00  0.00           C
ATOM   2914  HA  PRO A 178      53.528  30.551  40.199  1.00  0.00           H
ATOM   2915  C   PRO A 178      54.874  32.207  40.180  1.00  0.00           C
ATOM   2916  O   PRO A 178      55.752  32.606  39.431  1.00  0.00           O
ATOM   2917  N   GLY A 179      53.870  32.973  40.790  1.00  0.00           N
ATOM   2918  H   GLY A 179      53.184  32.488  41.351  1.00  0.00           H
ATOM   2919  CA  GLY A 179      53.653  34.384  40.543  1.00  0.00           C
ATOM   2920  HA2 GLY A 179      54.572  34.957  40.675  1.00  0.00           H
ATOM   2921  HA3 GLY A 179      53.212  34.504  39.554  1.00  0.00           H
ATOM   2922  C   GLY A 179      52.798  35.011  41.677  1.00  0.00           C
ATOM   2923  O   GLY A 179      53.093  34.707  42.811  1.00  0.00           O
ATOM   2924  N   ALA A 180      51.749  35.782  41.347  1.00  0.00           N
ATOM   2925  H   ALA A 180      51.771  36.080  40.382  1.00  0.00           H
ATOM   2926  CA  ALA A 180      50.770  36.143  42.290  1.00  0.00           C
ATOM   2927  HA  ALA A 180      51.324  36.450  43.177  1.00  0.00           H
ATOM   2928  CB  ALA A 180      49.885  37.250  41.622  1.00  0.00           C
ATOM   2929  HB1 ALA A 180      49.395  36.746  40.789  1.00  0.00           H
ATOM   2930  HB2 ALA A 180      50.645  37.957  41.291  1.00  0.00           H
ATOM   2931  HB3 ALA A 180      49.226  37.634  42.401  1.00  0.00           H
ATOM   2932  C   ALA A 180      49.925  34.993  42.715  1.00  0.00           C
ATOM   2933  O   ALA A 180      49.806  33.927  42.097  1.00  0.00           O
ATOM   2934  N   SER A 181      49.421  35.035  43.969  1.00  0.00           N
ATOM   2935  H   SER A 181      49.387  35.910  44.472  1.00  0.00           H
ATOM   2936  CA  SER A 181      48.766  33.903  44.707  1.00  0.00           C
ATOM   2937  HA  SER A 181      49.465  33.066  44.702  1.00  0.00           H
ATOM   2938  CB  SER A 181      48.663  34.365  46.107  1.00  0.00           C
ATOM   2939  HB2 SER A 181      49.647  34.704  46.429  1.00  0.00           H
ATOM   2940  HB3 SER A 181      48.337  33.592  46.804  1.00  0.00           H
ATOM   2941  OG  SER A 181      47.712  35.334  46.199  1.00  0.00           O
ATOM   2942  HG  SER A 181      48.131  36.177  46.010  1.00  0.00           H
ATOM   2943  C   SER A 181      47.456  33.403  44.116  1.00  0.00           C
ATOM   2944  O   SER A 181      47.055  32.233  44.254  1.00  0.00           O
ATOM   2945  N   ASP A 182      46.849  34.281  43.296  1.00  0.00           N
ATOM   2946  H   ASP A 182      47.323  35.167  43.187  1.00  0.00           H
ATOM   2947  CA  ASP A 182      45.520  34.235  42.765  1.00  0.00           C
ATOM   2948  HA  ASP A 182      45.201  33.193  42.791  1.00  0.00           H
ATOM   2949  CB  ASP A 182      44.704  35.074  43.863  1.00  0.00           C
ATOM   2950  HB2 ASP A 182      44.989  36.125  43.894  1.00  0.00           H
ATOM   2951  HB3 ASP A 182      44.940  34.506  44.763  1.00  0.00           H
ATOM   2952  CG  ASP A 182      43.206  34.931  43.589  1.00  0.00           C
ATOM   2953  OD1 ASP A 182      42.830  34.493  42.489  1.00  0.00           O
ATOM   2954  OD2 ASP A 182      42.429  35.136  44.538  1.00  0.00           O
ATOM   2955  C   ASP A 182      45.436  34.787  41.300  1.00  0.00           C
ATOM   2956  O   ASP A 182      45.670  35.982  41.122  1.00  0.00           O
ATOM   2957  N   LEU A 183      45.296  33.941  40.324  1.00  0.00           N
ATOM   2958  H   LEU A 183      45.127  32.989  40.615  1.00  0.00           H
ATOM   2959  CA  LEU A 183      45.264  34.303  38.871  1.00  0.00           C
ATOM   2960  HA  LEU A 183      45.981  35.098  38.664  1.00  0.00           H
ATOM   2961  CB  LEU A 183      45.698  33.114  38.013  1.00  0.00           C
ATOM   2962  HB2 LEU A 183      45.026  32.297  38.275  1.00  0.00           H
ATOM   2963  HB3 LEU A 183      45.516  33.457  36.994  1.00  0.00           H
ATOM   2964  CG  LEU A 183      47.137  32.458  38.202  1.00  0.00           C
ATOM   2965  HG  LEU A 183      47.010  31.715  38.989  1.00  0.00           H
ATOM   2966  CD1 LEU A 183      47.412  31.772  36.881  1.00  0.00           C
ATOM   2967 HD11 LEU A 183      48.356  31.227  36.845  1.00  0.00           H
ATOM   2968 HD12 LEU A 183      47.331  32.469  36.047  1.00  0.00           H
ATOM   2969 HD13 LEU A 183      46.608  31.041  36.799  1.00  0.00           H
ATOM   2970  CD2 LEU A 183      48.294  33.538  38.403  1.00  0.00           C
ATOM   2971 HD21 LEU A 183      49.200  32.958  38.581  1.00  0.00           H
ATOM   2972 HD22 LEU A 183      48.047  34.112  39.296  1.00  0.00           H
ATOM   2973 HD23 LEU A 183      48.332  34.131  37.489  1.00  0.00           H
ATOM   2974  C   LEU A 183      43.818  34.793  38.571  1.00  0.00           C
ATOM   2975  O   LEU A 183      43.596  35.165  37.456  1.00  0.00           O
ATOM   2976  N   THR A 184      42.892  34.787  39.556  1.00  0.00           N
ATOM   2977  H   THR A 184      43.181  34.398  40.441  1.00  0.00           H
ATOM   2978  CA  THR A 184      41.462  35.050  39.326  1.00  0.00           C
ATOM   2979  HA  THR A 184      41.282  35.297  38.280  1.00  0.00           H
ATOM   2980  CB  THR A 184      40.713  33.723  39.638  1.00  0.00           C
ATOM   2981  HB  THR A 184      39.649  33.901  39.479  1.00  0.00           H
ATOM   2982  CG2 THR A 184      41.037  32.517  38.785  1.00  0.00           C
ATOM   2983 HG21 THR A 184      40.271  31.782  39.032  1.00  0.00           H
ATOM   2984 HG22 THR A 184      40.929  32.749  37.725  1.00  0.00           H
ATOM   2985 HG23 THR A 184      42.011  32.082  39.008  1.00  0.00           H
ATOM   2986  OG1 THR A 184      40.914  33.350  41.021  1.00  0.00           O
ATOM   2987  HG1 THR A 184      41.693  33.837  41.301  1.00  0.00           H
ATOM   2988  C   THR A 184      40.938  36.252  40.127  1.00  0.00           C
ATOM   2989  O   THR A 184      39.765  36.558  40.112  1.00  0.00           O
ATOM   2990  N   GLY A 185      41.796  37.014  40.815  1.00  0.00           N
ATOM   2991  H   GLY A 185      42.740  36.692  40.979  1.00  0.00           H
ATOM   2992  CA  GLY A 185      41.457  38.376  41.317  1.00  0.00           C
ATOM   2993  HA2 GLY A 185      42.122  38.671  42.128  1.00  0.00           H
ATOM   2994  HA3 GLY A 185      40.454  38.336  41.743  1.00  0.00           H
ATOM   2995  C   GLY A 185      41.354  39.364  40.158  1.00  0.00           C
ATOM   2996  O   GLY A 185      42.143  40.323  39.984  1.00  0.00           O
ATOM   2997  N   SER A 186      40.360  39.140  39.261  1.00  0.00           N
ATOM   2998  H   SER A 186      39.805  38.317  39.447  1.00  0.00           H
ATOM   2999  CA  SER A 186      40.103  39.995  38.153  1.00  0.00           C
ATOM   3000  HA  SER A 186      41.014  39.999  37.555  1.00  0.00           H
ATOM   3001  CB  SER A 186      38.942  39.531  37.220  1.00  0.00           C
ATOM   3002  HB2 SER A 186      37.955  39.842  37.561  1.00  0.00           H
ATOM   3003  HB3 SER A 186      38.888  38.458  37.036  1.00  0.00           H
ATOM   3004  OG  SER A 186      39.284  40.158  35.998  1.00  0.00           O
ATOM   3005  HG  SER A 186      38.458  40.481  35.631  1.00  0.00           H
ATOM   3006  C   SER A 186      39.840  41.446  38.598  1.00  0.00           C
ATOM   3007  O   SER A 186      40.185  42.375  37.832  1.00  0.00           O
ATOM   3008  N   PHE A 187      39.458  41.699  39.861  1.00  0.00           N
ATOM   3009  H   PHE A 187      39.183  40.838  40.312  1.00  0.00           H
ATOM   3010  CA  PHE A 187      39.366  43.019  40.565  1.00  0.00           C
ATOM   3011  HA  PHE A 187      38.813  43.807  40.053  1.00  0.00           H
ATOM   3012  CB  PHE A 187      38.546  42.746  41.834  1.00  0.00           C
ATOM   3013  HB2 PHE A 187      37.607  42.300  41.507  1.00  0.00           H
ATOM   3014  HB3 PHE A 187      39.093  42.048  42.469  1.00  0.00           H
ATOM   3015  CG  PHE A 187      38.071  44.053  42.467  1.00  0.00           C
ATOM   3016  CD1 PHE A 187      38.387  44.347  43.773  1.00  0.00           C
ATOM   3017  HD1 PHE A 187      39.080  43.664  44.240  1.00  0.00           H
ATOM   3018  CE1 PHE A 187      37.865  45.441  44.467  1.00  0.00           C
ATOM   3019  HE1 PHE A 187      38.188  45.656  45.475  1.00  0.00           H
ATOM   3020  CZ  PHE A 187      37.165  46.424  43.775  1.00  0.00           C
ATOM   3021  HZ  PHE A 187      36.883  47.388  44.172  1.00  0.00           H
ATOM   3022  CE2 PHE A 187      36.752  46.148  42.418  1.00  0.00           C
ATOM   3023  HE2 PHE A 187      36.039  46.826  41.974  1.00  0.00           H
ATOM   3024  CD2 PHE A 187      37.120  44.915  41.863  1.00  0.00           C
ATOM   3025  HD2 PHE A 187      36.761  44.690  40.870  1.00  0.00           H
ATOM   3026  C   PHE A 187      40.833  43.437  40.911  1.00  0.00           C
ATOM   3027  O   PHE A 187      41.432  43.141  41.951  1.00  0.00           O
ATOM   3028  N   ARG A 188      41.434  44.115  39.903  1.00  0.00           N
ATOM   3029  H   ARG A 188      41.014  44.270  38.997  1.00  0.00           H
ATOM   3030  CA  ARG A 188      42.841  44.612  39.885  1.00  0.00           C
ATOM   3031  HA  ARG A 188      43.100  44.718  40.939  1.00  0.00           H
ATOM   3032  CB  ARG A 188      43.845  43.646  39.253  1.00  0.00           C
ATOM   3033  HB2 ARG A 188      43.890  42.848  39.995  1.00  0.00           H
ATOM   3034  HB3 ARG A 188      44.833  44.106  39.244  1.00  0.00           H
ATOM   3035  CG  ARG A 188      43.575  42.976  37.922  1.00  0.00           C
ATOM   3036  HG2 ARG A 188      44.502  42.522  37.572  1.00  0.00           H
ATOM   3037  HG3 ARG A 188      42.862  42.176  38.120  1.00  0.00           H
ATOM   3038  CD  ARG A 188      43.073  43.753  36.752  1.00  0.00           C
ATOM   3039  HD2 ARG A 188      43.710  44.632  36.654  1.00  0.00           H
ATOM   3040  HD3 ARG A 188      42.087  44.153  36.991  1.00  0.00           H
ATOM   3041  NE  ARG A 188      43.165  42.858  35.521  1.00  0.00           N
ATOM   3042  HE  ARG A 188      44.100  42.646  35.200  1.00  0.00           H
ATOM   3043  CZ  ARG A 188      42.221  42.182  34.908  1.00  0.00           C
ATOM   3044  NH1 ARG A 188      41.023  42.167  35.340  1.00  0.00           N
ATOM   3045 HH11 ARG A 188      40.789  42.739  36.138  1.00  0.00           H
ATOM   3046 HH12 ARG A 188      40.572  41.282  35.156  1.00  0.00           H
ATOM   3047  NH2 ARG A 188      42.547  41.446  33.886  1.00  0.00           N
ATOM   3048 HH21 ARG A 188      43.439  41.418  33.413  1.00  0.00           H
ATOM   3049 HH22 ARG A 188      41.827  40.839  33.518  1.00  0.00           H
ATOM   3050  C   ARG A 188      43.058  46.003  39.288  1.00  0.00           C
ATOM   3051  O   ARG A 188      42.425  46.305  38.328  1.00  0.00           O
ATOM   3052  N   LEU A 189      43.920  46.860  39.923  1.00  0.00           N
ATOM   3053  H   LEU A 189      44.409  46.513  40.736  1.00  0.00           H
ATOM   3054  CA  LEU A 189      44.454  48.134  39.351  1.00  0.00           C
ATOM   3055  HA  LEU A 189      43.627  48.579  38.798  1.00  0.00           H
ATOM   3056  CB  LEU A 189      44.865  49.022  40.530  1.00  0.00           C
ATOM   3057  HB2 LEU A 189      45.615  48.413  41.035  1.00  0.00           H
ATOM   3058  HB3 LEU A 189      44.046  49.118  41.244  1.00  0.00           H
ATOM   3059  CG  LEU A 189      45.322  50.392  40.141  1.00  0.00           C
ATOM   3060  HG  LEU A 189      46.042  50.342  39.325  1.00  0.00           H
ATOM   3061  CD1 LEU A 189      44.284  51.472  39.823  1.00  0.00           C
ATOM   3062 HD11 LEU A 189      43.549  51.178  39.074  1.00  0.00           H
ATOM   3063 HD12 LEU A 189      43.650  51.720  40.674  1.00  0.00           H
ATOM   3064 HD13 LEU A 189      44.790  52.377  39.489  1.00  0.00           H
ATOM   3065  CD2 LEU A 189      46.107  51.035  41.322  1.00  0.00           C
ATOM   3066 HD21 LEU A 189      46.661  51.848  40.852  1.00  0.00           H
ATOM   3067 HD22 LEU A 189      45.408  51.391  42.078  1.00  0.00           H
ATOM   3068 HD23 LEU A 189      46.760  50.308  41.805  1.00  0.00           H
ATOM   3069  C   LEU A 189      45.619  47.900  38.411  1.00  0.00           C
ATOM   3070  O   LEU A 189      46.472  47.094  38.729  1.00  0.00           O
ATOM   3071  N   TYR A 190      45.778  48.650  37.331  1.00  0.00           N
ATOM   3072  H   TYR A 190      44.962  49.190  37.081  1.00  0.00           H
ATOM   3073  CA  TYR A 190      46.746  48.358  36.253  1.00  0.00           C
ATOM   3074  HA  TYR A 190      47.652  48.023  36.759  1.00  0.00           H
ATOM   3075  CB  TYR A 190      46.201  47.152  35.432  1.00  0.00           C
ATOM   3076  HB2 TYR A 190      45.828  46.440  36.167  1.00  0.00           H
ATOM   3077  HB3 TYR A 190      47.020  46.761  34.828  1.00  0.00           H
ATOM   3078  CG  TYR A 190      44.926  47.415  34.564  1.00  0.00           C
ATOM   3079  CD1 TYR A 190      45.178  47.685  33.213  1.00  0.00           C
ATOM   3080  HD1 TYR A 190      46.175  47.795  32.811  1.00  0.00           H
ATOM   3081  CE1 TYR A 190      44.093  47.872  32.311  1.00  0.00           C
ATOM   3082  HE1 TYR A 190      44.291  48.073  31.268  1.00  0.00           H
ATOM   3083  CZ  TYR A 190      42.775  47.705  32.771  1.00  0.00           C
ATOM   3084  OH  TYR A 190      41.644  48.024  32.024  1.00  0.00           O
ATOM   3085  HH  TYR A 190      42.035  48.432  31.248  1.00  0.00           H
ATOM   3086  CE2 TYR A 190      42.530  47.405  34.115  1.00  0.00           C
ATOM   3087  HE2 TYR A 190      41.514  47.170  34.395  1.00  0.00           H
ATOM   3088  CD2 TYR A 190      43.592  47.312  35.070  1.00  0.00           C
ATOM   3089  HD2 TYR A 190      43.479  46.964  36.086  1.00  0.00           H
ATOM   3090  C   TYR A 190      46.997  49.662  35.383  1.00  0.00           C
ATOM   3091  O   TYR A 190      46.123  50.496  35.336  1.00  0.00           O
ATOM   3092  N   ARG A 191      48.248  49.787  34.911  1.00  0.00           N
ATOM   3093  H   ARG A 191      48.903  49.056  35.146  1.00  0.00           H
ATOM   3094  CA  ARG A 191      48.699  50.887  33.998  1.00  0.00           C
ATOM   3095  HA  ARG A 191      48.288  51.854  34.286  1.00  0.00           H
ATOM   3096  CB  ARG A 191      50.275  50.909  34.057  1.00  0.00           C
ATOM   3097  HB2 ARG A 191      50.588  49.866  34.016  1.00  0.00           H
ATOM   3098  HB3 ARG A 191      50.551  51.437  33.144  1.00  0.00           H
ATOM   3099  CG  ARG A 191      50.842  51.595  35.309  1.00  0.00           C
ATOM   3100  HG2 ARG A 191      50.460  51.186  36.245  1.00  0.00           H
ATOM   3101  HG3 ARG A 191      50.647  52.667  35.339  1.00  0.00           H
ATOM   3102  CD  ARG A 191      52.330  51.377  35.296  1.00  0.00           C
ATOM   3103  HD2 ARG A 191      52.630  51.476  36.340  1.00  0.00           H
ATOM   3104  HD3 ARG A 191      52.652  50.391  34.961  1.00  0.00           H
ATOM   3105  NE  ARG A 191      53.079  52.275  34.477  1.00  0.00           N
ATOM   3106  HE  ARG A 191      53.137  53.203  34.872  1.00  0.00           H
ATOM   3107  CZ  ARG A 191      53.931  51.980  33.496  1.00  0.00           C
ATOM   3108  NH1 ARG A 191      54.296  50.762  33.196  1.00  0.00           N
ATOM   3109 HH11 ARG A 191      54.273  50.035  33.898  1.00  0.00           H
ATOM   3110 HH12 ARG A 191      54.759  50.626  32.309  1.00  0.00           H
ATOM   3111  NH2 ARG A 191      54.440  52.918  32.754  1.00  0.00           N
ATOM   3112 HH21 ARG A 191      53.980  53.814  32.685  1.00  0.00           H
ATOM   3113 HH22 ARG A 191      55.200  52.622  32.159  1.00  0.00           H
ATOM   3114  C   ARG A 191      48.256  50.572  32.583  1.00  0.00           C
ATOM   3115  O   ARG A 191      48.640  49.438  32.148  1.00  0.00           O
ATOM   3116  N   LYS A 192      47.662  51.529  31.839  1.00  0.00           N
ATOM   3117  H   LYS A 192      47.373  52.371  32.314  1.00  0.00           H
ATOM   3118  CA  LYS A 192      47.310  51.329  30.460  1.00  0.00           C
ATOM   3119  HA  LYS A 192      46.689  50.433  30.450  1.00  0.00           H
ATOM   3120  CB  LYS A 192      46.430  52.516  29.920  1.00  0.00           C
ATOM   3121  HB2 LYS A 192      47.070  53.391  29.800  1.00  0.00           H
ATOM   3122  HB3 LYS A 192      45.751  52.861  30.700  1.00  0.00           H
ATOM   3123  CG  LYS A 192      45.545  52.171  28.700  1.00  0.00           C
ATOM   3124  HG2 LYS A 192      46.220  51.850  27.906  1.00  0.00           H
ATOM   3125  HG3 LYS A 192      44.947  51.290  28.932  1.00  0.00           H
ATOM   3126  CD  LYS A 192      44.619  53.217  28.145  1.00  0.00           C
ATOM   3127  HD2 LYS A 192      44.028  52.887  27.291  1.00  0.00           H
ATOM   3128  HD3 LYS A 192      43.880  53.430  28.917  1.00  0.00           H
ATOM   3129  CE  LYS A 192      45.307  54.528  27.847  1.00  0.00           C
ATOM   3130  HE2 LYS A 192      45.790  54.541  26.870  1.00  0.00           H
ATOM   3131  HE3 LYS A 192      46.028  54.708  28.644  1.00  0.00           H
ATOM   3132  NZ  LYS A 192      44.370  55.648  28.000  1.00  0.00           N
ATOM   3133  HZ1 LYS A 192      43.843  55.846  27.162  1.00  0.00           H
ATOM   3134  HZ2 LYS A 192      44.925  56.449  28.265  1.00  0.00           H
ATOM   3135  HZ3 LYS A 192      43.741  55.448  28.765  1.00  0.00           H
ATOM   3136  C   LYS A 192      48.514  51.172  29.519  1.00  0.00           C
ATOM   3137  O   LYS A 192      48.274  50.455  28.515  1.00  0.00           O
ATOM   3138  N   GLU A 193      49.682  51.540  29.809  1.00  0.00           N
ATOM   3139  H   GLU A 193      49.850  52.027  30.678  1.00  0.00           H
ATOM   3140  CA  GLU A 193      50.884  51.382  28.930  1.00  0.00           C
ATOM   3141  HA  GLU A 193      50.726  51.910  27.989  1.00  0.00           H
ATOM   3142  CB  GLU A 193      52.072  51.992  29.655  1.00  0.00           C
ATOM   3143  HB2 GLU A 193      52.846  51.227  29.716  1.00  0.00           H
ATOM   3144  HB3 GLU A 193      51.908  52.088  30.728  1.00  0.00           H
ATOM   3145  CG  GLU A 193      52.770  53.250  29.120  1.00  0.00           C
ATOM   3146  HG2 GLU A 193      53.543  53.525  29.838  1.00  0.00           H
ATOM   3147  HG3 GLU A 193      53.203  53.000  28.152  1.00  0.00           H
ATOM   3148  CD  GLU A 193      51.936  54.463  29.106  1.00  0.00           C
ATOM   3149  OE1 GLU A 193      51.705  55.200  30.083  1.00  0.00           O
ATOM   3150  OE2 GLU A 193      51.350  54.797  28.056  1.00  0.00           O
ATOM   3151  C   GLU A 193      51.215  49.980  28.546  1.00  0.00           C
ATOM   3152  O   GLU A 193      51.536  49.733  27.370  1.00  0.00           O
ATOM   3153  N   VAL A 194      51.251  49.077  29.574  1.00  0.00           N
ATOM   3154  H   VAL A 194      50.879  49.453  30.435  1.00  0.00           H
ATOM   3155  CA  VAL A 194      51.818  47.764  29.446  1.00  0.00           C
ATOM   3156  HA  VAL A 194      52.771  47.873  28.929  1.00  0.00           H
ATOM   3157  CB  VAL A 194      52.166  47.189  30.838  1.00  0.00           C
ATOM   3158  HB  VAL A 194      52.741  46.267  30.763  1.00  0.00           H
ATOM   3159  CG1 VAL A 194      53.219  48.109  31.547  1.00  0.00           C
ATOM   3160 HG11 VAL A 194      52.844  49.122  31.692  1.00  0.00           H
ATOM   3161 HG12 VAL A 194      53.457  47.705  32.531  1.00  0.00           H
ATOM   3162 HG13 VAL A 194      54.150  48.218  30.991  1.00  0.00           H
ATOM   3163  CG2 VAL A 194      51.062  46.847  31.797  1.00  0.00           C
ATOM   3164 HG21 VAL A 194      50.177  46.430  31.317  1.00  0.00           H
ATOM   3165 HG22 VAL A 194      50.727  47.756  32.296  1.00  0.00           H
ATOM   3166 HG23 VAL A 194      51.478  46.161  32.535  1.00  0.00           H
ATOM   3167  C   VAL A 194      50.958  46.816  28.653  1.00  0.00           C
ATOM   3168  O   VAL A 194      51.383  45.708  28.493  1.00  0.00           O
ATOM   3169  N   LEU A 195      49.772  47.200  28.138  1.00  0.00           N
ATOM   3170  H   LEU A 195      49.525  48.177  28.214  1.00  0.00           H
ATOM   3171  CA  LEU A 195      48.889  46.350  27.462  1.00  0.00           C
ATOM   3172  HA  LEU A 195      49.346  45.361  27.443  1.00  0.00           H
ATOM   3173  CB  LEU A 195      47.557  46.331  28.175  1.00  0.00           C
ATOM   3174  HB2 LEU A 195      46.881  45.730  27.567  1.00  0.00           H
ATOM   3175  HB3 LEU A 195      47.330  47.392  28.064  1.00  0.00           H
ATOM   3176  CG  LEU A 195      47.386  45.907  29.678  1.00  0.00           C
ATOM   3177  HG  LEU A 195      47.862  46.619  30.353  1.00  0.00           H
ATOM   3178  CD1 LEU A 195      45.881  45.924  29.957  1.00  0.00           C
ATOM   3179 HD11 LEU A 195      45.467  46.928  29.870  1.00  0.00           H
ATOM   3180 HD12 LEU A 195      45.799  45.591  30.992  1.00  0.00           H
ATOM   3181 HD13 LEU A 195      45.273  45.347  29.260  1.00  0.00           H
ATOM   3182  CD2 LEU A 195      47.947  44.568  29.946  1.00  0.00           C
ATOM   3183 HD21 LEU A 195      47.361  43.798  29.444  1.00  0.00           H
ATOM   3184 HD22 LEU A 195      48.005  44.420  31.025  1.00  0.00           H
ATOM   3185 HD23 LEU A 195      48.947  44.500  29.517  1.00  0.00           H
ATOM   3186  C   LEU A 195      48.734  46.679  25.958  1.00  0.00           C
ATOM   3187  O   LEU A 195      48.042  45.917  25.270  1.00  0.00           O
ATOM   3188  N   GLU A 196      49.419  47.723  25.447  1.00  0.00           N
ATOM   3189  H   GLU A 196      49.913  48.219  26.174  1.00  0.00           H
ATOM   3190  CA  GLU A 196      49.216  48.355  24.223  1.00  0.00           C
ATOM   3191  HA  GLU A 196      48.206  48.763  24.219  1.00  0.00           H
ATOM   3192  CB  GLU A 196      50.201  49.521  24.134  1.00  0.00           C
ATOM   3193  HB2 GLU A 196      51.170  49.210  24.525  1.00  0.00           H
ATOM   3194  HB3 GLU A 196      50.354  49.796  23.090  1.00  0.00           H
ATOM   3195  CG  GLU A 196      49.712  50.755  24.885  1.00  0.00           C
ATOM   3196  HG2 GLU A 196      50.572  51.420  24.809  1.00  0.00           H
ATOM   3197  HG3 GLU A 196      49.558  50.400  25.904  1.00  0.00           H
ATOM   3198  CD  GLU A 196      48.523  51.488  24.317  1.00  0.00           C
ATOM   3199  OE1 GLU A 196      47.581  51.738  25.134  1.00  0.00           O
ATOM   3200  OE2 GLU A 196      48.344  51.430  23.096  1.00  0.00           O
ATOM   3201  C   GLU A 196      49.381  47.429  22.994  1.00  0.00           C
ATOM   3202  O   GLU A 196      48.564  47.500  22.094  1.00  0.00           O
ATOM   3203  N   LYS A 197      50.200  46.381  23.034  1.00  0.00           N
ATOM   3204  H   LYS A 197      50.913  46.259  23.739  1.00  0.00           H
ATOM   3205  CA  LYS A 197      50.208  45.212  22.115  1.00  0.00           C
ATOM   3206  HA  LYS A 197      49.439  45.406  21.367  1.00  0.00           H
ATOM   3207  CB  LYS A 197      51.533  45.090  21.361  1.00  0.00           C
ATOM   3208  HB2 LYS A 197      52.268  44.840  22.126  1.00  0.00           H
ATOM   3209  HB3 LYS A 197      51.503  44.256  20.660  1.00  0.00           H
ATOM   3210  CG  LYS A 197      51.812  46.501  20.631  1.00  0.00           C
ATOM   3211  HG2 LYS A 197      50.985  46.808  19.991  1.00  0.00           H
ATOM   3212  HG3 LYS A 197      51.908  47.208  21.455  1.00  0.00           H
ATOM   3213  CD  LYS A 197      53.041  46.450  19.717  1.00  0.00           C
ATOM   3214  HD2 LYS A 197      52.866  45.733  18.914  1.00  0.00           H
ATOM   3215  HD3 LYS A 197      53.842  46.048  20.338  1.00  0.00           H
ATOM   3216  CE  LYS A 197      53.383  47.909  19.153  1.00  0.00           C
ATOM   3217  HE2 LYS A 197      52.693  48.256  18.383  1.00  0.00           H
ATOM   3218  HE3 LYS A 197      53.377  48.646  19.955  1.00  0.00           H
ATOM   3219  NZ  LYS A 197      54.794  48.027  18.666  1.00  0.00           N
ATOM   3220  HZ1 LYS A 197      54.827  47.775  17.689  1.00  0.00           H
ATOM   3221  HZ2 LYS A 197      55.204  48.945  18.761  1.00  0.00           H
ATOM   3222  HZ3 LYS A 197      55.451  47.520  19.243  1.00  0.00           H
ATOM   3223  C   LYS A 197      49.829  43.840  22.767  1.00  0.00           C
ATOM   3224  O   LYS A 197      49.873  42.798  22.089  1.00  0.00           O
ATOM   3225  N   LEU A 198      49.461  43.787  24.060  1.00  0.00           N
ATOM   3226  H   LEU A 198      49.616  44.563  24.686  1.00  0.00           H
ATOM   3227  CA  LEU A 198      49.016  42.562  24.847  1.00  0.00           C
ATOM   3228  HA  LEU A 198      49.711  41.728  24.748  1.00  0.00           H
ATOM   3229  CB  LEU A 198      49.093  42.946  26.361  1.00  0.00           C
ATOM   3230  HB2 LEU A 198      48.276  43.642  26.553  1.00  0.00           H
ATOM   3231  HB3 LEU A 198      50.065  43.428  26.459  1.00  0.00           H
ATOM   3232  CG  LEU A 198      49.021  41.836  27.404  1.00  0.00           C
ATOM   3233  HG  LEU A 198      49.273  42.257  28.377  1.00  0.00           H
ATOM   3234  CD1 LEU A 198      47.631  41.271  27.636  1.00  0.00           C
ATOM   3235 HD11 LEU A 198      47.602  40.643  28.526  1.00  0.00           H
ATOM   3236 HD12 LEU A 198      47.399  40.653  26.769  1.00  0.00           H
ATOM   3237 HD13 LEU A 198      46.849  42.029  27.685  1.00  0.00           H
ATOM   3238  CD2 LEU A 198      49.933  40.681  27.104  1.00  0.00           C
ATOM   3239 HD21 LEU A 198      49.662  40.139  26.198  1.00  0.00           H
ATOM   3240 HD22 LEU A 198      50.968  41.007  27.001  1.00  0.00           H
ATOM   3241 HD23 LEU A 198      49.839  39.944  27.902  1.00  0.00           H
ATOM   3242  C   LEU A 198      47.657  42.104  24.341  1.00  0.00           C
ATOM   3243  O   LEU A 198      47.601  40.951  23.955  1.00  0.00           O
ATOM   3244  N   ILE A 199      46.725  43.004  24.300  1.00  0.00           N
ATOM   3245  H   ILE A 199      46.992  43.943  24.559  1.00  0.00           H
ATOM   3246  CA  ILE A 199      45.288  42.652  24.079  1.00  0.00           C
ATOM   3247  HA  ILE A 199      45.125  41.627  24.412  1.00  0.00           H
ATOM   3248  CB  ILE A 199      44.404  43.628  24.797  1.00  0.00           C
ATOM   3249  HB  ILE A 199      43.446  43.114  24.882  1.00  0.00           H
ATOM   3250  CG2 ILE A 199      44.943  43.818  26.224  1.00  0.00           C
ATOM   3251 HG21 ILE A 199      44.153  44.308  26.793  1.00  0.00           H
ATOM   3252 HG22 ILE A 199      45.087  42.919  26.824  1.00  0.00           H
ATOM   3253 HG23 ILE A 199      45.854  44.416  26.257  1.00  0.00           H
ATOM   3254  CG1 ILE A 199      44.264  45.005  24.051  1.00  0.00           C
ATOM   3255 HG12 ILE A 199      44.102  44.831  22.988  1.00  0.00           H
ATOM   3256 HG13 ILE A 199      45.125  45.672  24.072  1.00  0.00           H
ATOM   3257  CD1 ILE A 199      43.070  45.841  24.517  1.00  0.00           C
ATOM   3258 HD11 ILE A 199      43.466  46.349  25.396  1.00  0.00           H
ATOM   3259 HD12 ILE A 199      42.795  46.690  23.891  1.00  0.00           H
ATOM   3260 HD13 ILE A 199      42.155  45.276  24.692  1.00  0.00           H
ATOM   3261  C   ILE A 199      44.813  42.451  22.659  1.00  0.00           C
ATOM   3262  O   ILE A 199      43.635  42.099  22.394  1.00  0.00           O
ATOM   3263  N   GLU A 200      45.714  42.518  21.651  1.00  0.00           N
ATOM   3264  H   GLU A 200      46.678  42.712  21.881  1.00  0.00           H
ATOM   3265  CA  GLU A 200      45.417  42.153  20.268  1.00  0.00           C
ATOM   3266  HA  GLU A 200      44.584  42.772  19.936  1.00  0.00           H
ATOM   3267  CB  GLU A 200      46.595  42.570  19.409  1.00  0.00           C
ATOM   3268  HB2 GLU A 200      47.464  41.984  19.706  1.00  0.00           H
ATOM   3269  HB3 GLU A 200      46.858  43.604  19.633  1.00  0.00           H
ATOM   3270  CG  GLU A 200      46.428  42.329  17.836  1.00  0.00           C
ATOM   3271  HG2 GLU A 200      46.396  41.247  17.708  1.00  0.00           H
ATOM   3272  HG3 GLU A 200      45.489  42.777  17.511  1.00  0.00           H
ATOM   3273  CD  GLU A 200      47.514  42.979  16.996  1.00  0.00           C
ATOM   3274  OE1 GLU A 200      47.300  43.298  15.808  1.00  0.00           O
ATOM   3275  OE2 GLU A 200      48.549  43.299  17.604  1.00  0.00           O
ATOM   3276  C   GLU A 200      44.987  40.729  20.047  1.00  0.00           C
ATOM   3277  O   GLU A 200      44.323  40.461  19.046  1.00  0.00           O
ATOM   3278  N   LYS A 201      45.444  39.805  20.903  1.00  0.00           N
ATOM   3279  H   LYS A 201      46.057  40.159  21.623  1.00  0.00           H
ATOM   3280  CA  LYS A 201      45.250  38.338  20.844  1.00  0.00           C
ATOM   3281  HA  LYS A 201      44.380  38.162  20.212  1.00  0.00           H
ATOM   3282  CB  LYS A 201      46.264  37.622  19.933  1.00  0.00           C
ATOM   3283  HB2 LYS A 201      47.265  37.777  20.338  1.00  0.00           H
ATOM   3284  HB3 LYS A 201      46.190  38.107  18.959  1.00  0.00           H
ATOM   3285  CG  LYS A 201      46.159  36.110  19.631  1.00  0.00           C
ATOM   3286  HG2 LYS A 201      46.901  35.853  18.875  1.00  0.00           H
ATOM   3287  HG3 LYS A 201      46.618  35.645  20.504  1.00  0.00           H
ATOM   3288  CD  LYS A 201      44.742  35.560  19.315  1.00  0.00           C
ATOM   3289  HD2 LYS A 201      44.233  36.080  18.503  1.00  0.00           H
ATOM   3290  HD3 LYS A 201      44.025  35.716  20.122  1.00  0.00           H
ATOM   3291  CE  LYS A 201      44.749  34.054  19.050  1.00  0.00           C
ATOM   3292  HE2 LYS A 201      44.931  33.392  19.897  1.00  0.00           H
ATOM   3293  HE3 LYS A 201      43.708  33.809  18.836  1.00  0.00           H
ATOM   3294  NZ  LYS A 201      45.507  33.593  17.805  1.00  0.00           N
ATOM   3295  HZ1 LYS A 201      45.117  34.091  17.017  1.00  0.00           H
ATOM   3296  HZ2 LYS A 201      45.201  32.651  17.608  1.00  0.00           H
ATOM   3297  HZ3 LYS A 201      46.499  33.679  17.974  1.00  0.00           H
ATOM   3298  C   LYS A 201      45.184  37.694  22.253  1.00  0.00           C
ATOM   3299  O   LYS A 201      46.260  37.546  22.888  1.00  0.00           O
ATOM   3300  N   CYS A 202      43.966  37.269  22.647  1.00  0.00           N
ATOM   3301  H   CYS A 202      43.284  37.140  21.914  1.00  0.00           H
ATOM   3302  CA  CYS A 202      43.663  36.730  23.995  1.00  0.00           C
ATOM   3303  HA  CYS A 202      44.587  36.581  24.553  1.00  0.00           H
ATOM   3304  CB  CYS A 202      42.751  37.738  24.741  1.00  0.00           C
ATOM   3305  HB2 CYS A 202      41.780  37.695  24.248  1.00  0.00           H
ATOM   3306  HB3 CYS A 202      42.507  37.221  25.670  1.00  0.00           H
ATOM   3307  SG  CYS A 202      43.352  39.414  25.052  1.00  0.00           S
ATOM   3308  HG  CYS A 202      42.354  39.826  25.839  1.00  0.00           H
ATOM   3309  C   CYS A 202      43.084  35.297  23.761  1.00  0.00           C
ATOM   3310  O   CYS A 202      42.573  35.043  22.746  1.00  0.00           O
ATOM   3311  N   VAL A 203      43.273  34.317  24.677  1.00  0.00           N
ATOM   3312  H   VAL A 203      43.863  34.613  25.441  1.00  0.00           H
ATOM   3313  CA  VAL A 203      42.615  32.953  24.607  1.00  0.00           C
ATOM   3314  HA  VAL A 203      42.792  32.615  23.586  1.00  0.00           H
ATOM   3315  CB  VAL A 203      43.283  31.864  25.467  1.00  0.00           C
ATOM   3316  HB  VAL A 203      42.978  30.880  25.112  1.00  0.00           H
ATOM   3317  CG1 VAL A 203      44.837  31.998  25.217  1.00  0.00           C
ATOM   3318 HG11 VAL A 203      45.062  32.146  24.161  1.00  0.00           H
ATOM   3319 HG12 VAL A 203      45.277  32.826  25.772  1.00  0.00           H
ATOM   3320 HG13 VAL A 203      45.260  31.092  25.650  1.00  0.00           H
ATOM   3321  CG2 VAL A 203      42.982  31.962  26.908  1.00  0.00           C
ATOM   3322 HG21 VAL A 203      41.908  31.799  26.999  1.00  0.00           H
ATOM   3323 HG22 VAL A 203      43.608  31.235  27.427  1.00  0.00           H
ATOM   3324 HG23 VAL A 203      43.208  32.961  27.279  1.00  0.00           H
ATOM   3325  C   VAL A 203      41.071  33.087  24.633  1.00  0.00           C
ATOM   3326  O   VAL A 203      40.528  33.843  25.387  1.00  0.00           O
ATOM   3327  N   SER A 204      40.298  32.456  23.669  1.00  0.00           N
ATOM   3328  H   SER A 204      40.685  31.625  23.246  1.00  0.00           H
ATOM   3329  CA  SER A 204      39.250  33.159  22.929  1.00  0.00           C
ATOM   3330  HA  SER A 204      39.737  34.009  22.451  1.00  0.00           H
ATOM   3331  CB  SER A 204      38.643  32.269  21.854  1.00  0.00           C
ATOM   3332  HB2 SER A 204      38.040  32.767  21.095  1.00  0.00           H
ATOM   3333  HB3 SER A 204      39.487  31.772  21.376  1.00  0.00           H
ATOM   3334  OG  SER A 204      37.755  31.295  22.459  1.00  0.00           O
ATOM   3335  HG  SER A 204      38.272  30.487  22.489  1.00  0.00           H
ATOM   3336  C   SER A 204      38.107  33.693  23.754  1.00  0.00           C
ATOM   3337  O   SER A 204      37.494  34.716  23.342  1.00  0.00           O
ATOM   3338  N   LYS A 205      37.848  33.067  24.936  1.00  0.00           N
ATOM   3339  H   LYS A 205      38.316  32.201  25.160  1.00  0.00           H
ATOM   3340  CA  LYS A 205      36.628  33.521  25.736  1.00  0.00           C
ATOM   3341  HA  LYS A 205      36.416  34.560  25.484  1.00  0.00           H
ATOM   3342  CB  LYS A 205      35.412  32.601  25.261  1.00  0.00           C
ATOM   3343  HB2 LYS A 205      35.261  32.797  24.199  1.00  0.00           H
ATOM   3344  HB3 LYS A 205      34.475  33.027  25.621  1.00  0.00           H
ATOM   3345  CG  LYS A 205      35.536  31.108  25.673  1.00  0.00           C
ATOM   3346  HG2 LYS A 205      35.581  31.080  26.762  1.00  0.00           H
ATOM   3347  HG3 LYS A 205      36.409  30.679  25.181  1.00  0.00           H
ATOM   3348  CD  LYS A 205      34.236  30.526  25.167  1.00  0.00           C
ATOM   3349  HD2 LYS A 205      33.502  30.479  25.971  1.00  0.00           H
ATOM   3350  HD3 LYS A 205      33.725  31.236  24.517  1.00  0.00           H
ATOM   3351  CE  LYS A 205      34.400  29.277  24.403  1.00  0.00           C
ATOM   3352  HE2 LYS A 205      34.300  28.498  25.158  1.00  0.00           H
ATOM   3353  HE3 LYS A 205      35.388  29.229  23.946  1.00  0.00           H
ATOM   3354  NZ  LYS A 205      33.328  29.128  23.388  1.00  0.00           N
ATOM   3355  HZ1 LYS A 205      33.640  28.457  22.701  1.00  0.00           H
ATOM   3356  HZ2 LYS A 205      33.128  30.014  22.946  1.00  0.00           H
ATOM   3357  HZ3 LYS A 205      32.409  28.832  23.684  1.00  0.00           H
ATOM   3358  C   LYS A 205      36.977  33.596  27.226  1.00  0.00           C
ATOM   3359  O   LYS A 205      36.056  33.526  28.074  1.00  0.00           O
ATOM   3360  N   GLY A 206      38.290  33.638  27.566  1.00  0.00           N
ATOM   3361  H   GLY A 206      39.010  33.766  26.869  1.00  0.00           H
ATOM   3362  CA  GLY A 206      38.636  33.844  29.013  1.00  0.00           C
ATOM   3363  HA2 GLY A 206      39.716  33.749  29.122  1.00  0.00           H
ATOM   3364  HA3 GLY A 206      38.288  32.977  29.573  1.00  0.00           H
ATOM   3365  C   GLY A 206      38.081  35.172  29.658  1.00  0.00           C
ATOM   3366  O   GLY A 206      38.504  36.303  29.277  1.00  0.00           O
ATOM   3367  N   TYR A 207      37.099  35.021  30.613  1.00  0.00           N
ATOM   3368  H   TYR A 207      36.929  34.067  30.899  1.00  0.00           H
ATOM   3369  CA  TYR A 207      36.529  36.204  31.174  1.00  0.00           C
ATOM   3370  HA  TYR A 207      36.627  36.987  30.422  1.00  0.00           H
ATOM   3371  CB  TYR A 207      35.080  36.001  31.659  1.00  0.00           C
ATOM   3372  HB2 TYR A 207      34.618  35.542  30.784  1.00  0.00           H
ATOM   3373  HB3 TYR A 207      34.935  35.345  32.517  1.00  0.00           H
ATOM   3374  CG  TYR A 207      34.311  37.310  31.764  1.00  0.00           C
ATOM   3375  CD1 TYR A 207      33.351  37.748  30.820  1.00  0.00           C
ATOM   3376  HD1 TYR A 207      33.170  37.165  29.929  1.00  0.00           H
ATOM   3377  CE1 TYR A 207      32.776  39.031  30.888  1.00  0.00           C
ATOM   3378  HE1 TYR A 207      32.084  39.398  30.145  1.00  0.00           H
ATOM   3379  CZ  TYR A 207      32.991  39.805  32.059  1.00  0.00           C
ATOM   3380  OH  TYR A 207      32.255  40.888  32.322  1.00  0.00           O
ATOM   3381  HH  TYR A 207      32.468  41.319  33.153  1.00  0.00           H
ATOM   3382  CE2 TYR A 207      33.944  39.402  32.968  1.00  0.00           C
ATOM   3383  HE2 TYR A 207      34.190  40.049  33.797  1.00  0.00           H
ATOM   3384  CD2 TYR A 207      34.556  38.130  32.908  1.00  0.00           C
ATOM   3385  HD2 TYR A 207      35.108  37.847  33.792  1.00  0.00           H
ATOM   3386  C   TYR A 207      37.513  36.683  32.300  1.00  0.00           C
ATOM   3387  O   TYR A 207      37.755  37.907  32.327  1.00  0.00           O
ATOM   3388  N   VAL A 208      38.057  35.767  33.012  1.00  0.00           N
ATOM   3389  H   VAL A 208      37.628  34.870  32.829  1.00  0.00           H
ATOM   3390  CA  VAL A 208      39.082  35.886  34.082  1.00  0.00           C
ATOM   3391  HA  VAL A 208      38.926  36.803  34.650  1.00  0.00           H
ATOM   3392  CB  VAL A 208      38.940  34.939  35.236  1.00  0.00           C
ATOM   3393  HB  VAL A 208      37.903  34.624  35.115  1.00  0.00           H
ATOM   3394  CG1 VAL A 208      39.752  33.636  35.304  1.00  0.00           C
ATOM   3395 HG11 VAL A 208      39.700  33.151  34.329  1.00  0.00           H
ATOM   3396 HG12 VAL A 208      40.776  33.736  35.662  1.00  0.00           H
ATOM   3397 HG13 VAL A 208      39.278  33.049  36.091  1.00  0.00           H
ATOM   3398  CG2 VAL A 208      39.071  35.675  36.591  1.00  0.00           C
ATOM   3399 HG21 VAL A 208      38.958  34.948  37.395  1.00  0.00           H
ATOM   3400 HG22 VAL A 208      39.985  36.270  36.598  1.00  0.00           H
ATOM   3401 HG23 VAL A 208      38.236  36.374  36.637  1.00  0.00           H
ATOM   3402  C   VAL A 208      40.440  35.993  33.372  1.00  0.00           C
ATOM   3403  O   VAL A 208      41.397  35.482  33.833  1.00  0.00           O
ATOM   3404  N   PHE A 209      40.532  36.748  32.271  1.00  0.00           N
ATOM   3405  H   PHE A 209      39.756  37.368  32.087  1.00  0.00           H
ATOM   3406  CA  PHE A 209      41.759  37.186  31.536  1.00  0.00           C
ATOM   3407  HA  PHE A 209      42.124  36.285  31.043  1.00  0.00           H
ATOM   3408  CB  PHE A 209      41.367  38.041  30.265  1.00  0.00           C
ATOM   3409  HB2 PHE A 209      40.319  38.335  30.312  1.00  0.00           H
ATOM   3410  HB3 PHE A 209      41.337  37.404  29.381  1.00  0.00           H
ATOM   3411  CG  PHE A 209      42.269  39.206  29.944  1.00  0.00           C
ATOM   3412  CD1 PHE A 209      43.331  39.068  28.989  1.00  0.00           C
ATOM   3413  HD1 PHE A 209      43.434  38.078  28.571  1.00  0.00           H
ATOM   3414  CE1 PHE A 209      44.269  40.122  28.651  1.00  0.00           C
ATOM   3415  HE1 PHE A 209      45.215  40.008  28.143  1.00  0.00           H
ATOM   3416  CZ  PHE A 209      43.966  41.347  29.285  1.00  0.00           C
ATOM   3417  HZ  PHE A 209      44.499  42.233  28.973  1.00  0.00           H
ATOM   3418  CE2 PHE A 209      42.799  41.589  30.056  1.00  0.00           C
ATOM   3419  HE2 PHE A 209      42.515  42.619  30.210  1.00  0.00           H
ATOM   3420  CD2 PHE A 209      42.040  40.549  30.466  1.00  0.00           C
ATOM   3421  HD2 PHE A 209      41.158  40.737  31.059  1.00  0.00           H
ATOM   3422  C   PHE A 209      42.917  37.800  32.354  1.00  0.00           C
ATOM   3423  O   PHE A 209      44.058  37.873  31.942  1.00  0.00           O
ATOM   3424  N   GLN A 210      42.634  38.030  33.653  1.00  0.00           N
ATOM   3425  H   GLN A 210      41.646  38.079  33.855  1.00  0.00           H
ATOM   3426  CA  GLN A 210      43.663  38.338  34.654  1.00  0.00           C
ATOM   3427  HA  GLN A 210      44.170  39.280  34.442  1.00  0.00           H
ATOM   3428  CB  GLN A 210      43.030  38.525  36.058  1.00  0.00           C
ATOM   3429  HB2 GLN A 210      42.465  39.452  36.160  1.00  0.00           H
ATOM   3430  HB3 GLN A 210      42.366  37.690  36.278  1.00  0.00           H
ATOM   3431  CG  GLN A 210      44.015  38.525  37.314  1.00  0.00           C
ATOM   3432  HG2 GLN A 210      43.490  38.436  38.265  1.00  0.00           H
ATOM   3433  HG3 GLN A 210      44.621  37.619  37.287  1.00  0.00           H
ATOM   3434  CD  GLN A 210      44.893  39.770  37.506  1.00  0.00           C
ATOM   3435  OE1 GLN A 210      45.256  40.525  36.599  1.00  0.00           O
ATOM   3436  NE2 GLN A 210      45.338  40.081  38.701  1.00  0.00           N
ATOM   3437 HE21 GLN A 210      45.018  39.520  39.477  1.00  0.00           H
ATOM   3438 HE22 GLN A 210      46.245  40.526  38.698  1.00  0.00           H
ATOM   3439  C   GLN A 210      44.810  37.300  34.637  1.00  0.00           C
ATOM   3440  O   GLN A 210      45.956  37.774  34.729  1.00  0.00           O
ATOM   3441  N   MET A 211      44.595  36.005  34.429  1.00  0.00           N
ATOM   3442  H   MET A 211      43.629  35.714  34.484  1.00  0.00           H
ATOM   3443  CA  MET A 211      45.635  34.943  34.382  1.00  0.00           C
ATOM   3444  HA  MET A 211      46.144  34.912  35.346  1.00  0.00           H
ATOM   3445  CB  MET A 211      45.090  33.577  34.190  1.00  0.00           C
ATOM   3446  HB2 MET A 211      44.653  33.203  35.116  1.00  0.00           H
ATOM   3447  HB3 MET A 211      45.930  32.921  33.963  1.00  0.00           H
ATOM   3448  CG  MET A 211      44.066  33.354  33.035  1.00  0.00           C
ATOM   3449  HG2 MET A 211      44.558  33.502  32.074  1.00  0.00           H
ATOM   3450  HG3 MET A 211      43.207  34.019  33.127  1.00  0.00           H
ATOM   3451  SD  MET A 211      43.368  31.659  32.822  1.00  0.00           S
ATOM   3452  CE  MET A 211      42.341  32.027  31.299  1.00  0.00           C
ATOM   3453  HE1 MET A 211      41.546  32.672  31.672  1.00  0.00           H
ATOM   3454  HE2 MET A 211      42.811  32.616  30.512  1.00  0.00           H
ATOM   3455  HE3 MET A 211      41.899  31.063  31.045  1.00  0.00           H
ATOM   3456  C   MET A 211      46.620  35.316  33.253  1.00  0.00           C
ATOM   3457  O   MET A 211      47.856  35.349  33.549  1.00  0.00           O
ATOM   3458  N   GLU A 212      46.082  35.616  32.105  1.00  0.00           N
ATOM   3459  H   GLU A 212      45.082  35.732  32.194  1.00  0.00           H
ATOM   3460  CA  GLU A 212      46.727  35.873  30.826  1.00  0.00           C
ATOM   3461  HA  GLU A 212      47.476  35.124  30.569  1.00  0.00           H
ATOM   3462  CB  GLU A 212      45.587  35.806  29.787  1.00  0.00           C
ATOM   3463  HB2 GLU A 212      44.733  36.406  30.100  1.00  0.00           H
ATOM   3464  HB3 GLU A 212      45.288  34.758  29.819  1.00  0.00           H
ATOM   3465  CG  GLU A 212      46.102  36.248  28.420  1.00  0.00           C
ATOM   3466  HG2 GLU A 212      46.025  37.331  28.317  1.00  0.00           H
ATOM   3467  HG3 GLU A 212      47.116  35.848  28.403  1.00  0.00           H
ATOM   3468  CD  GLU A 212      45.438  35.733  27.138  1.00  0.00           C
ATOM   3469  OE1 GLU A 212      44.208  35.602  27.115  1.00  0.00           O
ATOM   3470  OE2 GLU A 212      46.179  35.389  26.183  1.00  0.00           O
ATOM   3471  C   GLU A 212      47.568  37.169  30.952  1.00  0.00           C
ATOM   3472  O   GLU A 212      48.761  37.237  30.644  1.00  0.00           O
ATOM   3473  N   MET A 213      47.009  38.211  31.656  1.00  0.00           N
ATOM   3474  H   MET A 213      46.078  38.087  32.028  1.00  0.00           H
ATOM   3475  CA  MET A 213      47.622  39.478  31.907  1.00  0.00           C
ATOM   3476  HA  MET A 213      48.093  39.973  31.058  1.00  0.00           H
ATOM   3477  CB  MET A 213      46.325  40.320  32.176  1.00  0.00           C
ATOM   3478  HB2 MET A 213      45.807  40.463  31.227  1.00  0.00           H
ATOM   3479  HB3 MET A 213      45.698  39.769  32.877  1.00  0.00           H
ATOM   3480  CG  MET A 213      46.674  41.697  32.689  1.00  0.00           C
ATOM   3481  HG2 MET A 213      47.133  41.705  33.678  1.00  0.00           H
ATOM   3482  HG3 MET A 213      47.525  42.118  32.154  1.00  0.00           H
ATOM   3483  SD  MET A 213      45.325  42.876  32.706  1.00  0.00           S
ATOM   3484  CE  MET A 213      45.982  44.059  33.764  1.00  0.00           C
ATOM   3485  HE1 MET A 213      46.908  44.492  33.388  1.00  0.00           H
ATOM   3486  HE2 MET A 213      45.268  44.883  33.772  1.00  0.00           H
ATOM   3487  HE3 MET A 213      46.197  43.836  34.809  1.00  0.00           H
ATOM   3488  C   MET A 213      48.671  39.485  32.977  1.00  0.00           C
ATOM   3489  O   MET A 213      49.575  40.292  32.944  1.00  0.00           O
ATOM   3490  N   ILE A 214      48.600  38.511  33.893  1.00  0.00           N
ATOM   3491  H   ILE A 214      47.850  37.839  33.816  1.00  0.00           H
ATOM   3492  CA  ILE A 214      49.623  38.237  34.831  1.00  0.00           C
ATOM   3493  HA  ILE A 214      50.105  39.134  35.221  1.00  0.00           H
ATOM   3494  CB  ILE A 214      49.042  37.365  36.048  1.00  0.00           C
ATOM   3495  HB  ILE A 214      48.515  36.525  35.595  1.00  0.00           H
ATOM   3496  CG2 ILE A 214      50.126  36.727  36.972  1.00  0.00           C
ATOM   3497 HG21 ILE A 214      49.735  36.351  37.918  1.00  0.00           H
ATOM   3498 HG22 ILE A 214      50.894  37.431  37.292  1.00  0.00           H
ATOM   3499 HG23 ILE A 214      50.563  35.882  36.439  1.00  0.00           H
ATOM   3500  CG1 ILE A 214      48.127  38.201  36.967  1.00  0.00           C
ATOM   3501 HG12 ILE A 214      47.416  38.867  36.478  1.00  0.00           H
ATOM   3502 HG13 ILE A 214      47.528  37.550  37.604  1.00  0.00           H
ATOM   3503  CD1 ILE A 214      48.876  39.239  37.828  1.00  0.00           C
ATOM   3504 HD11 ILE A 214      49.461  39.944  37.238  1.00  0.00           H
ATOM   3505 HD12 ILE A 214      48.206  39.829  38.453  1.00  0.00           H
ATOM   3506 HD13 ILE A 214      49.532  38.723  38.530  1.00  0.00           H
ATOM   3507  C   ILE A 214      50.794  37.481  34.209  1.00  0.00           C
ATOM   3508  O   ILE A 214      51.919  37.655  34.664  1.00  0.00           O
ATOM   3509  N   VAL A 215      50.638  36.805  33.065  1.00  0.00           N
ATOM   3510  H   VAL A 215      49.722  36.542  32.732  1.00  0.00           H
ATOM   3511  CA  VAL A 215      51.793  36.129  32.455  1.00  0.00           C
ATOM   3512  HA  VAL A 215      52.620  36.120  33.165  1.00  0.00           H
ATOM   3513  CB  VAL A 215      51.409  34.604  32.293  1.00  0.00           C
ATOM   3514  HB  VAL A 215      52.293  34.103  31.900  1.00  0.00           H
ATOM   3515  CG1 VAL A 215      51.026  33.945  33.569  1.00  0.00           C
ATOM   3516 HG11 VAL A 215      51.629  34.326  34.393  1.00  0.00           H
ATOM   3517 HG12 VAL A 215      49.986  34.195  33.780  1.00  0.00           H
ATOM   3518 HG13 VAL A 215      51.145  32.863  33.519  1.00  0.00           H
ATOM   3519  CG2 VAL A 215      50.261  34.302  31.348  1.00  0.00           C
ATOM   3520 HG21 VAL A 215      50.486  34.460  30.293  1.00  0.00           H
ATOM   3521 HG22 VAL A 215      49.997  33.252  31.475  1.00  0.00           H
ATOM   3522 HG23 VAL A 215      49.398  34.908  31.623  1.00  0.00           H
ATOM   3523  C   VAL A 215      52.364  36.694  31.170  1.00  0.00           C
ATOM   3524  O   VAL A 215      53.557  36.502  30.901  1.00  0.00           O
ATOM   3525  N   ARG A 216      51.531  37.378  30.305  1.00  0.00           N
ATOM   3526  H   ARG A 216      50.578  37.525  30.606  1.00  0.00           H
ATOM   3527  CA  ARG A 216      51.954  37.794  28.998  1.00  0.00           C
ATOM   3528  HA  ARG A 216      52.855  37.248  28.718  1.00  0.00           H
ATOM   3529  CB  ARG A 216      50.866  37.600  27.906  1.00  0.00           C
ATOM   3530  HB2 ARG A 216      49.849  37.848  28.211  1.00  0.00           H
ATOM   3531  HB3 ARG A 216      51.008  38.207  27.012  1.00  0.00           H
ATOM   3532  CG  ARG A 216      50.862  36.148  27.515  1.00  0.00           C
ATOM   3533  HG2 ARG A 216      50.503  35.588  28.379  1.00  0.00           H
ATOM   3534  HG3 ARG A 216      51.848  35.820  27.187  1.00  0.00           H
ATOM   3535  CD  ARG A 216      49.718  35.870  26.390  1.00  0.00           C
ATOM   3536  HD2 ARG A 216      48.726  36.062  26.798  1.00  0.00           H
ATOM   3537  HD3 ARG A 216      49.857  34.789  26.386  1.00  0.00           H
ATOM   3538  NE  ARG A 216      49.935  36.590  25.129  1.00  0.00           N
ATOM   3539  HE  ARG A 216      50.728  36.351  24.550  1.00  0.00           H
ATOM   3540  CZ  ARG A 216      49.062  37.423  24.610  1.00  0.00           C
ATOM   3541  NH1 ARG A 216      47.898  37.739  25.049  1.00  0.00           N
ATOM   3542 HH11 ARG A 216      47.443  37.015  25.587  1.00  0.00           H
ATOM   3543 HH12 ARG A 216      47.349  38.348  24.460  1.00  0.00           H
ATOM   3544  NH2 ARG A 216      49.392  38.076  23.583  1.00  0.00           N
ATOM   3545 HH21 ARG A 216      50.324  37.975  23.206  1.00  0.00           H
ATOM   3546 HH22 ARG A 216      48.738  38.731  23.180  1.00  0.00           H
ATOM   3547  C   ARG A 216      52.434  39.229  28.987  1.00  0.00           C
ATOM   3548  O   ARG A 216      52.959  39.636  27.938  1.00  0.00           O
ATOM   3549  N   ALA A 217      52.167  39.984  30.053  1.00  0.00           N
ATOM   3550  H   ALA A 217      51.619  39.646  30.832  1.00  0.00           H
ATOM   3551  CA  ALA A 217      52.785  41.304  30.328  1.00  0.00           C
ATOM   3552  HA  ALA A 217      52.749  41.844  29.381  1.00  0.00           H
ATOM   3553  CB  ALA A 217      51.906  42.066  31.319  1.00  0.00           C
ATOM   3554  HB1 ALA A 217      50.933  42.208  30.849  1.00  0.00           H
ATOM   3555  HB2 ALA A 217      52.332  43.059  31.461  1.00  0.00           H
ATOM   3556  HB3 ALA A 217      51.791  41.568  32.282  1.00  0.00           H
ATOM   3557  C   ALA A 217      54.271  41.323  30.850  1.00  0.00           C
ATOM   3558  O   ALA A 217      54.818  42.373  31.077  1.00  0.00           O
ATOM   3559  N   ARG A 218      54.926  40.172  30.967  1.00  0.00           N
ATOM   3560  H   ARG A 218      54.404  39.315  30.854  1.00  0.00           H
ATOM   3561  CA  ARG A 218      56.246  40.078  31.565  1.00  0.00           C
ATOM   3562  HA  ARG A 218      56.105  40.592  32.516  1.00  0.00           H
ATOM   3563  CB  ARG A 218      56.558  38.573  31.789  1.00  0.00           C
ATOM   3564  HB2 ARG A 218      55.807  38.084  32.409  1.00  0.00           H
ATOM   3565  HB3 ARG A 218      57.576  38.545  32.176  1.00  0.00           H
ATOM   3566  CG  ARG A 218      56.673  37.795  30.510  1.00  0.00           C
ATOM   3567  HG2 ARG A 218      55.833  37.913  29.826  1.00  0.00           H
ATOM   3568  HG3 ARG A 218      57.477  38.222  29.910  1.00  0.00           H
ATOM   3569  CD  ARG A 218      56.942  36.380  30.743  1.00  0.00           C
ATOM   3570  HD2 ARG A 218      56.171  35.975  31.399  1.00  0.00           H
ATOM   3571  HD3 ARG A 218      57.831  36.243  31.359  1.00  0.00           H
ATOM   3572  NE  ARG A 218      57.167  35.740  29.439  1.00  0.00           N
ATOM   3573  HE  ARG A 218      58.033  35.475  28.992  1.00  0.00           H
ATOM   3574  CZ  ARG A 218      56.276  34.918  28.895  1.00  0.00           C
ATOM   3575  NH1 ARG A 218      54.998  34.841  29.125  1.00  0.00           N
ATOM   3576 HH11 ARG A 218      54.467  35.416  29.763  1.00  0.00           H
ATOM   3577 HH12 ARG A 218      54.430  34.212  28.574  1.00  0.00           H
ATOM   3578  NH2 ARG A 218      56.616  34.179  27.950  1.00  0.00           N
ATOM   3579 HH21 ARG A 218      57.605  34.086  27.771  1.00  0.00           H
ATOM   3580 HH22 ARG A 218      55.985  33.619  27.395  1.00  0.00           H
ATOM   3581  C   ARG A 218      57.416  40.839  30.874  1.00  0.00           C
ATOM   3582  O   ARG A 218      58.363  41.327  31.466  1.00  0.00           O
ATOM   3583  N   GLN A 219      57.312  40.888  29.525  1.00  0.00           N
ATOM   3584  H   GLN A 219      56.522  40.409  29.118  1.00  0.00           H
ATOM   3585  CA  GLN A 219      58.183  41.727  28.639  1.00  0.00           C
ATOM   3586  HA  GLN A 219      59.185  41.475  28.985  1.00  0.00           H
ATOM   3587  CB  GLN A 219      58.015  41.327  27.158  1.00  0.00           C
ATOM   3588  HB2 GLN A 219      58.814  41.796  26.583  1.00  0.00           H
ATOM   3589  HB3 GLN A 219      57.088  41.560  26.634  1.00  0.00           H
ATOM   3590  CG  GLN A 219      58.287  39.849  26.977  1.00  0.00           C
ATOM   3591  HG2 GLN A 219      58.617  39.774  25.941  1.00  0.00           H
ATOM   3592  HG3 GLN A 219      59.080  39.375  27.555  1.00  0.00           H
ATOM   3593  CD  GLN A 219      57.066  38.911  27.162  1.00  0.00           C
ATOM   3594  OE1 GLN A 219      55.962  39.379  27.379  1.00  0.00           O
ATOM   3595  NE2 GLN A 219      57.291  37.661  27.082  1.00  0.00           N
ATOM   3596 HE21 GLN A 219      58.146  37.298  26.685  1.00  0.00           H
ATOM   3597 HE22 GLN A 219      56.467  37.079  27.054  1.00  0.00           H
ATOM   3598  C   GLN A 219      58.088  43.218  28.902  1.00  0.00           C
ATOM   3599  O   GLN A 219      59.090  43.889  28.472  1.00  0.00           O
ATOM   3600  N   LEU A 220      56.996  43.796  29.399  1.00  0.00           N
ATOM   3601  H   LEU A 220      56.182  43.259  29.661  1.00  0.00           H
ATOM   3602  CA  LEU A 220      56.974  45.207  29.840  1.00  0.00           C
ATOM   3603  HA  LEU A 220      57.881  45.698  29.486  1.00  0.00           H
ATOM   3604  CB  LEU A 220      55.893  46.061  29.135  1.00  0.00           C
ATOM   3605  HB2 LEU A 220      56.134  47.063  29.490  1.00  0.00           H
ATOM   3606  HB3 LEU A 220      54.862  45.904  29.452  1.00  0.00           H
ATOM   3607  CG  LEU A 220      56.010  46.257  27.562  1.00  0.00           C
ATOM   3608  HG  LEU A 220      56.804  46.958  27.302  1.00  0.00           H
ATOM   3609  CD1 LEU A 220      56.133  45.028  26.684  1.00  0.00           C
ATOM   3610 HD11 LEU A 220      55.321  44.355  26.959  1.00  0.00           H
ATOM   3611 HD12 LEU A 220      56.034  45.287  25.630  1.00  0.00           H
ATOM   3612 HD13 LEU A 220      57.089  44.542  26.880  1.00  0.00           H
ATOM   3613  CD2 LEU A 220      54.654  46.847  27.004  1.00  0.00           C
ATOM   3614 HD21 LEU A 220      53.794  46.178  27.012  1.00  0.00           H
ATOM   3615 HD22 LEU A 220      54.460  47.708  27.643  1.00  0.00           H
ATOM   3616 HD23 LEU A 220      54.772  47.126  25.957  1.00  0.00           H
ATOM   3617  C   LEU A 220      56.976  45.306  31.411  1.00  0.00           C
ATOM   3618  O   LEU A 220      57.471  46.334  31.966  1.00  0.00           O
ATOM   3619  N   ASN A 221      56.357  44.385  32.143  1.00  0.00           N
ATOM   3620  H   ASN A 221      55.937  43.597  31.670  1.00  0.00           H
ATOM   3621  CA  ASN A 221      56.273  44.575  33.586  1.00  0.00           C
ATOM   3622  HA  ASN A 221      55.757  45.519  33.765  1.00  0.00           H
ATOM   3623  CB  ASN A 221      55.290  43.490  34.104  1.00  0.00           C
ATOM   3624  HB2 ASN A 221      55.657  42.535  33.728  1.00  0.00           H
ATOM   3625  HB3 ASN A 221      54.369  43.597  33.530  1.00  0.00           H
ATOM   3626  CG  ASN A 221      54.982  43.316  35.562  1.00  0.00           C
ATOM   3627  OD1 ASN A 221      54.996  42.201  36.068  1.00  0.00           O
ATOM   3628  ND2 ASN A 221      54.802  44.386  36.237  1.00  0.00           N
ATOM   3629 HD21 ASN A 221      55.008  45.291  35.837  1.00  0.00           H
ATOM   3630 HD22 ASN A 221      54.511  44.380  37.204  1.00  0.00           H
ATOM   3631  C   ASN A 221      57.604  44.530  34.365  1.00  0.00           C
ATOM   3632  O   ASN A 221      58.313  43.530  34.369  1.00  0.00           O
ATOM   3633  N   TYR A 222      57.935  45.623  35.111  1.00  0.00           N
ATOM   3634  H   TYR A 222      57.292  46.399  35.044  1.00  0.00           H
ATOM   3635  CA  TYR A 222      59.052  45.694  36.114  1.00  0.00           C
ATOM   3636  HA  TYR A 222      59.869  45.047  35.793  1.00  0.00           H
ATOM   3637  CB  TYR A 222      59.593  47.046  36.205  1.00  0.00           C
ATOM   3638  HB2 TYR A 222      58.774  47.707  36.489  1.00  0.00           H
ATOM   3639  HB3 TYR A 222      59.884  47.400  35.216  1.00  0.00           H
ATOM   3640  CG  TYR A 222      60.726  47.242  37.239  1.00  0.00           C
ATOM   3641  CD1 TYR A 222      61.990  46.844  37.060  1.00  0.00           C
ATOM   3642  HD1 TYR A 222      62.223  46.552  36.047  1.00  0.00           H
ATOM   3643  CE1 TYR A 222      62.990  46.957  38.102  1.00  0.00           C
ATOM   3644  HE1 TYR A 222      64.026  46.747  37.879  1.00  0.00           H
ATOM   3645  CZ  TYR A 222      62.631  47.475  39.356  1.00  0.00           C
ATOM   3646  OH  TYR A 222      63.527  47.571  40.377  1.00  0.00           O
ATOM   3647  HH  TYR A 222      64.433  47.826  40.188  1.00  0.00           H
ATOM   3648  CE2 TYR A 222      61.280  47.868  39.542  1.00  0.00           C
ATOM   3649  HE2 TYR A 222      60.905  48.376  40.418  1.00  0.00           H
ATOM   3650  CD2 TYR A 222      60.377  47.751  38.477  1.00  0.00           C
ATOM   3651  HD2 TYR A 222      59.371  48.078  38.695  1.00  0.00           H
ATOM   3652  C   TYR A 222      58.634  45.044  37.455  1.00  0.00           C
ATOM   3653  O   TYR A 222      59.344  44.139  37.881  1.00  0.00           O
ATOM   3654  N   THR A 223      57.445  45.307  37.982  1.00  0.00           N
ATOM   3655  H   THR A 223      56.909  45.982  37.456  1.00  0.00           H
ATOM   3656  CA  THR A 223      56.918  44.545  39.220  1.00  0.00           C
ATOM   3657  HA  THR A 223      57.251  43.583  38.831  1.00  0.00           H
ATOM   3658  CB  THR A 223      57.725  45.015  40.436  1.00  0.00           C
ATOM   3659  HB  THR A 223      58.797  45.021  40.239  1.00  0.00           H
ATOM   3660  CG2 THR A 223      57.187  46.411  40.962  1.00  0.00           C
ATOM   3661 HG21 THR A 223      57.001  47.104  40.142  1.00  0.00           H
ATOM   3662 HG22 THR A 223      57.870  46.825  41.704  1.00  0.00           H
ATOM   3663 HG23 THR A 223      56.238  46.244  41.472  1.00  0.00           H
ATOM   3664  OG1 THR A 223      57.549  44.056  41.463  1.00  0.00           O
ATOM   3665  HG1 THR A 223      57.495  43.148  41.156  1.00  0.00           H
ATOM   3666  C   THR A 223      55.412  44.581  39.387  1.00  0.00           C
ATOM   3667  O   THR A 223      54.828  45.391  38.759  1.00  0.00           O
ATOM   3668  N   ILE A 224      54.868  43.573  40.140  1.00  0.00           N
ATOM   3669  H   ILE A 224      55.496  42.907  40.569  1.00  0.00           H
ATOM   3670  CA  ILE A 224      53.465  43.724  40.627  1.00  0.00           C
ATOM   3671  HA  ILE A 224      53.135  44.696  40.261  1.00  0.00           H
ATOM   3672  CB  ILE A 224      52.313  42.877  40.028  1.00  0.00           C
ATOM   3673  HB  ILE A 224      51.389  43.435  40.179  1.00  0.00           H
ATOM   3674  CG2 ILE A 224      52.457  42.838  38.502  1.00  0.00           C
ATOM   3675 HG21 ILE A 224      51.599  42.369  38.021  1.00  0.00           H
ATOM   3676 HG22 ILE A 224      53.382  42.345  38.203  1.00  0.00           H
ATOM   3677 HG23 ILE A 224      52.573  43.881  38.205  1.00  0.00           H
ATOM   3678  CG1 ILE A 224      52.081  41.406  40.561  1.00  0.00           C
ATOM   3679 HG12 ILE A 224      51.832  41.478  41.620  1.00  0.00           H
ATOM   3680 HG13 ILE A 224      51.223  40.944  40.072  1.00  0.00           H
ATOM   3681  CD1 ILE A 224      53.307  40.488  40.446  1.00  0.00           C
ATOM   3682 HD11 ILE A 224      53.027  39.645  41.079  1.00  0.00           H
ATOM   3683 HD12 ILE A 224      54.201  40.992  40.812  1.00  0.00           H
ATOM   3684 HD13 ILE A 224      53.503  40.141  39.431  1.00  0.00           H
ATOM   3685  C   ILE A 224      53.387  43.684  42.145  1.00  0.00           C
ATOM   3686  O   ILE A 224      54.100  42.827  42.760  1.00  0.00           O
ATOM   3687  N   GLY A 225      52.365  44.354  42.657  1.00  0.00           N
ATOM   3688  H   GLY A 225      51.907  45.030  42.063  1.00  0.00           H
ATOM   3689  CA  GLY A 225      52.036  44.159  44.030  1.00  0.00           C
ATOM   3690  HA2 GLY A 225      51.908  45.166  44.426  1.00  0.00           H
ATOM   3691  HA3 GLY A 225      52.876  43.711  44.561  1.00  0.00           H
ATOM   3692  C   GLY A 225      50.732  43.350  44.222  1.00  0.00           C
ATOM   3693  O   GLY A 225      49.884  43.338  43.360  1.00  0.00           O
ATOM   3694  N   GLU A 226      50.456  42.769  45.402  1.00  0.00           N
ATOM   3695  H   GLU A 226      51.211  42.785  46.073  1.00  0.00           H
ATOM   3696  CA  GLU A 226      49.154  42.137  45.796  1.00  0.00           C
ATOM   3697  HA  GLU A 226      48.584  42.048  44.870  1.00  0.00           H
ATOM   3698  CB  GLU A 226      49.385  40.670  46.215  1.00  0.00           C
ATOM   3699  HB2 GLU A 226      48.503  40.274  46.719  1.00  0.00           H
ATOM   3700  HB3 GLU A 226      50.080  40.641  47.054  1.00  0.00           H
ATOM   3701  CG  GLU A 226      49.903  39.737  45.107  1.00  0.00           C
ATOM   3702  HG2 GLU A 226      49.116  39.796  44.355  1.00  0.00           H
ATOM   3703  HG3 GLU A 226      50.888  40.083  44.794  1.00  0.00           H
ATOM   3704  CD  GLU A 226      49.961  38.221  45.436  1.00  0.00           C
ATOM   3705  OE1 GLU A 226      51.011  37.560  45.344  1.00  0.00           O
ATOM   3706  OE2 GLU A 226      48.921  37.678  45.980  1.00  0.00           O
ATOM   3707  C   GLU A 226      48.315  42.898  46.772  1.00  0.00           C
ATOM   3708  O   GLU A 226      48.874  43.689  47.634  1.00  0.00           O
ATOM   3709  N   VAL A 227      46.983  42.759  46.865  1.00  0.00           N
ATOM   3710  H   VAL A 227      46.517  42.168  46.191  1.00  0.00           H
ATOM   3711  CA  VAL A 227      46.260  43.203  48.137  1.00  0.00           C
ATOM   3712  HA  VAL A 227      47.010  43.347  48.914  1.00  0.00           H
ATOM   3713  CB  VAL A 227      45.580  44.457  47.999  1.00  0.00           C
ATOM   3714  HB  VAL A 227      46.380  45.192  47.905  1.00  0.00           H
ATOM   3715  CG1 VAL A 227      44.804  44.512  46.655  1.00  0.00           C
ATOM   3716 HG11 VAL A 227      44.351  45.503  46.628  1.00  0.00           H
ATOM   3717 HG12 VAL A 227      45.429  44.464  45.763  1.00  0.00           H
ATOM   3718 HG13 VAL A 227      44.052  43.742  46.484  1.00  0.00           H
ATOM   3719  CG2 VAL A 227      44.677  44.989  49.149  1.00  0.00           C
ATOM   3720 HG21 VAL A 227      43.750  44.424  49.242  1.00  0.00           H
ATOM   3721 HG22 VAL A 227      45.189  45.066  50.109  1.00  0.00           H
ATOM   3722 HG23 VAL A 227      44.299  45.995  48.966  1.00  0.00           H
ATOM   3723  C   VAL A 227      45.243  42.048  48.510  1.00  0.00           C
ATOM   3724  O   VAL A 227      44.510  41.648  47.586  1.00  0.00           O
ATOM   3725  N   PRO A 228      45.039  41.633  49.754  1.00  0.00           N
ATOM   3726  CD  PRO A 228      45.921  41.697  50.903  1.00  0.00           C
ATOM   3727  HD2 PRO A 228      46.953  41.834  50.579  1.00  0.00           H
ATOM   3728  HD3 PRO A 228      45.679  42.515  51.581  1.00  0.00           H
ATOM   3729  CG  PRO A 228      45.661  40.369  51.712  1.00  0.00           C
ATOM   3730  HG2 PRO A 228      45.793  40.485  52.788  1.00  0.00           H
ATOM   3731  HG3 PRO A 228      46.245  39.517  51.364  1.00  0.00           H
ATOM   3732  CB  PRO A 228      44.174  40.115  51.380  1.00  0.00           C
ATOM   3733  HB2 PRO A 228      44.014  39.037  51.398  1.00  0.00           H
ATOM   3734  HB3 PRO A 228      43.499  40.515  52.137  1.00  0.00           H
ATOM   3735  CA  PRO A 228      43.943  40.727  50.049  1.00  0.00           C
ATOM   3736  HA  PRO A 228      44.031  39.960  49.279  1.00  0.00           H
ATOM   3737  C   PRO A 228      42.544  41.426  49.922  1.00  0.00           C
ATOM   3738  O   PRO A 228      42.403  42.563  50.341  1.00  0.00           O
ATOM   3739  N   ILE A 229      41.525  40.679  49.505  1.00  0.00           N
ATOM   3740  H   ILE A 229      41.672  39.686  49.397  1.00  0.00           H
ATOM   3741  CA  ILE A 229      40.287  41.314  48.883  1.00  0.00           C
ATOM   3742  HA  ILE A 229      40.023  42.258  49.360  1.00  0.00           H
ATOM   3743  CB  ILE A 229      40.400  41.601  47.374  1.00  0.00           C
ATOM   3744  HB  ILE A 229      40.860  40.704  46.960  1.00  0.00           H
ATOM   3745  CG2 ILE A 229      39.088  41.884  46.558  1.00  0.00           C
ATOM   3746 HG21 ILE A 229      39.193  41.953  45.475  1.00  0.00           H
ATOM   3747 HG22 ILE A 229      38.483  42.672  47.006  1.00  0.00           H
ATOM   3748 HG23 ILE A 229      38.531  40.953  46.661  1.00  0.00           H
ATOM   3749  CG1 ILE A 229      41.302  42.809  47.100  1.00  0.00           C
ATOM   3750 HG12 ILE A 229      42.329  42.525  47.328  1.00  0.00           H
ATOM   3751 HG13 ILE A 229      41.199  42.871  46.017  1.00  0.00           H
ATOM   3752  CD1 ILE A 229      41.012  44.198  47.735  1.00  0.00           C
ATOM   3753 HD11 ILE A 229      41.716  44.964  47.408  1.00  0.00           H
ATOM   3754 HD12 ILE A 229      41.099  44.180  48.821  1.00  0.00           H
ATOM   3755 HD13 ILE A 229      40.034  44.625  47.508  1.00  0.00           H
ATOM   3756  C   ILE A 229      39.129  40.353  49.168  1.00  0.00           C
ATOM   3757  O   ILE A 229      39.259  39.154  48.920  1.00  0.00           O
ATOM   3758  N   SER A 230      37.932  40.897  49.553  1.00  0.00           N
ATOM   3759  H   SER A 230      37.929  41.874  49.810  1.00  0.00           H
ATOM   3760  CA  SER A 230      36.616  40.278  49.525  1.00  0.00           C
ATOM   3761  HA  SER A 230      36.695  39.231  49.819  1.00  0.00           H
ATOM   3762  CB  SER A 230      35.613  41.018  50.399  1.00  0.00           C
ATOM   3763  HB2 SER A 230      34.561  40.781  50.242  1.00  0.00           H
ATOM   3764  HB3 SER A 230      35.706  42.083  50.185  1.00  0.00           H
ATOM   3765  OG  SER A 230      35.823  40.857  51.779  1.00  0.00           O
ATOM   3766  HG  SER A 230      35.485  40.009  52.078  1.00  0.00           H
ATOM   3767  C   SER A 230      35.956  40.383  48.122  1.00  0.00           C
ATOM   3768  O   SER A 230      35.643  41.462  47.682  1.00  0.00           O
ATOM   3769  N   PHE A 231      35.473  39.296  47.522  1.00  0.00           N
ATOM   3770  H   PHE A 231      35.762  38.397  47.878  1.00  0.00           H
ATOM   3771  CA  PHE A 231      34.393  39.296  46.525  1.00  0.00           C
ATOM   3772  HA  PHE A 231      34.518  40.136  45.842  1.00  0.00           H
ATOM   3773  CB  PHE A 231      34.371  38.146  45.549  1.00  0.00           C
ATOM   3774  HB2 PHE A 231      33.477  38.294  44.943  1.00  0.00           H
ATOM   3775  HB3 PHE A 231      34.398  37.200  46.089  1.00  0.00           H
ATOM   3776  CG  PHE A 231      35.585  38.047  44.571  1.00  0.00           C
ATOM   3777  CD1 PHE A 231      36.840  38.694  44.809  1.00  0.00           C
ATOM   3778  HD1 PHE A 231      36.946  39.506  45.513  1.00  0.00           H
ATOM   3779  CE1 PHE A 231      37.905  38.553  43.951  1.00  0.00           C
ATOM   3780  HE1 PHE A 231      38.776  39.189  43.993  1.00  0.00           H
ATOM   3781  CZ  PHE A 231      37.873  37.558  42.979  1.00  0.00           C
ATOM   3782  HZ  PHE A 231      38.674  37.406  42.270  1.00  0.00           H
ATOM   3783  CE2 PHE A 231      36.718  36.771  42.845  1.00  0.00           C
ATOM   3784  HE2 PHE A 231      36.772  36.013  42.076  1.00  0.00           H
ATOM   3785  CD2 PHE A 231      35.593  36.992  43.649  1.00  0.00           C
ATOM   3786  HD2 PHE A 231      34.650  36.483  43.516  1.00  0.00           H
ATOM   3787  C   PHE A 231      33.067  39.332  47.250  1.00  0.00           C
ATOM   3788  O   PHE A 231      32.889  38.531  48.229  1.00  0.00           O
ATOM   3789  N   VAL A 232      32.189  40.323  46.996  1.00  0.00           N
ATOM   3790  H   VAL A 232      32.419  40.948  46.237  1.00  0.00           H
ATOM   3791  CA  VAL A 232      31.110  40.776  47.969  1.00  0.00           C
ATOM   3792  HA  VAL A 232      31.297  40.329  48.946  1.00  0.00           H
ATOM   3793  CB  VAL A 232      31.188  42.306  48.098  1.00  0.00           C
ATOM   3794  HB  VAL A 232      30.907  42.761  47.149  1.00  0.00           H
ATOM   3795  CG1 VAL A 232      30.341  42.952  49.172  1.00  0.00           C
ATOM   3796 HG11 VAL A 232      30.596  42.413  50.084  1.00  0.00           H
ATOM   3797 HG12 VAL A 232      30.554  44.015  49.286  1.00  0.00           H
ATOM   3798 HG13 VAL A 232      29.283  42.823  48.945  1.00  0.00           H
ATOM   3799  CG2 VAL A 232      32.610  42.869  48.512  1.00  0.00           C
ATOM   3800 HG21 VAL A 232      32.921  42.394  49.443  1.00  0.00           H
ATOM   3801 HG22 VAL A 232      32.544  43.942  48.690  1.00  0.00           H
ATOM   3802 HG23 VAL A 232      33.244  42.726  47.637  1.00  0.00           H
ATOM   3803  C   VAL A 232      29.722  40.198  47.527  1.00  0.00           C
ATOM   3804  O   VAL A 232      29.611  39.354  46.622  1.00  0.00           O
ATOM   3805  N   ASP A 233      28.640  40.466  48.344  1.00  0.00           N
ATOM   3806  H   ASP A 233      28.680  41.101  49.129  1.00  0.00           H
ATOM   3807  CA  ASP A 233      27.309  40.045  47.913  1.00  0.00           C
ATOM   3808  HA  ASP A 233      27.313  38.962  47.788  1.00  0.00           H
ATOM   3809  CB  ASP A 233      26.348  40.266  49.089  1.00  0.00           C
ATOM   3810  HB2 ASP A 233      26.302  41.344  49.244  1.00  0.00           H
ATOM   3811  HB3 ASP A 233      26.837  39.758  49.920  1.00  0.00           H
ATOM   3812  CG  ASP A 233      24.884  39.735  49.052  1.00  0.00           C
ATOM   3813  OD1 ASP A 233      24.231  39.821  50.097  1.00  0.00           O
ATOM   3814  OD2 ASP A 233      24.477  39.084  48.069  1.00  0.00           O
ATOM   3815  C   ASP A 233      26.778  40.792  46.666  1.00  0.00           C
ATOM   3816  O   ASP A 233      26.809  41.985  46.646  1.00  0.00           O
ATOM   3817  N   ARG A 234      26.146  40.051  45.696  1.00  0.00           N
ATOM   3818  H   ARG A 234      25.975  39.063  45.821  1.00  0.00           H
ATOM   3819  CA  ARG A 234      25.464  40.513  44.511  1.00  0.00           C
ATOM   3820  HA  ARG A 234      26.128  41.163  43.943  1.00  0.00           H
ATOM   3821  CB  ARG A 234      25.002  39.376  43.628  1.00  0.00           C
ATOM   3822  HB2 ARG A 234      25.767  38.613  43.482  1.00  0.00           H
ATOM   3823  HB3 ARG A 234      24.082  38.915  43.987  1.00  0.00           H
ATOM   3824  CG  ARG A 234      24.730  39.900  42.196  1.00  0.00           C
ATOM   3825  HG2 ARG A 234      25.602  40.472  41.877  1.00  0.00           H
ATOM   3826  HG3 ARG A 234      23.894  40.590  42.314  1.00  0.00           H
ATOM   3827  CD  ARG A 234      24.321  38.772  41.212  1.00  0.00           C
ATOM   3828  HD2 ARG A 234      24.781  37.841  41.545  1.00  0.00           H
ATOM   3829  HD3 ARG A 234      23.233  38.800  41.150  1.00  0.00           H
ATOM   3830  NE  ARG A 234      24.998  39.012  39.960  1.00  0.00           N
ATOM   3831  HE  ARG A 234      25.542  38.227  39.632  1.00  0.00           H
ATOM   3832  CZ  ARG A 234      24.655  39.956  39.093  1.00  0.00           C
ATOM   3833  NH1 ARG A 234      23.607  40.750  39.291  1.00  0.00           N
ATOM   3834 HH11 ARG A 234      23.066  40.686  40.141  1.00  0.00           H
ATOM   3835 HH12 ARG A 234      23.574  41.601  38.748  1.00  0.00           H
ATOM   3836  NH2 ARG A 234      25.295  39.998  37.946  1.00  0.00           N
ATOM   3837 HH21 ARG A 234      26.215  39.599  37.833  1.00  0.00           H
ATOM   3838 HH22 ARG A 234      24.880  40.712  37.364  1.00  0.00           H
ATOM   3839  C   ARG A 234      24.275  41.332  44.803  1.00  0.00           C
ATOM   3840  O   ARG A 234      23.904  42.266  44.008  1.00  0.00           O
ATOM   3841  N   VAL A 235      23.633  41.101  45.974  1.00  0.00           N
ATOM   3842  H   VAL A 235      23.852  40.275  46.512  1.00  0.00           H
ATOM   3843  CA  VAL A 235      22.404  41.737  46.525  1.00  0.00           C
ATOM   3844  HA  VAL A 235      22.126  41.198  47.430  1.00  0.00           H
ATOM   3845  CB  VAL A 235      22.719  43.225  47.025  1.00  0.00           C
ATOM   3846  HB  VAL A 235      23.057  43.751  46.132  1.00  0.00           H
ATOM   3847  CG1 VAL A 235      21.553  44.083  47.631  1.00  0.00           C
ATOM   3848 HG11 VAL A 235      20.798  44.265  46.867  1.00  0.00           H
ATOM   3849 HG12 VAL A 235      21.907  44.994  48.114  1.00  0.00           H
ATOM   3850 HG13 VAL A 235      21.009  43.605  48.446  1.00  0.00           H
ATOM   3851  CG2 VAL A 235      23.828  43.177  48.065  1.00  0.00           C
ATOM   3852 HG21 VAL A 235      24.729  42.723  47.652  1.00  0.00           H
ATOM   3853 HG22 VAL A 235      23.394  42.679  48.932  1.00  0.00           H
ATOM   3854 HG23 VAL A 235      24.047  44.223  48.278  1.00  0.00           H
ATOM   3855  C   VAL A 235      21.118  41.635  45.648  1.00  0.00           C
ATOM   3856  O   VAL A 235      20.085  41.301  46.167  1.00  0.00           O
ATOM   3857  N   TYR A 236      21.226  41.946  44.330  1.00  0.00           N
ATOM   3858  H   TYR A 236      22.114  42.288  43.992  1.00  0.00           H
ATOM   3859  CA  TYR A 236      20.066  41.862  43.461  1.00  0.00           C
ATOM   3860  HA  TYR A 236      19.394  41.089  43.833  1.00  0.00           H
ATOM   3861  CB  TYR A 236      19.260  43.194  43.427  1.00  0.00           C
ATOM   3862  HB2 TYR A 236      19.872  44.089  43.541  1.00  0.00           H
ATOM   3863  HB3 TYR A 236      18.636  43.193  44.320  1.00  0.00           H
ATOM   3864  CG  TYR A 236      18.328  43.512  42.303  1.00  0.00           C
ATOM   3865  CD1 TYR A 236      16.978  43.117  42.542  1.00  0.00           C
ATOM   3866  HD1 TYR A 236      16.638  42.879  43.539  1.00  0.00           H
ATOM   3867  CE1 TYR A 236      16.063  43.263  41.511  1.00  0.00           C
ATOM   3868  HE1 TYR A 236      15.013  43.023  41.595  1.00  0.00           H
ATOM   3869  CZ  TYR A 236      16.513  43.630  40.213  1.00  0.00           C
ATOM   3870  OH  TYR A 236      15.626  43.731  39.171  1.00  0.00           O
ATOM   3871  HH  TYR A 236      16.164  43.689  38.377  1.00  0.00           H
ATOM   3872  CE2 TYR A 236      17.867  44.016  39.961  1.00  0.00           C
ATOM   3873  HE2 TYR A 236      18.169  44.239  38.949  1.00  0.00           H
ATOM   3874  CD2 TYR A 236      18.747  43.976  41.043  1.00  0.00           C
ATOM   3875  HD2 TYR A 236      19.778  44.245  40.869  1.00  0.00           H
ATOM   3876  C   TYR A 236      20.351  41.273  42.054  1.00  0.00           C
ATOM   3877  O   TYR A 236      21.487  41.209  41.527  1.00  0.00           O
ATOM   3878  N   GLY A 237      19.285  40.677  41.534  1.00  0.00           N
ATOM   3879  H   GLY A 237      18.352  40.817  41.894  1.00  0.00           H
ATOM   3880  CA  GLY A 237      19.232  40.148  40.181  1.00  0.00           C
ATOM   3881  HA2 GLY A 237      18.179  40.080  39.909  1.00  0.00           H
ATOM   3882  HA3 GLY A 237      19.736  40.896  39.568  1.00  0.00           H
ATOM   3883  C   GLY A 237      19.901  38.785  40.013  1.00  0.00           C
ATOM   3884  O   GLY A 237      20.568  38.294  40.895  1.00  0.00           O
ATOM   3885  N   GLU A 238      19.686  38.142  38.868  1.00  0.00           N
ATOM   3886  H   GLU A 238      19.033  38.598  38.247  1.00  0.00           H
ATOM   3887  CA  GLU A 238      20.281  36.779  38.535  1.00  0.00           C
ATOM   3888  HA  GLU A 238      19.974  36.041  39.277  1.00  0.00           H
ATOM   3889  CB  GLU A 238      19.662  36.367  37.219  1.00  0.00           C
ATOM   3890  HB2 GLU A 238      20.243  35.576  36.745  1.00  0.00           H
ATOM   3891  HB3 GLU A 238      19.662  37.209  36.527  1.00  0.00           H
ATOM   3892  CG  GLU A 238      18.218  35.842  37.397  1.00  0.00           C
ATOM   3893  HG2 GLU A 238      17.652  36.568  37.982  1.00  0.00           H
ATOM   3894  HG3 GLU A 238      17.921  35.602  36.377  1.00  0.00           H
ATOM   3895  CD  GLU A 238      18.371  34.556  38.251  1.00  0.00           C
ATOM   3896  OE1 GLU A 238      19.283  33.762  38.090  1.00  0.00           O
ATOM   3897  OE2 GLU A 238      17.613  34.367  39.266  1.00  0.00           O
ATOM   3898  C   GLU A 238      21.820  36.803  38.327  1.00  0.00           C
ATOM   3899  O   GLU A 238      22.397  37.720  37.835  1.00  0.00           O
ATOM   3900  N   SER A 239      22.530  35.782  38.825  1.00  0.00           N
ATOM   3901  H   SER A 239      21.951  35.081  39.267  1.00  0.00           H
ATOM   3902  CA  SER A 239      23.957  35.445  38.499  1.00  0.00           C
ATOM   3903  HA  SER A 239      24.554  36.341  38.668  1.00  0.00           H
ATOM   3904  CB  SER A 239      24.305  34.371  39.532  1.00  0.00           C
ATOM   3905  HB2 SER A 239      24.206  34.823  40.519  1.00  0.00           H
ATOM   3906  HB3 SER A 239      23.649  33.503  39.461  1.00  0.00           H
ATOM   3907  OG  SER A 239      25.602  33.833  39.267  1.00  0.00           O
ATOM   3908  HG  SER A 239      26.248  34.441  39.635  1.00  0.00           H
ATOM   3909  C   SER A 239      24.252  35.003  37.078  1.00  0.00           C
ATOM   3910  O   SER A 239      23.347  34.511  36.481  1.00  0.00           O
ATOM   3911  N   LYS A 240      25.362  35.417  36.487  1.00  0.00           N
ATOM   3912  H   LYS A 240      26.068  35.911  37.014  1.00  0.00           H
ATOM   3913  CA  LYS A 240      25.590  35.323  34.962  1.00  0.00           C
ATOM   3914  HA  LYS A 240      24.811  34.650  34.605  1.00  0.00           H
ATOM   3915  CB  LYS A 240      25.254  36.678  34.312  1.00  0.00           C
ATOM   3916  HB2 LYS A 240      25.301  36.440  33.250  1.00  0.00           H
ATOM   3917  HB3 LYS A 240      26.146  37.288  34.458  1.00  0.00           H
ATOM   3918  CG  LYS A 240      23.863  37.252  34.666  1.00  0.00           C
ATOM   3919  HG2 LYS A 240      23.791  37.347  35.750  1.00  0.00           H
ATOM   3920  HG3 LYS A 240      23.041  36.586  34.404  1.00  0.00           H
ATOM   3921  CD  LYS A 240      23.480  38.572  33.974  1.00  0.00           C
ATOM   3922  HD2 LYS A 240      24.322  39.243  34.147  1.00  0.00           H
ATOM   3923  HD3 LYS A 240      23.357  38.429  32.901  1.00  0.00           H
ATOM   3924  CE  LYS A 240      22.201  39.167  34.467  1.00  0.00           C
ATOM   3925  HE2 LYS A 240      21.421  38.434  34.264  1.00  0.00           H
ATOM   3926  HE3 LYS A 240      21.938  40.030  33.856  1.00  0.00           H
ATOM   3927  NZ  LYS A 240      22.231  39.579  35.969  1.00  0.00           N
ATOM   3928  HZ1 LYS A 240      22.917  40.288  36.182  1.00  0.00           H
ATOM   3929  HZ2 LYS A 240      22.502  38.847  36.609  1.00  0.00           H
ATOM   3930  HZ3 LYS A 240      21.323  39.876  36.299  1.00  0.00           H
ATOM   3931  C   LYS A 240      26.858  34.716  34.552  1.00  0.00           C
ATOM   3932  O   LYS A 240      26.910  34.277  33.393  1.00  0.00           O
ATOM   3933  N   LEU A 241      27.812  34.549  35.554  1.00  0.00           N
ATOM   3934  H   LEU A 241      27.618  34.933  36.468  1.00  0.00           H
ATOM   3935  CA  LEU A 241      29.125  33.896  35.338  1.00  0.00           C
ATOM   3936  HA  LEU A 241      29.063  33.453  34.344  1.00  0.00           H
ATOM   3937  CB  LEU A 241      30.244  34.957  35.294  1.00  0.00           C
ATOM   3938  HB2 LEU A 241      31.203  34.443  35.227  1.00  0.00           H
ATOM   3939  HB3 LEU A 241      30.205  35.591  36.179  1.00  0.00           H
ATOM   3940  CG  LEU A 241      30.205  35.879  34.001  1.00  0.00           C
ATOM   3941  HG  LEU A 241      29.289  36.465  34.086  1.00  0.00           H
ATOM   3942  CD1 LEU A 241      31.438  36.767  34.104  1.00  0.00           C
ATOM   3943 HD11 LEU A 241      31.520  37.140  35.125  1.00  0.00           H
ATOM   3944 HD12 LEU A 241      31.326  37.703  33.556  1.00  0.00           H
ATOM   3945 HD13 LEU A 241      32.352  36.252  33.808  1.00  0.00           H
ATOM   3946  CD2 LEU A 241      30.166  35.239  32.599  1.00  0.00           C
ATOM   3947 HD21 LEU A 241      30.611  35.880  31.838  1.00  0.00           H
ATOM   3948 HD22 LEU A 241      30.880  34.433  32.767  1.00  0.00           H
ATOM   3949 HD23 LEU A 241      29.175  34.917  32.278  1.00  0.00           H
ATOM   3950  C   LEU A 241      29.527  32.857  36.363  1.00  0.00           C
ATOM   3951  O   LEU A 241      30.639  32.338  36.333  1.00  0.00           O
ATOM   3952  N   GLY A 242      28.594  32.484  37.308  1.00  0.00           N
ATOM   3953  H   GLY A 242      27.675  32.872  37.154  1.00  0.00           H
ATOM   3954  CA  GLY A 242      28.793  31.207  38.126  1.00  0.00           C
ATOM   3955  HA2 GLY A 242      28.276  31.297  39.081  1.00  0.00           H
ATOM   3956  HA3 GLY A 242      29.851  31.148  38.381  1.00  0.00           H
ATOM   3957  C   GLY A 242      28.473  29.893  37.466  1.00  0.00           C
ATOM   3958  O   GLY A 242      28.499  29.799  36.268  1.00  0.00           O
ATOM   3959  N   GLY A 243      28.313  28.881  38.301  1.00  0.00           N
ATOM   3960  H   GLY A 243      28.348  29.150  39.274  1.00  0.00           H
ATOM   3961  CA  GLY A 243      27.797  27.578  37.917  1.00  0.00           C
ATOM   3962  HA2 GLY A 243      27.494  27.084  38.840  1.00  0.00           H
ATOM   3963  HA3 GLY A 243      26.958  27.661  37.225  1.00  0.00           H
ATOM   3964  C   GLY A 243      28.792  26.568  37.247  1.00  0.00           C
ATOM   3965  O   GLY A 243      28.387  25.497  36.824  1.00  0.00           O
ATOM   3966  N   ASN A 244      30.042  27.030  37.060  1.00  0.00           N
ATOM   3967  H   ASN A 244      30.317  27.805  37.646  1.00  0.00           H
ATOM   3968  CA  ASN A 244      31.019  26.342  36.167  1.00  0.00           C
ATOM   3969  HA  ASN A 244      31.014  25.308  36.509  1.00  0.00           H
ATOM   3970  CB  ASN A 244      30.502  26.508  34.677  1.00  0.00           C
ATOM   3971  HB2 ASN A 244      30.773  27.500  34.317  1.00  0.00           H
ATOM   3972  HB3 ASN A 244      29.417  26.422  34.609  1.00  0.00           H
ATOM   3973  CG  ASN A 244      31.134  25.492  33.747  1.00  0.00           C
ATOM   3974  OD1 ASN A 244      31.801  25.760  32.777  1.00  0.00           O
ATOM   3975  ND2 ASN A 244      30.826  24.280  33.922  1.00  0.00           N
ATOM   3976 HD21 ASN A 244      30.117  24.007  34.587  1.00  0.00           H
ATOM   3977 HD22 ASN A 244      31.067  23.562  33.253  1.00  0.00           H
ATOM   3978  C   ASN A 244      32.443  26.871  36.247  1.00  0.00           C
ATOM   3979  O   ASN A 244      33.299  26.773  35.341  1.00  0.00           O
ATOM   3980  N   GLU A 245      32.682  27.658  37.287  1.00  0.00           N
ATOM   3981  H   GLU A 245      32.107  27.693  38.117  1.00  0.00           H
ATOM   3982  CA  GLU A 245      33.779  28.565  37.384  1.00  0.00           C
ATOM   3983  HA  GLU A 245      33.894  29.210  36.512  1.00  0.00           H
ATOM   3984  CB  GLU A 245      33.673  29.469  38.595  1.00  0.00           C
ATOM   3985  HB2 GLU A 245      34.424  30.258  38.540  1.00  0.00           H
ATOM   3986  HB3 GLU A 245      33.803  29.061  39.597  1.00  0.00           H
ATOM   3987  CG  GLU A 245      32.304  30.087  38.736  1.00  0.00           C
ATOM   3988  HG2 GLU A 245      32.413  31.109  39.099  1.00  0.00           H
ATOM   3989  HG3 GLU A 245      31.835  30.175  37.756  1.00  0.00           H
ATOM   3990  CD  GLU A 245      31.334  29.429  39.661  1.00  0.00           C
ATOM   3991  OE1 GLU A 245      30.791  30.098  40.549  1.00  0.00           O
ATOM   3992  OE2 GLU A 245      31.110  28.232  39.610  1.00  0.00           O
ATOM   3993  C   GLU A 245      35.166  27.884  37.383  1.00  0.00           C
ATOM   3994  O   GLU A 245      36.056  28.359  36.724  1.00  0.00           O
ATOM   3995  N   ILE A 246      35.340  26.885  38.226  1.00  0.00           N
ATOM   3996  H   ILE A 246      34.576  26.582  38.812  1.00  0.00           H
ATOM   3997  CA  ILE A 246      36.562  26.071  38.114  1.00  0.00           C
ATOM   3998  HA  ILE A 246      37.488  26.603  38.330  1.00  0.00           H
ATOM   3999  CB  ILE A 246      36.469  24.970  39.212  1.00  0.00           C
ATOM   4000  HB  ILE A 246      35.650  24.256  39.124  1.00  0.00           H
ATOM   4001  CG2 ILE A 246      37.723  24.126  39.180  1.00  0.00           C
ATOM   4002 HG21 ILE A 246      38.564  24.723  38.827  1.00  0.00           H
ATOM   4003 HG22 ILE A 246      37.972  23.497  40.034  1.00  0.00           H
ATOM   4004 HG23 ILE A 246      37.526  23.361  38.429  1.00  0.00           H
ATOM   4005  CG1 ILE A 246      36.678  25.611  40.648  1.00  0.00           C
ATOM   4006 HG12 ILE A 246      37.343  25.075  41.325  1.00  0.00           H
ATOM   4007 HG13 ILE A 246      37.164  26.587  40.638  1.00  0.00           H
ATOM   4008  CD1 ILE A 246      35.334  25.807  41.338  1.00  0.00           C
ATOM   4009 HD11 ILE A 246      34.872  24.861  41.620  1.00  0.00           H
ATOM   4010 HD12 ILE A 246      35.441  26.357  42.273  1.00  0.00           H
ATOM   4011 HD13 ILE A 246      34.648  26.245  40.612  1.00  0.00           H
ATOM   4012  C   ILE A 246      36.831  25.591  36.704  1.00  0.00           C
ATOM   4013  O   ILE A 246      37.893  25.895  36.205  1.00  0.00           O
ATOM   4014  N   VAL A 247      35.932  24.712  36.167  1.00  0.00           N
ATOM   4015  H   VAL A 247      35.086  24.472  36.665  1.00  0.00           H
ATOM   4016  CA  VAL A 247      36.194  24.008  34.908  1.00  0.00           C
ATOM   4017  HA  VAL A 247      37.164  23.520  35.005  1.00  0.00           H
ATOM   4018  CB  VAL A 247      35.218  22.858  34.694  1.00  0.00           C
ATOM   4019  HB  VAL A 247      35.343  22.390  33.717  1.00  0.00           H
ATOM   4020  CG1 VAL A 247      35.381  21.791  35.687  1.00  0.00           C
ATOM   4021 HG11 VAL A 247      35.322  22.189  36.699  1.00  0.00           H
ATOM   4022 HG12 VAL A 247      36.394  21.400  35.582  1.00  0.00           H
ATOM   4023 HG13 VAL A 247      34.788  20.901  35.476  1.00  0.00           H
ATOM   4024  CG2 VAL A 247      33.753  23.198  35.008  1.00  0.00           C
ATOM   4025 HG21 VAL A 247      33.036  22.401  34.814  1.00  0.00           H
ATOM   4026 HG22 VAL A 247      33.520  23.391  36.056  1.00  0.00           H
ATOM   4027 HG23 VAL A 247      33.380  24.136  34.597  1.00  0.00           H
ATOM   4028  C   VAL A 247      36.351  24.898  33.727  1.00  0.00           C
ATOM   4029  O   VAL A 247      37.298  24.758  32.960  1.00  0.00           O
ATOM   4030  N   SER A 248      35.635  26.001  33.657  1.00  0.00           N
ATOM   4031  H   SER A 248      34.842  26.118  34.271  1.00  0.00           H
ATOM   4032  CA  SER A 248      35.853  27.009  32.575  1.00  0.00           C
ATOM   4033  HA  SER A 248      35.966  26.505  31.615  1.00  0.00           H
ATOM   4034  CB  SER A 248      34.631  27.993  32.576  1.00  0.00           C
ATOM   4035  HB2 SER A 248      34.825  28.757  31.823  1.00  0.00           H
ATOM   4036  HB3 SER A 248      33.795  27.365  32.267  1.00  0.00           H
ATOM   4037  OG  SER A 248      34.429  28.587  33.846  1.00  0.00           O
ATOM   4038  HG  SER A 248      34.013  27.926  34.404  1.00  0.00           H
ATOM   4039  C   SER A 248      37.198  27.698  32.841  1.00  0.00           C
ATOM   4040  O   SER A 248      37.863  27.993  31.785  1.00  0.00           O
ATOM   4041  N   PHE A 249      37.647  28.042  34.081  1.00  0.00           N
ATOM   4042  H   PHE A 249      37.074  27.949  34.908  1.00  0.00           H
ATOM   4043  CA  PHE A 249      38.977  28.689  34.253  1.00  0.00           C
ATOM   4044  HA  PHE A 249      39.043  29.529  33.561  1.00  0.00           H
ATOM   4045  CB  PHE A 249      39.153  29.126  35.711  1.00  0.00           C
ATOM   4046  HB2 PHE A 249      38.567  30.030  35.877  1.00  0.00           H
ATOM   4047  HB3 PHE A 249      38.838  28.429  36.486  1.00  0.00           H
ATOM   4048  CG  PHE A 249      40.591  29.476  36.156  1.00  0.00           C
ATOM   4049  CD1 PHE A 249      41.255  30.633  35.707  1.00  0.00           C
ATOM   4050  HD1 PHE A 249      40.776  31.226  34.942  1.00  0.00           H
ATOM   4051  CE1 PHE A 249      42.588  30.814  36.132  1.00  0.00           C
ATOM   4052  HE1 PHE A 249      43.212  31.622  35.777  1.00  0.00           H
ATOM   4053  CZ  PHE A 249      43.210  29.956  37.071  1.00  0.00           C
ATOM   4054  HZ  PHE A 249      44.221  30.197  37.363  1.00  0.00           H
ATOM   4055  CE2 PHE A 249      42.521  28.867  37.548  1.00  0.00           C
ATOM   4056  HE2 PHE A 249      43.033  28.274  38.291  1.00  0.00           H
ATOM   4057  CD2 PHE A 249      41.189  28.543  37.048  1.00  0.00           C
ATOM   4058  HD2 PHE A 249      40.582  27.695  37.331  1.00  0.00           H
ATOM   4059  C   PHE A 249      40.104  27.694  33.936  1.00  0.00           C
ATOM   4060  O   PHE A 249      40.934  28.083  33.165  1.00  0.00           O
ATOM   4061  N   LEU A 250      40.068  26.445  34.372  1.00  0.00           N
ATOM   4062  H   LEU A 250      39.294  26.241  34.988  1.00  0.00           H
ATOM   4063  CA  LEU A 250      41.055  25.395  33.967  1.00  0.00           C
ATOM   4064  HA  LEU A 250      42.003  25.931  34.012  1.00  0.00           H
ATOM   4065  CB  LEU A 250      40.912  24.165  34.898  1.00  0.00           C
ATOM   4066  HB2 LEU A 250      41.587  23.380  34.556  1.00  0.00           H
ATOM   4067  HB3 LEU A 250      39.940  23.722  34.680  1.00  0.00           H
ATOM   4068  CG  LEU A 250      41.112  24.540  36.372  1.00  0.00           C
ATOM   4069  HG  LEU A 250      40.464  25.374  36.643  1.00  0.00           H
ATOM   4070  CD1 LEU A 250      40.772  23.299  37.244  1.00  0.00           C
ATOM   4071 HD11 LEU A 250      41.522  22.569  36.940  1.00  0.00           H
ATOM   4072 HD12 LEU A 250      40.895  23.589  38.288  1.00  0.00           H
ATOM   4073 HD13 LEU A 250      39.779  23.013  36.898  1.00  0.00           H
ATOM   4074  CD2 LEU A 250      42.576  25.021  36.704  1.00  0.00           C
ATOM   4075 HD21 LEU A 250      42.649  25.266  37.763  1.00  0.00           H
ATOM   4076 HD22 LEU A 250      43.292  24.241  36.447  1.00  0.00           H
ATOM   4077 HD23 LEU A 250      42.721  25.932  36.123  1.00  0.00           H
ATOM   4078  C   LEU A 250      41.103  24.993  32.466  1.00  0.00           C
ATOM   4079  O   LEU A 250      42.179  24.659  31.970  1.00  0.00           O
ATOM   4080  N   LYS A 251      39.907  24.850  31.848  1.00  0.00           N
ATOM   4081  H   LYS A 251      39.051  24.984  32.368  1.00  0.00           H
ATOM   4082  CA  LYS A 251      39.938  24.819  30.401  1.00  0.00           C
ATOM   4083  HA  LYS A 251      40.506  23.950  30.070  1.00  0.00           H
ATOM   4084  CB  LYS A 251      38.491  24.763  29.863  1.00  0.00           C
ATOM   4085  HB2 LYS A 251      38.413  24.955  28.793  1.00  0.00           H
ATOM   4086  HB3 LYS A 251      37.874  25.509  30.364  1.00  0.00           H
ATOM   4087  CG  LYS A 251      37.854  23.386  30.029  1.00  0.00           C
ATOM   4088  HG2 LYS A 251      38.328  22.663  29.365  1.00  0.00           H
ATOM   4089  HG3 LYS A 251      37.826  23.070  31.072  1.00  0.00           H
ATOM   4090  CD  LYS A 251      36.394  23.383  29.588  1.00  0.00           C
ATOM   4091  HD2 LYS A 251      36.227  23.516  28.519  1.00  0.00           H
ATOM   4092  HD3 LYS A 251      35.764  24.065  30.158  1.00  0.00           H
ATOM   4093  CE  LYS A 251      35.774  22.020  29.873  1.00  0.00           C
ATOM   4094  HE2 LYS A 251      36.220  21.215  29.289  1.00  0.00           H
ATOM   4095  HE3 LYS A 251      35.931  21.846  30.938  1.00  0.00           H
ATOM   4096  NZ  LYS A 251      34.263  21.956  29.676  1.00  0.00           N
ATOM   4097  HZ1 LYS A 251      33.797  22.626  30.269  1.00  0.00           H
ATOM   4098  HZ2 LYS A 251      33.978  22.145  28.725  1.00  0.00           H
ATOM   4099  HZ3 LYS A 251      34.036  21.008  29.941  1.00  0.00           H
ATOM   4100  C   LYS A 251      40.596  26.025  29.689  1.00  0.00           C
ATOM   4101  O   LYS A 251      41.433  25.686  28.853  1.00  0.00           O
ATOM   4102  N   GLY A 252      40.424  27.258  30.170  1.00  0.00           N
ATOM   4103  H   GLY A 252      39.652  27.397  30.806  1.00  0.00           H
ATOM   4104  CA  GLY A 252      41.241  28.412  29.722  1.00  0.00           C
ATOM   4105  HA2 GLY A 252      41.258  28.476  28.634  1.00  0.00           H
ATOM   4106  HA3 GLY A 252      40.781  29.260  30.230  1.00  0.00           H
ATOM   4107  C   GLY A 252      42.735  28.429  30.077  1.00  0.00           C
ATOM   4108  O   GLY A 252      43.508  28.872  29.171  1.00  0.00           O
ATOM   4109  N   LEU A 253      43.103  28.055  31.316  1.00  0.00           N
ATOM   4110  H   LEU A 253      42.359  27.770  31.937  1.00  0.00           H
ATOM   4111  CA  LEU A 253      44.447  28.014  31.799  1.00  0.00           C
ATOM   4112  HA  LEU A 253      44.827  29.032  31.711  1.00  0.00           H
ATOM   4113  CB  LEU A 253      44.425  27.549  33.234  1.00  0.00           C
ATOM   4114  HB2 LEU A 253      43.851  28.315  33.754  1.00  0.00           H
ATOM   4115  HB3 LEU A 253      43.888  26.605  33.333  1.00  0.00           H
ATOM   4116  CG  LEU A 253      45.715  27.310  33.950  1.00  0.00           C
ATOM   4117  HG  LEU A 253      46.395  26.722  33.333  1.00  0.00           H
ATOM   4118  CD1 LEU A 253      46.569  28.621  34.009  1.00  0.00           C
ATOM   4119 HD11 LEU A 253      46.093  29.231  34.777  1.00  0.00           H
ATOM   4120 HD12 LEU A 253      46.538  29.137  33.049  1.00  0.00           H
ATOM   4121 HD13 LEU A 253      47.601  28.475  34.326  1.00  0.00           H
ATOM   4122  CD2 LEU A 253      45.610  26.568  35.252  1.00  0.00           C
ATOM   4123 HD21 LEU A 253      45.282  27.132  36.125  1.00  0.00           H
ATOM   4124 HD22 LEU A 253      46.590  26.169  35.514  1.00  0.00           H
ATOM   4125 HD23 LEU A 253      44.837  25.802  35.197  1.00  0.00           H
ATOM   4126  C   LEU A 253      45.286  27.125  30.894  1.00  0.00           C
ATOM   4127  O   LEU A 253      46.364  27.463  30.536  1.00  0.00           O
ATOM   4128  N   LEU A 254      44.707  25.977  30.510  1.00  0.00           N
ATOM   4129  H   LEU A 254      43.821  25.706  30.912  1.00  0.00           H
ATOM   4130  CA  LEU A 254      45.333  25.082  29.615  1.00  0.00           C
ATOM   4131  HA  LEU A 254      46.335  24.862  29.983  1.00  0.00           H
ATOM   4132  CB  LEU A 254      44.440  23.816  29.728  1.00  0.00           C
ATOM   4133  HB2 LEU A 254      44.587  23.356  30.705  1.00  0.00           H
ATOM   4134  HB3 LEU A 254      43.399  24.135  29.666  1.00  0.00           H
ATOM   4135  CG  LEU A 254      44.680  22.820  28.633  1.00  0.00           C
ATOM   4136  HG  LEU A 254      44.869  23.395  27.727  1.00  0.00           H
ATOM   4137  CD1 LEU A 254      45.851  21.932  28.981  1.00  0.00           C
ATOM   4138 HD11 LEU A 254      46.027  21.160  28.232  1.00  0.00           H
ATOM   4139 HD12 LEU A 254      45.713  21.512  29.977  1.00  0.00           H
ATOM   4140 HD13 LEU A 254      46.710  22.596  29.085  1.00  0.00           H
ATOM   4141  CD2 LEU A 254      43.443  21.899  28.389  1.00  0.00           C
ATOM   4142 HD21 LEU A 254      43.616  21.115  27.652  1.00  0.00           H
ATOM   4143 HD22 LEU A 254      43.355  21.433  29.371  1.00  0.00           H
ATOM   4144 HD23 LEU A 254      42.591  22.518  28.112  1.00  0.00           H
ATOM   4145  C   LEU A 254      45.449  25.571  28.132  1.00  0.00           C
ATOM   4146  O   LEU A 254      46.392  25.170  27.426  1.00  0.00           O
ATOM   4147  N   THR A 255      44.605  26.501  27.662  1.00  0.00           N
ATOM   4148  H   THR A 255      43.931  26.827  28.340  1.00  0.00           H
ATOM   4149  CA  THR A 255      44.747  27.165  26.280  1.00  0.00           C
ATOM   4150  HA  THR A 255      45.047  26.391  25.574  1.00  0.00           H
ATOM   4151  CB  THR A 255      43.353  27.592  25.807  1.00  0.00           C
ATOM   4152  HB  THR A 255      43.139  28.461  26.429  1.00  0.00           H
ATOM   4153  CG2 THR A 255      43.427  28.168  24.356  1.00  0.00           C
ATOM   4154 HG21 THR A 255      43.592  27.381  23.621  1.00  0.00           H
ATOM   4155 HG22 THR A 255      42.531  28.749  24.137  1.00  0.00           H
ATOM   4156 HG23 THR A 255      44.214  28.908  24.213  1.00  0.00           H
ATOM   4157  OG1 THR A 255      42.250  26.660  25.833  1.00  0.00           O
ATOM   4158  HG1 THR A 255      42.645  25.789  25.913  1.00  0.00           H
ATOM   4159  C   THR A 255      45.755  28.276  26.272  1.00  0.00           C
ATOM   4160  O   THR A 255      46.597  28.280  25.365  1.00  0.00           O
ATOM   4161  N   LEU A 256      45.732  29.037  27.327  1.00  0.00           N
ATOM   4162  H   LEU A 256      45.005  28.927  28.020  1.00  0.00           H
ATOM   4163  CA  LEU A 256      46.835  29.964  27.635  1.00  0.00           C
ATOM   4164  HA  LEU A 256      46.916  30.665  26.805  1.00  0.00           H
ATOM   4165  CB  LEU A 256      46.415  30.669  28.964  1.00  0.00           C
ATOM   4166  HB2 LEU A 256      46.389  29.872  29.707  1.00  0.00           H
ATOM   4167  HB3 LEU A 256      45.422  31.120  28.949  1.00  0.00           H
ATOM   4168  CG  LEU A 256      47.381  31.709  29.516  1.00  0.00           C
ATOM   4169  HG  LEU A 256      48.356  31.284  29.756  1.00  0.00           H
ATOM   4170  CD1 LEU A 256      47.578  32.902  28.556  1.00  0.00           C
ATOM   4171 HD11 LEU A 256      46.608  33.325  28.292  1.00  0.00           H
ATOM   4172 HD12 LEU A 256      48.200  33.617  29.094  1.00  0.00           H
ATOM   4173 HD13 LEU A 256      48.073  32.515  27.666  1.00  0.00           H
ATOM   4174  CD2 LEU A 256      46.830  32.136  30.817  1.00  0.00           C
ATOM   4175 HD21 LEU A 256      47.542  32.788  31.324  1.00  0.00           H
ATOM   4176 HD22 LEU A 256      46.657  31.297  31.491  1.00  0.00           H
ATOM   4177 HD23 LEU A 256      45.856  32.580  30.607  1.00  0.00           H
ATOM   4178  C   LEU A 256      48.232  29.381  27.836  1.00  0.00           C
ATOM   4179  O   LEU A 256      49.248  29.976  27.348  1.00  0.00           O
ATOM   4180  N   PHE A 257      48.361  28.170  28.405  1.00  0.00           N
ATOM   4181  H   PHE A 257      47.605  27.712  28.895  1.00  0.00           H
ATOM   4182  CA  PHE A 257      49.585  27.508  28.300  1.00  0.00           C
ATOM   4183  HA  PHE A 257      50.381  27.998  28.861  1.00  0.00           H
ATOM   4184  CB  PHE A 257      49.489  26.115  28.961  1.00  0.00           C
ATOM   4185  HB2 PHE A 257      48.833  25.560  28.292  1.00  0.00           H
ATOM   4186  HB3 PHE A 257      49.080  26.205  29.968  1.00  0.00           H
ATOM   4187  CG  PHE A 257      50.703  25.230  29.199  1.00  0.00           C
ATOM   4188  CD1 PHE A 257      51.829  25.823  29.813  1.00  0.00           C
ATOM   4189  HD1 PHE A 257      51.745  26.873  30.051  1.00  0.00           H
ATOM   4190  CE1 PHE A 257      53.031  25.048  29.912  1.00  0.00           C
ATOM   4191  HE1 PHE A 257      53.943  25.489  30.287  1.00  0.00           H
ATOM   4192  CZ  PHE A 257      53.115  23.724  29.505  1.00  0.00           C
ATOM   4193  HZ  PHE A 257      54.029  23.153  29.583  1.00  0.00           H
ATOM   4194  CE2 PHE A 257      51.942  23.080  29.008  1.00  0.00           C
ATOM   4195  HE2 PHE A 257      51.985  22.075  28.615  1.00  0.00           H
ATOM   4196  CD2 PHE A 257      50.735  23.791  28.952  1.00  0.00           C
ATOM   4197  HD2 PHE A 257      49.928  23.186  28.566  1.00  0.00           H
ATOM   4198  C   PHE A 257      50.214  27.368  26.914  1.00  0.00           C
ATOM   4199  O   PHE A 257      51.455  27.334  26.846  1.00  0.00           O
ATOM   4200  N   ALA A 258      49.430  27.396  25.867  1.00  0.00           N
ATOM   4201  H   ALA A 258      48.454  27.529  26.090  1.00  0.00           H
ATOM   4202  CA  ALA A 258      49.789  27.253  24.469  1.00  0.00           C
ATOM   4203  HA  ALA A 258      50.373  26.338  24.375  1.00  0.00           H
ATOM   4204  CB  ALA A 258      48.547  27.131  23.552  1.00  0.00           C
ATOM   4205  HB1 ALA A 258      48.910  26.821  22.572  1.00  0.00           H
ATOM   4206  HB2 ALA A 258      48.132  28.133  23.446  1.00  0.00           H
ATOM   4207  HB3 ALA A 258      47.772  26.525  24.023  1.00  0.00           H
ATOM   4208  C   ALA A 258      50.574  28.462  23.907  1.00  0.00           C
ATOM   4209  O   ALA A 258      51.245  28.379  22.861  1.00  0.00           O
ATOM   4210  N   THR A 259      50.507  29.703  24.529  1.00  0.00           N
ATOM   4211  H   THR A 259      50.032  29.640  25.419  1.00  0.00           H
ATOM   4212  CA  THR A 259      50.912  31.057  24.021  1.00  0.00           C
ATOM   4213  HA  THR A 259      51.002  31.216  22.947  1.00  0.00           H
ATOM   4214  CB  THR A 259      49.910  32.086  24.639  1.00  0.00           C
ATOM   4215  HB  THR A 259      50.194  32.991  24.100  1.00  0.00           H
ATOM   4216  CG2 THR A 259      48.476  31.571  24.348  1.00  0.00           C
ATOM   4217 HG21 THR A 259      48.358  31.340  23.289  1.00  0.00           H
ATOM   4218 HG22 THR A 259      48.318  30.691  24.971  1.00  0.00           H
ATOM   4219 HG23 THR A 259      47.777  32.376  24.574  1.00  0.00           H
ATOM   4220  OG1 THR A 259      49.969  32.235  26.023  1.00  0.00           O
ATOM   4221  HG1 THR A 259      49.646  31.425  26.425  1.00  0.00           H
ATOM   4222  C   THR A 259      52.274  31.518  24.502  1.00  0.00           C
ATOM   4223  O   THR A 259      52.776  32.523  23.975  1.00  0.00           O
ATOM   4224  N   THR A 260      52.918  30.810  25.407  1.00  0.00           N
ATOM   4225  H   THR A 260      52.588  29.870  25.576  1.00  0.00           H
ATOM   4226  CA  THR A 260      54.351  30.934  25.803  1.00  0.00           C
ATOM   4227  HA  THR A 260      54.426  30.550  26.821  1.00  0.00           H
ATOM   4228  CB  THR A 260      55.328  30.220  24.784  1.00  0.00           C
ATOM   4229  HB  THR A 260      56.310  30.450  25.198  1.00  0.00           H
ATOM   4230  CG2 THR A 260      55.066  28.702  24.736  1.00  0.00           C
ATOM   4231 HG21 THR A 260      55.817  28.176  24.147  1.00  0.00           H
ATOM   4232 HG22 THR A 260      55.190  28.392  25.774  1.00  0.00           H
ATOM   4233 HG23 THR A 260      54.081  28.425  24.362  1.00  0.00           H
ATOM   4234  OG1 THR A 260      55.199  30.820  23.504  1.00  0.00           O
ATOM   4235  HG1 THR A 260      55.453  31.741  23.596  1.00  0.00           H
ATOM   4236  C   THR A 260      54.835  32.388  26.148  1.00  0.00           C
ATOM   4237  O   THR A 260      54.264  32.994  27.141  1.00  0.00           O
ATOM   4238  OXT THR A 260      55.659  32.937  25.384  1.00  0.00           O
TER    4239      THR A 260
HETATM 4240  C5' GDD   261      28.095  40.014  35.329  1.00  0.00           C
HETATM 4241  C4' GDD   261      28.843  40.630  34.044  1.00  0.00           C
HETATM 4242  C3' GDD   261      28.036  41.582  33.200  1.00  0.00           C
HETATM 4243  C2' GDD   261      28.541  41.387  31.791  1.00  0.00           C
HETATM 4244  C1' GDD   261      28.897  39.896  31.710  1.00  0.00           C
HETATM 4245  O4' GDD   261      29.105  39.578  33.130  1.00  0.00           O
HETATM 4246  O3' GDD   261      28.258  42.921  33.611  1.00  0.00           O
HETATM 4247 H5'1 GDD   261      29.127  43.165  33.249  1.00  0.00           H
HETATM 4248  O2' GDD   261      29.763  42.152  31.654  1.00  0.00           O
HETATM 4249  H3' GDD   261      30.487  41.532  31.848  1.00  0.00           H
HETATM 4250  N9  GDD   261      27.764  39.189  31.080  1.00  0.00           N
HETATM 4251  C8  GDD   261      26.599  38.722  31.703  1.00  0.00           C
HETATM 4252  N7  GDD   261      25.809  38.052  30.904  1.00  0.00           N
HETATM 4253  C5  GDD   261      26.415  38.115  29.735  1.00  0.00           C
HETATM 4254  C6  GDD   261      26.020  37.434  28.550  1.00  0.00           C
HETATM 4255  C4  GDD   261      27.632  38.805  29.778  1.00  0.00           C
HETATM 4256  N1  GDD   261      26.965  37.451  27.572  1.00  0.00           N
HETATM 4257  O6  GDD   261      24.943  36.861  28.335  1.00  0.00           O
HETATM 4258  C2  GDD   261      28.090  38.247  27.658  1.00  0.00           C
HETATM 4259  H1  GDD   261      26.733  36.964  26.715  1.00  0.00           H
HETATM 4260  N2  GDD   261      28.904  38.094  26.592  1.00  0.00           N
HETATM 4261  N3  GDD   261      28.607  38.824  28.741  1.00  0.00           N
HETATM 4262 H2N2 GDD   261      28.950  37.119  26.326  1.00  0.00           H
HETATM 4263 H2N1 GDD   261      29.804  38.496  26.821  1.00  0.00           H
HETATM 4264  O5' GDD   261      29.098  39.314  36.092  1.00  0.00           O
HETATM 4265  PA  GDD   261      28.598  38.367  37.245  1.00  0.00           P
HETATM 4266  O1A GDD   261      27.790  37.156  36.965  1.00  0.00           O
HETATM 4267  O2A GDD   261      27.798  39.097  38.234  1.00  0.00           O
HETATM 4268  O3A GDD   261      29.338  38.548  38.559  1.00  0.00           O
HETATM 4269  PB  GDD   261      30.644  37.764  38.830  1.00  0.00           P
HETATM 4270  O2B GDD   261      30.255  38.741  39.821  1.00  0.00           O
HETATM 4271  O3B GDD   261      30.453  36.402  39.274  1.00  0.00           O
HETATM 4272  O1B GDD   261      31.701  38.163  37.769  1.00  0.00           O
HETATM 4273  C11 GDD   261      32.952  37.650  37.999  1.00  0.00           C
HETATM 4274  C21 GDD   261      33.956  38.320  36.979  1.00  0.00           C
HETATM 4275  C31 GDD   261      35.337  37.600  36.906  1.00  0.00           C
HETATM 4276  C41 GDD   261      35.125  36.103  36.654  1.00  0.00           C
HETATM 4277  C51 GDD   261      34.128  35.414  37.759  1.00  0.00           C
HETATM 4278  O51 GDD   261      32.876  36.191  37.756  1.00  0.00           O
HETATM 4279  O21 GDD   261      34.167  39.699  37.341  1.00  0.00           O
HETATM 4280  HC  GDD   261      33.388  40.208  37.058  1.00  0.00           H
HETATM 4281  O31 GDD   261      36.006  37.835  38.088  1.00  0.00           O
HETATM 4282  HD  GDD   261      35.816  38.788  38.136  1.00  0.00           H
HETATM 4283  O41 GDD   261      34.646  35.822  35.328  1.00  0.00           O
HETATM 4284  HE  GDD   261      33.740  36.176  35.373  1.00  0.00           H
HETATM 4285  C61 GDD   261      34.749  35.314  39.203  1.00  0.00           C
HETATM 4286  O6A GDD   261      34.368  34.116  39.865  1.00  0.00           O
HETATM 4287  H6A GDD   261      33.445  33.918  39.627  1.00  0.00           H
HETATM 4288 HO2A GDD   261      27.240  39.357  35.126  1.00  0.00           H
HETATM 4289 HO2B GDD   261      27.671  40.779  35.990  1.00  0.00           H
HETATM 4290 H5'2 GDD   261      29.764  41.170  34.295  1.00  0.00           H
HETATM 4291  H4' GDD   261      26.975  41.307  33.237  1.00  0.00           H
HETATM 4292  H2' GDD   261      27.879  41.750  30.995  1.00  0.00           H
HETATM 4293  H1' GDD   261      29.766  39.611  31.106  1.00  0.00           H
HETATM 4294  H8  GDD   261      26.536  38.801  32.780  1.00  0.00           H
HETATM 4295  H11 GDD   261      33.360  37.795  39.006  1.00  0.00           H
HETATM 4296  H21 GDD   261      33.433  38.225  36.020  1.00  0.00           H
HETATM 4297  H31 GDD   261      36.017  37.912  36.103  1.00  0.00           H
HETATM 4298  H41 GDD   261      36.118  35.670  36.826  1.00  0.00           H
HETATM 4299  H51 GDD   261      33.831  34.415  37.415  1.00  0.00           H
HETATM 4300 H612 GDD   261      34.343  36.143  39.796  1.00  0.00           H
HETATM 4301 H611 GDD   261      35.836  35.433  39.120  1.00  0.00           H
HETATM 4302 MG   MG    262      28.696  39.738  39.803  1.00  0.00          Mg
HETATM 4303 Cl-  Cl-   263      29.283  20.538  21.344  1.00  0.00          Cl
HETATM 4304 Cl-  Cl-   264      59.415  27.910  56.435  1.00  0.00          Cl
HETATM 4305 Cl-  Cl-   265      85.432  37.908  36.071  1.00  0.00          Cl
HETATM 4306 Cl-  Cl-   266       0.599  39.511  20.075  1.00  0.00          Cl
HETATM 4307 Cl-  Cl-   267      33.550  46.951   3.016  1.00  0.00          Cl
HETATM 4308 Cl-  Cl-   268      45.612  26.577  65.858  1.00  0.00          Cl
HETATM 4309 Cl-  Cl-   269      21.371  34.796  56.394  1.00  0.00          Cl
HETATM 4310 Cl-  Cl-   270      81.471   4.915   9.870  1.00  0.00          Cl
HETATM 4311 Cl-  Cl-   271      24.026  27.198  18.279  1.00  0.00          Cl
HETATM 4312 Cl-  Cl-   272      66.548  63.913  29.127  1.00  0.00          Cl
HETATM 4313 Cl-  Cl-   273      13.448  19.247  47.756  1.00  0.00          Cl
CONECT 4244 4243 4245 4250 4293
CONECT 4273 4272 4274 4278 4295
CONECT 4258 4256 4260 4261
CONECT 4243 4242 4244 4248 4292
CONECT 4274 4273 4275 4279 4296
CONECT 4242 4241 4243 4246 4291
CONECT 4275 4274 4276 4281 4297
CONECT 4255 4250 4253 4261
CONECT 4241 4240 4242 4245 4290
CONECT 4276 4275 4277 4283 4298
CONECT 4253 4252 4254 4255
CONECT 4240 4241 4264 4288 4289
CONECT 4277 4276 4278 4285 4299
CONECT 4254 4253 4256 4257
CONECT 4285 4277 4286 4300 4301
CONECT 4251 4250 4252 4294
CONECT 4259 4256
CONECT 4293 4244
CONECT 4295 4273
CONECT 4292 4243
CONECT 4296 4274
CONECT 4263 4260
CONECT 4262 4260
CONECT 4249 4248
CONECT 4297 4275
CONECT 4291 4242
CONECT 4298 4276
CONECT 4247 4246
CONECT 4290 4241
CONECT 4299 4277
CONECT 4301 4285
CONECT 4300 4285
CONECT 4287 4286
CONECT 4294 4251
CONECT 4280 4279
CONECT 4282 4281
CONECT 4284 4283
CONECT 4288 4240
CONECT 4289 4240
CONECT 4256 4254 4258 4259
CONECT 4260 4258 4262 4263
CONECT 4261 4255 4258
CONECT 4252 4251 4253
CONECT 4250 4244 4251 4255
CONECT 4266 4265
CONECT 4272 4269 4273
CONECT 4248 4243 4249
CONECT 4279 4274 4280
CONECT 4267 4265
CONECT 4270 4269
CONECT 4246 4242 4247
CONECT 4281 4275 4282
CONECT 4268 4265 4269
CONECT 4271 4269
CONECT 4245 4241 4244
CONECT 4283 4276 4284
CONECT 4264 4240 4265
CONECT 4278 4273 4277
CONECT 4257 4254
CONECT 4286 4285 4287
CONECT 4265 4264 4266 4267 4268
CONECT 4269 4268 4270 4271 4272
END
