# Supplementary material for: Real-time monitoring of glycocarrier formation unravels cryptic details in glycosyl transfer
Source: RSC Chem Biol. 2026 Jun 1;7(7):1382–8. doi: 10.1039/d6cb00069j (PMC13224292; doi:10.1039/d6cb00069j)
Supplement: CB-007-D6CB00069J-s008 [file CB-007-D6CB00069J-s008.zip › H-lifetime.txt]

HumanDPM1
WT
Acceptor            DonorH         Donor   Frames         Frac      AvgDist       AvgAng
ASP_65@OD2      ARG_92@HH21    ARG_92@NH2    26097       0.5219       2.8722     155.8934
ASP_65@OD1        ARG_92@HE     ARG_92@NE    23990       0.4798       2.8542     153.3703
ASP_65@OD2       GDD_261@H1    GDD_261@N1    22664       0.4533       2.8476     154.5736
ASP_65@OD1      ARG_92@HH21    ARG_92@NH2    21078       0.4216       2.9021     150.8675
R92G
ASP_65@OD1       GDD_261@H1    GDD_261@N1     2680       0.0536       2.8481     159.8683


PPM
WT
ASP_42@OD2      ARG_67@HH21    ARG_67@NH2    33612       0.6722       2.8770     148.7252
ASP_42@OD1       GDD_229@H1    GDD_229@N1    32303       0.6461       2.9092     157.2347
ASP_42@OD1      ARG_67@HH21    ARG_67@NH2    29308       0.5862       2.9053     148.0654
ASP_42@OD2        ARG_67@HE     ARG_67@NE    27393       0.5479       2.8188     153.0627
ASP_42@OD2       GDD_229@H1    GDD_229@N1    20755       0.4151       2.9397     155.4200
R62G
ASP_42@OD2     GDD_229@H2N1    GDD_229@N2     1494       0.0299       2.9207     156.2824
ASP_42@OD1     GDD_229@H2N1    GDD_229@N2      972       0.0194       2.9281     155.9628
